# Supplementary material for: Maternal Influences on the Transmission of Leukocyte Gene Expression Profiles in Population Samples from Brisbane, Australia
Source: PLoS One. 2010 Dec 31;5(12):e14479. doi: 10.1371/journal.pone.0014479 (PMC3013110; doi:10.1371/journal.pone.0014479)
Supplement: Table S1 — Magnitude and significance of differential expression. (11.21 MB XLS) [file pone.0014479.s002.xls]

## Sheet: ANOVA
Brisbane Red-Cross Adult Study										Brisbane Mother-Newborn Study
GENE	PROBE	Diff_F1	NLP_F1	Diff_F2	NLP_F2	Diff_F3	NLP_F3			GENE	PROBE	Diff_F1	NLP_F1	Diff_F2	NLP_F2	Diff_F3	NLP_F3	Diff_F4	NLP_F4	Diff_F5	NLP_F5
2010-03-01	2000386	0.526741	2.7268	0.357333	1.39574	-1.0149	7.35251			2010-03-01	4610113	-0.99392	4.3237	-0.92767	3.3293	-0.22464	0.480823	0.185144	0.386482	-0.27428	0.512713
2010-03-01	4610113	0.763152	4.20023	0.201324	0.53396	-0.25001	0.723716			2010-03-01	2000386	-0.62298	1.67952	-0.34912	0.620088	0.09702	0.145097	0.254769	0.473358	0.446358	0.816397
2010-03-02	1470196	-0.67832	3.39873	-0.21005	0.554859	-0.20673	0.547872			2010-03-02	1470196	0.399131	1.58115	0.691475	3.067	-0.98884	5.90619	-0.20165	0.590922	-0.5127	1.77407
2010-03-02	5670735	-0.38474	1.27764	-0.11458	0.238948	-0.10647	0.22061			2010-03-02	6770360	-0.22694	0.390197	-0.38876	0.692258	-0.41948	0.860772	-0.01331	0.017226	-0.31654	0.478333
2010-03-02	6770360	-0.27118	0.753766	0.066931	0.126167	-0.09112	0.180657			2010-03-02	5670735	1.16759	6.48303	0.6858	2.51508	-0.60206	2.3318	-0.15588	0.360785	0.148025	0.272563
2010-03-03	4670255	0.144809	0.327723	0.059674	0.110297	-0.2584	0.664445			2010-03-03	6760167	-0.39889	1.61682	1.59302	10.3382	-0.38755	1.49385	-0.22681	0.716253	0.250214	0.644837
2010-03-03	6760167	0.360363	1.17029	0.175011	0.407297	-0.30374	0.866684			2010-03-03	4670255	-0.38668	1.53045	1.58762	10.2225	-0.40855	1.60268	-0.14886	0.406263	0.297791	0.813639
2010-03-05	1300059	0.121247	0.284235	0.697873	3.24584	-0.04343	0.08421			2010-03-03	3290332	-0.19684	0.534903	1.54584	8.92844	-0.46743	1.76103	0.021666	0.041962	0.378658	1.0403
2010-03-06	780544	-0.62881	2.98371	-0.01083	0.019737	-0.40334	1.41028			2010-03-06	780544	0.103996	0.183742	0.154813	0.260049	-0.99958	3.98429	-0.42892	1.15684	-0.77906	2.171
2010-03-07	7560594	0.015878	0.035179	0.863839	5.78263	0.45237	2.0888			2010-03-07	7560594	-0.88595	4.21207	-1.31842	6.45183	-0.05253	0.096324	0.313791	0.894697	-0.34449	0.797736
2010-03-08	2600634	-0.75089	4.08818	0.453083	1.73176	0.080645	0.173697			2010-03-08	2600634	-0.49949	1.60332	0.954257	3.65107	-0.80248	3.13166	-0.13517	0.271617	-0.31442	0.630351
2010-03-08	3170482	-0.70445	3.74119	0.776182	4.07553	-0.2521	0.73726			2010-03-08	3170482	-0.06662	0.158439	1.26654	7.74763	-0.57691	2.7835	-0.05895	0.136541	-0.09355	0.191924
2010-09-01	290022	0.506068	2.3353	-0.89089	5.40215	0.008635	0.016821			2010-09-01	4480279	1.50978	11.4665	0.72089	3.56281	-0.10248	0.260414	-0.27986	1.0101	-0.13438	0.301525
2010-09-01	4480279	0.094261	0.209472	-0.58856	2.46438	0.569383	2.3626			2010-09-01	290022	1.26837	9.32768	0.846023	4.58129	-0.16106	0.463559	-0.97342	6.52891	0.141877	0.325585
2010-09-02	630601	-0.59334	2.967	0.033398	0.067732	-0.7762	4.31401			2010-09-02	5960703	-1.2685	9.18432	-0.11014	0.25563	-1.08009	7.15753	-0.2466	0.833593	-0.68376	2.95682
2010-09-02	5960703	0.615545	2.76334	-0.00615	0.010807	-0.06715	0.133721			2010-09-02	630601	-1.29931	9.72025	0.035557	0.072863	-1.07872	7.34977	-0.26785	0.964929	-0.57179	2.32507
2010-09-02	6940619	-0.06538	0.128773	0.133271	0.281781	-0.27627	0.735597			2010-09-04	4670458	-0.83216	3.85049	-1.17603	5.50161	-0.4434	1.43291	-0.24432	0.634751	-0.38653	0.94215
2010-09-04	4670458	-0.57329	2.46084	-0.03252	0.06006	-0.18248	0.444366			2010-09-05	6960022	-0.85257	5.14545	0.40928	1.45518	-1.36086	9.48137	-0.40008	1.64419	-0.26731	0.714014
2010-09-05	6960022	-0.92266	6.19104	0.122818	0.302908	-0.4266	1.71358			2010-09-06	7610370	-0.09579	0.154601	0.795006	2.24741	-0.05085	0.074731	-0.72243	2.27782	0.009621	0.011392
2010-09-06	610278	0.094956	0.199488	0.010526	0.018025	0.35903	1.08339			2010-09-06	6270020	0.413468	1.21936	0.389195	0.960349	0.157758	0.321049	-1.21036	6.07985	0.150889	0.252833
2010-09-06	6270020	0.645949	3.07892	-0.36496	1.18927	-0.04489	0.087507			2010-09-07	450195	-1.1104	5.38884	-0.84458	3.06203	-0.03892	0.065374	0.163497	0.346882	-0.63137	1.76931
2010-09-06	7610370	0.195947	0.546461	-0.35584	1.19524	-0.65398	3.1057			2010-09-09	4590110	-0.832	4.8705	0.558617	2.27948	-1.28554	8.66001	-0.42934	1.79274	-0.34684	1.01142
2010-09-07	450195	-0.32306	1.34001	0.213439	0.692874	1.08305	8.54392			2010-09-11	20288	-0.9526	4.67395	0.779522	2.9524	0.220738	0.532466	-0.32325	0.929845	-0.1578	0.286597
2010-09-09	4590110	-1.10551	10.0221	-0.21366	0.742405	-0.52393	2.9034			2010-09-15	6100288	-1.544	12.0078	-0.82736	4.49038	-0.18479	0.562218	0.190607	0.605364	-0.31656	0.960536
2010-09-11	20288	0.061036	0.143403	-0.50431	2.28987	0.851865	5.36231			A26C3	2000519	-0.58996	2.06714	0.399308	0.993501	-1.11725	5.21776	0.023051	0.038447	0.171336	0.294401
2010-09-15	6100288	0.747981	4.88387	0.691283	4.02022	0.294217	1.07463			AAAS	60689	1.18423	5.79044	0.608006	1.81794	-0.13858	0.269697	-0.09488	0.177152	0.009451	0.01274
AAAS	60689	-1.01138	8.11886	-0.54372	2.82	0.308705	1.18677			AACS	1580504	0.152322	0.29589	0.5551	1.48765	-1.09036	4.65546	-0.37731	0.985944	-0.06472	0.090388
AACS	1580504	-0.72011	3.72654	-0.19542	0.502265	0.088324	0.189347			AADACL1	7210327	-0.25891	0.43798	0.253879	0.370999	-0.22585	0.352248	-0.00172	0.002079	0.069934	0.076453
AADACL1	7210327	0.042977	0.080286	-0.03651	0.064403	0.009257	0.015626			AADACL1	7650020	-0.28144	0.807346	1.13466	5.53284	-0.19366	0.469023	-0.3643	1.17625	0.554307	1.63285
AADACL1	7650020	0.626572	3.08316	0.48184	1.8962	0.150086	0.368311			AAK1	1170332	0.15696	0.284235	-0.48548	1.11396	-0.64264	1.90308	-0.48162	1.28269	0.017849	0.021868
AAK1	1170332	-0.07352	0.148438	-0.31031	0.868994	-0.11948	0.251283			AAMP	4610048	1.43742	9.83583	0.542613	2.06202	-0.29655	0.951371	-0.23859	0.725163	-0.2128	0.491202
AAMP	4610048	-0.38252	1.36017	-0.55198	2.24476	0.379847	1.27582			AARS	290603	-0.69317	3.08764	1.15676	5.6657	-0.39861	1.29283	-0.65943	2.86156	0.147936	0.27887
AARS	290603	0.239696	0.877467	-0.73202	4.62089	-0.78344	5.20714			AARS2	4560681	-0.8002	2.54759	0.144975	0.214211	-0.03941	0.055212	-0.23481	0.442145	-0.02913	0.034364
AARS2	4560681	-0.11036	0.260289	-0.466	1.78157	-0.00181	0.003303			AARSD1	60154	0.382158	1.11787	1.25656	5.67572	-0.20204	0.450241	-0.85036	3.71874	0.301183	0.625924
AARSD1	60154	-0.21005	0.607854	-0.86027	4.84932	0.219703	0.615573			AASDH	4150561	-0.80221	3.68627	0.412667	1.15845	0.55583	2.03506	-0.67684	2.84823	0.614374	1.88487
AASDH	4150561	0.316104	0.944669	-0.03044	0.053993	0.157578	0.352346			AASDHPPT	7040717	-1.23787	6.54961	-0.07939	0.134646	0.255183	0.622578	-0.22547	0.54457	-0.27605	0.564912
AASDHPPT	6060767	1.32269	14.4474	0.309769	1.41738	-0.26523	1.13485			AASDHPPT	6060767	-1.37131	8.91926	0.290035	0.789775	0.053888	0.109952	0.0485	0.100525	0.591144	2.0192
AASDHPPT	7040717	0.385904	1.28897	0.066607	0.127958	0.206666	0.507871			AATF	6020372	0.537064	1.62609	-0.18592	0.327731	-0.89775	3.41633	0.13326	0.247849	-0.54745	1.29025
AATF	6020372	-0.47758	1.79185	0.102335	0.210372	-0.07473	0.147284			AATK	5550132	0.347972	1.13257	-1.25657	6.5688	-0.66233	2.86818	0.456859	1.69369	-0.47509	1.38338
AATK	5550132	-0.79944	5.21402	0.809177	4.96883	0.065588	0.15152			ABCA1	4060358	-0.76089	2.94874	-1.17288	4.82866	-0.10786	0.197562	-0.01215	0.019453	-0.27396	0.521218
ABAT	6580291	-0.64512	4.62963	0.832268	6.52722	0.454477	2.49451			ABCA13	1780537	-0.41631	1.50531	0.713405	2.9023	0.447655	1.61823	0.922373	4.99465	-0.09591	0.173919
ABCA1	4060358	-0.1872	0.520428	0.894266	5.15758	-0.10397	0.237193			ABCA2	2320243	1.53235	13.4125	-0.28225	1.04646	-0.4232	2.15264	-0.16215	0.560326	-0.03288	0.069668
ABCA2	2320243	-0.37139	1.21805	-0.1503	0.334457	0.248292	0.650816			ABCA4	6650504	-0.66006	2.5664	-0.03357	0.052733	-1.18847	5.95779	0.180351	0.405863	-0.56582	1.5605
ABCA4	6650504	-0.84632	5.13147	0.429939	1.63656	-0.10924	0.25472			ABCA6	6940519	-0.67005	2.50609	0.045887	0.071177	-1.19063	5.71652	-0.12238	0.241823	-0.23408	0.435749
ABCA7	2570100	-0.48421	1.88723	0.370809	1.17986	0.110186	0.236942			ABCA7	2570100	1.08412	6.88586	0.044985	0.087711	-0.68299	3.36585	0.190803	0.55186	-0.63522	2.34935
ABCB1	1230048	0.734141	3.86161	-0.2904	0.869013	-0.07964	0.168494			ABCB1	4210039	-0.69236	2.25722	-0.11622	0.178504	0.211233	0.406837	-0.56343	1.65309	0.356862	0.66681
ABCB1	4210039	0.997907	7.00254	-0.12202	0.300296	0.133769	0.339388			ABCB1	1230048	-0.0746	0.128783	0.442193	1.07069	-0.11472	0.205258	-0.86403	3.42169	0.810272	2.37843
ABCB10	4810048	1.16296	10.455	-0.29336	1.13344	0.503523	2.62927			ABCB10	4810048	-0.42724	1.51394	1.44682	7.88687	-0.22127	0.575078	-0.22	0.589363	0.134446	0.252331
ABCB6	2810367	-0.653	3.23148	0.185841	0.475781	0.406625	1.45395			ABCB6	2810367	0.336593	1.21304	1.65551	10.3703	-0.36922	1.33542	-0.14901	0.393087	0.176748	0.395968
ABCB7	5700286	0.524471	2.19939	0.18771	0.46799	-0.46115	1.70265			ABCB7	5700286	-1.42008	9.65677	0.203911	0.507807	-0.18266	0.488467	-0.21171	0.613891	-0.49107	1.59017
ABCB9	5290598	-0.22036	0.566431	0.191017	0.44346	-0.02586	0.045477			ABCB9	6900241	-0.099	0.167988	-1.07947	3.79772	-0.26309	0.544013	-0.23734	0.490115	-0.4548	0.939391
ABCB9	6900241	-0.00114	0.001994	0.03487	0.062156	-0.322	0.917512			ABCC1	1500187	0.10826	0.177306	0.00308	0.003868	-0.76404	2.37994	-0.11218	0.184749	0.443683	0.853857
ABCC1	1500187	-0.00632	0.011765	-0.25093	0.689873	-0.5828	2.44818			ABCC10	650646	1.42679	9.35854	-0.06881	0.13165	-0.15779	0.389269	-0.17615	0.462641	-0.43359	1.26606
ABCC10	650646	-0.45245	1.73334	-0.44227	1.56886	0.311666	0.941555			ABCC13	3990441	0.137512	0.314112	1.30864	6.70247	-0.69839	2.98751	0.111944	0.244439	-0.03172	0.049532
ABCC13	3990441	-0.89239	5.60444	-0.11591	0.272254	0.065127	0.139641			ABCC13	4780553	-0.81189	3.33809	0.284696	0.61652	-1.01321	4.49068	0.095991	0.180862	-0.02113	0.029183
ABCC2	2230746	-0.80616	5.03939	0.697692	3.73235	0.026128	0.053669			ABCC13	4250497	-0.2204	0.581524	1.44036	7.71464	-0.55709	2.13834	-0.03523	0.067093	0.405659	1.06645
ABCC3	270615	-0.25152	0.680808	-0.15611	0.343857	0.000475	0.000798			ABCC2	2230746	-0.73498	2.63398	-0.66581	1.93356	-0.65791	2.14525	0.033725	0.053785	-0.91688	2.82583
ABCC4	2450201	0.51317	2.02775	-0.01552	0.027386	0.155063	0.355195			ABCC3	270615	-0.2847	0.717618	-1.23061	5.35977	-0.30507	0.7637	-0.29608	0.757505	-0.19491	0.346444
ABCC4	6110181	0.086417	0.182159	-0.25352	0.669845	0.513141	1.90715			ABCC4	6110181	-0.92924	5.15851	0.604944	2.34678	-0.77495	3.68888	-0.32095	1.05049	0.029292	0.047041
ABCC5	6580553	-0.53725	2.32768	0.577783	2.4432	0.033375	0.064183			ABCC4	2450201	-0.4348	1.26265	1.18856	4.89763	-0.30764	0.744344	-0.07614	0.135578	0.506678	1.2226
ABCC5	7610050	0.185051	0.520402	0.638805	3.05936	0.457409	1.82367			ABCC5	6580553	0.015752	0.023289	-0.51035	1.21814	-0.91064	3.28885	0.073243	0.118686	-0.0506	0.06558
ABCD1	4890609	-0.24782	0.672221	-0.23099	0.576678	0.18806	0.443003			ABCC5	7610050	-0.81127	2.78263	0.416555	0.885471	-0.43081	1.04222	0.02336	0.0343	0.215905	0.336557
ABCD3	1580736	0.450776	1.7749	0.208842	0.549151	0.512953	2.05323			ABCC6	7160603	-0.86193	3.69233	-0.0831	0.137155	-0.80975	3.23876	0.427447	1.28158	0.386039	0.860133
ABCD4	7200102	-0.52146	2.12334	0.278478	0.781607	-0.32632	0.989446			ABCD1	4890609	1.62358	14.1765	0.164368	0.491704	-0.16072	0.53087	0.034229	0.087155	-0.37955	1.44018
ABCE1	1090543	1.10393	8.70199	-0.16614	0.466851	0.034119	0.073801			ABCD3	1580736	-1.24825	6.46623	0.28436	0.631319	-0.19365	0.422659	0.069489	0.127843	0.056412	0.083798
ABCE1	5310152	1.25009	11.6908	-0.22417	0.773094	0.150325	0.454075			ABCD4	7200102	-0.38347	0.935116	0.068492	0.097964	-0.92486	3.35695	-0.4378	1.13129	0.06183	0.08117
ABCF1	2190273	-0.18403	0.513303	-0.87899	5.07146	0.390401	1.42009			ABCE1	5310152	-0.64073	2.43813	0.522116	1.52819	0.504285	1.63637	-0.83833	3.66746	0.001218	0.001682
ABCF1	7380113	-0.56247	3.08079	-0.85151	5.60558	-0.26758	0.934156			ABCE1	1090543	-0.74336	3.58723	0.890016	4.01855	0.378258	1.24919	-0.81971	4.15495	0.091341	0.163251
ABCF2	2230039	-0.02621	0.048053	-0.2744	0.724981	-0.08963	0.177745			ABCF1	7380113	-0.69231	3.58345	1.16626	6.52528	-0.83797	4.57736	-0.58425	2.73498	-0.20059	0.465533
ABCF2	5420142	0.337301	1.12221	-0.3894	1.305	-0.4163	1.4576			ABCF1	2190273	0.841553	5.15934	1.35329	8.54627	-0.15209	0.419764	-0.34531	1.33693	0.312338	0.910658
ABCF2	7100039	0.060718	0.120245	-0.38684	1.20554	0.289978	0.801486			ABCF2	7100039	-0.17853	0.3191	0.172926	0.269856	-0.72016	2.14521	-0.65809	1.94086	-0.2393	0.369895
ABCF3	4560689	-0.31486	0.96205	-0.41054	1.34007	0.086461	0.174916			ABCF2	5420142	1.27826	6.98386	0.65708	2.22667	0.13875	0.289305	-0.32405	0.91414	0.442092	1.11071
ABCG1	460593	-1.05259	8.14052	0.041853	0.091879	0.354947	1.38115			ABCF3	4560689	1.50505	11.1064	-0.07513	0.159988	-0.28548	0.970911	-0.03402	0.074702	0.146701	0.32651
ABCG1	5860377	-0.28198	0.906283	0.848801	4.68173	-0.32921	1.07742			ABCG1	460593	-0.48947	1.25091	-0.70314	1.8356	-0.54632	1.41948	0.272594	0.550701	-0.40195	0.735898
ABCG1	6060377	-0.60083	2.89735	0.706686	3.50219	0.034884	0.069126			ABCG1	6060377	-0.6056	1.5726	-0.1304	0.180484	0.03881	0.052058	0.132968	0.208657	-0.37319	0.613862
ABHD10	1300328	-0.15581	0.382529	-0.55998	2.23941	0.439218	1.55129			ABCG1	5860377	-0.01491	0.018885	0.005946	0.006692	0.073425	0.098196	0.237625	0.401353	0.380126	0.59082
ABHD11	1940068	-0.42727	1.52811	0.027377	0.049585	-0.37958	1.21194			ABHD10	1300328	0.185803	0.35809	1.13856	4.1173	0.235102	0.469392	-0.39949	1.00284	0.390463	0.758559
ABHD11	6110592	-0.34712	1.16263	-0.23556	0.630699	-0.46438	1.71044			ABHD11	6110592	0.931299	4.36741	-0.74148	2.64135	-0.24053	0.579003	0.296651	0.797436	0.16794	0.300711
ABHD12	7100615	-0.20964	0.533612	-0.02402	0.042051	-0.25666	0.668933			ABHD11	1940068	0.509688	1.43826	-0.49924	1.1958	-0.29325	0.632604	0.271665	0.589382	0.559637	1.2752
ABHD12	7610382	-0.65052	3.33071	-0.5598	2.44995	0.198437	0.539388			ABHD12	7100615	0.102148	0.164517	0.258725	0.448638	-0.76789	2.37343	0.349596	0.773836	0.175332	0.252747
ABHD14A	1430360	-0.41193	1.64647	-0.57598	2.61562	0.173144	0.456694			ABHD12	7610382	1.50627	11.9455	0.829484	4.6453	-0.15613	0.462356	0.087726	0.23245	0.376492	1.27171
ABHD14B	150064	-0.6873	4.24609	-0.82342	5.30486	0.562639	2.90714			ABHD14A	1430360	1.19831	6.461	0.08772	0.154714	-0.0588	0.108091	-0.72487	3.07292	-0.22177	0.436503
ABHD2	2970201	-0.90036	6.69584	0.893404	6.18708	-0.22102	0.726757			ABHD14B	150064	1.48029	10.421	0.577342	2.32443	-0.06885	0.15243	-0.51276	2.27527	0.078879	0.149886
ABHD2	6900475	-0.81634	5.31275	0.50269	2.29097	-0.20601	0.62044			ABHD2	2970201	0.260758	0.89573	-1.39301	8.94625	-0.57915	2.8284	0.410105	1.73769	0.07982	0.159983
ABHD3	5050241	0.278975	1.00967	1.06679	7.71083	-0.15005	0.411533			ABHD2	6900475	0.429541	1.64072	-1.28535	7.17063	-0.45017	1.6977	0.391897	1.43081	0.09726	0.182238
ABHD4	3120014	-0.89042	5.71994	0.071658	0.157184	0.34912	1.23748			ABHD3	5050241	-0.93764	4.85275	-1.10719	5.31033	-0.09928	0.206967	0.618505	2.5919	0.252626	0.550741
ABHD5	5860215	0.10871	0.372059	1.33217	14.5855	0.296776	1.42917			ABHD4	3120014	1.43914	10.2046	0.328272	1.02087	-0.51494	2.24604	-0.03291	0.070235	-0.01414	0.024176
ABHD6	2690402	-0.05813	0.112991	-0.20369	0.482724	-0.13402	0.286122			ABHD5	5860215	-0.92403	5.26054	-1.44388	8.47182	0.187727	0.497768	0.485339	1.99345	-0.48087	1.51156
ABHD8	4880288	-0.61138	3.00552	0.465176	1.82651	-0.62655	2.95245			ABHD6	2690402	0.021533	0.028988	-0.24975	0.398933	-0.60708	1.52996	0.112213	0.17186	0.091176	0.111562
ABI1	5130725	-0.14976	0.36939	0.48206	1.80564	0.392652	1.3332			ABHD8	4880288	-1.31546	7.37184	-0.13559	0.258371	-0.23922	0.589756	0.468887	1.59207	0.074199	0.118571
ABI2	2000100	-0.06267	0.123005	-0.34247	0.98752	0.088507	0.174135			ABI1	5130725	-0.46734	1.46523	-1.19626	5.15563	0.350158	0.929212	0.745324	2.96741	-0.45431	1.08738
ABI3	3840717	-0.1171	0.284344	-0.88633	5.05183	0.233164	0.665084			ABI2	2000100	-0.15027	0.255944	0.711057	1.84059	-0.14764	0.243396	-0.4136	0.966791	0.685746	1.56849
ABL1	4180088	-0.70823	5.211	-0.90741	7.22456	-0.37427	1.78287			ABI3	3840717	0.265072	0.59933	-0.70545	2.11718	-0.05257	0.084479	-0.73847	2.66104	-0.00568	0.007248
ABLIM1	2570112	0.492313	2.04804	-0.66984	3.1224	0.31456	0.986276			ABL1	4590440	-0.23517	0.437922	-0.37465	0.708953	-0.58604	1.51357	-0.46619	1.1199	-0.35375	0.59576
ABLIM1	3610315	0.255721	0.742058	-0.27092	0.758454	-0.47811	1.7712			ABL1	4180088	0.266879	0.586957	1.22532	4.71622	-0.12513	0.219337	-0.39118	0.99829	0.315415	0.580776
ABLIM1	6400243	0.944668	6.58266	-0.20355	0.593341	-0.38616	1.50548			ABLIM1	2570112	-0.06235	0.142316	1.59647	10.233	-0.43085	1.72331	-0.6655	3.45766	0.048945	0.089588
ABLIM3	2350747	-0.74149	3.914	0.187576	0.476646	0.136581	0.32043			ABLIM1	3610315	-0.25957	0.553784	0.956502	3.17546	-0.61142	1.81851	-0.15181	0.279506	0.076919	0.104182
ABP1	5420440	-0.40487	1.42597	0.486403	1.77041	-0.0967	0.202096			ABLIM1	6400243	-0.17833	0.450327	1.4734	8.1491	0.149145	0.347641	-0.57857	2.41463	0.801963	3.04157
ABR	620240	-0.58173	2.75592	0.561219	2.43437	-0.57068	2.52567			ABLIM3	2350747	-0.47312	1.36869	-0.92524	3.21828	-0.34906	0.85188	-0.23835	0.522816	0.169145	0.271215
ABR	5860431	-0.92264	5.98662	0.239757	0.706665	-0.18638	0.506698			ABP1	5420440	-0.85732	2.9585	-0.2433	0.420009	-0.41059	0.952196	0.233268	0.45534	-0.38612	0.707152
ABT1	6480392	0.627355	2.95084	0.169968	0.414557	0.255992	0.723597			ABR	620240	-1.26408	10.7141	-1.33845	10.1021	-0.57283	3.4158	0.19107	0.700754	-0.693	3.62673
ABTB1	2970044	-1.09537	10.8096	0.991842	8.72971	-0.24173	0.972406			ABR	5860431	0.00173	0.002982	-1.26499	6.15853	-0.67805	2.74473	-0.14167	0.315521	-0.30548	0.683469
ABTB1	6620609	-0.74554	4.69495	0.729037	4.23206	0.335531	1.26488			ABTB1	2970044	-1.14742	11.0761	-1.11938	9.3566	-0.96495	8.61574	0.284071	1.47121	-0.76264	5.06883
ACAA1	3520753	-0.58841	2.60672	0.351441	1.10668	-0.23612	0.635208			ABTB1	6620609	1.27374	11.1749	-0.7374	4.60438	-0.53124	3.17418	0.357658	1.80527	-0.59639	3.00904
ACAA2	1450093	0.226298	0.588062	0.095746	0.190061	0.115067	0.23802			ACAA1	3520753	0.58924	1.97727	-0.12373	0.209407	-0.84091	3.27297	0.514731	1.61294	-0.10347	0.156827
ACACA	2190414	0.155816	0.386579	-0.01724	0.031366	-0.66333	3.00051			ACAA2	1450093	-0.54741	1.53597	-0.86553	2.62105	0.179017	0.321846	-0.11721	0.19886	0.04789	0.060674
ACACA	2630692	0.377293	1.43233	-0.29545	0.942373	-0.41177	1.55613			ACACA	2190414	-1.23887	6.89213	0.493378	1.49436	-0.10787	0.219298	-0.15283	0.345152	-0.11697	0.201975
ACACB	2230678	-0.06839	0.156432	-0.74731	4.03745	-0.42651	1.67711			ACACA	2630692	-0.93157	3.37522	0.142044	0.217408	-0.0428	0.062417	-0.15551	0.274775	-0.0581	0.073656
ACAD10	6560327	0.202315	0.511571	-0.04622	0.084696	-0.30884	0.871847			ACACB	2230678	-0.18356	0.316621	-0.75782	1.94805	-0.20393	0.350311	-0.24606	0.459227	-0.44682	0.811528
ACAD11	3370136	0.870068	5.87715	-0.70284	3.89936	-0.03656	0.078471			ACAD10	6560327	0.332133	0.673153	-0.44241	0.866917	-0.25236	0.452009	-0.34906	0.720649	-0.40034	0.684127
ACAD8	730671	0.420935	1.56842	-0.55772	2.27505	-0.14904	0.351854			ACAD11	3370136	-0.61596	1.9378	0.015625	0.021152	0.487041	1.31589	-0.53605	1.57222	-0.47329	1.01345
ACAD8	2650324	-0.53079	2.64469	-0.02183	0.044876	0.926652	6.10442			ACAD8	730671	0.431777	1.05851	0.704224	1.86965	0.458272	1.11414	0.333536	0.734815	0.17568	0.256344
ACAD9	5340561	-0.64968	3.90065	-0.38703	1.61103	-0.44151	2.00473			ACAD9	5340561	-0.28795	0.542677	-0.18776	0.27577	-0.25075	0.43853	0.274879	0.510227	0.432732	0.743958
ACADM	430139	1.26835	13.2018	0.350253	1.65277	-0.3341	1.55277			ACADM	2470279	-1.20936	8.0631	0.646603	2.7756	0.232241	0.694877	-0.0533	0.117833	-0.33417	0.936121
ACADM	2470279	0.7307	3.78447	-0.12409	0.280237	-0.10286	0.225248			ACADM	430139	-0.80148	2.82641	0.407826	0.887004	0.395665	0.95263	0.253224	0.532654	0.36036	0.677034
ACADS	110441	-0.62953	2.98925	-0.34694	1.11543	-0.02398	0.045184			ACADS	110441	1.34675	8.52111	0.209707	0.497493	-0.54247	2.17207	-0.25908	0.762661	-0.12602	0.240598
ACADSB	3610136	0.162135	0.392216	0.13603	0.298453	-0.50986	1.89245			ACADVL	1170647	0.822644	4.49198	-0.97581	4.9526	-0.65096	3.04431	-0.32543	1.11533	-0.47465	1.50232
ACADVL	610093	-0.40496	1.5197	0.201358	0.527309	-0.71742	3.53571			ACADVL	1240551	0.406067	1.07004	-0.45227	1.07484	-0.82217	2.96844	-0.2981	0.692144	0.004732	0.005965
ACADVL	1170647	-0.88237	5.83954	-0.45036	1.86768	0.060742	0.134586			ACAT1	2070605	-0.38817	0.915194	0.525445	1.21786	0.612716	1.72401	0.276884	0.574063	0.568031	1.23152
ACADVL	1240551	-0.58236	2.57629	-0.27844	0.794658	-0.06296	0.12599			ACAT2	7330753	-0.09967	0.1967	1.20412	5.40769	0.499013	1.62083	-0.08206	0.157077	1.1238	4.40566
ACAT1	2070605	-0.04877	0.103778	-0.89793	5.18649	0.277676	0.851664			ACBD3	5890112	-1.16973	7.00096	-0.578	2.10268	0.55288	2.22107	-0.03776	0.074839	-0.69286	2.48895
ACAT2	7330753	0.549812	2.46478	-0.52501	2.14414	-0.25478	0.738082			ACBD6	870349	0.47037	1.13047	0.565269	1.26896	0.494083	1.17242	-0.02526	0.03511	0.069483	0.085167
ACBD3	5890112	0.769083	4.73078	0.263955	0.849616	0.547254	2.58785			ACCN3	6110482	0.377907	0.860871	0.151726	0.230697	-0.47787	1.16424	-0.11225	0.183036	-0.81164	2.04735
ACBD5	150156	0.003551	0.006379	0.447514	1.53482	-0.42574	1.43683			ACD	1300154	1.69261	15.0985	0.233856	0.811792	0.060074	0.161886	-0.16811	0.595597	-0.2076	0.625335
ACBD6	870349	-0.24271	0.668986	-0.42371	1.40849	-0.0263	0.047554			ACHE	2190168	-0.45395	1.66408	0.401003	1.1861	-1.36766	8.17595	0.161785	0.395431	-0.26686	0.606135
ACCN3	6110482	-0.75363	4.3367	-0.09852	0.228081	-0.04325	0.089705			ACIN1	4860204	1.38669	11.4098	0.690143	3.75418	-0.49584	2.58591	-0.01855	0.043738	-9.37e-05	0.000179
ACD	1300154	-0.07318	0.15042	-0.46488	1.62026	0.344102	1.04252			ACLY	4200259	-1.34823	8.5531	0.093893	0.1851	-0.59999	2.53863	-0.40619	1.46121	-0.26087	0.607354
ACIN1	4860204	-0.57526	2.5861	-0.22401	0.600267	0.459363	1.71859			ACLY	4290279	-1.07438	5.1274	-0.26721	0.571596	0.37247	1.01358	-0.12688	0.253639	0.500264	1.2495
ACLY	4200259	0.318115	0.976318	0.033477	0.060768	-0.38216	1.21285			ACMSD	20041	-0.93358	4.05093	-0.22723	0.450491	-0.94521	3.98003	-0.11864	0.228893	-0.21311	0.379112
ACLY	4290279	0.538365	2.24941	-0.24725	0.666779	-0.23797	0.638352			ACN9	6040088	-1.44087	9.87481	-0.60582	2.4406	-0.0533	0.112294	0.513029	2.22207	-0.43086	1.31556
ACMSD	20041	-0.90978	5.78305	0.205586	0.566772	-0.02783	0.055295			ACN9	520575	-1.11376	5.66878	-0.46343	1.29998	0.192104	0.430133	0.766034	3.24866	0.243589	0.481379
ACN9	520575	0.420443	1.68298	0.701244	3.53451	-0.54082	2.3586			ACO1	2450608	-0.42023	1.00585	0.419588	0.864793	0.054854	0.080348	-0.73626	2.31414	-0.04157	0.050885
ACN9	6040088	0.380713	1.36274	0.535626	2.16126	0.18859	0.481155			ACO2	3930639	0.640719	1.74457	0.377543	0.698506	-0.20205	0.341965	-0.04424	0.0622	-0.12094	0.154919
ACO1	2450608	0.427602	1.7562	-0.74791	3.98896	-0.28612	0.91411			ACOT11	1050253	-0.05524	0.100326	1.15623	5.06241	-0.20861	0.472162	0.231067	0.557841	-0.31145	0.659139
ACO2	3930639	0.103612	0.224003	-0.4347	1.45075	-0.0926	0.188178			ACOT11	7400315	-0.88024	4.86181	-0.09741	0.198623	-1.34349	8.50765	0.050406	0.105881	-0.17708	0.377376
ACOT1	4900438	0.049226	0.095418	-0.36573	1.11042	-0.13254	0.286732			ACOT2	6290059	-0.13847	0.290743	1.21738	5.40245	-0.32413	0.857796	-0.42541	1.30333	0.757261	2.4175
ACOT11	1050253	-0.70664	3.74401	-0.25515	0.743518	-0.28645	0.883714			ACOT7	4290050	-0.90573	3.78459	0.387702	0.912041	-0.32509	0.797126	-0.65365	2.30576	0.211204	0.367783
ACOT2	6290059	0.233316	0.721589	-0.36048	1.27255	-0.75433	4.0941			ACOT7	6580639	0.586406	1.71831	0.711553	1.96445	0.10921	0.179348	-0.44119	1.12788	0.799446	2.10674
ACOT4	4780709	-0.05052	0.102304	-0.53452	2.09552	-0.26964	0.763383			ACOT8	2900291	1.11193	5.06386	0.293652	0.612602	0.153773	0.295423	0.395418	1.07523	0.129803	0.201161
ACOT7	4290050	-0.44247	1.62195	-0.30588	0.886727	-0.2038	0.510217			ACOT9	5220497	-0.5159	2.22325	-1.66129	10.2832	0.175951	0.463789	0.328759	1.135	-0.33386	0.902711
ACOT7	6580639	-0.05967	0.115406	-0.11345	0.230494	-0.18239	0.418959			ACOT9	7160592	0.058046	0.116051	-1.22287	6.17981	0.651013	2.72641	0.358249	1.15412	0.540493	1.63668
ACOT8	2900291	-0.73728	4.51191	-0.01406	0.028596	0.453344	1.97083			ACOX1	1190327	-0.92482	7.16802	-1.58502	12.4489	-0.04261	0.109466	0.800392	5.84874	-0.16367	0.45369
ACOT9	5220497	-0.29065	0.857311	0.398309	1.27725	-0.28645	0.798405			ACOX3	4540010	0.747217	2.39227	0.36685	0.723959	-0.21172	0.388699	-0.12115	0.202487	-0.47212	0.934377
ACOT9	7160592	0.331733	1.06673	0.226458	0.587237	-0.51509	1.96834			ACP1	1500152	-0.4189	2.09049	1.11316	7.55812	-0.27517	1.07074	-0.41895	2.08243	0.426891	1.61526
ACOX1	1190327	-0.03232	0.08668	1.24697	12.5715	0.02245	0.056576			ACP1	6110672	-0.46752	2.09541	1.52148	9.98381	-0.58644	2.83287	-0.40112	1.67689	0.445614	1.46057
ACOX3	4540010	-0.25104	0.726957	-0.5622	2.27171	0.410279	1.40958			ACP2	2480025	0.565829	1.51235	-0.5824	1.35153	0.068882	0.10089	0.181354	0.319277	-0.44643	0.832356
ACP1	1500152	0.880668	5.92497	-0.10368	0.252104	-0.55756	2.68751			ACP5	7050082	1.05656	5.02133	0.488396	1.33224	-0.42729	1.23946	-0.65666	2.42559	-0.00173	0.002346
ACP1	6110672	0.449406	1.92423	0.042249	0.087382	-0.86242	5.14368			ACP6	4670671	-0.21682	0.539582	0.194997	0.409838	0.017081	0.029373	1.2262	6.75997	-0.2304	0.464291
ACP2	2480025	-0.15261	0.358107	-0.43691	1.46053	0.270066	0.730724			ACPL2	3800538	-0.58042	1.70147	-0.93799	2.94887	-0.24114	0.482	0.582511	1.69805	0.031995	0.040631
ACP5	7050082	-0.50998	2.21621	-0.64018	2.97452	0.091204	0.201113			ACPL2	5720537	-0.4562	1.18315	-0.80221	2.35419	-0.15807	0.278022	0.697232	2.22986	0.065231	0.085051
ACP6	4670671	-0.53723	2.2841	0.528451	2.08297	-0.10926	0.239651			ACPP	2680725	-0.37183	0.94151	-0.87661	2.89034	0.492266	1.36634	0.701213	2.41253	-0.47719	1.04759
ACPL2	3800538	0.264532	0.75387	0.429564	1.43786	-0.07664	0.152354			ACPT	2690369	0.712364	2.73554	0.864498	3.13176	-0.75684	2.89151	-0.02987	0.050213	-0.03722	0.052648
ACPL2	5720537	0.231754	0.639539	0.537438	2.07404	-0.26895	0.747993			ACRBP	7510253	1.07619	5.12976	-0.42311	1.08242	-0.24831	0.576064	-0.34482	0.937668	-0.20026	0.358139
ACPP	2680725	0.242013	0.672512	0.44773	1.54719	0.096803	0.201196			ACRC	3850192	-0.47852	1.13447	-0.36884	0.677617	-0.46672	1.0566	0.10225	0.156379	-0.56474	1.11924
ACPT	2690369	-0.38277	1.4373	-0.11663	0.269992	-0.73195	3.76912			ACSBG1	2480730	-0.42023	1.21617	-1.06136	4.19314	-0.40142	1.09844	-0.31393	0.801089	-0.00889	0.011906
ACRBP	7510253	-0.61504	2.85356	-0.25811	0.724218	0.306725	0.933234			ACSL1	1030431	-1.17166	11.0611	-1.56501	13.7049	-0.40603	2.36368	0.460013	2.96506	-0.56527	3.10896
ACRC	3850192	-0.1029	0.232102	0.456037	1.6507	0.410649	1.42077			ACSL3	3440367	-0.24495	0.63583	-0.33029	0.817283	-1.38623	7.79693	-0.05333	0.10019	-0.13099	0.233369
ACSBG1	2480730	-0.55671	2.31942	-0.02119	0.037966	-0.02798	0.051144			ACSL3	1580524	-1.2491	7.67479	-0.98012	4.60956	0.131439	0.307629	0.411232	1.47415	0.26562	0.631604
ACSL1	1030431	-0.90167	8.13583	1.00699	9.03819	0.328171	1.54997			ACSL3	3930593	-0.85438	3.20655	0.404863	0.905203	-0.62758	1.97449	0.292653	0.652208	0.313384	0.574106
ACSL3	1580524	0.194782	0.536116	0.736482	3.67028	0.090566	0.197317			ACSL4	7000307	-0.78597	4.39067	-1.60568	10.2112	-0.09958	0.236338	0.407131	1.62291	-0.42581	1.33767
ACSL3	3930593	0.150737	0.392003	0.7877	4.20108	-0.58353	2.62344			ACSL4	3990747	0.014852	0.019337	-0.3836	0.68274	0.20824	0.340955	0.486423	1.1061	0.131801	0.164699
ACSL4	3990747	0.29652	0.868334	0.018598	0.032433	0.260819	0.689733			ACSL5	7040286	-0.9759	5.47676	-0.94244	4.46197	-0.36065	1.18719	-0.61258	2.72629	-0.20498	0.442733
ACSL4	7000307	0.046709	0.118737	1.03847	8.45733	0.409281	1.95607			ACSL5	620577	-0.11556	0.246402	-1.16209	5.45958	0.260332	0.675858	-0.41199	1.34499	0.273158	0.587941
ACSL5	620577	0.848927	5.25031	-0.47319	1.93139	-0.06007	0.128804			ACSL6	1190746	-0.27063	0.763568	1.47921	7.93273	-0.36016	1.10717	-0.04784	0.092771	0.446907	1.21704
ACSL5	7040286	-0.29863	1.11732	-0.93581	6.28538	-0.25606	0.849334			ACSM3	6580735	-0.82354	2.93593	0.571346	1.46312	-0.39167	0.931964	-0.26918	0.581236	-0.1181	0.164404
ACSM3	6580735	0.484909	1.84408	0.100621	0.207026	0.000413	0.00071			ACSM5	4880736	-0.35545	0.980735	0.15482	0.284334	-1.29672	6.48513	-0.1625	0.343566	-0.11878	0.190577
ACSS1	5220377	-0.17913	0.484496	-0.7987	4.2324	-0.00543	0.010069			ACSS1	5220377	0.656858	4.07582	1.69204	12.6961	-0.27223	1.04861	-0.74504	4.91371	0.233645	0.684082
ACSS2	4490524	-0.75693	4.38194	0.649635	3.2022	-0.00018	0.000346			ACSS2	4670544	-1.01248	6.54856	-0.92137	4.91783	-0.93631	5.66068	0.37401	1.47839	-0.99314	4.95195
ACSS2	4670544	-0.89698	6.17298	0.704058	3.91278	-0.1065	0.26484			ACSS2	4490524	-0.79747	4.06824	-1.12501	5.78526	-0.71947	3.35874	0.489029	1.93738	-0.99152	4.33703
ACTA2	6480059	-0.60847	2.75993	0.235737	0.630192	-0.31231	0.94386			ACTA2	6480059	-0.60751	2.06424	-1.24114	5.17535	-0.19134	0.393028	0.392679	1.07937	-0.32842	0.65669
ACTB	4610390	-1.19236	10.6786	0.037216	0.085729	-0.29748	1.14969			ACTB	4610390	-0.74982	3.95806	0.451834	1.56878	-1.34939	8.80905	-0.33645	1.18434	-0.39386	1.15478
ACTB	5270730	-1.13817	9.54595	0.095675	0.242851	-0.30583	1.14896			ACTB	5570132	-0.75642	4.02825	0.448717	1.55949	-1.35169	8.86272	-0.33214	1.16731	-0.38981	1.14248
ACTB	5570132	-1.29341	13.5244	0.099892	0.293873	-0.33865	1.58307			ACTB	5270730	-0.71952	3.57398	0.385545	1.19328	-1.3757	8.72662	-0.17641	0.467594	-0.2559	0.607364
ACTG1	3310424	-1.23787	11.5796	0.13701	0.401083	-0.28262	1.0938			ACTG1	3310424	-0.7646	4.16628	0.433542	1.50768	-1.36732	9.13424	-0.32879	1.17006	-0.39949	1.20452
ACTG1	6510072	-0.33718	1.15251	0.072273	0.150133	-0.73053	3.63433			ACTG1	6510072	0.674314	2.45785	0.622684	1.85832	-0.59899	1.97925	0.40967	1.16546	0.615954	1.64475
ACTL6A	5080603	1.32616	13.7881	-0.40095	2.00428	-0.02368	0.057553			ACTL6A	5220358	-0.78467	3.01252	0.412286	0.985488	0.730672	2.60509	-0.01667	0.026441	0.244682	0.439857
ACTL6A	5220358	1.0783	8.20106	-0.06352	0.143373	0.101855	0.250987			ACTL6A	5080603	-0.28018	0.845447	1.25936	6.70358	0.811003	3.97051	0.007816	0.014559	0.66493	2.33658
ACTN1	5080364	-0.47073	2.34103	1.05552	7.93773	-0.73053	4.46959			ACTN1	5080364	-1.28804	11.069	-0.185	0.588117	-1.25528	10.4127	0.165894	0.584612	-0.36653	1.40141
ACTN2	670196	-0.37656	1.30414	0.477105	1.73942	0.254099	0.696227			ACTN4	270437	1.69836	18.6197	-0.28196	1.43276	-0.12898	0.533308	0.236089	1.28632	-0.19239	0.747603
ACTN4	270437	-0.88688	5.59095	-0.19871	0.544622	0.024593	0.048753			ACTR10	2630064	-0.8699	3.05056	0.017185	0.022462	-0.33079	0.706022	0.456914	1.17	0.105073	0.139153
ACTR10	2630064	0.442239	1.58426	-0.12709	0.271754	0.125872	0.270714			ACTR1A	4280561	-1.36967	10.8365	0.173135	0.485016	-1.02895	7.23905	0.025785	0.060115	-0.12432	0.29161
ACTR1A	4280561	-0.61196	2.99389	0.526285	2.20349	-0.56741	2.50738			ACTR1B	2120088	1.42473	10.9867	0.96756	5.69633	0.306097	1.14714	-0.13473	0.387283	-0.01809	0.033501
ACTR1B	2120088	-0.22299	0.616615	-0.61473	2.61271	0.03858	0.073393			ACTR2	5570196	-1.49892	10.9812	-0.39167	1.35744	-0.64651	3.26773	0.22202	0.700661	-0.20569	0.499699
ACTR2	5570196	-0.49495	2.1085	0.751022	3.83322	-0.1549	0.38328			ACTR3	6940176	-1.29666	7.87286	-0.80442	3.38658	0.219151	0.570441	0.331357	1.0482	-0.49881	1.47721
ACTR3	6940176	-0.48461	2.32619	0.575162	2.85632	0.681282	3.78749			ACTR5	2690670	0.758732	2.77672	0.739792	2.27837	0.241429	0.51287	-0.78292	2.91223	0.081808	0.116427
ACTR5	2690670	0.033552	0.072227	-1.01711	6.74977	0.498535	2.18184			ACTR6	1580168	-1.49124	11.3595	-0.22244	0.637193	0.36988	1.47598	-0.19342	0.60752	-0.33166	1.00927
ACTR6	1580168	0.953196	6.497	0.111126	0.267268	0.185765	0.517322			ACTR8	270278	-0.87002	3.17829	0.512621	1.22422	-0.1383	0.239852	-0.12795	0.224974	0.323477	0.580963
ACTR8	270278	0.548277	2.45076	0.007315	0.013473	-0.09991	0.222448			ACTRT1	2710368	-0.36276	1.03569	0.593649	1.81684	-1.13275	5.44325	-0.09282	0.177252	-0.53289	1.40943
ACTRT1	2710368	-0.6983	3.85299	0.105063	0.24617	-0.2495	0.75846			ACVR1	6940360	-1.06472	10.7159	-1.52261	14.3538	0.170897	0.736551	-0.36238	2.29293	-0.28906	1.25721
ACVR1	6940360	0.540109	2.26092	0.30476	0.894375	-0.14373	0.330339			ACVR1B	4570240	-0.88562	3.69716	-0.38387	0.894135	-0.21636	0.470556	0.890742	3.70178	0.440505	1.01899
ACVR1B	4570240	-0.17521	0.48947	0.130536	0.318233	-0.95076	5.93312			ACVR2A	4590349	-0.57974	1.70901	-0.26143	0.479041	-0.83434	2.86193	-0.29664	0.652042	-0.02518	0.031403
ACVR2A	4590349	-0.56459	2.55429	-0.49539	1.94548	-0.04418	0.087655			ACY1	1400341	0.928293	3.66583	0.466389	1.11342	-0.31419	0.71351	-0.56313	1.71715	-0.16563	0.257467
ACY1	1400341	-0.13526	0.323527	-0.65462	2.90848	-0.02347	0.043535			ACYP1	5910148	0.340945	1.03394	1.47044	7.69389	0.203185	0.49058	-0.60189	2.41024	0.712567	2.388
ACYP1	5910148	0.642239	3.1517	-0.6008	2.66381	-0.00561	0.010343			ACYP2	5290672	0.587644	1.72777	0.641094	1.68268	0.592927	1.68878	-0.33077	0.750844	0.671236	1.62233
ACYP2	5290672	0.531111	2.19751	-0.40385	1.35003	0.218122	0.566226			ADA	7210192	0.573908	3.03273	1.57915	10.8922	-0.22963	0.756456	-0.93803	6.27933	0.473249	1.73536
ADA	7210192	0.396161	1.68284	-1.06761	7.61225	0.080172	0.189546			ADAL	5910554	-0.70418	2.49739	0.445107	1.07689	-0.86302	3.28046	0.055743	0.093012	-0.29396	0.548789
ADAL	5910554	-0.05446	0.104037	-0.05323	0.096877	-0.0266	0.046429			ADAM10	5290300	-1.44591	10.6955	-0.91624	4.98837	0.101788	0.253863	0.382367	1.56306	-0.07212	0.142421
ADAM10	3130364	-0.139	0.344042	0.779965	3.99132	0.026664	0.050938			ADAM15	3990626	-0.36922	1.04004	-0.49938	1.38745	-1.18603	5.73549	0.278801	0.700246	-0.4438	1.05366
ADAM10	5290300	0.50755	2.66084	1.03629	7.77906	-0.46054	2.15642			ADAM15	1980553	1.33964	9.66642	-0.14443	0.351547	0.277489	0.938294	0.646753	3.44129	-0.35939	1.09537
ADAM15	1980553	-0.52365	2.23832	-0.50516	1.98028	0.270858	0.790559			ADAM15	3440452	-1.08407	5.33813	0.312133	0.724241	-0.56162	1.91152	0.366799	1.05429	-0.17361	0.307304
ADAM15	3440452	-0.6324	3.48225	-0.04559	0.098345	-0.82411	5.03447			ADAM15	6480131	0.556077	1.39167	0.19558	0.29826	-0.04057	0.054966	0.421874	0.945712	0.366179	0.59308
ADAM15	3990626	-0.31133	0.916283	0.138967	0.297207	-0.11343	0.234389			ADAM17	5260546	-0.6285	1.87779	-0.57128	1.39194	-0.59617	1.6724	0.379617	0.895652	-0.44249	0.868659
ADAM15	6480131	-0.46706	1.74537	-0.04644	0.086742	-0.19725	0.482827			ADAM17	5420762	-0.56348	1.62364	-0.22053	0.385254	-0.93433	3.33438	0.354173	0.840981	-0.253	0.424303
ADAM17	5260546	-1.03469	7.76225	0.245931	0.785393	-0.35186	1.33569			ADAM19	6900209	0.37413	1.01622	-1.08514	4.28474	-0.4175	1.15001	0.441961	1.29468	-0.34073	0.696761
ADAM17	5420762	-0.35875	1.39089	0.733453	4.01114	-0.85561	5.19252			ADAM33	1440224	-0.57347	1.80703	0.119322	0.193168	-1.04795	4.34138	0.16629	0.326762	-0.26979	0.484794
ADAM19	6900209	-0.83451	4.86923	0.140563	0.33674	0.063039	0.131496			ADAM7	1260424	-0.28309	0.829128	-1.4026	7.52266	-0.23214	0.610237	-0.32064	0.989205	-0.15228	0.292215
ADAM28	290451	0.102728	0.22106	0.078214	0.153275	-0.45052	1.54101			ADAM8	780725	0.838423	4.49034	-0.54747	2.01027	-0.90725	4.86894	0.303699	0.982003	-0.73954	2.85377
ADAM28	6180491	0.303978	0.955271	0.03109	0.058018	-0.61039	2.6195			ADAM9	2940730	-0.94667	4.45535	-0.22293	0.468851	-0.46626	1.47366	0.86633	3.90156	0.258326	0.518791
ADAM28	7330333	0.37215	1.36776	0.756655	3.90509	-0.24776	0.720068			ADAMTS17	1570435	-0.27224	0.662393	0.34849	0.806333	-1.17422	5.51771	0.033469	0.056202	-0.54879	1.40234
ADAM7	1260424	0.170352	0.41077	-0.41337	1.33163	0.115071	0.241468			ADAMTS19	70487	-0.55623	1.91092	0.265718	0.570328	-1.17299	5.65628	-0.14554	0.301226	-0.57213	1.53283
ADAM8	780725	-0.89562	6.45942	0.583804	3.03943	0.383645	1.58773			ADAMTSL4	10286	-0.12558	0.245385	-1.09537	4.40699	-0.47015	1.38819	-0.43821	1.29655	-0.91187	3.00618
ADAM9	2940730	-0.17007	0.409218	0.342443	1.00618	-0.28656	0.787026			ADAMTSL4	780678	-1.00204	5.25224	-1.05644	4.86849	-0.53658	1.97596	-0.18003	0.436963	-0.29948	0.681587
ADAMTSL4	10286	-0.27756	0.816526	-0.25761	0.693468	-0.34598	1.06524			ADAR	2900450	-0.97188	8.0461	-1.47806	11.9589	-0.80393	5.98212	-0.03001	0.079639	-0.70873	3.98329
ADAMTSL4	780678	-0.46821	1.83574	-0.18195	0.448042	-0.41109	1.42377			ADAR	5490433	-0.26326	0.839776	-1.21762	6.92931	-0.93015	5.29604	0.172912	0.474831	0.017704	0.029813
ADAR	2900450	-0.97553	6.92645	0.495651	2.19458	-0.13671	0.355785			ADARB1	7330097	-0.22661	0.504648	0.304848	0.652642	-0.14794	0.284966	-1.19159	5.67442	-0.32314	0.642031
ADAR	5490433	-0.42048	1.60834	0.61397	2.7242	-0.54926	2.30655			ADARB1	4760079	0.348167	0.870692	0.702721	2.09833	-0.03619	0.056501	-0.95419	3.91292	0.5433	1.28512
ADARB1	4760079	-0.0238	0.045507	-0.57841	2.36164	-0.17575	0.427241			ADAT1	1710204	-0.15789	0.243622	0.392819	0.684522	-0.13097	0.189821	0.004457	0.005591	0.159906	0.200964
ADARB1	7330097	0.512273	2.19745	-0.68658	3.27527	0.063017	0.130086			ADAT3	2230253	1.49868	10.181	0.239601	0.619991	-0.09862	0.223285	0.104761	0.246977	-0.03427	0.058166
ADAT1	1710204	0.812436	4.76415	-0.32206	1.05253	-0.19644	0.532288			ADCK1	7610328	0.84722	3.26538	0.703786	2.10024	0.013698	0.020584	-0.5104	1.51577	-0.37008	0.74151
ADAT3	2230253	-0.56952	2.91422	-0.84258	5.11063	0.290897	0.984578			ADCK2	1780647	0.619972	2.12412	1.18477	4.82393	0.173167	0.345815	-0.1319	0.254907	0.864732	2.70032
ADCK1	7610328	-0.10407	0.227678	-0.32374	0.950537	-0.32836	0.979381			ADCK4	4290053	0.99155	4.35486	-0.48877	1.28051	0.110643	0.202018	0.158782	0.321549	-0.62709	1.6703
ADCK2	1780647	0.137458	0.355738	-0.8674	5.03135	-0.16831	0.440426			ADCK5	2480709	1.41803	9.99091	0.682045	3.03783	-0.40217	1.5422	-0.0636	0.144669	0.001437	0.002394
ADCK4	4290053	-0.25266	0.715018	0.155333	0.35524	0.451107	1.58366			ADCY2	2970288	-0.54612	1.64153	-0.86247	2.79966	-0.60193	1.83239	0.421088	1.11824	-0.65755	1.66811
ADCK5	2480709	-0.50684	2.26748	-0.47313	1.91357	0.042654	0.087451			ADCY3	3800050	-0.79868	4.00906	-1.05065	5.09856	-0.25512	0.713685	0.026283	0.050372	-0.11872	0.222973
ADCY2	2970288	-0.80724	4.796	0.514741	2.18268	-0.31541	1.04671			ADCY4	6330224	0.263386	0.662884	-1.09917	4.67687	-0.06363	0.113796	0.78381	3.2939	-0.75371	2.37832
ADCY3	3800050	0.219176	0.618963	-0.49833	1.93713	-0.43144	1.56619			ADCY6	3120600	-0.34157	0.952665	1.01944	4.18036	-0.17025	0.362228	0.663227	2.55411	0.614537	1.74547
ADCY4	6330224	-0.58749	2.83606	0.759051	3.99938	-0.25302	0.753678			ADCY7	50735	-0.12762	0.273187	-0.84845	3.34794	0.137129	0.289572	-0.36669	1.11131	0.762515	2.55737
ADCY7	50735	0.201261	0.547625	0.15534	0.369909	-0.72921	3.55254			ADD1	5900685	-0.75453	5.80429	0.515738	2.79134	-1.26591	11.1047	-0.26423	1.19446	-0.57781	3.01905
ADCY9	3060100	-0.05405	0.103346	-0.1223	0.251514	0.010026	0.016985			ADD1	1230289	0.101303	0.159371	0.622541	1.48764	-0.57858	1.50385	0.164202	0.281863	-0.04557	0.054861
ADD1	1230289	-0.35304	1.12443	0.162062	0.366195	0.180893	0.425014			ADD3	1990468	-1.40278	9.30357	-0.05313	0.100133	-0.22372	0.625814	-0.32536	1.09445	-0.64276	2.32767
ADD1	5900685	-0.00454	0.008289	0.354435	1.10345	-0.60026	2.50058			ADD3	1010477	-1.09936	4.94649	-0.19062	0.350518	-0.59741	1.94298	-0.33594	0.860452	-0.27223	0.506978
ADD3	1010477	0.829983	4.78377	0.055294	0.112319	0.012895	0.024227			ADD3	3420747	-0.86846	3.06694	-0.31093	0.588088	-0.41294	0.974858	-0.13801	0.239935	0.079075	0.1038
ADD3	1990468	-0.09316	0.204693	0.262725	0.728203	0.534677	2.11363			ADFP	1400446	0.296207	0.681155	0.085085	0.12728	-0.23677	0.493995	-0.95061	3.76936	0.44436	0.956382
ADD3	3420747	1.20209	12.6181	0.513838	3.12897	-0.5196	3.21879			ADFP	460204	0.379352	1.32492	0.27593	0.711993	-0.13163	0.309551	-0.65998	3.02838	0.993861	4.41983
ADFP	460204	0.022836	0.041871	-0.37302	1.13676	-0.04143	0.075813			ADHFE1	2760121	0.184955	0.389243	-1.18347	4.84218	-0.02402	0.038005	-0.35756	0.946546	-0.39037	0.836771
ADFP	1400446	0.165492	0.393984	-0.12026	0.251552	-0.29969	0.835756			ADHFE1	3890598	-0.433	1.30925	-1.25043	5.50071	-0.14685	0.294715	-0.34504	0.942001	-0.35848	0.777007
ADH5	1470035	0.210474	0.575572	0.689547	3.17613	-0.29529	0.881199			ADIPOR1	3460201	0.075459	0.123107	0.759267	2.21636	-0.82588	2.84745	-0.31608	0.718048	-0.21339	0.340658
ADHFE1	2760121	0.584254	2.7732	-0.71719	3.60066	0.265621	0.797326			ADIPOR1	6100767	-0.38609	1.13771	0.866034	3.27275	-1.03463	4.82109	-0.28694	0.74627	-0.15655	0.271158
ADHFE1	3890598	0.352683	1.13625	-0.40176	1.29544	0.131212	0.286645			ADIPOR2	6960685	-0.11056	0.189235	0.918376	2.93884	-0.13596	0.234747	0.350058	0.822003	0.782522	2.06996
ADI1	6620278	-0.42117	1.70835	-0.03484	0.070042	0.833658	4.77893			ADK	7550161	-0.20418	0.374163	0.20124	0.322234	-0.79167	2.45038	0.238973	0.457838	-0.30207	0.494823
ADIPOR1	3460201	-0.94292	7.43047	0.67576	4.08368	0.369988	1.59071			ADK	1030241	-0.35492	0.794425	0.537856	1.24018	0.608865	1.67993	0.149216	0.258057	0.587008	1.27176
ADIPOR1	6100767	-0.53389	2.42583	0.777175	4.13727	-0.08299	0.182536			ADM	5670465	-0.89637	5.80229	-1.38722	9.14026	-0.78589	4.62297	0.294784	1.09983	-0.66584	2.86905
ADIPOR2	6960685	-0.23632	0.654993	-0.49706	1.83017	-0.06051	0.118239			ADM2	2970452	-0.12848	0.212588	-0.88136	2.55406	-0.34717	0.731924	0.327611	0.69847	-0.21488	0.320513
ADK	1030241	0.033479	0.066483	-0.06466	0.130441	-0.71153	3.41126			ADNP	360678	-0.89001	3.73623	-0.54744	1.52767	0.644265	2.20447	-0.12574	0.243617	-0.37336	0.793332
ADK	7550161	0.133194	0.338566	0.174467	0.452999	-0.91616	5.48034			ADNP	1770551	-0.09105	0.146606	-0.80962	2.32521	-0.46002	1.12743	-0.13401	0.22971	0.018822	0.02266
ADM	5670465	-0.78498	5.27992	0.896566	6.10345	0.093549	0.236422			ADNP2	7330270	-0.83002	3.17878	-0.4559	1.10542	0.427178	1.13045	-0.23649	0.514553	0.391351	0.804616
ADM2	2970452	-0.54247	2.22268	0.266017	0.724145	0.009417	0.016625			ADO	4480546	-0.81216	3.49719	-0.09099	0.156137	0.880385	3.80864	-0.27737	0.715386	-0.22665	0.432723
ADNP	360678	0.569271	2.5937	0.436078	1.60076	0.185175	0.477381			ADORA2A	7560440	1.09991	6.71879	1.11936	5.93993	-0.32895	1.07541	0.194738	0.537248	0.190908	0.41658
ADNP	1770551	0.754852	4.52575	0.141669	0.364378	-0.69006	3.69865			ADORA2B	2060040	-0.53795	1.42501	0.455488	0.960187	-0.3934	0.874234	0.356742	0.788256	0.057632	0.071385
ADNP2	7330270	0.094763	0.208807	-0.67816	3.04987	0.288169	0.836665			ADORA3	870138	-0.23741	0.411084	-0.04329	0.052202	-0.06193	0.083487	0.423103	0.8933	-0.29569	0.435039
ADO	4480546	0.481232	1.88311	-0.29799	0.862323	0.500729	1.89228			ADORA3	4540255	0.00616	0.008207	0.692572	1.68249	0.101748	0.151559	0.224518	0.404249	0.014183	0.016001
ADORA2A	7560440	-0.38029	1.27108	-0.13724	0.300558	0.313138	0.907492			ADPGK	5550619	-1.32035	8.74967	-0.99036	5.06429	-0.41062	1.51657	0.07995	0.181273	-0.27624	0.6916
ADORA2B	2060040	-0.17983	0.441372	0.351175	1.04788	-0.31688	0.911498			ADPRHL2	730010	0.585329	1.74176	-0.80314	2.40009	-0.07223	0.113653	0.115127	0.19864	-0.656	1.58955
ADORA3	870138	-0.4454	1.60807	0.19905	0.480812	0.044773	0.083424			ADRA1D	1340630	-0.61844	4.7484	-1.84458	16.6003	-0.13813	0.514375	-0.02212	0.062501	-0.3439	1.50367
ADORA3	4540255	-0.16068	0.381063	-0.33208	0.963876	-0.09484	0.192016			ADRA2A	5720523	0.174498	0.308009	-0.07931	0.108968	-0.81774	2.58004	0.125417	0.206869	-0.47597	0.92343
ADPGK	5550619	-0.58255	2.64442	0.558714	2.31494	-0.08859	0.189559			ADRA2C	3460672	-0.28762	0.998598	1.47411	9.35789	-0.81684	4.59677	-0.33716	1.25743	0.132916	0.284854
ADPRHL2	730010	-0.68788	3.41957	-0.13458	0.308675	0.192892	0.492949			ADRB2	7570326	-0.43775	0.987599	-0.0299	0.03668	0.23354	0.407758	-0.37513	0.793785	-0.3625	0.595856
ADRA1D	1340630	-0.33536	1.04617	0.340169	1.0045	-0.00888	0.015397			ADRM1	4390121	1.68321	16.8981	-0.16111	0.570632	0.167843	0.672594	0.02952	0.085677	-0.47299	2.44977
ADRA2C	3460672	-0.88788	5.47503	0.236542	0.678844	-0.03512	0.070326			ADRM1	4280136	1.78693	18.5436	0.287715	1.36046	0.045428	0.139897	-0.01416	0.040787	0.027876	0.069336
ADRB2	7570326	-0.09437	0.203151	-0.53583	2.03661	0.022319	0.040253			ADSL	5870228	-0.60814	4.01518	1.5892	12.7596	-0.57861	3.59226	-0.41255	2.22813	0.140724	0.382829
ADRM1	4280136	-0.96773	6.73468	-0.23211	0.700922	0.110986	0.271472			ADSS	5960097	-0.93119	5.26755	0.586832	2.2456	0.358579	1.21229	0.695505	3.40907	-0.16724	0.350433
ADRM1	4390121	-0.37268	1.29321	-0.40206	1.36051	0.501173	1.92637			ADSS	6020333	-1.01652	5.82489	0.050996	0.093565	0.696884	3.20742	0.785949	3.98887	-0.04814	0.081407
ADSL	5870228	-0.4692	2.27757	-0.78114	4.81549	-0.44331	1.97014			ADSSL1	4830372	-0.68711	2.15022	0.23088	0.39863	-0.71048	2.18079	-0.12512	0.213751	-0.37082	0.679718
ADSS	5960097	0.692466	3.44608	-0.06969	0.141597	0.227262	0.612553			AEBP1	6580711	0.768079	4.04587	1.48887	8.90631	-0.07848	0.172184	-0.28095	0.901483	-0.03041	0.051614
ADSS	6020333	0.829028	5.1974	0.44108	1.77914	-0.34463	1.23492			AEBP2	4260671	-0.58409	1.68608	-0.4944	1.12894	-0.50944	1.32708	0.294814	0.632286	-0.80733	2.11045
AEBP2	4260671	0.358134	1.13537	-0.0969	0.194149	0.0284	0.050586			AES	1230458	1.54721	18.1294	1.06864	10.8116	-0.36045	2.58526	-0.61924	6.0096	-0.08952	0.299809
AES	1230458	-0.46036	2.09899	-0.93797	6.12202	0.221355	0.674515			AES	6180176	1.55617	15.0197	1.0123	7.87357	-0.08784	0.278387	-0.51456	3.43863	0.007052	0.01544
AES	6180176	0.380624	1.40218	-0.70568	3.45672	-0.17337	0.44194			AFAP1	2690187	-0.62844	1.73562	-0.01503	0.018478	-0.36944	0.774591	-0.33594	0.70212	0.152043	0.205719
AFAP1	2690187	-0.47457	1.7814	0.178645	0.419277	-0.15016	0.338977			AFAP1L2	4590133	-0.67213	2.16507	0.799862	2.40573	0.12376	0.211632	-0.13832	0.248644	0.292095	0.511088
AFAP1L2	4590133	-0.07774	0.155574	-0.13864	0.29351	0.096206	0.19097			AFF1	6060142	-1.02791	6.17574	-0.83579	3.87667	0.059333	0.124944	0.264512	0.818146	0.430786	1.30094
AFF1	6060142	0.34752	1.31572	0.892171	5.45024	-0.49641	2.15565			AFF3	650753	-0.36198	1.22424	1.29672	6.99765	0.148998	0.354162	-0.46885	1.79817	-0.31746	0.789987
AFF3	650753	0.635805	2.97882	-0.22441	0.592454	-0.18508	0.462419			AFF4	2360189	-0.52453	1.4792	-1.02564	3.48344	-0.34176	0.770275	0.295078	0.650461	-0.4031	0.785721
AFF4	2360189	0.055422	0.108153	0.447685	1.48789	-0.10403	0.212768			AFG3L1	60609	0.55251	1.73905	-0.02695	0.038568	0.360728	0.899239	-0.88804	3.57275	0.365789	0.742296
AFG3L1	60609	0.56423	2.54762	-0.48186	1.86047	-0.2512	0.718601			AFG3L2	1170538	-0.0585	0.116106	1.45446	7.7803	-0.35965	1.10889	-0.72309	3.28073	0.188462	0.37572
AFG3L2	1170538	-0.24573	0.764571	-0.5342	2.29465	-0.54086	2.36415			AFMID	2070707	-0.82294	3.16121	0.121707	0.199329	-0.88545	3.40547	-0.23021	0.499851	0.048881	0.066743
AFMID	2000497	-0.89611	5.65243	0.048938	0.100948	-0.20985	0.588457			AFMID	2000497	-0.37072	0.915777	0.81858	2.53948	-0.54697	1.55921	0.251342	0.536769	0.526513	1.17962
AFMID	2070707	-0.58198	2.7315	-0.24436	0.697672	-0.46643	1.82266			AFTPH	5570543	-0.42684	1.33361	-1.33729	6.29309	0.021368	0.03579	0.246686	0.613603	-1.04685	3.96742
AFTPH	450097	-0.44607	2.04683	0.490933	2.23328	0.380733	1.5304			AFTPH	2070600	0.320348	0.888877	0.85001	3.25259	-0.25637	0.632945	0.672963	2.66223	0.688659	2.11854
AFTPH	2070600	0.276591	0.779584	0.228896	0.562336	-0.21157	0.511645			AFTPH	450097	0.04073	0.064782	0.32752	0.678376	-0.53419	1.53562	0.716768	2.48286	0.705693	1.85976
AFTPH	5570543	-0.42785	1.73115	0.299601	0.953994	0.67806	3.38825			AGA	130064	-1.30997	7.8069	0.125464	0.248807	0.222417	0.569175	-0.33603	1.04454	-0.17781	0.350234
AGA	130064	0.443935	1.65549	-0.36606	1.16118	-0.21232	0.544116			AGBL5	6620403	0.334731	0.936473	1.18565	5.28868	-0.48339	1.54591	0.273458	0.705514	-0.03408	0.049764
AGBL5	1850075	-0.42029	1.47744	-0.23115	0.588887	0.098474	0.203081			AGBL5	1850075	0.517957	2.12035	1.54717	8.98254	-0.45688	1.69158	-0.40812	1.48133	0.257924	0.601727
AGBL5	6620403	-0.4175	1.44532	-0.08088	0.158954	0.067543	0.130528			AGER	7200369	1.24937	8.24673	-0.57528	2.26841	-0.3217	1.07605	0.310493	1.05848	-0.50194	1.65984
AGER	7200369	-0.38273	1.3095	0.492215	1.80245	-0.03317	0.061509			AGGF1	5130102	-0.54444	1.54587	0.137755	0.215102	-0.9472	3.44824	-0.10294	0.172953	-0.22098	0.351028
AGGF1	70239	0.579549	2.5549	-0.36794	1.18877	-0.09887	0.211498			AGGF1	70239	-0.64024	1.8247	-0.2283	0.374519	0.535874	1.34942	-0.02749	0.038922	-0.0314	0.037261
AGGF1	5130102	-0.29941	0.883313	0.056262	0.105539	-0.31058	0.88454			AGK	7560452	-0.31234	0.768897	0.466635	1.17373	0.341817	0.843309	-0.88342	3.58983	0.612971	1.58288
AGK	7560452	0.397853	1.39529	-0.46288	1.64802	-0.09268	0.192984			AGL	2940113	-1.14403	6.73932	-0.16281	0.354919	0.294956	0.872625	-0.0115	0.021474	-0.94874	3.97784
AGL	2940113	0.870205	6.47168	-0.12452	0.343177	0.870181	6.1156			AGL	7000672	-1.31056	7.63972	-0.15917	0.326199	-0.15449	0.347512	0.341555	1.04432	-0.58515	1.78585
AGL	7000672	0.805875	4.65509	-0.12861	0.304104	0.349457	1.18739			AGMAT	4890255	0.471644	1.55469	1.14959	5.0869	-0.65334	2.45252	-0.46304	1.51236	-0.28483	0.591207
AGMAT	4890255	-0.10818	0.230305	-0.17289	0.389825	-0.12589	0.264789			AGPAT1	4610044	0.791771	2.57745	-0.01071	0.013495	-0.39536	0.88839	-0.18865	0.342501	-0.01609	0.019008
AGPAT1	4610044	-0.37145	1.26068	0.254232	0.687729	0.37549	1.21489			AGPAT2	5560102	1.04976	4.8586	-0.32208	0.723465	0.348172	0.902981	0.365327	1.00084	-0.41995	0.951243
AGPAT2	3520671	-0.68511	3.35254	0.061204	0.121475	0.090853	0.192084			AGPAT2	3520671	1.46839	13.3224	-0.12678	0.37253	0.221967	0.877804	0.792598	6.03159	-0.0698	0.166893
AGPAT2	3850370	-0.56619	2.48907	-0.01506	0.027428	-0.42163	1.48832			AGPAT2	3850370	1.52626	13.4021	-0.02615	0.059018	0.229177	0.87611	0.683869	4.63595	0.150015	0.404453
AGPAT2	5560102	-0.57239	2.47529	-0.06152	0.120808	0.281499	0.805395			AGPAT3	3850435	1.07247	4.52674	-0.03964	0.055976	-0.16354	0.303408	0.09121	0.156321	0.076984	0.106203
AGPAT3	3850435	-0.04126	0.084513	-0.20209	0.52977	-0.71093	3.48361			AGPAT4	3440025	-0.27826	0.818325	1.51436	8.42689	-0.26181	0.726944	-0.28906	0.863217	0.163651	0.322476
AGPAT4	3440025	0.616795	2.79992	-0.16969	0.405314	0.240398	0.649016			AGPAT5	830719	-0.37194	0.932363	1.02747	3.63797	-0.03894	0.059927	-0.09531	0.164696	0.813985	2.29469
AGPAT5	830719	0.418223	1.74584	0.057599	0.124234	-0.91135	5.70183			AGPAT7	5670669	0.917937	3.95009	-0.26931	0.56355	-0.62737	2.13699	0.259995	0.61866	-0.31766	0.640369
AGPAT7	5670669	-0.5677	2.41841	0.10423	0.219751	0.176989	0.426458			AGPAT9	2060477	-1.01868	7.42333	-1.31442	9.06757	-0.47529	2.32334	0.748612	4.78426	-0.84414	4.41131
AGPAT9	2060477	-0.49182	2.79198	1.22889	11.0716	0.056562	0.142971			AGPS	7560154	-0.63349	3.60255	0.911637	5.29764	0.347594	1.4018	0.982068	6.83751	0.21426	0.571715
AGPS	7560154	0.858377	6.15812	-0.16543	0.484682	-0.41537	1.83737			AGTPBP1	2340347	-1.17287	6.61411	-0.87668	3.68811	-0.50929	1.78789	0.371085	1.1713	-0.73325	2.5755
AGTPBP1	2340347	-0.35126	1.5134	0.329681	1.2918	0.924128	6.66685			AGTPBP1	4760427	-0.97379	6.27162	-1.23264	7.52485	-0.52314	2.39476	0.817935	4.8734	-0.34034	1.00943
AGTPBP1	4760427	0.22036	0.787969	1.24495	10.7404	-0.2279	0.788412			AGTRAP	4610220	1.38099	11.9618	-0.26334	0.953128	-0.0799	0.224414	0.613123	3.94433	-0.6381	3.21666
AGTRAP	4610220	-0.7577	4.22107	0.276451	0.837991	0.310545	0.999623			AGTRAP	4900685	1.41715	11.2838	-0.35287	1.3069	0.170931	0.529819	0.534258	2.85836	-0.46127	1.75406
AGTRAP	4900685	-0.64696	3.04319	0.255836	0.705115	0.022589	0.041739			AGXT2L2	870139	1.12506	5.20912	0.135385	0.231846	-0.41754	1.13608	-0.08169	0.145543	-0.00106	0.00138
AGXT2L2	870139	-0.87603	5.4713	-0.21908	0.620318	0.107496	0.251502			AGXT2L2	5690082	0.735237	2.27663	0.005127	0.006361	-0.26542	0.510005	0.097677	0.154846	0.388902	0.696241
AGXT2L2	5690082	-0.44822	1.69391	0.033417	0.06232	-0.48004	1.78236			AHCTF1	1230196	-1.02732	7.23168	-1.55188	10.796	-0.02283	0.050266	0.338793	1.38897	-0.72939	3.398
AHCTF1	1230196	0.17163	0.58263	1.13502	9.79382	0.32833	1.40133			AHCTF1	6040747	-0.06858	0.149708	-1.46208	8.56923	-0.57582	2.4772	0.222062	0.640163	-0.1071	0.204749
AHCTF1	6040747	0.021103	0.047138	1.17446	9.28698	-0.08551	0.212215			AHCY	3710537	0.99212	7.49625	1.40088	10.2602	0.571347	3.23564	0.35612	1.63861	0.754505	3.9216
AHCY	3710537	0.048774	0.095238	-0.48919	1.74194	0.241042	0.627067			AHCYL1	1170440	0.224022	0.3811	-0.39962	0.71346	-0.22086	0.363047	0.094063	0.135535	-0.27979	0.404792
AHCYL1	1170440	-0.15629	0.362162	0.259408	0.668388	-0.09447	0.188394			AHCYL2	870039	0.531023	1.40012	0.158011	0.240999	0.495478	1.22019	0.570437	1.55722	0.101855	0.133504
AHCYL2	870039	0.272497	0.780803	-0.43771	1.46902	0.159031	0.363129			AHDC1	4250376	1.01904	5.15934	0.743919	2.74871	-0.71953	2.95339	-0.1823	0.427729	-0.05035	0.077848
AHI1	5860253	0.285258	0.815845	-0.24149	0.610763	0.065955	0.125805			AHI1	5860253	-0.00104	0.001288	-0.07196	0.088122	0.18172	0.279243	-0.26311	0.458671	0.156534	0.195183
AHNAK	450553	-0.10006	0.234791	-0.86201	4.81719	0.339368	1.13047			AHNAK	3710400	-0.27701	0.612996	-0.87013	2.79456	-0.51647	1.43536	0.083643	0.14071	-1.06229	3.40092
AHNAK	2810482	-0.23962	0.737211	-0.61287	2.85037	-0.4516	1.78023			AHNAK	450553	0.059923	0.088577	0.117405	0.167042	-0.36755	0.778965	-0.78882	2.48303	-0.42278	0.767296
AHNAK	3710400	-0.33225	1.0234	-0.16805	0.38175	-0.07451	0.14523			AHNAK	2810482	0.116352	0.177006	-0.52617	1.08239	-0.15989	0.245081	0.158583	0.252345	0.232973	0.325144
AHR	4890672	-1.25933	11.9576	0.067421	0.170696	-0.17918	0.579418			AHR	4890672	-0.80726	4.18896	-0.37339	1.1233	-1.27198	7.76341	-0.39212	1.40702	-0.769	2.98852
AHR	6060367	0.74868	5.12888	0.421394	1.92239	-0.65308	3.90375			AHR	6060367	-0.87781	3.3781	0.561971	1.46824	-0.20703	0.410833	0.269881	0.600846	0.06997	0.096183
AHSA1	4880561	-0.22575	0.685186	-0.49561	2.06323	-0.39912	1.4937			AHSA1	4880561	0.052809	0.096657	1.42457	6.95628	0.377273	1.10482	-0.38228	1.15936	0.673504	2.06769
AHSA2	1170220	0.661122	3.14802	-0.20727	0.529207	0.087382	0.182793			AHSA2	1170220	0.249378	0.456867	-0.37577	0.686908	0.571892	1.40436	-0.1021	0.154575	-0.11614	0.146678
AIF1	1940047	-0.32494	0.992703	0.300035	0.833399	-0.11581	0.243278			AIF1	6520154	-0.43754	1.25612	-0.7121	2.22711	-0.84716	3.27864	0.287573	0.691673	-0.94634	3.08486
AIF1	3800047	-0.69175	3.43631	0.16174	0.387637	0.140383	0.326877			AIF1	3800047	-1.07916	9.34937	-0.20186	0.698277	-1.15482	9.84307	0.034529	0.093335	-0.67572	3.78731
AIF1	6520154	-0.52548	2.20035	-0.15633	0.368913	0.453795	1.65681			AIF1	1940047	-0.75011	2.93996	-0.50483	1.38063	-1.02298	4.52509	0.216429	0.488941	-0.2703	0.520435
AIFM1	1500689	-0.06737	0.141082	-0.67484	3.03377	0.083152	0.172288			AIFM1	1940577	-0.44436	1.06666	0.193679	0.305744	-0.79329	2.44255	-0.01106	0.015303	-0.18265	0.261179
AIFM1	1940577	-0.45656	1.72599	0.143532	0.325114	-0.442	1.55474			AIFM1	1500689	-0.6854	3.81334	1.47866	9.71481	-0.31892	1.16295	-0.36705	1.482	0.287502	0.808429
AIFM1	3290341	-0.32653	0.996239	-0.26657	0.698464	0.069686	0.133548			AIFM1	3290341	0.027206	0.042895	1.20827	4.75622	-0.30079	0.686342	-0.52477	1.58075	0.424752	0.899866
AIG1	3940056	-0.17734	0.467857	0.682977	3.20388	0.206251	0.545101			AIG1	3940056	-0.91764	4	-0.53512	1.50962	0.174975	0.361527	0.895619	3.85618	-0.15764	0.263782
AIM1	580255	-0.16383	0.385828	0.122963	0.256454	0.218212	0.535324			AIM1	580255	-0.84866	3.3964	-0.7165	2.23907	-0.69414	2.4116	0.334554	0.850511	-0.57527	1.44748
AIM2	1260270	-0.03383	0.062729	0.271769	0.712133	0.007952	0.013517			AIM2	1260270	-0.35274	2.58028	-1.96657	20.4667	-0.27672	1.72199	0.214858	1.22573	-0.34276	1.89399
AIP	610689	-0.81966	5.93237	-0.81238	5.46809	-0.04489	0.105462			AIP	610689	1.49582	15.2406	1.09591	9.37539	-0.41672	2.60916	-0.25153	1.26654	-0.00596	0.013734
AIRE	5820386	-1.33894	14.1342	0.119935	0.365694	-0.27905	1.17388			AIRE	5820386	-1.04137	6.41134	-0.29651	0.852211	-1.17228	7.3099	-0.29631	0.987702	-0.81034	3.42498
AK1	5130162	0.055497	0.11855	-0.73334	3.69092	-0.25855	0.760247			AK1	5130162	-0.4188	1.58871	0.925814	4.55075	-0.89049	4.74742	-1.0171	6.03939	0.137588	0.270809
AK2	1990491	-0.75209	4.20554	0.029881	0.058704	-0.47552	1.91481			AK2	3140441	-0.48687	1.15924	-0.17547	0.260009	0.526614	1.25502	0.13741	0.219908	-0.05314	0.062668
AK2	3140441	0.308787	0.945108	-0.51634	1.92839	0.032754	0.060256			AK2	1990491	-0.68701	2.3561	0.545017	1.42017	0.468411	1.27894	0.349482	0.868105	0.005704	0.007227
AK2	5720669	-0.21094	0.571992	-0.3904	1.29843	-0.41855	1.45067			AK2	5720669	0.651471	3.09006	1.41443	8.17536	0.06272	0.131339	0.330609	1.1164	0.190321	0.413213
AK3	670463	0.18976	0.478391	-0.27779	0.757755	-0.30551	0.874859			AK3	670463	-1.14476	6.00977	0.587834	1.89105	-0.28299	0.734592	-0.20698	0.497648	-0.19078	0.357816
AK3L1	160148	-0.89877	5.70021	0.150133	0.377262	-0.25602	0.776602			AK3L1	160148	-0.88064	3.86826	-0.77573	2.7231	-0.67376	2.48371	0.381027	1.09866	-0.81344	2.62996
AKAP1	4810494	0.167731	0.411949	-0.197	0.480751	0.546905	2.12607			AK5	6270148	-0.11199	0.180704	0.777979	2.10784	0.216361	0.390032	-0.12471	0.204875	-0.19649	0.28651
AKAP10	460020	-0.16223	0.425023	0.542428	2.27431	-0.78458	4.14687			AKAP10	460020	-0.34917	0.77771	-0.61307	1.50729	-0.15814	0.269275	0.473577	1.20159	0.479952	0.951627
AKAP11	1450333	0.933927	6.68463	-0.36354	1.40466	0.61612	3.24156			AKAP11	1450333	-0.47652	1.74519	-0.25148	0.601376	0.809907	3.76176	-0.86385	4.2959	-0.47368	1.3327
AKAP11	4570717	-0.06882	0.136883	-0.25482	0.654485	-0.10671	0.218063			AKAP11	5720731	0.047987	0.078665	-0.19185	0.344315	-0.52972	1.55535	-0.91338	3.68168	0.191913	0.315573
AKAP11	5720731	0.662095	3.59301	-0.57312	2.66539	-0.3877	1.46396			AKAP11	6420398	-0.80786	3.58397	0.299643	0.70968	0.629065	2.36205	-0.66552	2.66961	0.376469	0.884722
AKAP11	6420398	1.32291	13.5905	0.057513	0.14894	-0.09608	0.274412			AKAP13	2060341	0.324363	0.835205	-1.17045	4.82701	-0.29482	0.707178	0.287015	0.704485	-0.08435	0.125751
AKAP12	6940475	-0.47256	1.83999	0.343668	1.0674	0.262438	0.732713			AKAP13	3940440	-0.94892	5.13382	-0.93746	4.2449	-0.85884	4.33293	-0.15748	0.385552	-0.04817	0.081113
AKAP13	650050	0.055012	0.10919	0.515076	1.89825	-0.21139	0.528069			AKAP13	650050	-0.35481	0.932996	-1.08901	4.26449	-0.31113	0.749872	0.100689	0.185422	0.257378	0.47413
AKAP13	2060341	-0.03501	0.067555	0.56569	2.23416	-0.3507	1.08812			AKAP2	3610068	-0.57823	2.4783	0.084582	0.163496	-1.44547	9.04152	-0.26299	0.777395	-0.51858	1.61328
AKAP13	3940440	-0.87214	5.90506	0.3554	1.33779	-0.66868	3.64019			AKAP3	4860088	-0.37603	1.1117	0.729313	2.56045	-1.10644	5.4006	-0.07137	0.134559	-0.35894	0.810756
AKAP7	4780619	-0.03403	0.066791	0.54861	2.18854	0.274737	0.785557			AKAP7	4780619	-0.42915	1.09199	-0.17722	0.295205	-0.86071	2.96754	-0.48978	1.33486	-0.74124	1.84389
AKAP7	5340504	0.922737	6.75933	-0.58824	3.07101	0.638833	3.54271			AKAP7	5340504	-0.69153	2.89608	0.960967	4.06667	-0.00439	0.007352	-0.81514	3.71589	0.342867	0.792379
AKAP8	6550053	0.253875	0.771492	-0.73713	3.6804	0.551744	2.3409			AKAP8	6550053	0.865343	4.17937	-0.63264	2.21799	0.588323	2.24477	-0.59803	2.38712	0.021803	0.032923
AKAP8L	5340593	-0.3516	1.13428	-0.23301	0.59695	-0.20274	0.4998			AKAP8L	5340593	0.914967	5.04207	1.07452	5.41541	-0.6642	2.99918	-0.22141	0.619045	-0.29699	0.738249
AKNA	2850010	-0.47422	1.78863	0.150302	0.338051	-0.24246	0.637375			AKNA	2850010	0.908376	5.06866	-0.16193	0.36692	-1.04964	6.03261	-0.49697	2.04031	-0.19987	0.438904
AKR1A1	1500504	-0.37588	1.43028	-0.82694	4.64965	0.117874	0.28073			AKR1A1	6130424	-0.41123	0.986293	0.127272	0.190027	0.360272	0.790582	-0.17666	0.319508	-0.71147	1.70691
AKR1A1	6130424	0.225877	0.597313	-0.31766	0.906249	-0.14595	0.323449			AKR1A1	1500504	0.854377	3.40487	1.04603	3.94585	0.006871	0.010408	-0.40102	1.09376	0.207448	0.354334
AKR1B1	4260139	-0.34733	1.36582	-0.98564	6.64968	0.068298	0.156074			AKR1B1	4260139	1.24666	8.41987	0.734135	3.37738	-0.47753	1.98523	-0.64785	3.27421	0.491502	1.65191
AKR1C3	7210632	0.100908	0.212851	-0.25594	0.658288	-0.10927	0.224255			AKR1C3	7210632	-0.64794	2.48944	-0.74404	2.62025	-0.30472	0.790848	-0.29178	0.76985	0.572337	1.58396
AKR1C4	3120598	0.316627	0.945652	-0.11633	0.240476	-0.06389	0.121277			AKR1C4	3120598	-0.85276	3.46685	-0.49574	1.30564	-0.54331	1.68663	-0.34985	0.917274	0.234438	0.421294
AKR1D1	5860347	-1.27545	13.308	-0.00152	0.003506	-0.48081	2.74465			AKR1D1	5860347	-0.88457	5.29543	0.033021	0.063352	-1.3405	9.09652	-0.48832	2.16456	-0.60118	2.27598
AKR7A2	6180681	-0.98427	8.43928	-0.58906	3.48607	-0.3553	1.58703			AKR7A2	6180681	-1.04652	6.9985	0.822371	4.22487	-0.68572	3.67419	-0.39984	1.68598	-0.03731	0.069919
AKR7A3	70484	-0.85944	5.93479	-0.6495	3.53756	0.273477	0.942523			AKR7A3	70484	1.02146	5.40793	0.636436	2.25025	0.444052	1.48683	-0.26899	0.742397	-0.12192	0.218744
AKT1	2470619	-1.13938	10.5655	0.452428	2.29436	-0.65255	4.16508			AKT1	6200431	1.04613	6.96136	-0.99589	5.59799	-0.4798	2.10874	-0.07972	0.1945	-0.41413	1.34886
AKT1	6200431	-0.95361	6.36391	0.109017	0.256893	0.06901	0.151427			AKT1	2470619	-0.40056	1.38739	-0.81553	3.46881	-1.1543	6.50696	-0.2895	0.867188	-0.13663	0.25907
AKTIP	4480338	0.341836	1.15677	0.367385	1.21404	0.463477	1.73697			AKTIP	5720703	-0.77719	3.06764	-0.94632	3.52828	0.096251	0.17402	-0.12053	0.233083	-0.98167	3.3531
AKTIP	5720703	0.131258	0.372383	0.338446	1.29993	0.993653	7.19165			AKTIP	4480338	-1.15862	5.97993	-0.71256	2.4734	-0.08206	0.153468	0.496547	1.67718	-0.58625	1.65513
ALAD	3120162	-0.47854	2.09388	-0.24894	0.744009	-0.68492	3.50086			ALAD	3120162	0.046574	0.094058	1.60737	9.31963	-0.36394	1.19047	-0.11657	0.269292	0.575817	1.88213
ALAS1	5220097	-1.02464	8.4991	0.133218	0.38012	0.193814	0.62913			ALAS1	5860278	-0.1527	0.251317	-0.15176	0.220143	-0.24083	0.430105	0.70498	2.03009	0.156846	0.210641
ALAS1	5860278	-0.43726	1.72919	0.563759	2.40913	0.336562	1.10423			ALAS2	4180768	-0.53689	3.06037	1.32481	9.5806	-0.97759	7.1203	-0.27954	1.14815	-0.26252	0.817543
ALAS2	4180768	-0.50598	1.98433	0.099699	0.20589	-0.20309	0.503466			ALAS2	1230376	0.236122	0.869072	1.67678	12.3707	-0.58616	3.24276	-0.28018	1.11003	-0.07504	0.162979
ALCAM	2070575	0.400621	1.64802	0.558202	2.59318	0.571709	2.72179			ALAS2	5270338	-0.08302	0.166845	1.4157	7.26221	-0.58361	2.16819	-0.08072	0.162552	0.484955	1.28523
ALDH16A1	940441	-0.29602	1.05859	-0.99017	6.5754	0.173566	0.480241			ALCAM	2070575	-1.07605	6.51083	-1.13384	6.04571	0.384942	1.3521	0.229846	0.671298	-0.80849	3.3021
ALDH18A1	2370255	-0.026	0.051234	-0.68909	3.24486	-0.19101	0.491609			ALDH16A1	940441	1.72856	17.7202	0.439428	2.5195	-0.07982	0.265858	-0.14886	0.608052	-0.27047	1.09823
ALDH1A1	1070477	0.112645	0.249956	0.451298	1.55465	0.137979	0.306563			ALDH18A1	2370255	-0.56391	2.33522	1.39666	7.61947	-0.03369	0.063798	-0.34963	1.14309	0.644119	2.19085
ALDH1A1	6510754	0.227687	0.620399	0.361091	1.124	-0.47163	1.6981			ALDH1A1	1070477	-0.66517	2.99896	-0.95018	4.38542	0.909278	4.62972	-0.08202	0.175002	-0.64964	2.21669
ALDH2	840253	0.021464	0.039355	0.334981	0.975011	-0.33782	0.996366			ALDH1A1	6510754	-0.17403	0.307932	-0.55356	1.27629	0.747483	2.25889	0.007396	0.010258	0.138517	0.189902
ALDH3A2	1690608	0.591551	3.41712	-0.86129	5.83907	-0.44777	2.07347			ALDH2	840253	-0.48293	1.19247	-0.02779	0.035146	0.131667	0.209939	0.628101	1.76109	-0.24511	0.372806
ALDH3A2	3120196	0.003022	0.005688	-0.44967	1.66213	-0.52295	2.1231			ALDH3A2	1690608	0.020156	0.028662	0.635952	1.57885	0.730949	2.19928	0.004063	0.005633	0.342197	0.590881
ALDH3B1	2970356	-0.5378	2.22527	-0.19404	0.477614	-0.11437	0.247871			ALDH3A2	3120196	-0.414	0.943681	-0.12018	0.170224	0.503828	1.21009	0.322984	0.667216	0.596935	1.24376
ALDH4A1	1470427	-0.14976	0.363903	0.151039	0.348773	-0.65339	2.89181			ALDH3B1	2970356	1.02141	5.95289	-0.86142	3.97387	-0.48336	1.86883	-0.18933	0.509704	-0.41257	1.18029
ALDH5A1	2640274	0.011926	0.02266	-0.22859	0.614391	0.763624	3.82636			ALDH4A1	2640273	0.813565	3.60992	0.76673	2.81458	-0.29982	0.791662	0.621152	2.39512	0.016475	0.023773
ALDH5A1	7040327	1.10893	9.05313	-0.09032	0.224332	0.339315	1.32388			ALDH4A1	1470427	-1.01691	5.1422	0.416016	1.14942	-0.05581	0.102628	0.730604	3.13453	0.037289	0.056465
ALDH6A1	5820373	0.447834	1.75146	-0.21335	0.563559	-0.53509	2.18695			ALDH5A1	2640274	-0.40221	1.69558	1.41254	9.2051	-0.65378	3.39163	-0.63559	3.41852	-0.25545	0.669123
ALDH6A1	7100274	-0.52598	2.12132	-0.0135	0.023825	0.196456	0.484354			ALDH5A1	7040327	-0.40684	1.56238	1.54365	9.47453	-0.3122	1.01721	-0.40556	1.5676	0.201947	0.448132
ALDH8A1	2100546	-1.04582	7.98518	-0.00386	0.007727	0.331186	1.23375			ALDH6A1	5820373	0.135692	0.343261	1.53244	9.28505	0.170485	0.445168	0.022022	0.044336	-0.06173	0.111127
ALDH9A1	1820044	-0.96577	8.34945	0.38803	1.83797	-0.95784	7.84687			ALDH9A1	1820044	-0.92056	4.89701	-0.94948	4.39081	-0.93742	4.85398	-0.03325	0.064596	-0.32398	0.799849
ALDOA	2640088	-0.80362	4.76625	0.130552	0.316593	-0.49224	2.0577			ALDOA	6590253	1.12687	8.43851	0.24032	0.753346	-0.89113	5.90377	0.484403	2.45949	-0.32117	1.02761
ALDOA	6590253	-0.98374	6.77908	0.049487	0.104603	-0.02787	0.056672			ALDOA	2640088	0.84548	4.14568	-0.38321	1.07982	-0.7214	3.14573	0.617514	2.5754	0.107884	0.190607
ALDOB	650427	-1.15111	10.6192	-0.01348	0.030407	0.331777	1.42952			ALDOB	650427	0.477772	1.29175	-0.10611	0.160518	-0.80338	2.72349	-0.47088	1.26431	-0.07965	0.107434
ALDOC	7330544	-0.65634	3.28529	0.048214	0.096482	-0.50905	2.073			ALDOC	7330544	-0.46297	1.62407	0.940014	4.05144	-0.66149	2.68781	0.263823	0.721374	-0.46792	1.27265
ALG1	5560670	-0.01201	0.022452	-0.56822	2.31065	-0.25107	0.6898			ALG1	5560670	0.282617	0.5278	0.12119	0.163994	-0.39173	0.796481	0.023295	0.031015	0.403112	0.672695
ALG11	4210358	0.454236	1.68641	-0.07758	0.154479	-0.30253	0.874468			ALG11	4210358	-0.91596	3.76241	-0.29024	0.598344	-0.25051	0.547202	-0.35221	0.90357	0.446972	0.988984
ALG11	5550647	-0.24317	0.648001	-0.09555	0.189468	0.110172	0.225805			ALG12	6940735	0.313192	0.994487	0.233548	0.572586	-1.41142	8.75946	0.184374	0.480854	-0.19099	0.401405
ALG12	6940735	-0.82637	4.80527	-0.10987	0.249325	0.012815	0.024178			ALG13	6660411	-0.91428	3.73515	0.368961	0.828947	-0.143	0.267471	0.294387	0.700461	0.742247	2.08615
ALG13	730520	-0.31523	1.16524	0.193211	0.550656	0.923113	5.96576			ALG14	50128	-0.25687	0.467513	0.370087	0.661836	-0.39671	0.814374	0.121882	0.18699	-0.216	0.300751
ALG13	6660411	0.205455	0.588526	-0.05991	0.124342	-0.82637	4.58106			ALG3	2650167	0.440174	1.18563	1.17177	4.41909	0.013159	0.019385	-0.28811	0.65164	0.095476	0.134996
ALG14	50128	-0.46184	1.72026	0.119921	0.256428	-0.28856	0.813359			ALG5	6370113	-1.20001	7.26409	-0.08473	0.163464	0.437454	1.563	-0.35719	1.20036	-0.59535	1.98036
ALG3	2650167	-0.74883	4.35369	-0.48328	2.02399	-0.17108	0.458701			ALG6	6960243	-0.58689	2.05795	0.056889	0.090079	0.956365	4.16012	0.437011	1.32318	-0.21391	0.38963
ALG5	6370113	0.612777	2.75553	0.084524	0.17309	0.073429	0.148404			ALG8	4850632	-0.79361	3.52579	0.848972	3.3325	0.591007	2.17114	-0.25681	0.669282	0.38293	0.915306
ALG6	6960243	1.09745	9.91403	0.040687	0.097999	0.647357	4.07913			ALG8	2970296	-0.12726	0.23806	0.31465	0.661063	1.10933	4.77822	-0.14737	0.284235	0.529335	1.25061
ALG8	2970296	1.14621	9.58954	-0.32657	1.24688	0.033604	0.074669			ALG9	450204	0.942907	4.72296	1.10801	5.13332	0.501251	1.75216	-0.1772	0.421778	0.938155	3.6081
ALG8	4850632	0.25336	0.764804	-0.54096	2.23123	-0.421	1.52751			ALKBH1	7160167	-0.51683	1.46216	0.010961	0.014551	0.915168	3.3466	0.008596	0.012643	0.173953	0.266072
ALG9	450204	0.15901	0.425465	-0.92361	5.51508	0.06389	0.136291			ALKBH1	3360056	-1.0644	4.53153	0.031417	0.044203	0.141988	0.257947	0.007598	0.011461	0.385407	0.773436
ALKBH1	3360056	0.637651	2.97925	0.114608	0.250553	-0.20901	0.54108			ALKBH2	1340537	0.98652	5.8572	1.36918	7.98712	-0.06697	0.14387	-0.64555	3.11783	0.252475	0.611509
ALKBH1	7160167	0.896523	5.6969	-0.13649	0.335456	-0.2227	0.641923			ALKBH3	4610369	-0.11451	0.181091	0.588219	1.34426	0.08918	0.132422	-0.51248	1.27999	0.555457	1.11524
ALKBH2	1340537	-0.50441	2.51338	-0.961	6.60591	-0.0018	0.003634			ALKBH4	1780379	-0.31745	0.611571	0.259605	0.408973	-0.25858	0.451423	-0.40327	0.850669	0.113159	0.139028
ALKBH3	4610369	0.309169	0.994441	-0.70922	3.3533	0.295632	0.885635			ALKBH5	1400209	-0.96982	6.05353	0.356666	1.1603	-1.2471	8.28337	-0.46444	2.00861	-0.1918	0.448192
ALKBH4	1780379	-0.65762	3.39772	-0.3438	1.16101	-0.36224	1.26698			ALKBH6	670360	0.623164	1.75406	-0.06445	0.086145	-0.39738	0.876809	-0.46649	1.14217	-0.1816	0.258968
ALKBH5	1400209	-1.12882	10.8508	-0.10467	0.303649	-0.66296	4.46401			ALKBH7	3310324	1.58705	13.1776	0.818211	4.77986	0.154886	0.47771	-0.05214	0.132305	0.285249	0.89357
ALKBH6	670360	-0.73765	4.50626	-0.42172	1.73317	-0.49683	2.26128			ALKBH8	6420044	-0.2551	0.487427	0.371431	0.707188	0.435418	1.00088	-0.5971	1.63809	0.273834	0.429554
ALKBH7	3310324	-0.76319	4.4824	-0.54052	2.4106	0.186604	0.513686			ALMS1	5130736	-0.55572	1.7583	0.858977	2.90507	-0.5632	1.73005	0.004581	0.007045	0.632991	1.64397
ALKBH8	6420044	0.833782	4.97858	-0.10323	0.235023	-0.29868	0.954359			ALOX12	6040259	-0.11111	0.165478	0.57113	1.19974	-0.09397	0.133074	-0.20958	0.354197	-0.0414	0.046557
ALMS1	5130736	0.04968	0.095428	0.132941	0.282354	-0.33272	0.963589			ALOX15	1230722	0.064253	0.086375	0.436628	0.783939	0.097157	0.134869	0.042379	0.055862	0.005181	0.00542
ALOX12	6040259	-0.12007	0.258976	0.045948	0.082691	0.070902	0.134445			ALOX15	20397	0.029045	0.040756	0.844067	2.32792	0.231148	0.415754	-0.3055	0.61986	0.146543	0.197856
ALOX15	20397	-0.14209	0.3285	-0.421	1.37928	-0.0092	0.015976			ALOX5	1780273	-1.05736	9.37854	-0.32606	1.4328	-1.23736	11.019	0.298356	1.46324	-0.58121	3.12258
ALOX5	1780273	-1.00706	8.6287	0.78832	5.49342	-0.65005	4.07213			ALOX5AP	3930343	-0.89124	5.55071	-0.33364	1.09065	-1.25175	8.59377	0.488692	2.2507	-0.70617	3.02035
ALOX5AP	3930343	-1.21439	12.0414	0.657505	4.34398	0.068732	0.18445			ALPK1	540390	-0.66152	3.17544	-1.46377	8.58532	-0.39736	1.41687	0.634407	2.97934	-0.72581	2.80216
ALPK1	540390	-0.1878	0.623625	1.07528	8.48502	0.352505	1.46899			ALPL	5700070	-0.99225	6.63698	-0.64391	3.00278	-1.20712	8.39032	0.404648	1.73884	-0.6886	2.98817
ALPL	5700070	-0.80562	5.14182	0.806105	4.82198	-0.26973	0.895031			ALPP	2600133	-0.11901	0.259392	-0.70548	2.63513	-1.03103	5.25738	-0.53906	2.0521	-1.17861	5.12813
ALPP	2600133	-1.15455	9.93573	-0.03961	0.090166	0.297655	1.12397			ALPPL2	2490376	-0.31361	0.752659	0.861022	2.86021	-0.27056	0.595129	0.592096	1.89803	0.289698	0.532998
ALPPL2	2490376	-0.40892	1.40414	-0.14902	0.330293	-0.00033	0.000568			ALS2	2140156	-0.96991	4.32091	0.492328	1.32669	0.390815	1.06525	-0.28634	0.71051	0.027002	0.037372
ALS2	2140156	0.465142	1.7265	0.042767	0.079073	-0.17446	0.409997			ALS2CR13	3120292	-1.10272	6.77083	0.797571	3.61711	-0.46653	1.8109	-0.53706	2.32465	-0.24483	0.579745
ALS2CR13	3120292	0.686608	3.47026	-0.04563	0.089768	0.379728	1.29994			ALS2CR14	6940709	-0.24228	0.50772	-0.61158	1.62033	-0.73525	2.41773	-0.51455	1.46364	-0.23583	0.390815
ALS2CR14	6940709	-1.24879	11.6093	0.129792	0.370984	0.024498	0.055763			ALS2CR2	2940075	-0.2732	1.01466	1.54705	10.7531	-0.66496	3.71061	-0.31796	1.26469	-0.14427	0.340611
ALS2CR2	2940075	-0.0628	0.122036	-0.0327	0.057406	0.121441	0.251323			ALS2CR4	50348	-0.56101	1.65354	0.879481	2.78898	-0.03109	0.046283	-0.18345	0.352707	0.609995	1.44306
ALS2CR4	50348	0.573535	2.54209	-0.44745	1.61465	-0.08861	0.187563			AMACR	5870286	-0.90086	3.7425	0.430956	1.058	-0.66938	2.29767	0.27592	0.655288	0.003307	0.00432
AMACR	520544	-0.20169	0.576652	0.689691	3.40769	-0.7509	3.94829			AMACR	3130154	-1.09258	4.96135	0.225629	0.434563	-0.221	0.469628	0.407891	1.1306	0.121195	0.186446
AMACR	3130154	0.142893	0.349258	0.625254	2.72993	-0.50758	1.98426			AMACR	520544	-0.47995	1.27549	0.425685	0.921764	7.069e-05	9.824e-05	0.698718	2.23903	0.572393	1.27768
AMD1	50050	-0.56856	3.04174	0.961907	6.60486	0.138412	0.373509			AMD1	50050	-1.26662	7.03288	-0.71924	2.6108	-0.14483	0.310368	0.234049	0.59441	-0.61594	1.85444
AMD1	3870619	0.049296	0.116448	1.05494	7.76216	-0.78072	4.86425			AMD1	3870619	-1.06696	7.05403	-1.27526	7.80131	0.002369	0.004697	0.399038	1.63074	0.247227	0.639103
AMDHD1	6520112	0.065302	0.127869	-0.06629	0.12404	-0.1565	0.34445			AMDHD2	6110280	1.49626	11.4765	-0.32651	1.10026	0.244493	0.817119	0.399291	1.72891	-0.03872	0.073714
AMDHD2	6110280	-0.39637	1.38394	-0.41164	1.37491	0.217103	0.557413			AMFR	4610594	-0.26623	0.516928	-0.12011	0.170743	-0.84019	2.62008	-0.03629	0.051579	-0.19597	0.280599
AMFR	1400672	-0.26077	0.713239	0.028005	0.04913	0.087786	0.172939			AMFR	1400672	-0.36114	0.755488	0.564664	1.23142	-0.32209	0.624706	-0.1537	0.250735	-0.10162	0.126751
AMFR	4610594	0.072398	0.153299	0.302261	0.890834	-0.67981	3.10743			AMICA1	1580465	-0.55271	2.05282	-0.08302	0.146281	-1.32676	7.25733	-0.02986	0.053749	-0.62806	1.91136
AMICA1	1580465	-1.09629	9.24275	0.545756	2.85385	0.14152	0.406054			AMMECR1	2340601	-0.81465	3.95622	0.042463	0.072914	0.053011	0.103369	0.048874	0.095188	-0.19941	0.415249
AMMECR1	2340601	0.489902	1.92806	-0.30793	0.902534	0.375253	1.21629			AMMECR1	7100093	-0.52282	1.45485	0.696498	1.91176	-0.65005	1.94528	-0.19291	0.368623	0.167534	0.249727
AMMECR1	7100093	0.263634	0.806413	-0.06181	0.126083	-0.32852	1.05118			AMMECR1L	4900605	-1.21507	6.52291	-0.316	0.763732	0.012361	0.020716	-0.21697	0.528356	-0.75398	2.47318
AMMECR1L	4900605	-0.1741	0.431568	-0.0519	0.098276	0.523317	1.9805			AMN1	6900044	-0.89458	3.35095	-0.7713	2.28066	-0.18028	0.334481	0.229763	0.469992	-0.44908	0.923162
AMN1	6900044	-0.17628	0.573334	0.710767	4.41183	0.813393	5.53551			AMOT	3290646	-0.74738	2.63556	0.135001	0.219158	-0.6089	1.86139	-0.48046	1.3543	0.329784	0.619963
AMOT	3290646	-0.02492	0.045614	-0.27242	0.718599	0.259735	0.678732			AMPD3	150504	-1.02366	5.74896	-0.16073	0.348833	0.568184	2.29376	0.939136	5.07236	-0.01896	0.029983
AMPD3	150504	0.258378	0.749131	0.510309	1.92948	0.117919	0.258297			AMT	940450	0.028521	0.043488	0.890133	2.85231	-0.37131	0.877571	-0.65518	2.09803	-0.3594	0.679895
AMT	940450	0.406661	1.46549	-0.51313	1.95915	-0.20987	0.540812			AMY1A	1740220	-0.07599	0.11111	-0.09997	0.134238	0.754014	2.13235	0.489551	1.1664	0.300608	0.472875
AMY1A	1740220	-0.90023	6.60994	0.186379	0.558058	0.563681	2.91231			AMY1B	4070164	-1.1594	6.96216	-0.72297	2.97751	-0.82251	4.08721	-0.27267	0.819689	-0.3604	0.949621
AMY1B	840500	0.160539	0.389818	0.453611	1.57998	0.21672	0.552685			AMY1B	5550288	0.486522	1.34242	0.25803	0.47912	0.842238	2.96226	0.483482	1.3299	0.711721	1.82419
AMY1B	4070164	0.629047	3.01329	0.411266	1.4509	-0.10658	0.237247			AMY1C	1820068	-0.80201	3.57715	-0.01189	0.018453	-1.14406	5.83669	-0.13214	0.283379	-0.73877	2.42
AMY1B	5550288	-0.88375	5.73317	0.094403	0.218952	0.422502	1.67491			AMY2A	3130296	-1.06678	7.45781	-1.25527	8.06668	0.262774	0.907562	-0.36694	1.52885	-0.69104	3.05902
AMY1C	1820068	-1.07059	8.30222	-0.1599	0.443652	0.252607	0.834013			AMY2B	7000754	-1.16665	7.05422	-1.0223	5.03166	-0.23356	0.643174	-0.26057	0.772836	-0.82544	3.28905
AMY2A	3130296	0.149752	0.379504	0.3312	1.05874	0.619561	2.80089			AMY2B	4810176	-0.92697	4.23786	-0.63369	2.03169	-0.82929	3.45626	-0.0247	0.042277	0.006412	0.008888
AMY2B	4810176	0.496929	2.0729	0.551272	2.28395	-0.29616	0.902031			AMZ2	510328	-0.58387	1.82761	0.23459	0.436881	-0.89543	3.37309	-0.09194	0.159336	0.403119	0.824038
AMY2B	7000754	0.103485	0.26519	0.29457	1.00442	0.931715	6.13874			ANAPC1	7210259	-0.52979	1.82357	-0.86959	3.26418	0.095479	0.180258	-0.28337	0.727069	-0.5377	1.43829
AMZ2	270739	-0.55349	2.50952	0.375885	1.29241	0.438976	1.6518			ANAPC1	730647	-0.54994	2.34108	1.22654	6.60819	0.029253	0.056484	-0.76504	3.86385	0.7543	2.90172
AMZ2	510328	-0.17378	0.415582	-0.2351	0.585744	0.009219	0.015748			ANAPC10	6840706	-0.72841	3.21142	-0.40198	1.1239	1.1337	5.97177	0.430811	1.4509	0.078251	0.129022
ANAPC1	730647	0.339023	1.56204	-0.97858	7.77202	-0.28112	1.10779			ANAPC11	10220	-0.6485	1.90075	0.611141	1.48624	-0.15446	0.259714	0.089228	0.140756	0.267657	0.427168
ANAPC1	7210259	-0.54972	2.73276	0.43967	1.7851	0.387833	1.48544			ANAPC11	4760288	0.117608	0.2351	1.28732	5.83024	-0.31312	0.806657	0.339216	0.934335	0.437298	1.0464
ANAPC10	6840706	1.02508	7.72994	0.052624	0.117375	0.347604	1.32468			ANAPC13	6250382	-1.09334	9.62488	-1.63982	13.7635	0.108927	0.350752	0.289885	1.38401	-0.74477	4.41604
ANAPC11	10220	-0.58923	2.82532	-0.23635	0.674382	-0.51397	2.15015			ANAPC2	4180634	1.54295	11.1934	0.037145	0.071934	-0.1739	0.48028	-0.13503	0.358015	-0.06027	0.112949
ANAPC11	4760288	-0.79786	5.16204	-0.31519	1.12692	-0.5447	2.64162			ANAPC4	6450021	-0.67705	1.99012	0.162245	0.246284	-0.07145	0.105416	-0.49805	1.25809	-0.21488	0.318469
ANAPC13	6250382	-0.5184	2.3458	0.826782	4.63148	-0.11398	0.268714			ANAPC5	4730408	0.035558	0.058048	0.550348	1.49483	-0.82593	3.12127	-0.8799	3.56328	-0.45313	1.01472
ANAPC2	4180634	-0.61973	2.97045	-0.50234	1.98738	0.196685	0.516557			ANAPC7	160220	-0.70793	2.38306	0.095686	0.145074	-0.76724	2.59636	0.256652	0.551028	0.308137	0.556893
ANAPC4	6450021	0.020998	0.039358	-0.39408	1.27938	-0.32245	0.961556			ANG	3930392	-0.51693	1.32375	-0.68878	1.73689	-0.05508	0.079128	0.492504	1.23272	-0.42437	0.775963
ANAPC5	4730408	-0.23588	0.741699	-0.9116	5.56979	-0.01747	0.034541			ANG	3890484	-0.16903	0.281021	-0.52514	1.08628	-0.00506	0.006583	0.66679	1.82471	0.255073	0.38295
ANAPC7	160220	-0.04945	0.102899	0.307279	0.945955	-0.81297	4.31532			ANGEL1	5550086	1.22062	6.63444	0.747706	2.74924	0.137852	0.290303	-0.5499	2.02004	0.307756	0.675306
ANG	3890484	-0.31967	0.997855	-0.10464	0.219005	-0.41442	1.3905			ANGEL2	1820441	-1.32455	8.97719	0.00231	0.004073	0.108285	0.257226	-0.69125	3.54852	-0.12659	0.258886
ANG	3930392	-0.75826	4.49731	-0.30725	1.0314	-0.43973	1.78628			ANGPT1	3360066	-1.04821	4.70828	-0.19532	0.364223	-0.76713	2.83702	0.008127	0.012793	-0.15778	0.256642
ANGEL1	5550086	0.333689	1.13379	-0.76545	3.873	0.091543	0.198605			ANGPT1	3120326	-1.20678	6.03217	-0.45108	1.18383	0.14831	0.296499	0.453692	1.39228	-0.03083	0.043363
ANGEL2	1820441	0.845799	5.16188	-0.20076	0.550358	-0.29973	0.970701			ANK1	3180209	0.676507	3.47937	1.58175	9.95993	-0.37194	1.35894	-0.16153	0.441495	0.258107	0.652189
ANGPT1	3120326	-0.30985	0.969502	0.574311	2.31356	0.125861	0.279145			ANKDD1A	5890564	-0.44953	1.38723	-1.40909	6.53919	-0.14752	0.296989	0.257324	0.627995	-0.47996	1.18111
ANGPT1	3360066	-0.31568	1.05788	0.693948	3.35233	0.223343	0.617101			ANKFY1	6220152	-0.48258	1.9277	-1.27952	7.03437	-0.38789	1.34126	-0.65428	3.06145	-0.57251	1.91581
ANK3	1850709	-0.6299	3.0128	0.021956	0.041114	0.440409	1.62308			ANKFY1	450300	-0.60571	1.8485	-0.85664	2.66897	-0.21946	0.428316	-0.22141	0.446933	0.010522	0.012969
ANKAR	110707	0.513202	2.14575	0.443108	1.60018	-0.33496	1.06236			ANKHD1	610546	-0.50671	1.62041	-0.78646	2.69089	-0.02928	0.04768	-0.07542	0.13645	0.724212	2.13284
ANKDD1A	5890564	0.061271	0.118519	-0.00596	0.00994	-0.04176	0.074937			ANKHD1-EIF4EBP3	520008	0.303393	0.630178	-0.79759	2.19858	-0.21729	0.393596	0.322857	0.68587	-0.11595	0.154297
ANKFY1	450300	-0.30253	1.02682	-0.29021	0.909712	-0.7097	3.63927			ANKMY1	2760102	-0.73376	2.67953	-0.58185	1.6096	-0.39573	1.02836	-0.56965	1.82438	0.036688	0.04955
ANKFY1	6220152	-0.08657	0.177236	0.272312	0.71659	0.109222	0.223297			ANKMY2	4890136	-0.52427	1.97947	-0.10284	0.193484	1.27638	7.1591	0.438932	1.51548	0.139137	0.254799
ANKHD1	610546	0.480598	1.88483	0.180984	0.439718	0.322523	0.98038			ANKRA2	7400114	-0.87707	4.49837	-0.97086	4.4779	0.752785	3.44897	-0.17998	0.452891	-0.22148	0.472534
ANKHD1	6380100	-0.61051	3.41386	0.390099	1.57741	-0.97846	6.86316			ANKRA2	1170630	-0.93368	3.43145	0.049658	0.067744	0.042129	0.061941	-0.1711	0.312253	0.244566	0.392579
ANKHD1-EIF4EBP3	520008	0.037372	0.06927	0.139259	0.294833	-0.0904	0.177459			ANKRD10	6900674	-0.75394	3.29238	-1.12585	5.12674	0.228057	0.556414	-0.38984	1.21924	-0.14781	0.264801
ANKMY1	2760102	-0.10049	0.224835	-0.3695	1.19574	-0.46121	1.68885			ANKRD10	4540689	-0.48988	1.45041	-0.80391	2.61572	0.801485	2.9433	-0.05501	0.091935	0.06028	0.083964
ANKMY2	4890136	0.904032	5.99984	-0.43843	1.77153	0.408262	1.6033			ANKRD11	3370274	-0.8971	4.41086	-1.16498	5.55122	-0.5113	1.81538	-0.17677	0.422469	-0.40764	1.03975
ANKRA2	1170630	0.307909	0.923496	0.121928	0.258013	-0.32344	0.941734			ANKRD12	7040132	-1.37865	11.1014	-1.20372	8.1746	0.087215	0.231673	0.125996	0.374899	-0.2148	0.59887
ANKRA2	7400114	0.649844	3.03657	0.05948	0.11674	0.122332	0.271857			ANKRD13A	2120224	-1.39688	12.867	-1.17004	9.12974	-0.62966	4.27744	0.14584	0.524126	-0.81426	5.00603
ANKRD10	4540689	1.08252	8.81782	0.209255	0.660754	0.254546	0.877517			ANKRD13C	4810053	-1.23094	6.62558	0.060694	0.101417	-0.64165	2.42712	-0.20964	0.503667	-0.34989	0.796002
ANKRD10	6900674	0.292227	0.844366	-0.05193	0.095857	-0.18126	0.421315			ANKRD13D	4010424	0.981875	4.61114	-0.67386	2.22761	-0.30349	0.778122	0.018146	0.030655	-0.62352	1.78073
ANKRD11	3370274	-0.13409	0.316485	0.501295	1.88136	-0.54992	2.19682			ANKRD13D	3850097	0.314668	0.772208	-0.76874	2.46265	-0.84861	3.23552	0.129298	0.244962	-0.30831	0.591029
ANKRD12	7040132	0.825652	5.23332	0.412984	1.62842	0.246488	0.769536			ANKRD16	650008	-0.25439	0.442015	0.066479	0.081316	-0.06822	0.091273	-0.21737	0.361525	-0.33297	0.499854
ANKRD13A	2120224	-0.12968	0.36787	0.969834	6.87917	0.417715	1.81675			ANKRD17	4210437	-1.36106	9.3428	-0.86806	4.29401	0.321013	1.08807	-0.02605	0.053953	-0.34966	0.990346
ANKRD13C	4810053	1.03932	7.61783	-0.10491	0.253733	0.057505	0.12721			ANKRD17	6940520	-0.9295	4.81795	-0.94347	4.21708	0.734835	3.26679	-0.04865	0.095273	-0.01507	0.023074
ANKRD13D	2320064	-0.1798	0.440843	0.260646	0.685178	-0.37324	1.15579			ANKRD17	3130156	-0.43049	0.989102	-0.39331	0.751345	-0.49841	1.18046	0.087252	0.132246	0.205814	0.294541
ANKRD13D	3850097	-0.78516	4.8198	0.742368	4.1156	-0.32119	1.12472			ANKRD20A1	6450661	-0.39109	0.955674	0.131468	0.203992	-0.62668	1.84608	-0.55642	1.6009	-0.84307	2.30249
ANKRD13D	4010424	-1.04241	7.62119	0.021022	0.042652	0.104212	0.254296			ANKRD22	4150270	-0.18723	0.384046	-0.67633	2.00894	0.300755	0.695805	1.10075	4.90914	-0.05274	0.072621
ANKRD16	650008	-0.30679	1.01226	-0.61129	2.72913	-0.26366	0.774583			ANKRD22	130181	-0.45462	1.36746	-0.64726	1.98432	0.154372	0.306055	1.15582	5.55382	0.11677	0.183018
ANKRD17	3130156	-0.11365	0.250765	0.498089	1.79217	-0.0886	0.179114			ANKRD24	3460626	-0.455	1.52553	0.132427	0.251528	-1.2814	6.89008	-0.31369	0.887889	-0.7855	2.67344
ANKRD17	4210437	0.809279	4.88646	0.308638	1.01797	0.24959	0.758599			ANKRD26	5720162	-0.84985	3.14486	0.573229	1.47931	-0.33038	0.751316	-0.30536	0.696682	0.024826	0.031571
ANKRD17	6940520	1.18426	11.1639	0.379218	1.73742	0.107311	0.304677			ANKRD27	5670112	-1.21738	6.53447	-0.70667	2.49162	-0.242	0.591446	0.041952	0.076131	-0.74981	2.45004
ANKRD20A1	6450661	0.324164	0.981621	-0.19614	0.463615	0.108846	0.224446			ANKRD28	2760563	-0.6837	2.20977	0.443402	0.995272	0.541022	1.49779	0.233158	0.476037	0.186791	0.288279
ANKRD22	130181	0.114245	0.284116	0.674698	3.37735	0.183153	0.495552			ANKRD28	360064	-1.15731	7.14053	0.043391	0.079786	-0.93654	5.104	-0.17705	0.469572	0.342637	0.909393
ANKRD22	4150270	0.124943	0.325834	0.635621	3.17619	0.367596	1.36709			ANKRD30B	1770273	-0.79261	4.13621	-0.54083	1.97672	-1.19772	7.24865	-0.48782	1.98097	-0.83962	3.4662
ANKRD27	5670112	0.519109	2.36389	0.192139	0.519631	0.673113	3.38059			ANKRD32	1070736	-0.48381	1.42443	-1.23721	5.00684	-0.0423	0.067467	0.487173	1.43895	-0.42939	0.928547
ANKRD28	360064	-0.27463	0.772273	-0.00073	0.001221	0.199347	0.476191			ANKRD32	6380747	-1.46117	12.0516	-0.83682	4.97659	-0.64435	3.80196	0.125351	0.377624	-0.08671	0.195037
ANKRD28	2760563	0.633339	2.92604	-0.19168	0.475507	0.19573	0.492955			ANKRD33	4860707	-1.29764	9.50986	-0.74109	3.71482	-0.45618	2.00884	0.846033	5.28232	-0.41749	1.40286
ANKRD30B	1770273	-1.40872	15.9384	0.123171	0.396266	-0.14658	0.501168			ANKRD35	4590377	-0.34806	0.693053	-0.52685	1.07262	-0.03167	0.041347	0.324714	0.630314	-0.2442	0.346108
ANKRD32	1070736	0.038938	0.073332	0.078826	0.152577	0.305177	0.852294			ANKRD36	5810050	-0.12904	0.20207	0.086848	0.114194	-0.54392	1.29889	-0.13842	0.219473	0.380512	0.632472
ANKRD32	6380747	0.356584	1.23499	0.495095	1.9103	0.280164	0.825754			ANKRD36B	3060010	-0.03118	0.041724	-0.11674	0.156015	-0.48263	1.06193	-0.38656	0.801611	-0.14206	0.180344
ANKRD33	4860707	-0.83107	5.00534	0.476258	1.92516	-0.02924	0.058274			ANKRD37	240682	0.431065	1.98473	1.55493	10.7855	-0.18211	0.557282	0.407548	1.82322	0.168492	0.413215
ANKRD34A	1090142	-0.64015	3.0382	-0.23184	0.62393	0.243564	0.673564			ANKRD39	6220553	0.399251	0.959118	0.861376	2.57568	-0.53041	1.40002	-0.32194	0.709128	0.285768	0.477866
ANKRD35	4590377	-0.4126	1.45053	0.021007	0.037501	-0.35458	1.09675			ANKRD41	4670554	-0.74225	2.5912	0.783033	2.43409	-0.55868	1.65483	-0.09211	0.159764	0.168559	0.261129
ANKRD36	5810050	0.163666	0.432923	-0.20682	0.557596	-0.75953	3.97043			ANKRD41	1050440	-0.44842	1.3779	1.1184	4.66378	-0.74281	2.90626	-0.27245	0.679981	0.266162	0.528667
ANKRD36B	3060010	0.389921	1.42275	0.05975	0.120536	-0.67416	3.17112			ANKRD44	5810228	0.22212	0.611046	-1.2888	6.89179	-0.45076	1.62292	-0.53863	2.20206	-0.70095	2.51947
ANKRD36B	6100066	-0.92551	6.10709	-0.16317	0.427356	-0.10474	0.2479			ANKRD46	2750598	-0.11877	0.266839	1.41587	7.61036	0.530676	2.00803	-0.19587	0.50177	0.264513	0.593043
ANKRD37	240682	0.287149	0.842946	0.062828	0.120972	-0.46827	1.65598			ANKRD47	4860603	0.130082	0.219945	0.545571	1.27304	-0.82183	2.66091	0.0253	0.036567	-0.03422	0.041743
ANKRD39	6220553	-0.45598	1.86983	-0.66232	3.15776	-0.06109	0.127508			ANKRD49	520341	-0.91908	3.60616	-0.56081	1.45772	0.272509	0.587147	0.426041	1.13496	0.296605	0.537514
ANKRD41	4670554	-0.33377	1.05872	-0.20586	0.509117	-0.30914	0.89983			ANKRD50	1770187	-0.66827	1.96413	0.103301	0.146208	0.324673	0.666819	0.412307	0.963023	-0.05879	0.072703
ANKRD44	520280	-0.10478	0.230515	0.302855	0.868339	0.391453	1.27555			ANKRD54	2340598	0.504126	1.73218	-0.89322	3.47962	0.083359	0.156952	0.463347	1.50742	0.23664	0.4671
ANKRD44	5810228	-0.22915	0.644217	-0.3007	0.888521	0.651917	2.92159			ANKRD55	4050600	-0.17041	0.412878	1.30577	6.70503	-0.09749	0.202192	0.56319	2.24189	0.46645	1.30003
ANKRD46	2750598	1.20501	11.6148	-0.34418	1.5194	0.564444	3.34129			ANKRD57	2510224	-0.60748	1.64483	-0.29585	0.512548	0.096239	0.144115	-0.07866	0.118042	-0.62608	1.32621
ANKRD49	520341	0.746727	4.07097	0.194912	0.512063	0.30298	0.952764			ANKRD6	2030014	-0.71254	2.53648	-0.09435	0.148477	-1.01933	4.20581	-0.02667	0.042302	-0.47819	1.07655
ANKRD50	1770187	0.334964	1.09101	0.379229	1.2317	-0.48651	1.81701			ANKRD6	4880465	-1.31042	8.0543	-0.94919	4.38539	-0.22889	0.610038	0.160619	0.39551	-0.42621	1.18273
ANKRD54	2340598	0.051738	0.100294	-0.33272	0.961197	-0.11541	0.241142			ANKRD9	7050370	-0.02679	0.054795	1.5941	9.68475	-0.55457	2.39731	-0.17927	0.488274	0.124883	0.2521
ANKRD55	4050600	0.204878	0.515268	0.208329	0.498202	-0.06354	0.120086			ANKRD9	4730767	0.595091	2.56097	1.49542	8.42701	-0.48178	1.79211	-0.21455	0.582669	0.338251	0.856985
ANKRD57	2510224	0.041355	0.078238	0.069965	0.133273	-0.34571	1.01976			ANKS1A	5390064	-0.30218	0.598871	-0.61529	1.38886	-0.23321	0.417327	0.651193	1.78638	-0.11476	0.148819
ANKRD6	4880465	0.273725	0.834517	0.669281	3.05375	-0.23758	0.651619			ANKZF1	580598	1.00349	6.20401	0.31809	0.954116	-0.70809	3.57437	-0.62674	3.05578	-0.00435	0.007241
ANKRD9	7050370	-0.38226	1.28944	0.140629	0.311463	-0.39086	1.2639			ANP32A	1240424	-0.74327	4.68497	-1.69754	12.3098	-0.03341	0.07707	0.47434	2.37675	-0.87888	4.63408
ANKS1A	5390064	0.070457	0.143392	0.423849	1.3987	-0.34342	1.03318			ANP32B	3850053	-0.83234	5.84381	1.04042	6.8369	-1.03538	7.62406	-0.31611	1.3549	-0.47868	1.96896
ANKZF1	580598	-0.41	1.49597	-0.53089	2.08985	0.226737	0.605256			ANP32C	6980328	-1.19345	6.26323	-0.84634	3.22799	-0.28996	0.746643	0.090294	0.176681	-0.51347	1.36465
ANKZF1	5090475	-0.65511	3.09283	-0.01512	0.027265	0.09215	0.194046			ANPEP	5810612	0.767244	3.87183	-1.14775	6.00205	-0.42362	1.51905	0.406724	1.48187	-0.46677	1.4023
ANP32A	1240424	-0.96401	9.36518	0.570024	3.8143	0.798329	6.61049			ANTXR1	60255	-1.09143	5.44247	0.229858	0.489554	-0.87351	3.71439	-0.12933	0.263471	-0.02588	0.036191
ANP32B	3850053	-0.27971	0.941619	-0.29974	0.985232	-0.58517	2.77925			ANTXR2	10685	-1.28844	8.55411	-0.9754	5.02543	-0.35408	1.26494	0.759166	4.0633	-0.43826	1.38665
ANP32C	6980328	-0.4816	2.08347	0.428728	1.62937	0.562074	2.51334			ANXA1	6520215	-0.82489	3.75627	0.703235	2.51488	-0.50934	1.74261	0.337413	0.985224	-0.40143	0.983593
ANPEP	5810612	-0.80587	5.47569	0.813602	5.19732	0.208951	0.658047			ANXA11	5900735	-1.00529	6.88439	-1.25118	8.04557	-0.79692	4.76336	0.278275	1.0213	-0.95706	4.99508
ANTXR1	60255	-0.20514	0.527435	0.125043	0.267004	-0.47364	1.67291			ANXA11	1300274	-1.23949	8.86217	-1.16689	7.09996	-0.25881	0.862427	0.530968	2.5895	-0.79657	3.67615
ANTXR2	10685	-0.16635	0.582891	1.09023	9.67116	0.24363	0.948074			ANXA11	6960594	-0.29033	0.693618	-1.26408	5.22523	-0.2459	0.536448	0.067022	0.115284	-0.83843	2.53615
ANXA1	6520215	0.384112	1.32008	0.452321	1.59308	0.013775	0.024643			ANXA2	4780615	-0.8653	4.46358	0.414233	1.23724	-0.71221	3.25643	-0.44478	1.62255	-0.14848	0.293024
ANXA11	1300274	-0.39203	1.47399	0.797154	4.22923	-0.05337	0.109237			ANXA2	3520328	-1.02522	4.20991	-0.54842	1.3971	0.06419	0.10223	0.044868	0.071123	0.069213	0.094106
ANXA11	5900735	-0.69926	3.73776	0.549218	2.37499	-0.44044	1.69937			ANXA2	770730	-0.76023	2.55439	-0.45279	0.993194	0.260506	0.532763	0.088433	0.144447	0.596826	1.38885
ANXA11	6960594	-0.40337	1.47429	0.598194	2.55008	0.11381	0.252976			ANXA2P1	3370202	-1.18023	6.79652	-0.86076	3.67781	0.115103	0.248099	-0.23678	0.642597	-0.73841	2.61882
ANXA2	770730	0.486373	2.15671	0.012278	0.023684	-0.81395	4.6412			ANXA2P1	270609	-0.90821	3.84507	-0.73355	2.37172	0.026296	0.04201	-0.49858	1.55043	-0.25712	0.478358
ANXA2	3520328	-0.05678	0.111063	0.006017	0.010213	-0.3705	1.13446			ANXA3	240594	-1.05803	8.89738	-0.72551	4.61948	0.244252	1.00998	1.27875	11.4017	-0.14649	0.403973
ANXA2	4780615	-0.46741	1.94633	-0.34203	1.1359	-0.52122	2.18322			ANXA5	1070451	-0.46451	1.10133	0.070323	0.092604	-0.64241	1.71587	0.086625	0.130967	0.160095	0.217232
ANXA2P1	270609	-0.62194	3.1863	-0.0694	0.150619	0.720578	3.81216			ANXA6	2490598	0.542827	1.89136	1.3771	6.53258	0.206854	0.475135	0.103865	0.207565	0.294032	0.614913
ANXA2P1	3370202	-0.45606	1.87668	-0.0559	0.114925	0.742402	3.84681			ANXA6	450671	0.511787	1.42963	0.967052	3.21934	0.561072	1.61409	-0.12542	0.222921	0.690381	1.73901
ANXA2P3	2810411	-0.75594	4.1008	-0.19815	0.519058	0.18206	0.468156			ANXA7	6330044	-1.33553	8.083	0.074204	0.136136	-0.58383	2.31562	-0.10338	0.22544	-0.4617	1.29837
ANXA3	240594	-0.4451	2.1081	0.977506	6.92374	0.28992	1.04188			ANXA8L2	7330132	-0.58175	2.36731	0.222626	0.512359	-1.31758	7.62003	0.022694	0.04213	0.236678	0.506242
ANXA4	3440079	0.214278	0.640428	0.232889	0.677695	0.813274	4.61121			AOAH	2940424	-0.3299	0.977783	-1.39225	7.08132	-0.62446	2.43514	0.098956	0.205591	-0.51372	1.44535
ANXA5	1070451	-0.09871	0.215518	-0.01819	0.032496	-0.56453	2.25124			AOF2	730725	-0.37168	1.51268	1.59749	10.713	-0.12755	0.337425	-0.61663	3.25512	0.17	0.400914
ANXA6	450671	-0.3935	1.37946	-0.46197	1.6518	0.055692	0.108653			AP1B1	5960201	-1.2745	6.6506	-0.38569	0.951209	-0.11399	0.222678	-0.26312	0.652414	-0.37464	0.855278
ANXA6	2490598	0.101343	0.227158	-0.58026	2.39398	-0.2303	0.615966			AP1G1	1850593	-1.3384	8.93397	-0.95804	4.84043	-0.03997	0.081547	0.406918	1.55641	0.022775	0.038292
ANXA7	6330044	0.70394	3.61251	0.328594	1.04224	-0.12083	0.277195			AP1G1	1820136	-0.99861	5.40777	-1.10379	5.37242	0.069755	0.139564	0.577264	2.37306	0.259709	0.580011
AOAH	2940424	-1.04377	8.46265	0.432139	1.9474	0.363933	1.50932			AP1G2	7400468	1.66481	14.4909	0.316592	1.21401	0.004016	0.009177	-0.29591	1.28174	-0.22068	0.659586
AOF2	730725	-0.34912	1.38193	-1.00072	6.83935	0.42459	1.76487			AP1GBP1	1580674	-0.45282	1.35324	-0.66506	2.0579	-1.01564	4.41422	-0.22389	0.504886	-0.19362	0.334916
AP1B1	5960201	-0.05288	0.113846	-0.34685	1.17022	-0.71682	3.66489			AP1M1	2190241	-0.63171	2.59577	0.786231	3.0884	-0.92199	4.43247	0.269923	0.743555	-0.22508	0.460615
AP1G1	1820136	0.413374	1.6689	0.51967	2.23224	-0.78814	4.39102			AP1S1	5490673	0.680238	1.90387	0.14784	0.211733	0.099339	0.146714	-0.01339	0.017949	0.423329	0.740443
AP1G1	1850593	0.479272	1.98775	0.633048	2.88797	-0.23585	0.663818			AP1S1	2190341	-0.04316	0.059519	0.049792	0.061996	0.280217	0.509531	0.179875	0.298781	0.761792	1.69666
AP1G2	7400468	-0.31747	1.08283	-0.77308	4.05481	0.39724	1.43443			AP1S1	7040079	0.701841	2.29004	0.389446	0.824817	0.370615	0.861519	0.382182	0.931045	0.890603	2.5213
AP1GBP1	1580674	-0.19998	0.542338	0.085371	0.179068	-0.72327	3.50138			AP1S2	1070192	-1.26395	9.13013	-0.65531	3.04095	-0.4189	1.75435	-0.07486	0.182643	-0.65731	2.78054
AP1GBP1	4610112	-0.61371	2.84437	0.375673	1.24465	-0.35148	1.13848			AP1S2	940706	-0.59079	1.57756	-0.62962	1.48401	-0.22559	0.400131	0.005967	0.008038	-0.06981	0.085427
AP1M1	2190241	-1.0063	8.20232	-0.23913	0.825535	-0.54136	2.88275			AP2A1	4390180	1.55873	13.3092	0.393299	1.64606	-0.44733	2.25808	-0.12206	0.37539	-0.29462	0.972044
AP1S1	2190341	-0.10781	0.238487	-0.01789	0.031828	-0.54241	2.10336			AP2A1	1660072	1.6478	15.4213	0.387705	1.81764	-0.32338	1.56226	-0.04615	0.130088	-0.2403	0.816132
AP1S1	5490673	-0.29423	0.879002	-0.42726	1.43091	0.109934	0.232649			AP2A2	6270041	1.60451	13.6092	0.635061	3.35827	-0.18048	0.599285	-0.41033	2.02659	0.20738	0.58976
AP1S1	7040079	-0.183	0.488258	-0.06439	0.131207	-0.72918	3.6025			AP2B1	2340451	0.07541	0.135977	1.12757	4.48631	-0.42669	1.19453	-0.48717	1.47762	0.023788	0.032806
AP1S2	940706	-0.12918	0.28286	0.02227	0.038339	-0.01908	0.032867			AP2B1	1400605	0.068457	0.136369	1.39689	7.22927	-0.68396	2.84732	-0.51198	1.90192	0.384143	0.962426
AP1S2	1070192	-0.55966	2.77536	0.588449	2.82303	-0.22702	0.680786			AP2M1	840148	0.889595	6.77642	1.09804	7.92444	-0.71325	4.74322	-0.26355	1.12143	-0.22694	0.686866
AP2A1	1660072	-0.56729	2.43461	-0.18451	0.449214	0.204442	0.51854			AP2M1	240187	1.03456	8.24486	1.07496	7.63637	-0.66724	4.2575	-0.22322	0.876149	-0.12675	0.318825
AP2A1	4390180	-0.52329	2.11104	-0.12598	0.27444	0.20303	0.507231			AP2S1	6370661	-0.64643	3.60817	0.622646	2.87927	-1.39913	10.2231	-0.38114	1.60135	-0.61172	2.55078
AP2A2	6270041	-0.02988	0.056692	-0.55377	2.13916	0.155932	0.357757			AP2S1	3120228	0.725785	4.04287	1.07486	6.16432	-0.99546	6.19742	-0.3188	1.17204	-0.40886	1.30609
AP2B1	1400605	-0.74689	4.52418	-0.55565	2.63039	0.560195	2.69243			AP3B1	2230603	-0.2235	0.477198	-0.97958	3.48183	-0.29143	0.658601	0.723402	2.57456	0.126964	0.191581
AP2B1	2340451	-0.11246	0.251302	-0.46042	1.61816	0.44645	1.55902			AP3D1	6100719	1.51303	11.9769	-0.16157	0.434162	-0.39903	1.72938	-0.21068	0.711237	-0.21637	0.581377
AP2M1	240187	-0.76014	4.17079	-0.26824	0.79101	0.101249	0.226613			AP3D1	4210612	1.65514	14.2538	-0.06463	0.154873	-0.06476	0.170258	-0.05653	0.149777	-0.142	0.36529
AP2M1	840148	-0.58166	2.60954	-0.15018	0.354729	0.457212	1.6925			AP3M1	2760202	-0.67958	2.97813	0.540479	1.79432	0.762825	3.42154	0.771169	3.60724	0.694759	2.35972
AP2S1	3120228	-0.57331	2.67119	-0.47879	1.88212	-0.21533	0.592763			AP3M1	6200437	-0.35399	1.02622	0.870604	3.37729	0.764649	3.13404	0.431086	1.36776	0.973934	3.59805
AP2S1	6370661	-1.09306	9.77369	-0.14897	0.453043	-0.57436	3.3356			AP3M2	3420128	-0.1748	0.378547	1.14394	4.8462	-0.08117	0.14692	-0.85347	3.65825	0.513754	1.306
AP3B1	2230603	-0.27639	0.803523	0.443393	1.51224	-0.31884	0.93631			AP3S1	7200402	-0.75282	3.92984	-0.16222	0.375477	0.496938	2.01679	1.31005	8.64586	0.273562	0.681333
AP3D1	4210612	0.264957	0.730874	-0.16731	0.374889	0.072797	0.13988			AP3S2	2750286	0.08914	0.150536	-0.14078	0.226756	-0.43754	1.1182	0.925345	3.57306	-0.2224	0.364178
AP3D1	6100719	0.095141	0.204174	-0.54221	2.0621	0.134813	0.297526			AP4B1	510129	-0.68146	2.95039	1.17517	5.68964	-0.5566	2.09025	-0.44027	1.52297	0.210309	0.426407
AP3M1	2760202	1.18664	11.4119	0.443088	2.26047	-0.30384	1.27752			AP4E1	270343	0.171596	0.346156	0.74899	2.36305	0.916808	3.6312	-0.20462	0.432969	0.847122	2.56086
AP3M1	6200437	0.934736	6.43987	0.211756	0.623288	-0.39845	1.57129			AP4S1	2970669	-0.14575	0.274155	-0.32675	0.678557	-0.8792	3.27874	0.618826	1.99389	-0.42619	0.890737
AP3M2	3420128	0.278255	0.939744	-0.93019	5.76663	-0.0908	0.20937			APAF1	1820324	-1.25214	9.38685	-1.19269	7.66759	-0.14107	0.399798	0.733232	4.44266	-0.49922	1.90485
AP3S1	7200402	0.300567	0.964864	0.674101	3.12766	-0.35397	1.16344			APBA3	4070014	1.66814	16.1199	0.704541	4.69686	-0.25112	1.12583	-0.18835	0.773845	0.10932	0.301966
AP3S2	2750286	-0.67981	3.36174	-0.21033	0.549199	-0.03619	0.069625			APBB1IP	1820722	0.108824	0.249724	-1.09462	5.55007	-1.02593	5.67737	0.389744	1.37648	-0.62332	2.14221
AP4B1	510129	-0.01268	0.026343	-0.91931	5.84736	-0.27909	0.923433			APBB3	7320402	0.070262	0.178956	-1.7959	12.9606	0.13398	0.379517	0.121312	0.345159	-0.62554	2.72726
AP4E1	270343	0.557693	2.42261	-0.26777	0.757005	-0.30832	0.933436			APBB3	4120279	1.31898	10.7638	-0.82237	4.90835	-0.32669	1.37891	-0.09064	0.255429	-0.34281	1.18583
AP4S1	2970669	-0.82775	4.86801	0.338034	1.12138	0.033104	0.065579			APCS	3460279	-0.13275	0.287266	0.114492	0.212064	-1.31958	7.19903	0.224157	0.561044	-0.61078	1.83133
APAF1	1820324	-0.65781	4.57097	1.20174	10.9697	0.029589	0.07132			APEH	450475	1.0314	6.42003	1.25207	7.26905	-0.29224	0.949938	-0.15102	0.4021	-0.17948	0.400975
APAF1	2760082	-0.47799	1.9417	0.583593	2.48767	0.148041	0.353813			APEX1	6510053	0.431164	1.6819	1.63934	10.0482	-0.21205	0.589661	-0.47612	1.95278	0.186203	0.4079
APBA3	4070014	-0.93355	6.75557	-0.2302	0.730424	-0.46081	2.06667			APEX1	3120309	0.314151	1.17327	1.75745	11.9533	0.036638	0.079809	-0.4069	1.72114	0.854025	4.06147
APBB1IP	1820722	-1.00036	8.30818	0.858254	6.114	-0.04795	0.115362			APEX2	1430047	1.75625	21.5868	0.760661	7.58327	0.128096	0.629712	0.137407	0.716324	0.048635	0.157334
APBB3	4120279	-0.57066	2.51405	-0.0778	0.159535	-0.43187	1.53814			APH1A	7550364	-1.06317	5.54674	-1.10137	5.0138	-0.15005	0.327318	-0.03666	0.06733	-0.71689	2.36082
APBB3	7320402	0.217215	0.640356	0.52108	2.19055	-0.82798	4.64263			APH1A	1850221	-0.13626	0.245415	-0.30793	0.605606	-0.79447	2.70832	-0.54616	1.5927	0.116949	0.166994
APEH	450475	-0.38214	1.35355	-0.58507	2.45248	0.189494	0.478981			APH1B	7160224	-0.25377	0.629134	-0.96694	3.85558	-0.36881	1.02567	1.02796	4.93459	-0.2934	0.604232
APEX1	3120309	0.323817	1.30704	-0.84292	5.53319	-0.56692	2.95637			API5	7050523	-0.77775	3.22089	0.570397	1.71643	0.695567	2.61956	-0.23357	0.558201	-0.02027	0.028514
APEX1	6510053	0.568103	2.68626	-0.6218	2.90096	-0.25771	0.772834			APIP	7380010	-0.67756	1.92311	0.065182	0.085093	0.128876	0.20054	0.359681	0.763975	0.210411	0.301465
APEX2	1430047	-0.11999	0.280481	-0.68518	3.14924	-0.00141	0.002505			APIP	6200202	-0.73834	2.39439	0.214457	0.362466	0.122314	0.202023	0.388498	0.924423	0.653171	1.52806
APH1A	1850221	-0.80222	4.65951	-0.2787	0.855272	-0.16743	0.432396			APITD1	5960709	-0.20724	0.444164	1.05223	3.99949	-0.5012	1.47135	0.302364	0.736459	0.544823	1.33163
APH1A	7550364	-0.80903	5.75915	-0.03493	0.079148	0.90229	6.47269			APLP2	3450577	0.153622	0.29125	-0.86629	2.82306	-0.68452	2.22978	0.195113	0.392625	-0.08386	0.117426
APH1B	7160224	-1.00392	7.1881	0.072836	0.164668	0.225419	0.683602			APOA1BP	1570725	0.861714	4.08758	1.30524	6.43037	-0.05681	0.105894	-0.5155	1.87518	0.226882	0.458919
API5	7050523	1.41328	16.1846	-0.26037	1.12094	0.206491	0.809668			APOB48R	6250241	0.998155	6.84507	-1.19855	7.62327	-0.23269	0.769692	0.290507	1.09139	-0.31105	0.936595
APIP	6200202	0.681561	3.37764	0.171409	0.419838	-0.21509	0.571169			APOBEC3A	7330671	-1.10575	9.68144	-1.60378	13.3277	-0.21064	0.834886	-0.00644	0.016225	-0.7614	4.51832
APIP	7380010	0.36135	1.37766	0.264629	0.821191	0.774441	4.32869			APOBEC3C	3120221	1.15314	5.61765	0.470597	1.25186	-0.13275	0.257736	-0.54429	1.81637	0.249953	0.471882
APITD1	5960709	0.241065	0.652702	0.238267	0.606468	-0.31355	0.897729			APOBEC3F	6290743	-0.44115	1.10236	-0.53072	1.239	-0.10628	0.170658	-0.64696	1.94562	-0.13311	0.185979
APLP2	3450577	-0.90313	5.69946	0.207654	0.573076	-0.08636	0.192817			APOBEC3F	1410279	0.625709	1.9088	0.733718	2.07319	-0.02887	0.042206	-0.71635	2.34327	-0.04508	0.05757
APOA1BP	1570725	-0.41062	1.74252	-0.94208	6.11376	0.386549	1.50384			APOBEC3F	5340403	-0.18288	0.304358	-0.17985	0.262417	-0.26861	0.480945	-0.24107	0.431126	0.38939	0.645498
APOB48R	6250241	-0.86735	5.32415	0.229916	0.6563	0.152359	0.384101			APOBEC3F	610379	-0.06598	0.120786	-0.92018	3.54716	0.05305	0.092448	-0.45249	1.42039	0.482231	1.20581
APOBEC3A	7330671	-0.15528	0.449679	0.779499	4.67324	0.587502	2.99719			APOBEC3G	4120369	-0.05839	0.117685	-0.96262	4.40326	0.174652	0.420789	-0.4243	1.49532	0.693125	2.40824
APOBEC3C	3120221	-0.3699	1.295	-0.61217	2.64842	0.188279	0.476894			APOBEC3G	1190026	0.06302	0.108431	-0.53357	1.43956	0.059647	0.099376	-0.5317	1.67392	0.721322	2.03688
APOBEC3F	610379	0.169806	0.443631	-0.43593	1.59079	-0.55314	2.33126			APOBEC3H	160292	-0.03023	0.048364	-1.01986	3.74311	-0.07249	0.121153	-0.38598	1.02066	0.095232	0.138932
APOBEC3F	1410279	-0.21521	0.590163	-0.56752	2.31358	-0.15618	0.370106			APOL2	5700754	-0.01773	0.034768	-1.59671	9.58531	-0.2003	0.538439	-0.11204	0.265726	-0.38108	1.06585
APOBEC3F	5340403	0.365837	1.27962	0.232336	0.629093	-0.65309	2.98173			APOL2	1570358	0.255712	0.695652	-1.40956	7.3226	-0.21056	0.518264	-0.16407	0.386903	-0.33592	0.796635
APOBEC3F	6290743	0.141458	0.363524	-0.82513	4.55791	-0.17233	0.447405			APOL3	1980750	0.22604	0.908617	-1.32341	10.1843	0.259604	1.07016	-0.61794	4.07849	0.309634	1.11024
APOBEC3G	1190026	0.275883	0.860684	-0.55697	2.33029	-0.38441	1.32781			APOL6	5550397	-0.44723	1.99154	-1.48938	9.79291	-0.44141	1.88245	-0.4245	1.8403	-0.33481	1.00195
APOBEC3G	4120369	0.46937	1.77334	-0.22133	0.563091	-0.24614	0.657132			APOM	3830022	0.274152	0.502401	0.234643	0.359333	-0.33109	0.625929	-0.45257	1.00109	-0.11671	0.143848
APOBEC3H	160292	-0.44004	1.68623	-0.58348	2.45974	0.225978	0.610728			APOO	2690132	-0.28222	0.551357	0.474279	0.977667	-0.5649	1.41853	-0.02929	0.040772	0.369652	0.626375
APOL2	1570358	-0.70416	3.8147	-0.11731	0.275412	0.573439	2.59278			APP	3370577	-0.64124	1.89313	0.05953	0.080955	-0.07289	0.110333	0.70061	2.16456	0.141431	0.197469
APOL2	5700754	-0.56037	2.55739	-0.06713	0.139648	0.618964	2.83107			APP	650110	-0.80133	3.09084	-0.23899	0.464893	0.451966	1.25781	0.828555	3.25131	0.382307	0.797152
APOL3	1980750	-0.17338	0.513765	-1.08307	7.76829	0.303198	1.06607			APPBP2	5270333	-1.44615	13.1486	-1.01791	7.4299	0.339229	1.63821	-0.15096	0.537451	-0.56396	2.81597
APOL6	5550397	0.194838	0.488183	0.220294	0.542022	-0.40807	1.31344			APPL1	5860554	-1.13777	8.55572	-0.15016	0.41155	0.313738	1.21356	0.282486	1.10694	-0.75109	3.54955
APOM	3830022	-0.35876	1.15516	-0.19324	0.460503	0.218596	0.546769			APPL2	4180100	0.699628	2.19545	0.091618	0.130808	-0.01255	0.017491	0.525927	1.41195	-0.3402	0.602698
APOO	2690132	-0.45091	1.63128	-0.02336	0.041373	-0.00232	0.003965			APRT	160746	0.976477	6.86737	1.45685	10.1515	-0.36858	1.5495	-0.70645	4.29894	0.131633	0.309065
APP	650110	0.601651	3.07869	0.580076	2.71502	-0.62623	3.10048			APRT	6510603	1.2439	8.83393	1.22541	7.53053	0.087843	0.212813	-0.61439	3.20396	0.339762	1.01631
APP	3370577	0.353257	1.27361	0.319124	1.02997	-0.80237	4.3693			APTX	1570138	-0.58011	1.97194	0.875718	3.1457	0.423875	1.19203	0.186452	0.40017	-0.03524	0.049186
APPBP2	1440707	0.248941	0.745501	0.704261	3.39359	-0.45681	1.72956			APTX	6590674	0.549831	1.63113	1.03847	3.64954	0.284356	0.613859	0.003624	0.005348	0.116467	0.16796
APPBP2	5270333	0.674575	3.66166	0.508166	2.18491	-0.57132	2.66079			AQP10	2340577	-0.93791	4.36956	-0.84518	3.1906	-0.32175	0.855889	-0.35356	1.01283	0.047256	0.070435
APPL1	5860554	0.067119	0.138174	0.066816	0.131096	0.558399	2.21628			AQP12A	7150706	-0.81296	4.19636	-0.9316	4.39864	-1.07907	6.12841	0.264714	0.792122	-0.62353	2.15277
APPL2	4180100	0.149344	0.400428	0.626242	3.02902	0.544982	2.45242			AQP9	160494	-1.09912	8.00525	-0.90616	5.27146	-1.07721	7.54018	0.301977	1.18546	-0.75159	3.59488
APRT	160746	-0.50097	2.72967	-1.10327	8.96254	0.095372	0.253361			AQR	2690639	0.303829	0.779119	-0.25852	0.537373	0.388003	1.06054	0.413845	1.1961	0.823893	2.62148
APRT	6510603	-0.58645	3.22751	-0.92335	6.24941	0.089101	0.219248			ARAF	2100576	-1.55638	16.9008	-0.67344	5.21516	-0.61218	5.13352	0.278607	1.61486	-0.63289	4.34557
APTX	1570138	-0.31635	0.999146	-0.46906	1.69214	0.379455	1.23915			ARCN1	2750653	-0.43596	1.15069	-0.47816	1.13035	-0.30743	0.678837	0.681441	2.24137	0.587917	1.38047
APTX	6590674	-0.00709	0.012723	-0.40348	1.29725	0.377751	1.18728			ARD1A	6590053	0.961261	3.74457	0.054885	0.077795	-0.1246	0.214043	-0.13884	0.250616	-0.5196	1.14111
AQP10	2340577	-0.41525	1.43306	0.168889	0.385886	-0.08752	0.175341			ARF1	3310139	-0.94888	5.84477	-0.74517	3.50062	-1.21577	7.97746	0.143574	0.385456	-0.36149	1.06422
AQP12A	7150706	-0.93829	6.78844	0.646528	3.49452	0.106866	0.270846			ARF1	1430259	0.183447	0.454565	-1.11058	5.32752	-0.81104	3.7659	0.401186	1.34877	-0.05716	0.093381
AQP9	160494	-0.9025	7.52989	1.07338	9.2219	-0.10454	0.299806			ARF3	2680446	-0.19168	0.450424	-1.34042	6.48362	0.347675	0.982045	0.804887	3.57488	-0.41843	1.03177
AQR	1070546	0.732245	4.01707	0.350303	1.18765	0.174636	0.454525			ARF4	6770176	-0.67724	2.43317	0.540975	1.46634	-0.61105	1.99816	0.552615	1.76553	0.359531	0.745414
AQR	2690639	-0.06154	0.120842	-0.16945	0.382024	-0.22287	0.55113			ARF4	1430136	-0.32319	0.765546	0.559575	1.43621	-0.41417	1.04666	0.716576	2.43333	0.507633	1.13653
ARAF	2100576	-0.64528	3.11024	0.223233	0.600389	-0.45936	1.72104			ARF5	3370189	1.10725	7.42387	0.164949	0.411113	-0.94485	5.74372	0.281937	0.979968	-0.3496	1.03818
ARCN1	2750653	0.161773	0.376637	0.132279	0.278622	-0.23851	0.600205			ARFGAP1	5900445	1.7094	16.3968	0.087997	0.250235	-0.17853	0.687808	-0.22382	0.976526	-0.16793	0.51695
ARD1A	6590053	-0.56281	2.47921	-0.4234	1.49102	0.091542	0.19555			ARFGAP2	3190066	-1.26748	7.45682	0.343778	0.928038	-0.59434	2.35291	-0.28333	0.818651	-0.20545	0.420361
ARF1	1430259	-0.50015	2.20017	0.674071	3.30885	-0.62197	2.93901			ARFGAP3	5090056	-0.51895	1.7047	-0.66821	2.13215	-0.2297	0.518535	0.60128	2.12904	0.808027	2.55781
ARF1	3310139	-1.35224	15.0218	0.468032	2.72149	-0.36893	1.88961			ARFGEF1	3710681	-1.06796	5.80468	-0.69456	2.60927	0.342595	1.0253	0.467892	1.68037	-0.83368	3.09546
ARF3	2680446	-0.75375	4.30688	0.475241	1.93128	0.263217	0.80903			ARFGEF1	6100524	-1.33511	10.3434	-0.46526	1.94157	0.380643	1.6202	0.953992	6.625	-0.03148	0.06092
ARF4	1430136	0.276758	0.878162	0.615567	2.77939	-0.64553	3.03009			ARFIP1	2060630	-0.19022	0.364493	0.02805	0.03816	-0.98656	3.66401	0.120333	0.209994	-0.73223	1.81818
ARF4	6770176	-0.063	0.130801	0.653662	2.88279	0.053599	0.105008			ARFIP1	10753	-0.70722	3.65762	-1.56678	9.70117	0.345796	1.20074	0.085264	0.198526	-0.45291	1.43075
ARF5	3370189	-1.17403	10.0426	0.157635	0.45486	0.061457	0.146437			ARFIP1	4220484	-0.63851	2.4872	-1.0923	4.76105	-0.72203	2.81434	-0.00479	0.008008	-0.11203	0.184173
ARFGAP1	5900445	-0.43214	1.79379	-0.8225	4.67181	0.340966	1.18623			ARFRP1	6110520	1.45946	10.1734	0.314484	0.937722	-0.43534	1.69954	-0.18973	0.540067	0.012741	0.021365
ARFGAP2	3190066	-0.94281	6.53449	-0.04245	0.090288	-0.40101	1.58829			ARG1	5270753	-0.77115	4.45279	0.872981	4.58264	-0.22816	0.708881	0.817111	4.85038	-0.09434	0.191907
ARFGAP3	5090056	0.512903	2.20304	0.533871	2.1959	-0.40774	1.46168			ARG2	5720725	-0.61548	2.09733	1.02071	3.85686	-0.45494	1.28685	-0.20303	0.435985	0.219906	0.385971
ARFGEF1	3710681	-0.31965	1.29844	0.370729	1.5244	0.984755	7.25107			ARGLU1	4880132	-1.22535	7.97236	0.454035	1.57302	-0.76723	3.93292	-0.41054	1.58213	-0.39201	1.14185
ARFGEF1	6100524	0.540598	2.53111	0.661667	3.26807	0.137351	0.340867			ARHGAP1	6480082	1.00807	5.67167	-0.09876	0.195665	-0.55001	2.25809	0.189988	0.501976	-0.554	1.81709
ARFGEF2	3610554	-0.18085	0.542238	-0.16353	0.448341	-0.49767	2.26682			ARHGAP10	2000669	0.789627	2.67507	0.51039	1.18776	-0.33541	0.733118	-0.50803	1.37563	-0.06644	0.086306
ARFIP1	10753	0.092122	0.25091	1.1689	9.65287	0.120351	0.333453			ARHGAP11A	290110	0.07998	0.12133	-0.56008	1.26301	-0.15984	0.263314	0.656448	1.87011	0.132004	0.175689
ARFRP1	6110520	-0.56674	2.67949	-0.6726	3.29767	0.068667	0.147988			ARHGAP12	5490612	-0.48691	1.20137	-0.79712	2.14558	0.019401	0.026266	0.048554	0.070414	-0.54034	1.0838
ARG1	5270753	-0.42023	1.99037	0.961908	6.97527	0.414857	1.84558			ARHGAP15	1660685	-1.30996	10.0539	-0.50195	2.16591	-0.91481	6.0026	0.578207	3.14921	-0.37882	1.27898
ARGLU1	4880132	0.067243	0.135459	0.105369	0.216731	0.402991	1.30197			ARHGAP17	3170520	1.31153	7.88346	0.438229	1.33256	-0.21054	0.533303	-0.65432	2.85512	-0.02264	0.035234
ARHGAP1	6480082	-0.94451	6.39985	-0.23589	0.708951	0.063713	0.140378			ARHGAP17	160561	-0.16534	0.323824	0.731035	2.2218	-0.33314	0.789093	-0.98828	4.11309	0.208084	0.346831
ARHGAP10	2000669	-0.33015	1.1207	-0.71439	3.48141	0.289385	0.878965			ARHGAP19	6110332	0.046137	0.069142	0.253852	0.443847	-0.563	1.51024	0.614237	1.78388	-0.19016	0.282568
ARHGAP11A	290110	-0.86081	5.27738	0.384984	1.38435	-0.02392	0.047037			ARHGAP21	1260543	-1.40289	10.4301	-0.95409	5.36842	0.108187	0.276597	-0.17436	0.522518	-0.39375	1.27823
ARHGAP12	5340747	-0.2549	0.836791	0.067332	0.148357	0.697953	3.72458			ARHGAP24	2260538	-0.39924	0.908412	-0.60112	1.39353	-0.11357	0.179264	0.665461	1.90276	-0.55127	1.14274
ARHGAP12	5490612	0.693326	3.94785	0.661692	3.42209	0.062041	0.137408			ARHGAP24	10239	-0.76719	3.11157	-0.26181	0.558554	0.045676	0.077802	0.995781	4.60567	-0.39729	0.900197
ARHGAP15	1660685	-0.23921	0.729298	0.60654	2.77669	0.475801	1.91254			ARHGAP24	130008	-0.98586	5.03333	-0.27641	0.660742	0.015629	0.027142	0.998796	5.12968	-0.32643	0.754097
ARHGAP17	160561	-0.63696	3.69835	-0.57242	2.92471	-0.57492	2.96362			ARHGAP24	4290243	-0.37177	1.28344	0.470155	1.52796	0.251814	0.720369	0.974313	5.39928	0.074451	0.133
ARHGAP17	3170520	-0.11377	0.264942	-0.65914	2.99054	-0.15843	0.382541			ARHGAP25	3850148	-0.39557	1.50436	-1.56078	9.58245	-0.60788	2.77753	0.320098	1.10195	-0.58368	2.07582
ARHGAP18	3140445	-0.01471	0.02905	0.463935	1.80605	0.61503	2.84517			ARHGAP26	6350706	0.233986	0.601658	-1.37664	6.91505	-0.39009	1.1929	0.371233	1.1494	-0.70997	2.3323
ARHGAP19	6110332	-0.48039	2.14146	0.786398	4.40077	0.246868	0.753031			ARHGAP27	1260239	0.256883	0.94841	-1.53384	10.751	0.048141	0.111974	0.317124	1.26945	-0.50466	1.94783
ARHGAP21	1260543	0.230532	0.600017	-0.03145	0.055377	0.065215	0.123015			ARHGAP30	5360537	-0.66421	2.96801	-0.33613	0.921131	-1.37249	8.22518	0.064089	0.13131	-0.38117	0.996995
ARHGAP24	10239	-0.31665	0.988142	0.475216	1.70385	-0.36207	1.14126			ARHGAP30	4390441	0.508245	1.59101	-0.96192	3.57016	-0.44948	1.27936	0.431396	1.24782	-0.23613	0.427192
ARHGAP24	130008	-0.18444	0.491269	0.784721	3.99186	-0.2571	0.734512			ARHGAP30	7650747	0.398835	1.16769	-1.14157	4.84424	0.124476	0.242351	0.536052	1.81074	0.231452	0.434409
ARHGAP24	2260538	-0.09659	0.212105	0.444328	1.55604	-0.57639	2.35652			ARHGAP4	7200240	0.69155	2.37976	0.289691	0.580551	-0.86703	3.23613	-0.24896	0.545255	-0.28232	0.510869
ARHGAP24	4290243	0.289782	0.973997	0.650095	3.16192	-0.75844	4.09389			ARHGAP9	110180	-0.86307	5.02783	-0.8388	4.127	-1.09231	6.80548	0.233232	0.724387	-1.05155	5.19645
ARHGAP25	1240184	-0.19926	0.500195	0.335339	0.969753	-0.08411	0.165988			ARHGAP9	2650594	-0.01958	0.033909	-1.31919	6.27331	-0.50136	1.66248	0.496846	1.70037	-0.31611	0.688435
ARHGAP25	3850148	-0.76871	4.91677	0.848733	5.38643	0.059704	0.136604			ARHGDIA	4760255	1.7587	19.8451	0.059609	0.193047	0.033294	0.109207	0.131217	0.589724	-0.36348	1.98605
ARHGAP26	6350706	-0.9098	5.81714	0.285208	0.897575	-0.09485	0.216692			ARHGDIB	1570193	-0.73762	3.81966	0.453317	1.55945	-1.34633	8.69981	-0.34936	1.23814	-0.38026	1.08588
ARHGAP27	1260239	-0.18841	0.463841	0.222319	0.546099	0.158318	0.354352			ARHGDIG	6650653	-0.65598	2.72934	0.216751	0.477657	-1.27058	6.9895	0.197437	0.48474	-0.25806	0.548018
ARHGAP30	4390441	-0.43979	1.57985	0.181044	0.425521	0.117402	0.249939			ARHGEF1	870324	1.8167	21.2586	0.056941	0.192898	-0.01887	0.061994	-0.14754	0.735968	-0.18959	0.817969
ARHGAP30	5360537	-1.15912	9.9202	-0.011	0.023323	-0.22317	0.738184			ARHGEF1	3180736	1.78994	20.6614	-0.16164	0.705148	0.031605	0.106273	-0.0761	0.303099	0.054891	0.166944
ARHGAP30	7650747	-0.52851	2.35242	0.425527	1.57216	-0.67671	3.29646			ARHGEF10	6900703	-0.46066	1.1895	-0.02987	0.039727	0.016355	0.023168	0.690881	2.1789	-0.52326	1.10999
ARHGAP4	7200240	-0.68609	3.5312	-0.34423	1.13194	-0.13553	0.322808			ARHGEF11	6520594	0.467094	1.40559	-0.92941	3.39522	-0.09044	0.160618	0.730338	2.75924	-0.5554	1.40182
ARHGAP9	110180	-0.56697	3.40317	1.19494	10.3294	-0.04463	0.10741			ARHGEF11	7150070	1.17772	7.45883	-0.86262	4.0964	0.006602	0.012461	0.338284	1.1721	-0.30374	0.783206
ARHGAP9	2650594	-0.70117	4.52948	1.03679	7.88538	-0.00068	0.001431			ARHGEF12	5270193	-0.43325	1.68236	1.3793	8.04217	-0.65451	3.0116	-0.49158	2.05158	-0.09646	0.178672
ARHGDIA	4760255	-0.75329	4.74357	-0.70503	3.99467	0.510633	2.41268			ARHGEF18	6130725	-0.98837	6.3927	0.687442	3.20394	-1.09195	7.10346	-0.41681	1.75687	-0.30344	0.85576
ARHGDIB	1570193	-1.19666	10.7664	0.074991	0.188627	-0.31351	1.24643			ARHGEF19	6250546	0.312132	0.731702	0.637495	1.76989	-0.63178	1.97158	-0.84397	3.17623	0.190943	0.306516
ARHGEF1	870324	-0.28	0.81659	-0.40951	1.33764	0.021273	0.038093			ARHGEF2	4120411	-0.24994	0.672528	0.017556	0.028421	-1.38701	7.97133	-0.1305	0.290075	-0.80972	2.91945
ARHGEF1	3180736	-0.23886	0.63281	-0.12179	0.252816	-0.04858	0.08925			ARHGEF3	6250435	-0.80189	4.16068	0.000336	0.000566	-0.74463	3.5893	-1.08533	6.46552	-0.07942	0.142856
ARHGEF10	6900703	0.027034	0.0491	-0.26251	0.672764	0.03391	0.060329			ARHGEF6	770703	-1.25704	8.1617	0.433149	1.44909	-0.77421	3.93912	-0.19742	0.553582	-0.35885	0.993519
ARHGEF11	6520594	-0.22888	0.649801	0.703954	3.30936	0.023377	0.043719			ARHGEF7	510554	0.360975	1.29496	1.67698	10.36	-0.24324	0.712519	-0.42413	1.64518	0.361646	1.00686
ARHGEF11	7150070	-0.41514	1.67072	0.393772	1.44838	0.353302	1.24416			ARID1A	6280411	-0.78055	2.99052	-0.286	0.593306	-0.95009	3.88248	-0.10678	0.197022	0.026021	0.03498
ARHGEF18	6130725	-0.69792	3.9019	-0.09482	0.219181	-0.63859	3.19421			ARID2	7100044	-1.45831	9.24468	-0.22197	0.524308	0.133326	0.30309	0.101406	0.224109	-0.04771	0.07866
ARHGEF19	6250546	-0.30847	1.12169	-0.85712	5.2279	-0.27341	0.893933			ARID2	4920463	-1.00204	4.7953	0.356266	0.877882	0.122221	0.242507	0.67356	2.63474	0.57505	1.59177
ARHGEF2	4120411	-1.11172	8.86674	0.072715	0.170765	0.089009	0.217958			ARID3A	6510553	0.106523	0.194444	0.09486	0.150761	-0.91732	3.63295	0.644692	2.20473	-0.21266	0.36372
ARHGEF3	6250435	0.182638	0.555209	-1.02901	7.23976	0.73226	4.25112			ARID3B	5960670	1.21102	6.9272	-0.36343	0.99336	-0.41098	1.33554	0.238023	0.636681	-0.06245	0.102147
ARHGEF6	770703	-0.26462	0.740209	-0.20494	0.495845	-0.2278	0.573969			ARID4A	2600402	-1.19826	8.04241	-1.12954	6.42011	-0.64354	3.14945	0.184373	0.530861	-0.44841	1.45163
ARHGEF7	510554	0.826214	5.12093	-0.57115	2.64592	-0.09229	0.213973			ARID4A	7160440	-1.29285	9.57525	-1.24684	7.96249	0.196262	0.603525	0.279201	1.01992	-0.39335	1.30209
ARID1A	6280411	-0.57425	2.57474	0.301316	0.90653	-0.49467	1.92464			ARID4A	2510368	-0.84128	3.24094	-0.83855	2.70065	-0.59078	1.85193	0.070027	0.11828	-0.03836	0.052029
ARID2	4920463	0.49351	1.97752	0.392156	1.3037	-0.26136	0.731525			ARID4B	5090402	-0.11393	0.252849	-1.24876	6.36837	-0.87199	4.24376	-0.14957	0.353357	-0.82527	3.11058
ARID2	7100044	0.103014	0.228138	0.330137	0.9949	0.414288	1.40648			ARID4B	6590722	0.392281	1.31004	-0.93099	4.1212	-0.99449	5.11962	-0.22381	0.593282	-0.63708	2.0837
ARID3A	6510553	-1.01554	7.93364	0.641272	3.56402	-0.3838	1.60166			ARID4B	2940722	-1.31457	7.98625	-0.72832	2.89847	-0.54035	2.08031	-0.01095	0.020109	-0.30534	0.726462
ARID3B	5960670	-1.00798	7.14407	0.081205	0.185033	-0.09514	0.224642			ARID5A	160554	0.623873	2.36727	-0.12823	0.234996	-1.13175	5.58013	0.00231	0.003836	-0.40427	0.959142
ARID4A	2510368	0.604854	3.55738	0.963923	7.01022	-0.53648	2.77218			ARID5A	7200301	0.748738	3.21806	-0.55387	1.73728	-0.69183	2.75057	0.41491	1.32026	0.2238	0.440485
ARID4A	2600402	0.317613	1.27643	1.11866	8.6825	-0.12644	0.343561			ARID5B	1410408	0.178023	0.347363	0.0227	0.031246	0.451949	1.18941	-0.78762	2.8405	0.604235	1.46092
ARID4A	7160440	0.108057	0.304175	0.953334	7.02438	0.518173	2.67497			ARIH1	6560433	-1.04103	5.88226	-0.33962	0.942292	0.055588	0.110282	0.583427	2.44837	0.432761	1.22252
ARID4B	2940722	0.614868	3.47215	0.909839	6.08698	-0.20528	0.631056			ARIH2	1010682	-0.0217	0.040947	0.472884	1.51858	-0.87314	4.33491	-1.11479	6.40455	0.392504	1.04231
ARID4B	5090402	-0.2662	0.813224	0.714515	3.44451	0.099017	0.21683			ARL1	4860468	-0.12194	0.201134	-0.16358	0.251809	0.303559	0.613478	-0.65962	1.94282	0.347031	0.599572
ARID4B	6590722	-0.76589	4.13604	0.209661	0.553923	0.020563	0.038726			ARL11	3360138	-0.09079	0.183085	-1.33536	6.56044	-0.65267	2.55306	0.334061	0.976822	-0.65156	2.02483
ARID5A	160554	-0.8912	5.48758	0.109401	0.25085	-0.07997	0.1748			ARL15	2140605	-1.05169	5.61188	0.098026	0.182352	-1.04493	5.36864	0.134089	0.300347	-0.13077	0.235692
ARID5A	7200301	-0.98282	6.91466	-0.01801	0.03613	0.269955	0.876417			ARL16	990154	0.021046	0.038023	-0.76487	2.95651	-0.96739	4.7515	-0.68093	2.90444	-0.94261	3.64824
ARID5B	1410408	0.842342	5.23445	-0.55438	2.50093	0.272326	0.8615			ARL16	7050500	0.095855	0.151505	-0.07194	0.097838	0.023103	0.031935	-0.83586	2.76557	-0.478	0.928532
ARIH1	6560433	0.624414	3.17296	0.641232	3.09483	-0.11503	0.272888			ARL17P1	6560307	-0.3185	0.613233	0.352957	0.61162	-0.19575	0.316634	-0.37307	0.761556	0.094306	0.113207
ARIH2	1010682	-0.26062	0.977748	-1.08158	8.45871	-0.1935	0.612184			ARL2	3290739	-1.49546	12.0484	0.481179	2.08382	-0.49076	2.42669	-0.18027	0.588544	0.011777	0.022183
ARL1	4860468	0.993094	7.57948	-0.44794	1.99246	-0.34139	1.32677			ARL2BP	2570523	-0.83705	3.46563	0.84254	2.98604	-0.00836	0.013109	-0.46328	1.4166	0.116433	0.183485
ARL15	2140605	-0.6326	3.43156	0.658189	3.40087	-0.05935	0.13079			ARL3	7150671	0.554735	1.43723	-0.31567	0.558516	-0.48267	1.10264	-0.06676	0.097583	-0.32172	0.514303
ARL15	5670494	0.026953	0.053325	0.701754	3.35107	0.181654	0.461333			ARL4A	7560615	-0.39543	1.51207	1.48704	9.04874	-0.50661	2.1171	-0.20754	0.604043	0.012309	0.020495
ARL16	990154	-0.356	1.14002	-0.19525	0.466067	0.194473	0.467588			ARL4A	1410113	-0.18708	0.735103	1.55239	12.6975	-0.39807	2.12637	0.021658	0.056641	0.203438	0.649946
ARL16	7050500	0.407698	1.3932	-0.16347	0.370064	0.12649	0.271278			ARL4A	1010161	0.190243	0.451085	1.44019	7.20758	-0.57623	2.07545	-0.16599	0.377412	0.458642	1.16598
ARL17P1	6560307	-0.03868	0.073423	-0.24718	0.637486	-0.31864	0.919676			ARL4C	1300192	-0.22085	0.448486	0.274553	0.520017	-0.00422	0.006032	-0.78222	2.74652	0.696061	1.7646
ARL2	3290739	-0.58656	2.95078	-0.29024	0.942164	-0.62528	3.08746			ARL5A	6270195	-0.96555	6.32619	0.028289	0.055626	-0.76867	4.3712	-0.17959	0.537726	-1.01425	5.29592
ARL2BP	2570523	0.244788	0.744134	-0.86288	4.82437	0.104549	0.237111			ARL5A	2630209	-1.41889	9.94184	-0.1126	0.247955	0.52197	2.26972	0.191747	0.554941	-0.11538	0.234691
ARL3	7150671	-0.40696	1.41352	0.010784	0.018809	0.319655	0.938622			ARL5A	70364	-0.77482	2.63814	0.062127	0.087529	-0.72294	2.28832	0.162213	0.297305	0.075292	0.100002
ARL4A	1010161	-0.08161	0.173107	0.123023	0.26776	-0.61297	2.57625			ARL5B	1710753	-1.13488	5.34199	-0.60079	1.75039	-0.14865	0.289085	0.160519	0.32743	-0.62437	1.66869
ARL4A	1410113	0.011307	0.020118	0.209388	0.501955	-0.28879	0.785372			ARL6IP1	2690047	-0.50465	1.7401	1.23725	5.70792	-0.63842	2.36831	-0.33736	0.960253	0.171233	0.304434
ARL4A	7560615	0.368741	1.19087	-0.05178	0.095998	0.147845	0.327015			ARL6IP2	2850494	-0.90478	4.10484	0.949372	3.77051	-0.06175	0.110367	-0.1086	0.216147	0.271188	0.546293
ARL4C	1300192	0.214839	0.596077	-0.64052	2.84484	0.526802	2.10885			ARL6IP4	2350192	0.309995	0.636307	-0.38064	0.730383	-0.34101	0.701344	-0.33705	0.713408	-0.79871	1.93778
ARL5A	70364	0.012758	0.02291	0.36507	1.09993	-0.23012	0.579202			ARL6IP4	3120289	1.23153	6.21249	0.14582	0.2634	-0.05235	0.089559	0.199495	0.444456	-0.16739	0.285998
ARL5A	2630209	0.971824	6.6032	-0.10994	0.260926	0.033028	0.067593			ARL6IP4	4900053	1.52597	12.424	0.574229	2.75247	-0.40501	1.83068	-0.02505	0.058739	-0.12095	0.284371
ARL5A	6270195	-0.35952	1.2762	0.422311	1.52717	-0.73273	3.67784			ARL6IP5	2070563	-1.37507	9.8337	-0.13712	0.324332	-0.84449	4.85599	-0.302	1.07711	-0.5881	2.23943
ARL5B	1710753	0.371474	1.20984	0.169605	0.387283	-0.02486	0.044282			ARL6IP6	670382	-0.7508	3.10104	-0.07146	0.118814	0.403804	1.17704	1.01408	4.86843	0.631803	1.82909
ARL6IP1	2690047	0.694951	3.47972	0.126406	0.286593	0.20868	0.549734			ARL8B	130685	-1.43379	10.4526	-0.09934	0.221233	0.227603	0.705447	0.658131	3.50392	-0.10203	0.210111
ARL6IP1	5960324	-0.35807	1.40526	0.127202	0.320159	0.928194	5.99676			ARMC1	7570209	0.29711	0.636283	0.496947	1.13212	0.101042	0.161751	-0.42039	1.03396	-0.73055	1.80569
ARL6IP2	2850494	0.908171	6.88499	0.61484	3.44617	-0.5653	3.04309			ARMC10	2900372	-0.06783	0.09579	0.047991	0.058947	-0.47229	1.0317	0.277167	0.511236	0.237383	0.33483
ARL6IP4	2350192	-0.3285	1.00999	-0.23412	0.591731	0.138544	0.302977			ARMC10	6840593	-0.93875	3.80481	0.23442	0.441191	0.312901	0.722796	0.393256	1.03209	0.535879	1.255
ARL6IP4	3120289	-0.58258	2.58003	-0.16543	0.395202	0.332612	1.03593			ARMC2	6130324	-0.5558	1.6673	0.242031	0.448023	-0.84414	3.02948	0.324572	0.764601	0.309079	0.563535
ARL6IP4	4900053	-0.73627	3.97307	-0.33759	1.10426	0.076403	0.163388			ARMC6	2060128	1.20013	8.91531	1.04011	6.43603	-0.42818	1.89719	-0.16233	0.507009	0.369812	1.25705
ARL6IP5	2070563	-0.7235	3.86326	0.066881	0.139373	0.405627	1.46743			ARMC7	730020	1.35861	9.36587	-0.50422	1.89598	0.093126	0.216718	0.465113	1.96559	-0.06809	0.127118
ARL6IP6	670382	0.601795	3.19919	0.728824	4.06796	-0.59377	2.95738			ARMC8	2510575	-0.53711	1.83953	1.11379	4.72959	-0.15516	0.320312	0.165121	0.356792	0.872712	2.94774
ARL8B	130685	0.332739	1.13759	0.383141	1.31808	0.511163	2.07277			ARMCX1	4230451	-1.1346	6.97694	0.933758	4.53342	-0.21219	0.58034	0.030825	0.062058	0.162758	0.338648
ARMC1	7570209	0.051478	0.10394	-0.54876	2.16864	0.518067	2.00182			ARMCX3	7150427	-1.37442	8.3219	-0.6003	2.11538	-0.33972	1.02447	-0.09344	0.198469	-0.413	1.09241
ARMC10	2900372	-0.27506	0.896226	0.524988	2.23019	-0.85663	4.93448			ARMCX3	2320647	-1.181	5.79921	-0.47007	1.24656	0.154971	0.31072	0.127528	0.252256	0.262503	0.50202
ARMC10	6840593	0.944298	6.82585	0.238541	0.762461	-0.54171	2.64789			ARMCX5	1580619	-0.84476	3.64802	-0.6204	1.94701	0.249392	0.589765	0.192176	0.431857	-1.08498	4.08538
ARMC2	6130324	-0.69372	3.46545	0.280786	0.815975	0.042766	0.083229			ARMCX6	4490215	-0.95712	5.93485	-1.23746	7.34599	0.461465	1.9161	-0.19943	0.594035	-0.02328	0.040695
ARMC6	2060128	-0.43611	1.55534	-0.12958	0.278918	0.112306	0.236443			ARMCX6	1690475	-0.89512	3.15385	-0.16245	0.253756	-0.34758	0.752084	-0.02534	0.036712	0.133411	0.184959
ARMC7	730020	-0.38303	1.28516	-0.29433	0.823354	0.104423	0.217751			ARMET	4560110	-0.42936	0.977466	0.046277	0.058769	-0.50607	1.19717	0.0674	0.098665	0.414878	0.728251
ARMC8	2510575	0.849591	7.76219	0.437908	2.53138	-0.79866	6.72608			ARNTL	7150519	-0.599	2.26645	-1.35502	6.54232	0.133292	0.275314	0.648442	2.55688	-0.21881	0.423864
ARMC8	6550750	0.088603	0.181764	0.228973	0.562235	-0.02038	0.035405			ARPC1A	7610692	-0.23678	0.596069	-1.22741	5.72453	-0.57425	2.065	0.164642	0.370944	0.082349	0.132348
ARMCX1	4230451	0.797533	4.81407	0.322286	1.09295	-0.4813	2.02994			ARPC1B	130717	0.290965	0.768177	-0.49662	1.42625	-0.80605	3.35086	0.319951	0.877466	0.601883	1.71103
ARMCX2	3930201	0.893531	5.55936	-0.0882	0.195013	0.040169	0.081297			ARPC2	7160327	-0.92002	5.7242	0.148335	0.359281	-1.38657	9.6773	-0.07256	0.172351	-0.46428	1.57503
ARMCX3	2320647	0.521773	2.201	0.468261	1.74096	-0.22667	0.611789			ARPC2	7560162	-0.0836	0.176983	0.683538	2.6279	-1.31165	7.69796	0.175473	0.437211	0.124449	0.22992
ARMCX3	7150427	0.535046	2.29606	0.43135	1.53878	-0.31867	0.989774			ARPC3	7380193	-1.13082	7.82675	-0.35724	1.21119	-0.83911	4.9508	0.396148	1.64373	-0.1791	0.42995
ARMCX5	1580619	1.12198	9.78187	0.110774	0.301233	0.432531	2.04098			ARPC4	2690601	0.572479	2.00422	-0.03238	0.049685	-1.01234	4.578	0.300788	0.782288	-0.51759	1.32658
ARMCX6	1690475	-0.27217	0.758469	-0.03894	0.069804	0.103064	0.208873			ARPC4	2600619	-0.28152	0.573712	-0.14214	0.213334	-0.82201	2.6224	0.340295	0.742729	-0.08022	0.102728
ARMCX6	4490215	-0.03956	0.073751	-0.07055	0.132966	-0.14774	0.320352			ARPC5	20142	-1.42757	11.1563	-0.46239	1.90851	-0.87497	5.6196	0.110496	0.306152	-0.67115	3.02145
ARMET	4560110	-0.71498	4.59165	-0.42676	1.88669	-0.67597	3.96132			ARPC5L	4830056	0.435224	1.22277	1.03058	3.82769	0.079615	0.135234	-0.64521	2.20315	0.816828	2.41716
ARNT	2190040	-0.0526	0.11084	0.821653	4.38359	-0.0259	0.049729			ARPP-19	6620356	-1.07937	5.67952	-0.81426	3.1956	0.558805	2.03738	0.314179	0.903823	-0.42338	1.07855
ARNTL	7150519	-0.05124	0.113496	0.991482	6.3899	-0.05084	0.108172			ARPP-19	2140368	-0.05411	0.081475	-0.23058	0.38883	0.725915	2.1916	0.433319	1.05475	0.702576	1.66111
ARPC1A	7610692	-0.85363	5.26103	0.328594	1.10383	-0.37675	1.36629			ARRB1	5670673	1.2571	6.36605	0.099844	0.16784	-0.01986	0.031998	0.002085	0.003336	-0.21723	0.394386
ARPC1B	130717	-0.76086	5.1296	0.221657	0.722855	-0.9888	7.33445			ARRB1	2490288	1.3543	7.91677	-0.16465	0.337545	0.27911	0.751748	0.137993	0.308644	-0.18206	0.350541
ARPC2	7160327	-1.26189	12.555	0.549747	3.20781	-0.1173	0.34775			ARRB2	4260347	0.886238	5.04447	-1.17057	6.47495	-0.15791	0.404528	0.443449	1.77412	-0.20512	0.46674
ARPC2	7560162	-0.64131	2.97745	0.032052	0.059621	0.110504	0.239918			ARRDC1	4850646	1.68913	17.1216	-0.16389	0.591562	0.028904	0.08245	0.353891	2.0869	0.019221	0.045485
ARPC3	7380193	0.112674	0.295038	0.956098	6.35222	-0.76242	4.46827			ARRDC2	7000609	1.24063	9.78995	1.26477	8.69979	-0.27866	1.07162	-0.40928	1.94593	-0.07155	0.156052
ARPC4	2600619	-0.7977	4.72143	0.336513	1.14384	-0.50327	2.13548			ARRDC3	4060672	-0.89229	4.33468	-0.99927	4.39039	-0.51672	1.82695	0.527748	1.95596	0.132837	0.23687
ARPC4	2690601	-1.11138	9.079	-0.1903	0.574944	0.147908	0.415977			ARRDC4	6580168	-0.68413	2.15294	-0.75334	2.05599	-0.52118	1.38023	0.251342	0.514123	0.098316	0.136205
ARPC5	20142	-1.1532	10.4906	0.471472	2.38459	0.28631	1.12157			ARRDC5	2370270	-0.22137	0.372972	-0.49746	0.96325	-0.0919	0.127784	0.016382	0.021072	-0.29318	0.427022
ARPC5L	4830056	-0.16136	0.394945	-0.44657	1.5516	-0.22513	0.583945			ARS2	3420121	-1.31316	10.2579	0.294801	1.00079	-0.98482	6.78184	-0.55858	3.02949	-0.23632	0.67313
ARPP-19	2140368	0.008319	0.015011	0.248188	0.648067	0.36116	1.11496			ARSA	4920546	1.37005	10.1059	-0.66652	3.13411	-0.17558	0.509718	0.031088	0.069078	-0.19785	0.489074
ARPP-19	6620356	-0.64167	3.33734	0.048937	0.101624	0.672376	3.39746			ARSA	4150168	-0.74411	3.60447	-1.39318	7.67966	-0.20742	0.540394	-0.01373	0.025823	-0.04839	0.080761
ARRB1	2490288	-0.80425	4.56105	-0.10427	0.23266	0.104499	0.23509			ARSB	7040600	-0.75068	2.36447	-0.50756	1.12705	-0.29024	0.577555	0.368731	0.829081	-0.35714	0.623329
ARRB1	5670673	-0.70205	3.51285	-0.03859	0.073699	-0.07388	0.1521			ARSB	270215	-0.90982	3.45811	-0.78653	2.36344	0.009988	0.014417	0.079153	0.130885	-0.15161	0.226502
ARRB2	4260347	-0.79224	4.91131	0.709632	3.84421	0.05483	0.119934			ARSD	6580689	0.444288	1.10839	-0.55712	1.32412	0.248678	0.481295	0.668921	2.03618	-0.27781	0.4568
ARRDC1	4850646	-0.56417	2.4101	-0.22292	0.57651	0.013417	0.024106			ARSG	3190753	0.115749	0.264464	-1.47345	8.23085	-0.32476	0.998031	0.639498	2.84443	-0.52556	1.62106
ARRDC2	7000609	0.270794	0.787615	-0.38473	1.23389	0.511943	1.93577			ARSK	7560255	-0.75609	2.96232	0.461269	1.20383	-0.9827	4.24367	0.00382	0.006082	-0.04961	0.07093
ARRDC3	4060672	-0.65776	3.39705	0.239595	0.691967	-0.64243	3.08906			ART4	1400577	0.000791	0.001359	1.49234	7.73738	-0.38396	1.16777	-0.07029	0.13792	0.560064	1.63275
ARRDC3	6450161	0.194713	0.538634	0.806009	4.27043	-0.30256	0.945449			ARTN	6270446	-0.34784	1.42166	1.47522	10.0052	-0.86951	5.4367	-0.27811	1.02507	0.08555	0.179417
ARRDC4	3450463	-0.04311	0.0822	0.210426	0.509667	0.264601	0.70143			ARV1	1500246	-0.60256	1.72163	0.112977	0.164955	0.624048	1.75004	-0.14789	0.256091	0.295321	0.490393
ARRDC4	6580168	0.153615	0.385426	0.738328	3.59437	-0.22214	0.597286			ASAH1	2030482	-0.10975	0.203072	-1.01033	3.76259	-0.59896	1.92228	0.492154	1.48424	-0.01458	0.019244
ARRDC5	2370270	0.049992	0.104589	-0.42715	1.55231	-0.57668	2.50417			ASAHL	5690390	-0.71357	2.51847	-1.03839	3.79724	-0.0177	0.02681	-0.14117	0.267315	-0.67827	1.78854
ARS2	3420121	-0.57439	2.93489	-0.10444	0.251213	-0.80748	4.79166			ASAHL	620639	-0.308	0.645958	-0.8696	2.51956	-0.00013	0.000178	-0.17026	0.300047	-0.02241	0.026595
ARSA	4150168	-0.49231	1.97809	0.601785	2.53214	-0.22226	0.587046			ASAHL	5130176	-0.04035	0.05586	-0.5457	1.16172	-0.30985	0.588323	-0.21988	0.387676	0.018728	0.020991
ARSA	4920546	-0.7164	3.78028	0.371133	1.2641	0.190849	0.50021			ASB1	1820347	-0.44719	1.02136	0.322465	0.561224	-0.17832	0.291583	-0.4977	1.19249	-0.00296	0.003275
ARSB	270215	-0.76472	4.1264	-0.14286	0.334978	0.164385	0.40304			ASB11	6510369	-0.85982	4.27672	0.333044	0.888535	-1.12815	6.13834	-0.02901	0.054531	0.310185	0.729087
ARSB	7040600	-0.11766	0.267683	0.406434	1.3528	-0.57086	2.30947			ASB13	5050575	-0.48531	1.2101	-0.8558	2.42036	0.063888	0.093155	0.212413	0.390665	-0.05886	0.072399
ARSD	4230609	-0.47421	1.91791	0.153889	0.368544	-0.63103	2.84666			ASB3	2690068	-0.47204	1.18196	0.019927	0.025365	-0.84721	2.7424	-0.18836	0.340648	-0.20088	0.297007
ARSD	6580689	-0.07503	0.150524	-0.2732	0.718033	0.104508	0.212107			ASB3	5720458	-0.85771	3.36607	-0.07641	0.117222	-0.73623	2.57213	0.335395	0.8339	0.273786	0.498835
ARSG	3190753	-0.64494	3.13617	0.508771	2.01387	-0.0396	0.07747			ASB3	60309	0.158572	0.29391	0.976345	3.2632	0.239733	0.481253	-0.34239	0.805527	0.933441	2.73856
ARSK	7560255	0.748678	4.21284	0.366267	1.2832	-0.38483	1.39578			ASB6	7000333	0.299128	0.555349	-0.17605	0.248778	-0.18379	0.289011	0.044328	0.059654	0.26017	0.369153
ART4	1400577	-0.3188	0.977197	-0.06669	0.128588	-0.32985	0.974983			ASB6	1780450	1.23893	6.83275	-0.01939	0.030717	-0.21553	0.516612	-0.35256	1.05452	0.364804	0.862699
ARV1	1500246	0.702565	3.62363	-0.46191	1.74483	0.094331	0.20628			ASB8	870451	-0.96541	3.74776	-0.53324	1.29538	-0.38288	0.906964	0.096933	0.162301	-0.47671	1.00597
ASAH1	2030482	0.313066	1.13378	0.879261	5.36233	-0.61347	3.03844			ASB8	2490441	-1.15249	5.55178	-0.11481	0.195339	-0.31929	0.79714	0.369332	1.01374	0.354281	0.746844
ASAHL	620639	0.523821	2.34056	-0.23001	0.647467	-0.26199	0.783808			ASCC1	830528	-0.11229	0.269149	1.53037	9.17418	0.067309	0.143691	0.217529	0.628148	0.184843	0.402675
ASAHL	5130176	0.040825	0.078313	-0.23691	0.605347	-0.34096	1.01966			ASCC2	1570523	-0.60657	4.97558	0.863667	7.09584	-0.87686	7.97327	-0.39212	2.57864	-0.2902	1.24001
ASAHL	5690390	0.305884	0.897307	-0.1025	0.206389	0.075962	0.147046			ASCC3	650722	-0.31832	0.831563	-0.29797	0.656569	0.84953	3.4509	-0.69324	2.6278	0.194139	0.342274
ASB1	1820347	-0.38827	1.38922	-0.552	2.2417	-0.05377	0.106623			ASCC3L1	3170072	-0.3232	0.715074	-0.34017	0.664485	-0.05565	0.083396	-0.37729	0.887519	-1.08777	3.31108
ASB11	6510369	-1.1786	10.2421	0.344979	1.38642	-0.09671	0.251498			ASCL2	7200435	-0.9249	5.56991	-1.45444	8.99476	-0.39241	1.48032	-0.05708	0.127626	-0.63258	2.42307
ASB13	5050575	0.224218	0.596515	-0.15759	0.355223	-0.41906	1.38675			ASF1A	7560048	-0.78131	3.88189	0.894429	4.09994	0.469193	1.76568	-0.2469	0.717992	0.398542	1.09904
ASB3	60309	0.512206	2.02779	-0.31958	0.937558	0.161864	0.377149			ASF1B	2630673	1.66781	16.8488	0.559941	3.6321	0.014963	0.041829	0.476155	3.34874	0.023193	0.056188
ASB3	2690068	-0.0682	0.14009	-0.09	0.183457	0.574143	2.30193			ASGR1	2370064	-0.80546	2.71746	-0.31048	0.584972	-0.62539	1.82508	-0.18078	0.333647	-0.61189	1.40997
ASB3	5720458	0.460377	2.26482	0.141751	0.395382	-0.91587	6.44907			ASGR2	3800576	0.581749	1.44598	0.002391	0.002762	0.009865	0.012487	0.057976	0.080576	-0.13455	0.169337
ASB6	1780450	-0.47349	1.78309	0.010221	0.017814	-0.21747	0.549737			ASGR2	4860753	1.20138	5.64834	0.145075	0.248911	-0.00538	0.008124	-0.00231	0.003557	-0.0876	0.127858
ASB6	7000333	0.170227	0.401921	0.080755	0.155371	-0.14101	0.303215			ASH2L	3440348	-0.67866	4.11486	1.36408	9.46945	-0.68521	4.02612	0.133483	0.397079	0.090867	0.200471
ASB7	2190528	-0.64208	3.37277	0.803945	4.5255	-0.21669	0.624801			ASL	6620598	-0.6593	2.39097	-0.27321	0.574573	-1.11478	5.08572	-0.30522	0.771048	-0.37253	0.797759
ASB8	870451	-0.87511	6.46005	0.118097	0.31851	0.785669	5.13898			ASMTL	6760619	1.29274	8.5327	0.95594	4.82214	-0.18513	0.496066	-0.22081	0.648507	-0.17013	0.366353
ASB8	2490441	-0.57709	2.63062	0.277338	0.816476	0.460871	1.75805			ASMTL	430376	1.39098	8.14027	0.354158	0.930279	0.111982	0.230997	0.090638	0.185269	0.053731	0.084778
ASCC1	830528	-0.06072	0.134732	-0.75239	3.99915	-0.35735	1.25794			ASMTL	1010349	1.5993	13.5082	0.787045	4.61035	0.047005	0.116551	0.00182	0.004136	0.384474	1.40672
ASCC2	1570523	-0.48244	2.1283	-0.03449	0.069906	-0.81938	4.68668			ASNS	1510296	-0.06513	0.114308	-0.31071	0.678551	0.078067	0.136253	-0.71097	2.65801	0.779416	2.34259
ASCC3	650722	1.29429	12.7686	0.017392	0.039876	0.019	0.044035			ASNSD1	6960242	-1.06064	5.36354	0.639561	2.14002	-0.59956	2.19238	-0.16919	0.382194	0.22042	0.428635
ASCC3	870040	0.236102	0.636731	0.021115	0.037223	0.375892	1.17392			ASPH	2370450	-0.21587	0.560388	-1.27225	6.43689	-0.7144	3.08945	0.588606	2.38637	-0.31672	0.744074
ASCC3L1	3170072	-0.40967	1.46797	-0.4528	1.60373	0.056325	0.110119			ASPHD2	7400102	0.847291	4.29477	-0.89932	4.01477	-0.34488	1.07461	-0.48259	1.83045	-0.18894	0.386739
ASCL2	7200435	-0.15775	0.394429	-0.02794	0.052102	-0.67458	3.0991			ASPM	6130441	-0.45807	1.53135	1.29259	6.19235	-0.02754	0.047761	0.163126	0.368129	0.243349	0.491926
ASF1A	7560048	1.10036	8.76494	-0.35084	1.35113	0.107332	0.273853			ASPRV1	4860255	0.016122	0.029401	-1.56105	8.53193	-0.15982	0.368333	0.399189	1.33467	-0.5764	1.77842
ASF1B	2630673	-1.25726	12.626	0.21048	0.756294	0.394996	1.94251			ASPSCR1	6940484	-1.17867	8.40053	0.711841	3.49977	-0.75348	4.30238	-0.59686	3.13967	-0.10364	0.220547
ASGR1	2370064	-0.86026	5.35447	-0.00047	0.000878	-0.36938	1.33277			ASPSCR1	1850307	1.59082	12.1112	0.374104	1.31178	-0.10324	0.260834	-0.16337	0.478671	-0.03199	0.059101
ASGR2	3800576	-0.17237	0.408165	0.147334	0.3174	-0.09548	0.189836			ASTE1	6650026	-0.8958	3.77736	0.113288	0.190477	0.477537	1.4071	-0.19048	0.407875	-0.54729	1.37724
ASGR2	4860753	-0.4601	1.70049	-0.08873	0.178743	-0.14407	0.322227			ASXL1	5390180	0.86747	6.45216	1.71874	13.4718	-0.02083	0.050034	-0.4705	2.59881	0.783297	4.31296
ASH1L	4810239	-0.02831	0.052027	0.055807	0.103218	-0.3053	0.848461			ASXL2	650075	-1.12675	9.07908	-1.25223	9.16503	-0.34353	1.53082	0.217696	0.839846	-0.21432	0.647909
ASH2L	3440348	0.399845	1.44637	0.289108	0.844128	-0.56629	2.34789			ATAD1	5340551	-0.34297	0.791351	-1.0836	3.73783	0.261361	0.529075	0.319749	0.717915	-0.13179	0.1879
ASL	6620598	-0.76413	4.18431	0.005152	0.00943	-0.28224	0.854016			ATAD1	5260221	-1.15593	5.85598	0.215428	0.441119	0.406922	1.18349	0.021167	0.035983	0.413831	0.975197
ASMTL	430376	-0.41701	1.50284	-0.40506	1.34928	-0.04202	0.079722			ATAD2	1410242	-0.65197	2.74587	1.1183	5.27252	0.137486	0.300788	0.451421	1.57391	0.442562	1.18051
ASMTL	1010349	-0.37201	1.20979	0.006985	0.011923	0.167949	0.384933			ATAD3A	4150086	1.21339	6.72918	0.795431	3.09547	-0.26678	0.697925	-0.44232	1.49203	-0.02207	0.033002
ASMTL	6760619	-0.48896	2.16548	-0.64634	3.15595	-0.26088	0.801752			ATAD4	630243	-0.28012	0.613116	-0.08353	0.123375	-0.9221	3.3922	0.436623	1.14318	-0.43151	0.874766
ASNS	1510296	0.260335	0.847183	-0.81922	4.66045	-0.29175	0.947738			ATE1	3520427	-0.48356	1.21959	0.2509	0.427812	-0.43828	1.02111	0.534765	1.41429	0.232901	0.355804
ASNS	5960181	-0.23713	0.629214	0.02376	0.041559	0.303945	0.850689			ATF2	2100735	-0.3406	0.766809	-0.10176	0.148601	-0.60736	1.71389	0.523487	1.42305	0.468493	0.938879
ASNSD1	6960242	0.472244	1.80502	0.302585	0.873001	0.017007	0.030565			ATF4	3460309	-1.20933	10.1891	0.15449	0.459555	-0.77428	5.37743	-0.22879	0.901085	-0.62739	3.16154
ASPH	2370450	-0.507	2.25531	0.826421	4.60826	-0.14627	0.364953			ATF4	7610187	-0.46637	1.03986	0.089377	0.114914	-0.00508	0.006364	0.313415	0.59743	0.020429	0.022387
ASPH	5890619	-0.27074	0.860695	0.91746	5.3484	-0.07964	0.173125			ATF4	6480053	0.447411	1.33636	-0.76645	2.56693	0.083219	0.147563	0.332715	0.871029	0.768708	2.31677
ASPHD2	7400102	-0.23597	0.652111	-0.29315	0.832297	-0.34957	1.08309			ATF5	1570484	-0.24214	0.484483	-0.23098	0.398105	-0.54762	1.47058	-0.75508	2.47596	-0.07735	0.101242
ASPM	6130441	0.087583	0.182415	0.441501	1.47914	-0.31604	0.908885			ATF6	5420343	-1.22371	10.4084	-1.39344	10.7369	-0.3331	1.52339	0.578591	3.64546	-0.24143	0.769872
ASPRV1	4860255	-0.37292	1.49528	0.964834	6.31489	0.101943	0.246261			ATF7IP2	2480075	0.01865	0.03383	1.48211	7.85591	0.076725	0.151304	-0.65706	2.78627	0.235076	0.492178
ASPSCR1	1850307	-0.22248	0.596125	-0.37877	1.19528	-0.18869	0.456668			ATG10	20050	0.821948	3.71129	-0.51975	1.58153	-0.48856	1.6262	0.025558	0.045293	-1.10763	4.46427
ASPSCR1	6940484	-0.56825	3.15293	-0.3483	1.37349	-0.83979	5.57744			ATG10	5340603	-0.4942	1.29266	0.160031	0.249974	-0.35295	0.770958	0.490052	1.27656	-0.50684	1.03949
ASRGL1	6770270	-0.43634	1.61133	-0.0184	0.033129	-0.43052	1.49496			ATG12	1410348	-0.82228	4.04889	-0.57957	2.05336	-1.11273	6.19865	0.12513	0.288328	-0.99614	4.1948
ASTE1	6650026	0.403242	1.4016	-0.41951	1.39613	0.08147	0.16419			ATG12	5720142	0.186984	0.337339	-0.62489	1.53086	-0.44179	1.03603	0.184434	0.331572	-0.80493	2.01545
ASXL1	5390180	0.090011	0.204172	-0.78344	4.05159	-0.08287	0.177826			ATG16L1	3420347	0.358753	0.764376	0.439687	0.877868	-0.1593	0.25896	-0.69678	2.01472	-0.00782	0.008832
ASXL2	650075	0.255397	0.696567	-0.03372	0.060035	-0.19165	0.45148			ATG16L1	2760491	0.462952	1.10352	0.495574	1.04672	-0.45372	1.03514	-0.44056	1.02719	0.018744	0.021541
ATAD1	5260221	1.35458	14.3883	0.007936	0.018493	-0.08202	0.231427			ATG16L2	2000307	0.63971	2.60301	-0.89285	3.68411	-0.73705	3.11275	0.203821	0.501463	-0.74904	2.53571
ATAD1	5340551	0.28691	0.881816	-0.19182	0.479278	0.654935	2.94095			ATG2A	4200008	1.32875	11.0808	-0.64586	3.46361	-0.24367	0.941309	-0.2837	1.19008	-0.26386	0.855227
ATAD2	1410242	0.79247	4.5016	0.070092	0.14764	-0.299	0.939614			ATG2B	4780762	-0.84571	3.15643	-0.38661	0.837851	-0.80191	2.79451	0.071827	0.11815	-0.2529	0.434985
ATAD3A	4150086	0.079232	0.165329	-0.55242	2.12835	0.193436	0.471606			ATG3	1690253	-0.41568	1.12681	-0.55245	1.46766	-0.98504	3.97553	0.211582	0.445372	-0.70875	1.91913
ATAD4	630243	-0.56937	2.54427	0.547201	2.22882	-0.43346	1.57004			ATG3	830035	-0.807	4.49408	-1.25583	7.29389	-0.52872	2.28508	0.585718	2.77007	0.144575	0.305444
ATE1	3520427	-0.1372	0.309355	0.00889	0.015117	-0.30773	0.862106			ATG4A	620168	-0.29796	0.77285	1.31708	5.97945	-0.28575	0.705385	-0.19046	0.424436	0.672395	1.96382
ATF1	7200575	0.567141	2.88312	0.571517	2.72889	0.457449	1.9403			ATG4B	2060136	1.18211	6.42403	-0.38354	1.02838	0.09895	0.19733	0.268577	0.721192	0.477927	1.27848
ATF2	2100735	0.276691	0.804231	0.101681	0.210148	-0.45237	1.57368			ATG4C	5090291	-0.44812	1.18716	0.354061	0.731797	0.773158	2.59434	0.386888	0.960117	0.634846	1.5333
ATF3	4780128	0.18674	0.467782	-0.30844	0.877383	-0.26692	0.72212			ATG4D	1450647	1.11631	5.99553	0.76433	2.89701	-0.55657	2.03479	-0.09955	0.205077	-0.08286	0.137314
ATF4	3460309	-0.93336	6.11618	0.231713	0.675852	-0.15647	0.404351			ATG5	2030228	-1.36907	8.54979	-0.6294	2.3587	0.144942	0.337514	-0.01831	0.034528	-0.53912	1.67789
ATF4	6480053	0.293301	0.921935	-0.01433	0.026169	-0.66479	3.05584			ATG7	5220754	-1.25461	8.81578	-0.74301	3.59138	-0.75619	4.16225	0.608724	3.11084	-0.53512	1.96026
ATF4	7610187	-0.30428	0.986291	-0.04448	0.087171	0.720113	3.53029			ATG9A	3190326	0.744022	4.62662	1.29748	8.62155	-0.84645	5.36997	-0.18979	0.614136	-0.28261	0.84712
ATF5	1570484	-0.18039	0.502247	-0.35609	1.23135	-0.71664	3.71083			ATG9A	3890528	1.05248	8.75842	1.17901	8.8847	-0.50776	2.94831	-0.28469	1.28958	-0.17253	0.494203
ATF6	5420343	-0.14894	0.408279	0.886715	5.45089	-0.7801	4.48432			ATHL1	3310278	0.402005	1.06381	0.501444	1.26019	-1.00301	4.04645	-0.25427	0.562565	-0.27961	0.50596
ATF7	1500400	-0.38157	1.26343	0.001263	0.002141	-0.21867	0.546035			ATIC	1770546	-0.08342	0.177123	1.44033	7.86443	-0.51711	1.95183	-0.61715	2.64864	-0.02818	0.044691
ATF7IP2	2480075	0.658524	3.38626	-0.63298	2.97042	0.389001	1.40291			ATL3	1240243	-1.1716	7.46984	-0.8611	4.12419	-0.02683	0.053199	0.950803	5.56743	-0.0595	0.106688
ATG10	20050	-0.81702	5.44358	-0.0244	0.051452	0.753773	4.51728			ATM	6840605	-0.80084	3.0367	-0.25053	0.487387	0.280654	0.6314	-0.65093	2.21489	-0.45325	0.998673
ATG10	5340603	0.374248	1.22179	0.148103	0.326067	-0.0448	0.082791			ATM	4250008	-0.94443	4.15632	0.338918	0.777046	-0.20492	0.440548	-0.711	2.70405	0.200111	0.352632
ATG12	1410348	-0.85505	5.32435	-0.10323	0.239766	-0.33837	1.17379			ATMIN	1050180	-0.64259	2.05614	-0.36635	0.775735	0.432009	1.09933	-0.39118	0.986466	0.424766	0.864906
ATG12	5720142	-0.76774	4.51238	-0.06612	0.143671	0.270623	0.859345			ATOX1	5560131	-0.69316	3.52525	0.984625	5.09039	-0.84282	4.55786	0.292692	0.970908	-0.22168	0.520642
ATG16L1	2760491	-0.25795	0.721967	-0.42041	1.38498	0.06434	0.124238			ATP10D	5490681	-0.77932	2.63059	-0.90518	2.70479	-0.50476	1.35964	0.028015	0.04121	-0.28718	0.505814
ATG16L1	3420347	0.125024	0.288094	-0.32643	0.977802	-0.42288	1.44945			ATP11B	6650594	-1.34575	10.3178	-1.2205	7.94024	0.00116	0.002429	0.266504	0.980801	-0.62123	2.66665
ATG16L2	2000307	-0.7578	4.38759	0.566946	2.57479	0.177257	0.476081			ATP11B	6060706	-1.00553	5.21339	-0.61197	2.10702	-0.23486	0.594349	0.762775	3.45284	0.535381	1.54961
ATG2A	4200008	-0.65356	3.37838	0.425791	1.60891	0.405725	1.5094			ATP11C	6040204	-1.27218	7.83948	-0.52778	1.8292	0.216936	0.574854	-0.44129	1.63569	-0.50527	1.54188
ATG2B	4780762	-0.21081	0.592289	0.16445	0.405251	0.718749	3.53615			ATP13A1	2060193	-0.83743	3.05133	0.132775	0.210484	-0.3107	0.685432	-0.41568	1.06829	0.412013	0.822424
ATG3	830035	-0.04114	0.089212	1.00152	6.4971	-0.09688	0.226378			ATP13A2	7100326	1.71468	15.8363	0.266015	1.02095	-0.00262	0.006315	0.081002	0.245655	0.009185	0.019279
ATG3	1690253	-0.76323	4.87086	0.331212	1.22767	0.677815	3.79979			ATP1A1	4210095	-0.61486	2.39868	0.664498	2.30207	-0.93254	4.34462	-0.76978	3.37572	-0.21674	0.42477
ATG4A	620168	-0.42425	1.66372	-0.67979	3.27447	-0.02905	0.056619			ATP1A1	3370164	0.274368	0.809299	1.27781	6.74451	-0.46492	1.68232	-0.98397	5.39431	0.535863	1.66025
ATG4B	2060136	0.023694	0.04947	-0.04775	0.100325	-0.96226	6.16592			ATP1A1	5570152	0.192878	0.38832	0.570065	1.50547	0.425575	1.10272	-0.44376	1.21376	1.1326	3.82587
ATG4C	5090291	1.02204	7.49142	-0.08727	0.205236	-0.2439	0.771983			ATP1B1	4180452	-0.37422	1.19414	1.39281	7.20555	0.151594	0.339804	0.123532	0.271965	0.368364	0.907343
ATG4D	1450647	-0.2366	0.648861	-0.47561	1.68849	0.093505	0.192413			ATP1B1	4220468	-0.26122	0.771343	1.50601	8.59911	0.287529	0.852918	0.091946	0.203641	0.559996	1.81351
ATG5	2030228	0.270224	0.803211	-0.36946	1.1886	0.59998	2.53395			ATP1B1	6060482	-0.76529	3.78134	1.177	6.10567	0.08861	0.188925	0.320373	1.02501	0.682472	2.43624
ATG7	5220754	-0.89715	5.88507	0.529481	2.36344	-0.21862	0.642955			ATP1B2	10255	0.246087	0.568216	1.10532	4.39808	-0.74718	2.81063	-0.19561	0.422122	-0.23587	0.435201
ATG9A	3190326	-0.50561	2.08111	-0.25776	0.71943	0.472903	1.77402			ATP1B3	4220632	-1.35224	9.24341	-0.72005	3.23105	0.106324	0.252194	-0.16748	0.458779	-0.81874	3.5286
ATG9A	3890528	-0.63492	3.19997	0.084389	0.184782	0.596478	2.73524			ATP1B3	1510088	-1.46159	10.0836	-0.44253	1.52446	-0.20155	0.560474	-0.31712	1.08931	-0.52758	1.7855
ATHL1	3310278	-0.49319	1.89564	-0.03224	0.058543	0.125251	0.271461			ATP1B3	3130092	-0.03196	0.04471	-0.55135	1.21703	-0.13144	0.206113	-0.00816	0.011012	0.440839	0.799058
ATIC	1770546	0.354993	1.20617	-0.63239	2.76053	-0.00632	0.011344			ATP2A2	1940053	-0.49441	1.76484	-1.08061	4.90773	0.552238	2.01096	-0.42791	1.42198	0.049103	0.07675
ATL3	1240243	-0.19527	0.484191	0.212391	0.511754	-0.21686	0.530678			ATP2A2	5810189	0.943436	3.99954	-0.5983	1.71125	-0.09093	0.159585	-0.02965	0.048251	0.155126	0.250176
ATM	4250008	0.759154	4.11476	0.145711	0.34789	-0.18812	0.48737			ATP2A2	770079	1.10602	5.86938	-0.25851	0.596057	-0.00113	0.001891	0.067663	0.131656	0.760284	2.58086
ATM	6840605	0.857934	5.70245	0.171493	0.475909	0.523825	2.44211			ATP2A3	1110678	-0.12976	0.256301	-1.34859	6.00018	-0.34859	0.904011	0.080752	0.147175	-0.66376	1.86508
ATMIN	1050180	1.15313	10.2725	-0.17281	0.53921	0.275208	1.03878			ATP2A3	3290747	1.5309	11.1814	-0.06709	0.13883	0.045356	0.09823	0.232514	0.740418	-0.11986	0.251438
ATMIN	6620600	0.154734	0.384925	-0.02025	0.0372	0.690711	3.22			ATP2B1	4230564	-1.14136	5.61784	-0.59473	1.80097	-0.46707	1.41543	-0.10498	0.203049	-0.67123	1.94417
ATOX1	5560131	-1.07499	8.31832	-0.15734	0.435389	-0.07627	0.180387			ATP2B4	4180369	-0.58304	1.61032	-0.63409	1.53301	-0.27383	0.539815	0.263509	0.520243	0.363557	0.648223
ATP10D	5490681	-0.26759	0.854602	0.653852	3.13576	-0.28722	0.9035			ATP2B4	6900630	-0.8498	3.62225	-0.74227	2.51564	-0.40211	1.13405	0.298992	0.769876	0.471717	1.14869
ATP11B	6060706	0.513707	2.36299	0.769063	4.21429	-0.36965	1.34465			ATP2B4	6100482	-0.74087	2.70316	-0.59953	1.67367	-0.41831	1.10793	0.365078	0.943116	0.501778	1.15914
ATP11B	6650594	-0.37774	1.65068	0.456465	2.07441	0.895034	6.14879			ATP2C1	780367	-0.99228	4.53261	-0.06158	0.097859	0.627489	2.18435	0.33562	0.898721	-0.23214	0.430766
ATP11C	2940551	0.21334	0.579904	0.414655	1.42006	0.428767	1.5131			ATP2C1	5080228	-1.08918	6.64796	0.375649	1.16381	0.473932	1.85228	0.472871	1.91432	1.01125	4.63943
ATP11C	6040204	0.849272	5.32863	0.058882	0.126283	0.431798	1.71614			ATP2C2	2510669	-0.35378	1.46431	0.816966	4.49749	0.109963	0.291965	0.917191	6.17331	0.196993	0.496673
ATP13A1	2060193	-0.70684	3.79093	-0.1066	0.242997	-0.46274	1.82855			ATP5A1	6110674	-0.92016	6.08679	0.947804	5.46453	-1.05189	7.09899	-0.32766	1.29716	-0.03554	0.067581
ATP13A2	7100326	-0.58994	2.69655	-0.42161	1.4945	0.198221	0.514598			ATP5A1	940711	-0.72159	4.05494	1.14485	6.81073	-0.9883	6.20243	-0.37227	1.48983	0.15153	0.341556
ATP1A1	3370164	0.045933	0.103616	-1.09371	7.77785	0.23842	0.746115			ATP5B	4540021	-0.69384	3.69058	0.741133	3.44529	-1.27833	8.48605	-0.26301	0.860734	-0.46341	1.54208
ATP1A1	4210095	0.009845	0.019262	-0.89948	5.19583	0.157157	0.394816			ATP5C1	4780450	-0.99955	4.36997	0.050317	0.075897	0.604313	1.96585	0.026318	0.042653	0.016714	0.022259
ATP1A1	5570152	-0.03889	0.076779	-0.44743	1.58578	-0.36896	1.19722			ATP5D	1110377	1.60066	16.868	0.280866	1.36718	-0.10852	0.414883	-0.11411	0.45425	-0.28896	1.2871
ATP1B1	4180452	-0.11236	0.243619	-0.09636	0.193186	0.369238	1.12909			ATP5D	3190671	1.62415	18.3537	0.886157	8.12767	-0.35452	2.38761	-0.24313	1.40309	-0.19928	0.818119
ATP1B1	4220468	0.098703	0.205755	0.001277	0.002122	-0.19365	0.453102			ATP5EP2	5090561	-0.70353	4.69086	0.373299	1.52569	-1.32573	10.703	-0.22618	0.856149	-0.49201	2.10516
ATP1B1	6060482	-0.10846	0.231542	-0.24623	0.623168	-0.05328	0.098791			ATP5EP2	6900324	-0.72402	5.31559	0.452112	2.21741	-1.33837	11.5884	-0.17886	0.668878	-0.44869	1.99554
ATP1B2	10255	-0.65623	3.16063	-0.2471	0.680813	0.043564	0.084752			ATP5F1	4060326	-1.16239	6.47474	0.421403	1.21783	-0.77364	3.43289	-0.10162	0.215039	-0.1492	0.276399
ATP1B3	1510088	-0.00019	0.000325	-0.00732	0.012193	-0.02866	0.05004			ATP5F1	1010598	-0.71783	2.29636	-0.3759	0.76266	0.4637	1.15302	0.157105	0.280763	0.445943	0.878083
ATP1B3	3130092	0.201901	0.562588	-0.10557	0.234795	-0.74929	3.81367			ATP5G1	5870446	-0.22679	0.666245	1.56426	9.45407	-0.50445	2.05122	-0.42726	1.65575	0.268959	0.662218
ATP1B3	4220632	0.006079	0.010766	0.066697	0.126737	0.345754	1.02451			ATP5G2	7330612	0.100866	0.276327	1.51748	10.5189	-0.92514	6.10371	-0.27176	1.01371	0.119685	0.275489
ATP2A2	770079	0.582011	2.80941	-0.21764	0.609673	-0.61942	2.93168			ATP5G3	6220541	-0.9745	4.13076	0.084933	0.13315	-0.78193	2.85455	0.087731	0.155516	-0.17631	0.2884
ATP2A2	1940053	1.10915	9.01665	0.02431	0.052099	-0.27301	0.956902			ATP5H	3450743	-0.21291	0.459128	0.188006	0.339821	-0.34238	0.841681	0.33561	0.839854	-0.60201	1.54308
ATP2A2	5810189	0.406921	1.42488	-0.10655	0.223441	-0.34509	1.0572			ATP5H	4290300	-0.89606	3.70903	0.38234	0.890849	-0.72509	2.59254	0.213332	0.464673	-0.17227	0.284567
ATP2A3	1110678	-0.40205	1.37893	0.054508	0.10285	-0.29104	0.815985			ATP5I	1580603	-0.64329	3.26625	0.806176	3.92165	-1.21301	7.91711	-0.31123	1.09832	-0.50203	1.71911
ATP2A3	3290747	-0.11945	0.276789	0.057787	0.113536	0.648017	2.88114			ATP5I	4560246	0.571519	1.55432	0.760931	2.02094	0.042732	0.060632	0.218927	0.40487	0.227325	0.344607
ATP2B1	4230564	-0.19099	0.569904	0.522248	2.35183	0.739608	4.14758			ATP5J	6560180	-0.78089	4.18999	0.915662	4.49719	-0.75709	3.84186	-0.00911	0.017767	0.71241	2.80774
ATP2B1	6510164	0.279443	0.951933	0.954282	6.05131	-0.24935	0.769332			ATP5J	5860162	-0.64272	2.94443	1.01254	4.92151	-0.72368	3.38284	0.069181	0.146463	0.739496	2.79914
ATP2B4	4180369	-0.05981	0.117524	0.071612	0.137191	-0.37168	1.13806			ATP5J	3130563	-0.71667	2.30598	0.00882	0.011386	0.093161	0.148388	0.325548	0.726692	0.774065	1.98752
ATP2B4	6100482	-0.09553	0.200185	-0.26113	0.679225	-0.13081	0.279474			ATP5J2	4760112	0.196331	0.456617	1.09621	4.756	-0.7584	3.08587	-0.1018	0.20308	-0.39307	0.925499
ATP2B4	6900630	0.079914	0.163699	-0.05461	0.101521	-0.40469	1.29083			ATP5J2	6590593	0.07009	0.13581	1.12859	5.13598	-0.90047	4.14207	-0.13732	0.299195	-0.24987	0.513339
ATP2C1	780367	0.823245	4.79236	-0.22803	0.637138	0.246871	0.71724			ATP5L	4070544	-1.25995	7.85353	-0.27407	0.718699	0.009536	0.017576	-0.22263	0.624066	-0.97191	4.21756
ATP2C1	3290279	0.095908	0.209368	0.556057	2.19059	0.09483	0.19812			ATP5L	6370411	-0.67765	3.86839	1.0723	6.49409	-1.14914	7.97934	-0.15827	0.470022	0.009934	0.017902
ATP2C1	5080228	0.999555	8.43045	0.525555	2.82963	-0.63624	3.88578			ATP5O	6110754	-0.84637	3.75039	0.921252	3.63957	-0.56993	1.98301	-0.1512	0.325437	0.1295	0.218151
ATP5A1	940711	0.256085	0.771649	-0.44032	1.6091	-0.49637	1.95628			ATP5S	2120100	-0.65713	2.17416	-0.19878	0.356037	-0.45547	1.22107	0.084513	0.146619	-0.80856	2.32915
ATP5A1	6110674	-0.39307	1.53203	-0.27697	0.858691	-0.69892	3.58702			ATP5S	6900722	-0.14518	0.268483	1.00923	3.54597	-0.69323	2.22226	-0.1971	0.395329	0.18857	0.292103
ATP5B	4540021	-1.14754	10.9762	-0.24866	0.952368	-0.49906	2.78969			ATP5S	5560053	-0.08073	0.131532	1.03983	3.52941	-0.30554	0.655554	-0.02486	0.037084	0.661704	1.59915
ATP5C1	4780450	0.615494	2.77157	0.066631	0.131871	0.053615	0.104279			ATP5SL	1990274	1.38076	10.9137	1.07792	6.88522	-0.00877	0.019091	0.206371	0.704485	0.266231	0.786836
ATP5D	1110377	-0.72844	4.29572	-0.67313	3.53492	0.107971	0.263416			ATP6AP1	6590201	-1.06752	9.36632	-0.08474	0.232344	-1.24108	11.0714	0.069414	0.209436	-0.51853	2.62622
ATP5D	3190671	-0.6276	3.56005	-0.88149	5.74214	0.150571	0.415567			ATP6AP2	7560097	-0.97319	4.25548	-0.97126	3.62558	-0.2515	0.566099	0.213906	0.471811	-0.55376	1.39437
ATP5EP2	5090561	-1.1334	12.0952	0.109383	0.350892	-0.08353	0.253662			ATP6V0A1	1660215	-0.77231	4.49979	0.263662	0.775073	-1.05682	6.79394	0.029092	0.063101	-0.55384	2.09538
ATP5EP2	6900324	-1.11602	11.8161	-0.00069	0.001673	0.116004	0.380752			ATP6V0A2	620092	-0.17665	0.401263	1.11469	4.91339	0.682801	2.65169	-0.56757	2.07652	0.434755	1.07767
ATP5F1	1010598	0.217751	0.580231	0.151973	0.343951	-0.50951	1.89995			ATP6V0B	7160059	-0.20702	0.576428	-0.40759	1.29105	-1.40542	8.95174	0.319941	1.0566	-0.7655	3.00237
ATP5F1	4060326	0.202788	0.506476	-0.19628	0.459033	0.028265	0.049904			ATP6V0B	7400673	0.400673	0.974992	-0.83573	2.48971	-0.07913	0.123633	0.530197	1.46722	-0.11076	0.152416
ATP5G1	5870446	-0.88006	6.755	-0.72789	4.66473	-0.18003	0.570474			ATP6V0C	3610397	-0.58509	3.35572	0.572047	2.73798	-1.46303	11.487	-0.08261	0.221733	-0.67042	3.17083
ATP5G2	3190711	-0.48273	1.89561	-0.17074	0.407439	-0.32116	0.973329			ATP6V0C	2360138	1.49239	12.5667	0.695967	3.86804	-0.44338	2.20427	0.071497	0.194326	-0.07548	0.168929
ATP5G2	7330612	-0.6484	3.78382	-0.8625	5.59292	0.038624	0.085086			ATP6V0D1	6330377	0.539566	1.97584	-0.54863	1.7302	-0.92315	4.29809	0.54069	1.98182	-0.47651	1.2639
ATP5G3	6220541	0.56797	2.55815	0.165854	0.406836	-0.52877	2.15959			ATP6V0E1	4730343	-1.17259	8.07147	-0.29965	0.926734	-1.19286	7.99597	0.103981	0.265038	-0.51897	1.87409
ATP5H	3450743	-0.48617	1.98499	-0.20661	0.536946	0.607784	2.65345			ATP6V0E1	2320110	-1.29036	12.4579	-0.53747	3.18355	-0.65179	4.96152	0.339232	1.8741	-0.03025	0.073532
ATP5H	4290300	-0.38692	1.28884	-0.08349	0.164875	0.187668	0.445886			ATP6V0E2	6180088	-0.63776	2.32054	0.36665	0.877683	-0.24532	0.5642	-1.06215	5.0063	-0.16891	0.288665
ATP5I	1580603	-0.9231	6.03079	-0.10639	0.24946	-0.24732	0.746865			ATP6V1A	7050131	-1.34812	10.466	-1.13927	7.3278	-0.54055	2.75522	0.195183	0.64369	-0.49501	1.91669
ATP5I	4560246	-0.79523	4.6738	-0.3764	1.35804	0.370948	1.3309			ATP6V1B2	6650017	-0.81571	3.73064	-0.63152	2.15711	-1.09042	5.53285	0.193461	0.464695	-0.62974	1.93082
ATP5J	3130563	-0.25784	0.704649	0.186712	0.433577	-0.24415	0.622514			ATP6V1C1	2480241	-0.87577	3.71236	-0.90618	3.33677	-0.10359	0.190954	0.76245	3.00875	-0.18291	0.315334
ATP5J	5860162	-0.485	1.92955	-0.28778	0.831889	-0.26606	0.75165			ATP6V1D	1660736	-0.65842	3.40104	1.22326	7.19296	-0.79624	4.31443	0.026597	0.056158	-0.23237	0.5653
ATP5J	6560180	-0.43478	1.58731	-0.0959	0.19841	-0.33877	1.03611			ATP6V1E1	5890450	-0.95496	6.91216	0.026823	0.057125	-1.39197	10.9564	0.311261	1.30083	-0.53185	2.23478
ATP5J2	4760112	-1.17385	10.8063	-0.43703	2.13103	0.251333	0.929785			ATP6V1E1	6860543	-0.42494	1.42004	0.210692	0.461122	-1.31003	7.3041	0.321113	0.944534	-0.3079	0.697202
ATP5J2	6590593	-1.12486	9.49348	-0.31794	1.21724	0.016748	0.036162			ATP6V1E2	4010477	0.260466	0.478195	0.295955	0.492878	0.144205	0.222389	-0.08161	0.118943	0.749116	1.65603
ATP5L	4070544	0.333972	1.07555	0.241648	0.640504	0.367682	1.17592			ATP6V1F	3870630	0.073101	0.129516	0.411379	1.00084	-1.08544	4.82388	-0.08027	0.143908	-0.6967	1.96541
ATP5L	6370411	-0.95839	6.63537	-0.2187	0.645986	-0.11179	0.273961			ATP6V1G1	6370091	-1.46871	11.6361	-0.4729	1.99477	-0.6746	3.86537	-0.25282	0.924813	-0.78859	3.89624
ATP5O	6110754	0.249811	0.68961	-0.43221	1.4365	0.094842	0.193335			ATP6V1G2	1260538	-0.00451	0.005727	-0.02138	0.024967	-0.28723	0.50869	0.234576	0.403475	-0.40449	0.6577
ATP5S	2120100	0.208911	0.523231	-0.13889	0.296184	0.237422	0.592321			ATP6V1H	6330279	0.411093	0.946152	0.067384	0.089992	0.534043	1.33546	0.298372	0.606396	0.775718	1.86182
ATP5S	5560053	0.284055	0.852221	0.122271	0.266698	-0.55705	2.22437			ATP7A	6280414	-1.08377	4.56996	0.062588	0.091003	-0.26598	0.563283	0.151504	0.283098	0.015448	0.019495
ATP5S	6900722	-0.54934	2.32368	-0.2237	0.582025	-0.14721	0.34058			ATP8A1	520634	-0.5182	1.74045	0.48331	1.34211	-0.18424	0.397161	0.852439	3.70304	-0.31865	0.671045
ATP5SL	1990274	-0.41504	1.86217	-1.02104	7.30445	0.084852	0.206519			ATP8A2	4590577	-0.61992	2.54772	0.294179	0.731357	-1.30463	7.36286	-0.35449	1.10448	-0.02386	0.036405
ATP6AP1	6590201	-1.21123	11.0252	0.311234	1.22826	-0.28536	1.09073			ATP8B2	6960168	0.073606	0.130604	-0.64209	1.9337	0.175572	0.355228	-0.84002	3.40991	0.174676	0.292677
ATP6AP2	7560097	-0.56866	2.69236	0.293478	0.921634	0.573355	2.57743			ATP8B4	1820270	-0.71348	3.95399	0.770611	3.79305	0.152351	0.413428	0.872076	5.32157	-0.22678	0.571455
ATP6V0A1	1660215	-0.78014	5.32456	0.980239	7.15627	-0.46728	2.21406			ATP9A	6480630	-0.79893	3.51222	0.425277	1.16212	-0.52796	1.80507	0.805696	3.5568	0.224839	0.439036
ATP6V0A2	620092	0.250432	0.729851	-0.71672	3.37602	0.33613	1.06184			ATP9B	2120209	-0.36955	0.742115	-0.20869	0.306728	0.075607	0.103695	-0.15596	0.244396	-0.41471	0.683551
ATP6V0B	7160059	-1.32054	17.4495	0.655476	5.86227	-0.08636	0.305631			ATPAF1	5810673	-0.75002	2.8753	0.85084	2.97078	-0.23986	0.5322	-0.51765	1.63892	-0.1162	0.180283
ATP6V0B	7400673	-0.44955	1.94921	0.732001	3.96076	0.388247	1.47221			ATPAF1	4890491	-0.75731	2.62157	-0.03688	0.051124	0.365837	0.861252	0.702968	2.34031	-0.00035	0.000431
ATP6V0C	2360138	-0.8819	5.68111	-0.00912	0.017667	-0.40823	1.58007			ATPAF2	3780239	0.528534	1.31928	0.583981	1.30979	-0.31322	0.608415	-0.04585	0.064955	0.147722	0.19632
ATP6V0C	3610397	-1.37537	17.4118	0.272725	1.36487	-0.26395	1.31388			ATPBD1B	3420195	-1.24219	7.42393	-0.29542	0.767889	-0.03909	0.074278	-0.61867	2.66208	-0.58477	1.87379
ATP6V0D1	6330377	-0.85979	5.23994	0.346217	1.17539	-0.00371	0.006969			ATPBD1B	5270270	-1.24912	7.52887	0.277838	0.709991	-0.77423	3.63415	0.053782	0.108531	0.160362	0.316013
ATP6V0E1	2320110	-0.10256	0.244282	0.900845	5.23981	-0.05891	0.123444			ATPBD1C	4150431	-0.88436	4.20767	-1.0506	4.65263	-0.5388	1.91402	0.57871	2.21214	-0.13907	0.246972
ATP6V0E1	4730343	-1.34091	14.6463	0.531033	3.27863	-0.03388	0.087102			ATPBD3	1230324	-0.32455	0.800689	-0.12476	0.20613	-1.13596	4.97039	-0.44917	1.27608	-0.4917	1.12803
ATP6V0E2	6180088	-0.14949	0.415258	-0.88468	5.51401	-0.30797	1.06785			ATPBD4	2710520	-1.2178	6.37808	-0.05043	0.081392	-0.07075	0.129116	-0.07007	0.131224	-0.65919	1.9618
ATP6V1A	7050131	-0.26981	1.03022	1.223	10.218	-0.09715	0.253961			ATPBD4	4180059	-0.64915	2.63788	0.789516	3.03027	-1.02466	5.05432	-0.06696	0.129733	-0.16905	0.313617
ATP6V1B2	6650017	-0.7753	5.03553	0.914251	6.12656	-0.14862	0.410854			ATPIF1	3780068	-0.42146	0.968992	0.567871	1.28287	0.196398	0.337891	0.147843	0.245775	-0.05526	0.066749
ATP6V1C1	2480241	0.266574	0.816782	0.504449	1.98653	0.382442	1.31259			ATPIF1	1070025	0.309577	0.716146	1.20825	4.60378	-0.1811	0.343036	-0.10814	0.189565	0.538751	1.22803
ATP6V1D	1660736	-0.31304	1.13747	0.845875	5.05829	0.330136	1.16736			ATR	4040286	-0.6447	2.12247	-0.18814	0.330117	-0.52442	1.50008	-0.69952	2.40245	-0.79519	2.23773
ATP6V1E1	5890450	-1.28945	12.692	0.303809	1.24638	-0.15381	0.483928			ATRIP	4860367	1.31451	8.21319	0.856207	3.82339	0.128701	0.295074	-0.28807	0.88054	-0.11062	0.20524
ATP6V1E1	6860543	-1.33285	13.7581	0.044574	0.112025	-0.11499	0.343248			ATRIP	7210438	1.16858	5.9954	0.825584	3.06314	0.197885	0.441766	-0.42584	1.32119	0.192615	0.352147
ATP6V1E2	4010477	0.422059	1.4708	-0.18046	0.420613	0.043793	0.081041			ATRN	2320433	-0.36889	0.767318	-0.43314	0.829652	-0.38343	0.782987	0.255753	0.468398	0.063476	0.074818
ATP6V1F	3870630	-1.07385	8.79207	-0.38621	1.62753	-0.01432	0.030703			ATRN	6520243	0.037853	0.054211	0.260681	0.44144	-0.16705	0.279306	-0.51403	1.3068	0.691627	1.56572
ATP6V1G1	6370091	-0.7286	4.04899	0.686505	3.44244	-0.08043	0.178727			ATXN1	5080154	-1.03713	8.57788	-1.66416	13.439	-0.03251	0.083091	0.402138	2.14261	-0.68034	3.65206
ATP6V1G2	1260538	-0.03879	0.074759	-0.25329	0.670733	0.528417	2.00229			ATXN1	520601	-0.33651	0.800369	-1.18555	4.45394	-0.11817	0.203665	0.353211	0.856559	-0.22934	0.380373
ATP6V1H	6330279	-0.21947	0.562727	-0.01461	0.024971	-0.13589	0.290522			ATXN10	6180014	0.23065	0.53912	1.30907	5.85423	-0.54925	1.79337	-0.13615	0.275819	0.48803	1.2026
ATP7A	6280414	0.756284	5.11003	0.691936	4.13915	0.362407	1.50567			ATXN2	1090400	-0.45389	1.22167	0.110699	0.173662	-1.07995	4.34792	-0.33791	0.789419	-0.39111	0.752046
ATP8B2	6960168	0.175552	0.449471	-0.69211	3.16666	0.125873	0.282397			ATXN2L	4760102	1.01618	5.99579	0.333443	0.986495	-0.44124	1.69419	-0.56869	2.56337	-0.42202	1.25506
ATP8B4	1820270	0.12047	0.266865	0.41422	1.3384	-0.08635	0.172503			ATXN3	510747	0.014836	0.02065	0.278594	0.485392	-0.72723	2.14037	-0.36361	0.802088	-0.57787	1.21185
ATP9A	6480630	-0.44309	1.59637	0.063315	0.121308	-0.20526	0.505289			ATXN7L2	2710187	0.909907	4.19859	-0.21565	0.448915	-0.6014	2.16057	-0.57416	2.08872	-0.76994	2.50109
ATP9B	2120209	0.017823	0.032917	0.266159	0.717557	-0.52117	1.95715			ATXN7L3	6220093	1.5527	13.2931	-0.22999	0.760038	-0.25362	0.977299	0.279486	1.16415	-0.1815	0.501731
ATPAF1	4890491	-0.18159	0.483031	-0.68072	3.19003	-0.14819	0.355084			AUH	7330180	-0.72044	3.00537	0.928491	3.7667	-0.54451	1.89313	0.251863	0.644231	0.644822	1.9461
ATPAF1	5810673	-0.29811	0.950429	-0.65412	2.96987	-0.02765	0.052473			AUP1	6290053	0.565423	1.51503	-0.28314	0.49452	0.23108	0.421629	0.118604	0.192059	-0.63982	1.40372
ATPAF2	3780239	-0.3271	1.0454	-0.45899	1.61735	-0.15663	0.362959			AURKA	4730605	-0.21398	0.641459	1.33312	7.94662	-0.01329	0.026652	0.336555	1.22111	0.47221	1.58205
ATPBD1B	3420195	-0.61132	2.85048	-0.3854	1.30334	0.033086	0.063479			AURKA	5420309	-0.17574	0.478205	1.21821	6.80861	0.0833	0.188494	0.462213	1.89068	0.600005	2.1909
ATPBD1B	5270270	-0.77727	4.81269	-0.12341	0.310045	-0.63067	3.24696			AURKAIP1	5810088	-1.35585	11.53	-0.04306	0.099809	-1.15984	9.21821	-0.21352	0.806913	-0.39777	1.54229
ATPBD1C	4150431	-0.50352	2.54888	0.888161	5.91893	0.386187	1.59284			AURKB	6770026	0.080162	0.191702	1.19838	7.06606	0.162499	0.451206	0.543557	2.58138	0.258572	0.685552
ATPBD3	1230324	-0.67914	3.35466	0.400616	1.37766	-0.20362	0.532149			AUTS2	1470762	-0.14903	0.385635	1.55185	9.41835	-0.08072	0.178248	-0.68457	3.41044	0.065111	0.11772
ATPBD4	2710520	0.597634	2.80067	-0.61581	2.7468	0.152961	0.372769			AVIL	4390369	-0.77851	4.18177	-1.38488	8.18775	-0.62506	2.89317	0.225552	0.671887	-0.21724	0.50516
ATPIF1	1070025	-1.18402	11.4079	-0.37137	1.71779	-0.26568	1.04714			AVP	5690253	0.503281	1.34376	0.188091	0.309813	-0.83076	2.81352	0.173724	0.321067	-0.24701	0.39984
ATPIF1	3780068	0.111579	0.255302	-0.30703	0.914044	0.694056	3.22435			AVP	580397	-0.63194	2.22559	0.988517	3.74608	-0.42801	1.19888	0.14073	0.279657	0.147121	0.238871
ATR	4040286	0.29627	0.849786	-0.18318	0.417509	0.06427	0.120852			AVPI1	990500	-0.41368	1.1529	-0.8227	2.76348	-0.39845	1.05439	-0.1109	0.206041	0.469426	1.07451
ATRIP	4860367	0.009154	0.016893	-0.67237	2.98103	0.198525	0.499061			AXIN1	3460754	1.79795	19.9398	0.497334	3.46939	0.002508	0.007311	0.010503	0.032228	0.113807	0.38117
ATRIP	7210438	-0.08271	0.180182	-0.66906	3.03259	-0.08276	0.173009			AXIN2	1070189	0.476497	2.44723	1.76089	13.0544	0.080809	0.211206	-0.65744	3.98718	0.302813	0.962358
ATRN	2320433	-0.27809	0.78471	0.155107	0.341712	-0.16282	0.366257			AXUD1	7560041	-0.86606	5.2148	-1.26792	7.70248	-0.83478	4.76879	0.077871	0.186215	-0.28146	0.759909
ATRN	6520243	0.315599	0.993572	-0.34295	1.05471	-0.35279	1.10992			AYP1P1	5310673	0.639032	3.06604	1.22917	6.92158	-0.30347	0.993458	0.350103	1.25815	-0.21975	0.512793
ATXN1	520601	-0.38342	1.31756	0.468888	1.67819	0.085296	0.174991			AZI1	3390605	-1.16814	6.35061	0.477554	1.4151	-0.48154	1.6248	-0.52935	1.92585	0.068803	0.110974
ATXN1	5080154	-0.37108	1.45591	0.867144	5.21982	0.234217	0.708127			AZI2	5490348	-1.42747	12.157	-0.70038	3.99923	0.389405	1.85494	0.771796	5.38856	-0.35186	1.27366
ATXN10	6180014	-0.15085	0.351508	-0.22087	0.546976	-0.30109	0.847359			AZIN1	4070661	-0.87579	3.88915	-0.46359	1.27245	0.072444	0.131377	0.959668	4.45854	-0.40522	0.94586
ATXN2	1090400	-0.13155	0.310823	-0.04254	0.080968	-0.63698	2.79347			AZIN1	2480039	-1.22227	8.22845	-0.05336	0.105612	-0.24074	0.734816	0.988375	6.13882	-0.03466	0.061353
ATXN2L	580730	-0.78127	4.28699	0.199899	0.521407	-0.04529	0.08987			AZIN1	3990523	-0.79951	3.18984	-0.08406	0.135625	-0.60231	1.99886	0.781942	3.08356	0.177567	0.300614
ATXN2L	4760102	-0.00664	0.011575	0.061829	0.114258	-0.07414	0.141082			AZU1	5670739	0.916205	7.43251	1.12833	8.54164	0.410995	2.19159	0.795213	6.09855	0.10835	0.282355
ATXN3	510747	-0.50014	2.1122	-0.1639	0.403732	-0.54294	2.27249			B2M	240195	-0.85127	5.37574	-0.24302	0.715848	-1.1471	7.85195	-0.13938	0.392742	-0.54322	2.11057
ATXN7L2	2710187	-0.50264	2.03223	-0.39685	1.32547	0.172102	0.417317			B2M	4890487	-1.00579	6.6156	-0.02209	0.042664	-1.36681	9.65741	-0.20573	0.642685	-0.39308	1.25428
ATXN7L3	6220093	-0.53915	2.2648	-0.13933	0.316375	0.369979	1.20321			B3GALNT1	2970040	-0.60304	2.1833	1.14599	4.91355	-0.39527	1.12218	-0.14284	0.296967	0.098339	0.155294
AUH	7330180	-0.05091	0.096896	0.164973	0.364526	-0.00557	0.00937			B3GALT4	2510161	1.20196	7.10735	-0.43222	1.32756	-0.52514	2.00414	-0.02654	0.05054	-0.37951	0.992014
AUP1	6290053	0.156229	0.372262	-0.31299	0.897555	0.454674	1.57636			B3GALT6	2510477	0.72106	3.1571	1.3315	6.67953	0.236821	0.59873	-0.59149	2.33506	0.154254	0.284724
AURKA	4730605	-0.21835	0.558704	-0.22215	0.541469	0.02319	0.040642			B3GALTL	4640673	0.125306	0.199235	0.213025	0.333316	-0.74292	2.12634	0.091451	0.138686	-0.06858	0.083166
AURKA	5420309	-0.27099	0.764717	-0.10712	0.219982	-0.30247	0.852178			B3GAT1	1260017	0.692378	2.8174	-0.07036	0.120474	-0.96654	4.46255	-0.19964	0.474938	-0.93543	3.32118
AURKAIP1	5810088	-1.36362	15.0288	0.281829	1.22621	-0.35585	1.7646			B3GAT3	7510563	1.73658	17.1909	0.534342	3.21379	-0.04508	0.1311	-0.14387	0.553727	-0.01382	0.031486
AUTS2	1470762	0.2782	0.785871	-0.21383	0.517632	0.003468	0.005874			B3GNT2	380056	-0.591	1.89118	-0.06591	0.098784	-0.38961	0.986955	0.767594	2.81308	0.645829	1.66093
AVEN	3800634	0.289803	0.889384	0.133688	0.301117	0.541915	2.16337			B3GNT8	1470132	0.835025	5.83718	-1.39734	10.1486	-0.23358	0.848392	0.455466	2.35463	-0.42803	1.64547
AVIL	4390369	-0.5054	2.48369	0.943196	6.30834	0.188526	0.552166			B3GNTL1	1570086	0.88595	4.22384	-0.88594	3.60903	-0.33208	0.939571	0.364158	1.11046	-0.12097	0.2094
AVP	5690253	-0.37021	1.19709	0.097157	0.195345	0.078482	0.153784			B4GALT1	3460386	-0.87866	3.53176	-0.64994	1.90554	-0.59594	1.88768	-0.30341	0.73292	-0.67633	1.81975
AVPI1	990500	-0.04049	0.079706	-0.30368	0.885454	-0.46641	1.69221			B4GALT3	1030044	0.516726	2.2433	1.52058	9.18188	-0.54081	2.29335	-0.47442	1.96347	-0.02451	0.0409
AXIN1	3460754	-0.28468	0.857442	-0.35	1.08873	0.557752	2.24893			B4GALT4	6220672	-1.32374	8.5273	0.157777	0.35309	-0.56177	2.35337	0.33965	1.14992	0.410082	1.17284
AXIN2	1070189	0.546692	2.46181	-0.70707	3.47192	0.142127	0.343218			B4GALT4	2000646	-0.35681	0.839022	0.720035	2.01578	0.391098	0.923162	0.474224	1.26282	0.468071	0.961877
AXUD1	7560041	-0.85842	5.37219	0.481821	1.99658	-0.30496	1.01008			B4GALT5	2060047	-0.59779	3.447	-1.33566	9.32811	-0.16859	0.527734	1.24235	9.71866	-0.40451	1.46481
AYP1P1	5310673	-0.82246	5.13858	-0.36696	1.34526	-0.26323	0.835419			B4GALT7	520332	-0.18807	0.339884	0.572962	1.34642	-0.38656	0.85683	-0.55993	1.51959	-0.47565	0.928273
AZI1	3390605	-0.35738	1.28647	-0.14758	0.359212	-0.70956	3.55672			B9D2	4280088	-1.16101	7.44729	-0.79672	3.70775	-0.65628	3.1226	0.726317	3.77575	-0.49128	1.60187
AZI2	5490348	0.718573	4.09108	0.617029	3.00072	-0.34929	1.25394			BA16L21.2.1	4040719	-1.16267	6.64671	-0.75762	2.98849	0.098176	0.204659	0.345155	1.07622	0.091405	0.159749
AZIN1	2480039	0.427564	1.64407	0.634571	2.86062	-0.13317	0.311497			BAALC	270431	-0.10071	0.184674	1.25629	5.23696	0.026029	0.041065	0.221083	0.48615	0.563376	1.40909
AZIN1	3990523	0.035287	0.084149	0.808556	5.42389	-1.15307	9.55522			BACH1	1010170	-0.42969	1.12009	-0.8992	2.89734	-0.58132	1.68935	0.37453	0.919398	-0.15795	0.237804
AZIN1	4070661	-0.26514	0.769603	0.095181	0.197056	0.502782	1.88505			BACH2	7650440	0.300582	0.85828	1.41892	7.28153	0.358837	1.06769	-0.43238	1.45352	0.079564	0.131097
AZU1	5670739	-0.38334	1.25747	0.1002	0.20276	0.106632	0.21923			BAD	5860376	1.60149	12.5533	0.108594	0.259031	-0.04036	0.091616	0.157959	0.472775	0.159658	0.382665
B2M	240195	-1.32276	13.402	0.125886	0.376445	-0.01947	0.045757			BAG3	1340075	-0.02059	0.029012	0.892212	2.61649	0.083993	0.128664	-0.58506	1.62832	0.295758	0.484998
B2M	4890487	-1.24481	11.6775	0.054163	0.132314	-0.21263	0.728042			BAG4	4230632	-0.82613	3.32598	-0.41429	1.01203	-0.48727	1.44294	0.297453	0.735132	-1.03844	3.60791
B3GALT4	2510161	-0.45144	1.68321	-0.28706	0.807828	-0.21624	0.552555			BAG4	2850646	-1.07628	5.18852	-0.34634	0.822816	-0.64587	2.3192	-0.00385	0.006261	-0.8203	2.65265
B3GALT6	2510477	0.314654	0.98065	-0.49303	1.80652	0.353104	1.10157			BAG5	130669	-1.37885	8.26353	0.084674	0.155395	0.156859	0.357635	0.008368	0.014952	-0.12192	0.218772
B3GALTL	4640673	-0.07802	0.163778	-0.38771	1.25052	0.532062	2.05036			BAG5	6550349	-1.1059	5.04981	-0.29617	0.622698	0.399252	1.05848	-0.00913	0.014317	0.10452	0.157175
B3GAT1	1260017	-0.891	5.64431	0.220253	0.627031	0.19756	0.546096			BAGE5	7380148	-0.48258	1.67636	-1.27995	6.17948	-0.72012	2.96552	0.024646	0.043987	-0.74292	2.47159
B3GAT3	7510563	-0.58231	2.80904	-0.62217	2.9192	0.383838	1.38811			BAIAP2	70767	1.08062	6.00049	0.769059	3.13549	-0.35677	1.13118	0.301881	0.915894	-0.35399	0.892275
B3GNT2	380056	0.465305	2.07343	0.732917	4.00131	-0.67507	3.5422			BAIAP2L2	6280605	-0.43438	1.21232	-0.72167	2.2149	-0.80627	2.96378	-0.47218	1.37042	-0.66226	1.74875
B3GNT5	1300722	-0.20974	0.755961	0.744153	4.9639	0.841267	6.1023			BAK1	1850019	0.919552	3.89096	-0.69823	2.18525	0.410905	1.11808	-0.0508	0.086423	-0.33249	0.670601
B3GNT8	1470132	-0.48375	1.92582	0.522223	2.03209	0.031863	0.060067			BAMBI	430050	-0.64089	3.32764	1.36074	8.46765	-0.0229	0.047371	0.418437	1.7419	0.552207	2.03346
B3GNTL1	1570086	-0.73335	4.23827	0.638468	3.16945	0.201599	0.573522			BANF1	150767	1.63206	15.959	0.931709	7.13285	-0.02695	0.07359	-0.14843	0.568312	0.094324	0.255996
B4GALT1	3460386	-0.81286	5.26719	0.249461	0.800827	0.111743	0.280714			BANF1	3870136	1.52862	10.4514	0.202478	0.496166	0.029814	0.058968	-7.5e-05	0.000143	0.206163	0.463361
B4GALT3	1030044	-0.49605	2.33574	-0.86353	5.31656	-0.0713	0.162695			BANK1	4010139	-0.47161	1.30999	0.62492	1.7042	0.70974	2.33378	-0.18472	0.36344	0.130088	0.192238
B4GALT4	2000646	0.508295	2.01893	-0.25439	0.68269	0.26693	0.73645			BANP	3780450	0.231786	0.503657	-0.87933	2.97684	-0.61252	1.94178	0.206898	0.434257	-0.92913	2.90869
B4GALT4	6220672	-0.07217	0.156733	0.656277	3.01367	0.279661	0.8312			BANP	380373	-0.67918	3.09188	0.159351	0.342312	-1.37966	8.33306	-0.2519	0.716634	-0.44187	1.24348
B4GALT5	2060047	-0.60707	3.43569	0.968344	6.78497	0.142933	0.394304			BANP	3360451	1.01691	5.05462	-0.38081	1.00594	-0.65717	2.58447	0.175913	0.408507	0.106495	0.178864
B4GALT7	520332	-0.07256	0.179964	-0.74214	4.41515	-0.66341	3.72463			BAP1	4010528	1.44268	10.0726	0.558947	2.20751	-0.38255	1.40896	-0.13873	0.361821	-0.09338	0.181638
B9D2	4280088	-1.0681	10.0342	0.956528	7.94657	-0.14397	0.460755			BARD1	5080561	-0.15166	0.335257	1.21219	5.63531	0.370686	1.08024	0.250535	0.64469	-0.01396	0.020195
BA16L21.2.1	4040719	0.101459	0.226531	0.629909	2.71251	0.045866	0.088417			BASP1	2140121	-0.73309	4.07172	-0.32215	1.01502	-1.31683	9.00648	0.327377	1.20902	-0.93801	4.53006
BAALC	270431	0.089781	0.183438	-0.11711	0.238834	-0.01814	0.031216			BAT1	160132	0.317071	0.797639	0.297179	0.631631	-0.76866	2.85046	-0.465	1.38436	-1.04463	3.61162
BACH1	1010170	-0.04434	0.093603	0.905524	5.26894	-0.36198	1.2563			BAT2	6420253	1.66067	16.9068	-0.31304	1.49235	-0.17292	0.714297	0.00183	0.004959	-0.38936	1.86275
BACH2	3060603	0.409506	1.41365	0.136042	0.296106	-0.2049	0.503465			BAT2	5080333	1.75524	18.1306	0.081986	0.251698	-0.1234	0.464408	0.056633	0.183906	-0.0093	0.021917
BACH2	7650440	1.00176	7.11496	-0.28494	0.936992	0.168012	0.45795			BAT2D1	460711	-1.12378	5.39891	-0.61845	1.87629	0.076885	0.136157	0.049146	0.085261	0.259705	0.495074
BAD	5860376	-0.81709	4.67056	0.154904	0.379308	0.147164	0.358788			BAT3	5340382	1.23348	9.2229	0.895695	5.125	-0.63397	3.4508	-0.17905	0.564348	-0.38489	1.29445
BAG3	1340075	0.332125	1.0899	-0.55803	2.25634	-0.178	0.438298			BAT3	4260736	1.45982	10.5133	0.520097	2.04808	-0.39084	1.50431	-0.22792	0.717374	-0.19981	0.475323
BAG4	2850646	-0.06619	0.133481	0.512376	1.87182	-0.01299	0.022813			BAT4	4280546	0.635655	1.88165	-0.39385	0.802854	-0.14554	0.245649	0.538136	1.46578	-0.2242	0.346856
BAG4	4230632	-0.35095	1.14241	0.483787	1.7414	-0.08782	0.179477			BAT5	5910220	1.03784	4.73426	-0.29965	0.649768	-0.20015	0.423643	0.372452	1.01992	0.281063	0.542285
BAG5	130669	0.307222	0.939317	0.258962	0.695196	-0.4306	1.469			BATF	6220195	-0.17922	0.377116	-1.19079	4.93368	-0.35232	0.904104	0.405755	1.14637	0.07976	0.117829
BAG5	6550349	0.478581	1.82646	-0.10391	0.216819	-0.24744	0.659303			BATF2	4730059	-0.4733	2.73372	-1.43651	11.2485	-0.38924	2.00963	-0.16847	0.615261	-0.13934	0.38977
BAGE5	7380148	-0.14329	0.361919	0.855898	4.70871	-0.15391	0.378775			BATF3	5900253	-0.60237	1.56639	0.032163	0.0394	-0.21319	0.361178	0.073012	0.105812	-0.37753	0.62583
BAIAP2	70767	-0.52112	2.07145	-0.00656	0.011352	0.024537	0.044282			BAX	7550110	0.848862	3.14563	-0.34443	0.713315	-0.47925	1.2812	-0.09857	0.169299	-0.11661	0.167973
BAIAP2L2	6280605	-0.13462	0.299022	-0.16184	0.356999	0.007691	0.013022			BAX	3520092	0.138567	0.251942	1.02875	3.57586	-0.55782	1.59772	0.075119	0.12398	0.224993	0.369155
BAK1	1850019	-0.59249	2.76235	-0.18191	0.462179	0.53573	2.22531			BAZ1A	940288	-1.32083	12.7448	-1.46254	12.7048	-0.16306	0.628189	0.501294	3.38085	-0.49096	2.51045
BAMBI	430050	-0.3421	1.26954	0.841626	4.84758	-0.19035	0.523947			BAZ1A	1240097	-0.7464	3.28364	-1.2606	6.10812	0.023846	0.041746	0.707638	3.0277	0.001142	0.001646
BANF1	150767	-0.37913	1.46739	-0.86151	5.03244	0.27387	0.862411			BAZ1B	4280347	0.232794	0.593759	1.43313	7.2627	-0.08354	0.162222	-0.66614	2.74268	0.723174	2.38148
BANF1	3870136	-0.45149	1.67473	-0.294	0.833691	0.184163	0.445466			BAZ2B	450075	-1.10678	7.70488	-1.37427	8.9383	-0.17947	0.528466	0.621817	3.33299	-0.63266	2.62265
BANK1	4010139	0.856746	5.26827	-0.00234	0.004376	-0.3321	1.12736			BBS1	5550554	1.10556	5.43602	-0.55738	1.65628	0.183195	0.393664	-0.24295	0.587883	-0.26157	0.513822
BANP	380373	-1.32535	14.2502	0.092708	0.270997	-0.42235	2.27085			BBS12	5570435	-0.39772	1.35517	1.21879	6.11287	-0.77422	3.55294	-0.10756	0.234973	-0.22634	0.484371
BANP	3360451	-0.28338	0.828878	0.243608	0.633254	-0.42661	1.43367			BBS2	870671	-0.88114	3.51928	-0.65202	1.89986	0.446546	1.21896	-0.16577	0.329363	-0.46239	1.03018
BANP	3780450	-0.45991	1.95368	0.754983	4.02248	-0.62407	2.99319			BBS2	1410246	-0.53724	1.67695	-0.79681	2.60005	0.422012	1.13254	-0.55152	1.7441	-0.32062	0.622935
BAP1	4010528	-0.66699	3.37778	-0.42313	1.54448	0.251323	0.72825			BBS4	2470753	0.345396	0.712882	0.037489	0.046702	-0.47149	1.06904	-0.46534	1.08609	0.050674	0.059605
BARD1	5080561	0.381156	1.48053	-0.47862	1.97074	-0.63018	3.07852			BBS7	2850092	-0.80699	3.07616	0.240968	0.463734	-0.5049	1.45922	-0.5726	1.82641	-0.65447	1.71649
BARX2	6550168	-0.39015	1.31535	0.202323	0.491264	0.176652	0.415123			BBS7	2230112	-0.84331	2.98751	0.096108	0.141485	-0.41318	0.99276	-0.21601	0.424633	-0.57737	1.29652
BASP1	2140121	-0.8667	7.05757	1.07057	9.18981	0.025788	0.061561			BBS9	1690167	-0.45114	1.16449	0.869007	2.66003	-0.08752	0.139148	-0.4013	0.983221	0.489139	1.01627
BAT1	160132	-0.14193	0.334372	-0.27321	0.751819	0.547421	2.13793			BBX	2370703	-0.64714	2.88615	-0.77727	3.28312	-0.11472	0.251832	-0.54703	2.27634	0.031256	0.051149
BAT2	5080333	-0.39709	1.33204	0.026	0.04598	-0.06594	0.126507			BCAM	7320390	-0.80761	4.12252	0.118219	0.242561	-1.23802	7.37028	0.141983	0.345089	0.294632	0.71575
BAT2	6420253	-0.78384	4.494	-0.24256	0.702413	0.344897	1.17459			BCAP29	6250564	-0.5609	1.54747	-0.84705	2.46268	0.143336	0.239735	-0.13007	0.219761	-0.43534	0.831171
BAT2D1	460711	0.831734	5.55385	0.64815	3.47621	-0.30001	1.06458			BCAP29	2940370	-0.7943	2.58773	-0.35203	0.675167	0.027713	0.038868	0.434433	1.05111	-0.32762	0.557133
BAT3	4260736	-0.99859	8.29514	-0.38693	1.72638	0.41608	1.96114			BCAP29	10044	-1.12782	5.48036	-0.52406	1.47863	0.255735	0.59817	0.585264	2.04265	-0.0021	0.002831
BAT3	5340382	-0.31016	0.925432	-0.13226	0.282851	-0.15424	0.345024			BCAP31	6450138	0.406899	1.20469	0.177466	0.339538	-1.12508	5.34584	0.320604	0.855445	-0.28182	0.563682
BAT5	5910220	-0.56735	2.65481	0.672277	3.25558	0.116876	0.272965			BCAS4	5820138	-0.51038	1.43875	-0.68395	1.90715	-0.76871	2.57351	0.21573	0.434318	-0.10227	0.143199
BATF	6220195	-0.83582	5.41807	-0.49594	2.19659	-0.15005	0.40049			BCAS4	4290079	0.428056	1.03777	0.568102	1.34614	0.22515	0.418523	-0.74643	2.3748	0.252385	0.399333
BATF2	4730059	-0.46947	1.74362	-0.04275	0.078801	-0.02047	0.036409			BCAS4	5560193	-0.24547	0.561676	0.824043	2.80056	-0.07343	0.125949	-1.01893	4.5173	0.253942	0.466275
BATF3	5900253	-0.26961	0.850649	-0.58265	2.56205	-0.38619	1.3671			BCAT1	7650524	-0.58546	1.56658	-0.62766	1.46006	-0.5217	1.29062	0.20892	0.374177	-0.27804	0.440716
BAX	3520092	-0.43553	1.54342	-0.16153	0.366441	0.039832	0.073196			BCAT2	6560497	1.20177	9.84475	1.40593	10.5081	-0.27654	1.11432	-0.55074	3.25035	0.19161	0.542291
BAX	7550110	-0.60062	2.7795	-0.22655	0.611297	0.436379	1.59344			BCCIP	1450386	-1.01135	4.81685	0.347879	0.841492	0.621883	2.22831	0.018374	0.031052	0.457858	1.12705
BAZ1A	940288	0.430995	2.34862	1.15479	10.448	0.194252	0.680735			BCCIP	990598	-0.93094	4.1238	0.119372	0.207308	0.385835	1.06054	-0.37894	1.06982	0.671528	1.92734
BAZ1A	1240097	-0.12957	0.318205	0.851209	4.65213	-0.27035	0.803572			BCCIP	2940040	-0.68889	3.15248	1.2148	6.25138	0.304761	0.902664	0.006471	0.011854	0.850695	3.32953
BAZ1B	4280347	0.015023	0.027948	-0.62269	2.61573	0.198243	0.49398			BCDIN3D	7400246	-0.94442	3.68879	0.293309	0.572253	0.316665	0.708388	-0.05886	0.094833	0.24075	0.403079
BAZ2B	450075	-0.22886	0.844087	1.17264	9.97748	0.229811	0.807231			BCKDHA	2810296	-1.3017	9.08163	0.42868	1.5287	-0.78013	4.27047	-0.2966	1.0383	0.201229	0.479044
BBS1	5550554	0.219359	0.570724	-0.35536	1.05938	0.131545	0.282954			BCKDHB	2940292	0.024121	0.047025	1.58264	9.25246	0.306622	0.943069	-0.39395	1.40613	0.31948	0.807677
BBS10	3800243	0.216327	0.562691	0.341765	1.00572	-0.00705	0.012133			BCKDK	5220347	-0.95077	5.64873	-1.08204	5.75028	-0.99124	5.86436	0.301498	1.01204	-0.22764	0.551221
BBS12	5570435	-0.61594	3.08467	-0.15342	0.387102	-0.16289	0.42014			BCL10	110148	-0.94519	5.54852	-1.43396	8.5525	0.087289	0.19634	0.323413	1.11364	-0.08923	0.16907
BBS2	870671	0.964014	6.63195	-0.26179	0.822836	-0.16394	0.439999			BCL10	1340037	-0.67397	2.57884	0.104757	0.180721	-1.10015	5.19443	0.364997	1.03289	-0.02861	0.040656
BBS2	1410246	1.17845	10.1315	-0.1408	0.394169	0.139072	0.391233			BCL11A	3170440	-0.44764	1.43265	1.02261	4.26125	0.26665	0.660839	-0.25664	0.648164	-0.39265	0.918211
BBS4	2470753	-0.17836	0.446051	-0.48196	1.72857	-0.06711	0.131876			BCL11A	6580450	-0.03935	0.092788	1.69638	12.0609	-0.15681	0.461351	-0.34656	1.44401	-0.07405	0.154484
BBS7	2230112	0.550917	2.32931	0.268331	0.745958	0.014013	0.025265			BCL11A	6100364	-0.03652	0.062617	1.34457	6.09511	-0.44048	1.29365	-0.03823	0.065743	0.328658	0.688026
BBS7	2850092	0.763777	4.46578	0.144396	0.364824	0.016111	0.031769			BCL11A	7330504	0.436384	1.57554	1.61882	9.21298	-0.00831	0.0149	-0.27744	0.816633	0.489211	1.43936
BBS9	1690167	0.497263	1.95599	-0.13152	0.29008	-0.27344	0.763458			BCL11B	1030296	-0.15751	0.341265	1.06537	4.50544	-0.15487	0.324227	-1.0366	5.04894	0.261367	0.522767
BBX	2370703	0.910795	6.00075	0.238178	0.714351	-0.26422	0.833973			BCL2	3180494	-0.9654	6.45412	-0.8515	4.62528	0.129921	0.352167	-0.80697	4.98541	0.089593	0.187376
BCAP29	10044	1.19607	11.2042	0.294971	1.17443	-0.31838	1.329			BCL2	4150201	-0.59867	2.38356	-0.70488	2.60623	0.050436	0.093787	-0.86049	4.13069	0.17686	0.337719
BCAP29	2940370	0.882228	5.63025	0.095092	0.218341	-0.36389	1.31531			BCL2A1	7380477	-0.70475	3.15239	-1.38871	7.2986	-0.05728	0.110331	0.709654	3.18533	-0.5026	1.45098
BCAP29	6250564	0.370076	1.25326	-0.50805	1.90595	-0.05028	0.096809			BCL2L1	670673	0.39635	2.25517	1.33985	10.8878	-0.80245	6.19548	-0.19119	0.765456	-0.36052	1.50583
BCAP31	6450138	-1.16676	10.3882	-0.14439	0.421336	0.361941	1.55141			BCL2L1	4290411	0.628166	4.04742	1.40057	10.7055	-0.63473	3.94176	-0.35565	1.72581	0.011497	0.022796
BCAS2	2680358	0.058994	0.132989	0.307675	1.02494	0.843047	4.98999			BCL2L11	6110717	0.202821	0.432954	0.078851	0.123632	-1.08083	4.70556	0.411358	1.14298	-0.11451	0.174386
BCAS4	4290079	-0.04309	0.088438	-0.77789	3.97463	-0.013	0.024149			BCL2L12	5290634	0.217303	0.417529	0.221619	0.374629	-0.76891	2.42997	0.406192	0.975618	-0.13942	0.195803
BCAS4	5560193	-0.26741	0.860814	-0.66264	3.23101	-0.37196	1.32457			BCL2L12	7550753	0.876988	4.20257	1.2579	6.11099	0.113668	0.234488	0.002647	0.004572	0.115068	0.199033
BCAS4	5820138	-0.15329	0.434407	0.962697	6.43583	-0.80317	4.86429			BCL2L12	6420379	0.96854	5.88464	1.40518	8.50963	0.008788	0.017116	0.198374	0.57587	0.569393	2.04042
BCAT1	7650524	0.408926	1.4432	0.216934	0.54945	0.262311	0.718426			BCL2L13	7200452	-0.21333	0.577186	1.26328	6.64947	-0.88234	4.40016	-0.02497	0.047811	-0.18579	0.37616
BCAT2	6560497	-0.25653	0.792715	-0.74854	3.82681	-0.10055	0.225826			BCL2L15	1710575	-0.27314	0.720021	0.621605	2.04773	0.242552	0.592595	1.01103	4.99626	0.020407	0.029651
BCCIP	990598	0.680091	3.67044	-0.148	0.372732	-0.60838	2.89886			BCL2L2	5050156	-0.48245	1.22833	-0.74225	1.99824	0.457863	1.09892	0.081049	0.126704	0.09446	0.123655
BCCIP	1450386	1.16243	10.2866	0.112023	0.304693	-0.37114	1.60516			BCL3	6330725	1.15258	10.013	-1.14378	8.66806	-0.13264	0.438625	0.479116	2.86039	-0.51164	2.4222
BCCIP	2940040	0.432414	1.5321	-0.20021	0.483185	-0.01872	0.033109			BCL6	6280458	-0.93007	6.11011	-1.17038	7.27919	-0.88299	5.47763	0.576019	2.99958	-0.7073	3.14159
BCDIN3D	7400246	0.187613	0.54443	-0.54276	2.43638	-0.6683	3.43251			BCL7B	6370593	0.936066	4.09125	-0.79515	2.72737	0.258597	0.597641	0.028069	0.046671	-0.31165	0.627256
BCKDHA	2810296	-0.7078	4.39754	-0.05271	0.119663	-0.86193	5.69695			BCL7B	2850360	1.57186	12.6631	-0.23436	0.722888	0.062359	0.153197	-0.06353	0.16086	0.248398	0.710884
BCKDHB	2140138	0.238078	0.634217	0.061782	0.116075	0.221585	0.548409			BCL7C	5260196	1.6536	15.7838	0.66352	4.22188	0.017234	0.044657	-0.08924	0.287542	-0.21793	0.731289
BCKDHB	2940292	1.13328	9.4828	0.108463	0.282717	-0.24377	0.827279			BCL7C	5820520	-0.35312	0.796846	0.46014	0.999503	-0.68759	2.04035	-0.3029	0.644851	0.423098	0.803359
BCKDHB	7400630	-0.19464	0.477226	-0.01136	0.019212	-0.01101	0.018741			BCL9	6400619	-0.63253	2.04167	0.712985	2.08883	-0.5397	1.55046	-0.41871	1.10556	-0.23394	0.394317
BCKDK	5220347	-1.00681	8.12023	0.563802	3.01061	-0.64926	3.81629			BCL9L	5960471	1.62621	13.3835	0.204043	0.610517	-0.17592	0.557397	-0.30167	1.22731	0.069111	0.147515
BCL10	110148	0.503113	2.39359	0.764491	4.37331	-0.66745	3.55188			BCLAF1	6760209	-0.89654	5.58192	-1.07072	6.19607	-1.08496	7.0657	-0.00703	0.014556	-0.75796	3.35265
BCL10	1340037	-1.07798	9.62642	0.380771	1.73948	-0.23772	0.875339			BCLAF1	3800176	-1.39118	8.12259	-0.38893	1.06119	-0.04922	0.090625	0.012622	0.022243	-0.32558	0.747027
BCL11A	3170440	-0.0395	0.074392	-0.20179	0.479048	-0.20215	0.484285			BCLAF1	3870634	-0.99567	4.83162	-0.69499	2.3983	0.700861	2.74607	0.277429	0.727932	0.167112	0.299386
BCL11A	6100364	-0.0125	0.025862	-0.28954	0.964309	-0.77538	4.48661			BCOR	6760273	-0.22614	0.485979	-0.74785	2.33738	0.024833	0.037933	-0.27433	0.638903	-0.68415	1.86008
BCL11A	6580450	-0.09393	0.216677	-0.38095	1.32143	-0.63703	2.97313			BCOR	1770435	0.352764	1.0137	-0.23246	0.506008	-0.97125	4.47169	-0.42109	1.33548	0.044971	0.067392
BCL11A	7330504	0.141636	0.435501	-0.37342	1.62414	-0.89772	6.58118			BCOR	510576	-0.82021	3.9924	0.027782	0.046717	1.00263	5.18741	-0.30598	0.915405	0.504998	1.47131
BCL11B	1030296	0.50851	2.36686	-0.91273	5.64852	0.049873	0.106517			BCORL1	4070296	1.43418	12.736	-0.4629	2.25175	-0.15196	0.511623	0.641032	4.32009	-0.12256	0.32038
BCL2	3180494	1.05919	8.35878	-0.32696	1.22911	0.451902	2.03617			BCR	2030110	0.054674	0.111292	1.14286	5.79058	-0.99584	5.33121	-0.30917	0.963465	-0.40791	1.11628
BCL2	4150201	1.03839	7.95053	-0.4715	2.11243	0.309376	1.12244			BCR	3180682	0.828213	2.74357	-0.00351	0.004355	0.112554	0.177992	0.249974	0.488708	-0.2163	0.324977
BCL2A1	7380477	-0.33097	1.43226	0.588809	3.30869	0.907328	6.68539			BCR	4070270	-0.03999	0.05752	-0.18541	0.287856	-0.75202	2.23337	-0.12739	0.207987	0.200837	0.291263
BCL2L1	670673	-0.36863	1.20497	-0.23473	0.597666	0.165662	0.381373			BCR	5900100	0.300863	0.606992	0.072274	0.096341	-0.31752	0.631919	0.229639	0.425058	0.711183	1.61519
BCL2L1	4290411	-0.25949	0.710527	-0.11478	0.235812	-0.05473	0.101827			BCS1L	7100131	0.985483	4.85054	1.09717	4.86986	0.216946	0.514362	-0.52419	1.86862	0.10531	0.175393
BCL2L12	5290634	-0.49081	1.83751	0.204035	0.483066	-0.00574	0.009735			BCYRN1	5960411	-0.13357	0.270293	-0.8608	3.15122	-0.79008	3.12633	-0.40514	1.18712	-1.12455	4.24128
BCL2L12	6420379	-0.5671	2.50497	-0.21368	0.558841	-0.30696	0.933333			BDKRB1	6940500	-0.66589	3.37536	0.93826	4.82258	-1.16713	7.38355	-0.35151	1.28743	-0.06515	0.120554
BCL2L12	7550753	-0.88099	5.77471	0.011955	0.02356	-0.49129	2.14314			BECN1	1690379	-1.02514	6.02247	-1.38482	7.90618	-0.04512	0.090839	0.120163	0.287758	-0.61754	2.16995
BCL2L13	7200452	-0.1376	0.332827	-0.49422	1.88225	-0.36711	1.20899			BEGAIN	360537	0.304078	0.713584	0.394265	0.886135	-0.89544	3.39093	0.350786	0.870898	-0.28942	0.526918
BCL2L2	5050156	-0.09668	0.202355	0.293762	0.797405	-0.19312	0.45536			BEST1	5420201	0.061823	0.140839	-1.55807	9.91746	-0.2368	0.724176	0.791895	4.48456	-0.64592	2.53014
BCL3	6330725	-0.41277	1.57919	0.720034	3.55387	0.078791	0.168333			BET1	1510746	-1.09805	5.12955	-0.0031	0.004402	0.469834	1.37821	0.31627	0.806723	0.177358	0.300269
BCL6	6280458	-0.51579	3.04175	1.18885	10.635	0.173307	0.569191			BET1L	3130672	1.17339	6.18306	-0.42892	1.17528	-0.04785	0.085304	0.243457	0.613989	0.261889	0.535624
BCL7B	2850360	0.021928	0.040464	-0.37241	1.14716	-0.17922	0.421186			BEX1	5550634	-0.16333	0.3158	0.873238	2.84207	-0.18926	0.367057	-0.12142	0.218261	0.140416	0.213264
BCL7B	6370593	-0.69323	4.12527	-0.75156	4.39019	-0.07966	0.18888			BEX1	6480468	-0.45423	1.06093	-0.03481	0.043565	-0.08221	0.11977	0.576645	1.50554	0.409649	0.716332
BCL7C	5260196	-0.36433	1.39668	-0.87936	5.26133	0.071681	0.158846			BEX2	4830674	0.867192	3.3636	0.22663	0.421127	0.054367	0.086981	-0.75371	2.71733	0.311571	0.58339
BCL7C	5820520	0.363472	1.19466	-0.22096	0.55707	-0.27614	0.763154			BEX4	1110615	-0.81555	3.15328	0.196889	0.360628	0.691086	2.36234	-0.26706	0.615367	0.257624	0.46511
BCL9	6400619	-0.29153	0.916049	-0.30492	0.926938	0.088029	0.187266			BEXL1	4490180	-0.84993	5.03828	1.23795	7.40759	-0.32888	1.16782	-0.59787	2.97171	0.484525	1.65737
BCL9L	5960471	-0.27218	0.812735	-0.54276	2.14463	0.401304	1.36047			BFAR	610022	0.521661	1.4529	0.429047	0.938546	0.865702	3.01297	-0.20856	0.407744	0.474478	0.980082
BCLAF1	3800176	0.772448	4.80184	0.589954	2.90987	0.157797	0.429292			BGLAP	4830356	0.169898	0.299948	-0.28576	0.508997	-0.53064	1.35567	0.613346	1.74394	-0.31533	0.528311
BCLAF1	3870634	1.10095	10.0577	0.584852	3.46351	-0.33191	1.43751			BHLHB2	2640735	-0.59578	1.89643	-0.13273	0.21736	-0.80957	2.91313	0.387572	1.00492	-0.70657	1.88379
BCLAF1	6760209	-0.35443	1.14882	0.326072	0.956307	0.164909	0.382609			BICD2	6840064	-1.09718	7.50825	-0.92462	5.07901	-0.98884	6.28337	-0.07071	0.170676	-0.9167	4.52118
BCOR	510576	1.22415	11.5901	0.057105	0.142308	0.323692	1.36216			BID	1440037	-0.74274	3.72747	-1.56895	9.27592	-0.04193	0.083565	0.193162	0.524104	-0.63472	2.2504
BCOR	6760273	0.099156	0.206206	-0.24775	0.622802	0.063152	0.118474			BID	1190022	-0.55527	2.05817	-1.41984	7.10297	-0.145	0.309917	0.213316	0.523532	-0.11944	0.204594
BCORL1	4070296	-0.25691	0.742203	0.311954	0.921552	0.462242	1.67919			BIN1	5130440	0.891292	6.19562	1.27447	8.75466	-0.67177	3.95113	-0.93663	6.64376	0.120326	0.282977
BCR	2030110	-1.06999	8.55711	-0.02779	0.060138	0.415453	1.80042			BIN1	650553	0.905992	5.81491	1.29945	8.28958	-0.53119	2.52351	-0.88505	5.62177	0.177066	0.425624
BCR	3180682	-0.08815	0.185998	-0.15648	0.353888	0.504577	1.85224			BIN2	3310343	-0.77443	3.19753	-1.27159	5.72153	-0.00841	0.013532	0.055015	0.098696	-0.63697	1.82176
BCR	5900100	-0.27882	0.794194	-0.06061	0.114132	-0.23935	0.611891			BIN3	1470291	0.617262	2.42032	-1.21685	5.72029	-0.03873	0.068926	0.016433	0.028769	-0.80554	2.78112
BCS1L	7100131	-0.2924	0.946942	-0.745	3.75986	0.021335	0.040689			BIRC2	7150600	-1.25653	9.20623	0.357901	1.24757	-0.68429	3.7583	-0.18708	0.579506	-0.86256	4.2677
BCYRN1	5960411	-1.15075	9.92702	0.040691	0.093137	0.338981	1.36994			BIRC2	4920707	-1.01833	4.5414	0.423334	1.03332	-0.48806	1.43944	0.307432	0.760384	0.091279	0.136902
BECN1	1690379	0.478413	2.00685	0.637247	2.95583	0.05004	0.10186			BIRC3	3060255	0.321645	0.913598	-0.20016	0.414118	-0.6498	2.48725	-0.51665	1.80738	-0.94805	3.53214
BEGAIN	360537	-1.15438	9.82376	0.220963	0.719076	0.18585	0.57245			BIRC3	7210154	-0.35146	0.829699	-0.16379	0.267415	-0.92057	3.34623	-0.5394	1.54431	-0.4302	0.862051
BEST1	5420201	-0.36291	1.3801	0.901445	5.43931	0.062745	0.135917			BIRC3	5080021	0.110432	0.178652	0.833894	2.357	-0.11527	0.182567	-0.63869	1.84348	0.049786	0.061085
BET1	1510746	0.736835	3.86298	0.100482	0.218527	-0.13556	0.316732			BIRC5	1230682	-0.25895	0.603844	1.12443	4.47986	-0.03463	0.055726	0.389748	1.06901	0.258718	0.47804
BET1L	3130672	-0.18107	0.452688	-0.38294	1.21294	0.410413	1.35863			BIRC6	20601	-1.19906	6.08057	-0.42965	1.12235	0.27112	0.657275	-0.15495	0.327277	-0.31142	0.646395
BEX1	6480468	-0.57388	2.7509	0.37171	1.3182	-0.27638	0.859316			BIVM	1090367	-0.57668	1.59621	0.461423	0.987471	-0.06837	0.101973	-0.33856	0.739784	-0.41896	0.780088
BEX2	4830674	0.185379	0.515596	-0.8582	4.84941	0.53643	2.30856			BIVM	4220270	0.508616	1.43067	0.85767	2.68832	0.540294	1.50994	-0.45441	1.21169	0.543295	1.21837
BEX4	1110615	0.92213	5.99688	0.017844	0.034818	-0.19065	0.523306			BLCAP	2690524	0.704918	3.6488	1.56469	9.70516	-0.34187	1.18375	-0.30219	1.02515	0.178527	0.396058
BEX5	1450240	-0.37617	1.26217	-0.36369	1.12776	0.051421	0.097972			BLK	6330471	1.07813	6.11618	1.04227	5.00637	0.239147	0.643916	-0.18953	0.487432	-0.23904	0.525588
BEXL1	4490180	-0.26462	0.802481	-0.27745	0.808404	-0.56668	2.39032			BLM	2450717	-0.59565	2.23742	1.09639	4.80064	-0.02413	0.041115	0.44091	1.42294	0.530744	1.4454
BFAR	610022	1.08363	8.40431	-0.25807	0.846824	0.140439	0.377015			BLMH	2850577	-0.55312	1.61081	0.661364	1.8003	-0.03257	0.048431	-0.56121	1.64601	-0.30895	0.549726
BHLHB2	2640735	-0.32557	0.982747	0.040999	0.073987	0.002399	0.004051			BLOC1S1	1450377	1.11215	7.32282	-0.21348	0.565495	-0.30267	1.02672	0.6275	3.16989	-0.78405	3.40848
BICD2	6840064	-0.70284	4.18311	0.917596	5.99575	-0.33018	1.21166			BLOC1S2	2630743	-0.7368	3.01393	-0.54148	1.6125	-1.10276	5.31417	0.210799	0.494026	-0.40419	0.948335
BID	1190022	-0.1152	0.282327	0.924155	5.48563	-0.13304	0.322703			BLVRA	2940022	-0.60298	2.38106	-1.44782	7.43248	-0.01474	0.025424	-0.02539	0.045825	-0.34448	0.807016
BID	1440037	-0.67729	3.9041	0.752265	4.3199	0.289085	0.988226			BLVRB	6620521	-0.30771	0.972219	1.25068	6.59384	-0.81207	3.98132	-0.02863	0.055477	-0.22841	0.508596
BIN1	650553	0.061625	0.133857	-0.85406	4.74474	-0.00595	0.011079			BLZF1	2940541	0.238543	0.588737	-1.10067	4.76669	-0.34523	0.950237	-0.34967	1.00162	-1.17323	4.72141
BIN1	5130440	-0.11225	0.285704	-0.94824	6.0507	-0.12245	0.304347			BLZF1	6130020	-0.4764	1.61149	-0.70831	2.50632	-0.97026	4.55399	-0.49093	1.68552	-1.05455	4.11804
BIN2	3310343	-0.793	4.88013	0.409323	1.59848	0.435496	1.77621			BMF	7650209	1.02416	4.42977	0.490742	1.24919	0.366183	0.919381	-0.17286	0.348306	-0.27574	0.507056
BIN3	1470291	0.17315	0.414601	0.201171	0.477058	0.123281	0.25953			BMF	110280	1.50198	10.5959	0.244518	0.663923	0.372523	1.35573	-0.27962	0.926039	-0.21813	0.518121
BIRC2	4920707	0.635334	3.73717	0.880139	5.89431	-0.54299	2.74373			BMI1	1090292	-1.05761	5.65358	-0.48349	1.49016	0.494639	1.73927	-0.52201	1.95618	-0.00463	0.006827
BIRC2	7150600	0.119191	0.304876	0.8425	4.95042	0.29762	0.988997			BMP2K	5960368	-1.14773	6.31785	0.164506	0.338069	-0.85477	3.96205	-0.26594	0.729048	-0.45396	1.21679
BIRC3	3060255	-0.33182	1.10662	-0.16343	0.396865	0.713368	3.44716			BMP2K	7200338	-0.61468	2.02634	0.64112	1.84352	-0.81471	2.99812	0.129164	0.241921	0.098181	0.143424
BIRC3	5080021	0.436529	1.74449	-0.80486	4.31212	0.224824	0.629686			BMP2K	670647	-0.69404	2.64944	0.987558	3.90863	-0.60218	2.04666	-0.31834	0.843733	0.169213	0.284398
BIRC3	7210154	0.587855	2.64221	-0.04623	0.08909	-0.4641	1.70509			BMP6	6980064	-0.40579	0.937	-0.79418	2.16614	-0.061	0.088742	-0.1941	0.349346	-0.04695	0.056992
BIRC4	2480121	-0.48115	1.87734	0.468347	1.68697	-0.1428	0.326427			BMPR2	6060475	-0.92629	3.55965	-0.2314	0.416991	0.1023	0.170745	-0.3694	0.903223	-0.48448	1.0365
BIRC6	20601	-0.05445	0.118561	-0.15547	0.391865	0.654803	3.2238			BMPR2	460730	-0.50171	1.2226	-0.5749	1.28044	0.226839	0.398435	0.11884	0.186839	-0.47892	0.888763
BIVM	1090367	0.50284	2.1399	-0.59327	2.60025	0.526087	2.17229			BMS1	1190717	-0.3854	1.35348	1.26548	6.8172	-0.50772	1.97219	-0.90497	4.89603	0.271156	0.640676
BIVM	4220270	0.647456	3.23298	-0.42368	1.55329	0.519202	2.15042			BMX	3610706	-0.47294	1.67148	-0.39833	1.11145	-0.88415	4.15689	0.975808	4.98615	-0.24503	0.514098
BLCAP	2690524	-0.19302	0.478013	-0.07878	0.152398	0.2775	0.744914			BMX	3140487	-0.27726	0.811963	0.073415	0.135776	-0.4634	1.65379	1.30583	7.93018	0.180529	0.363739
BLK	6330471	-0.03163	0.060574	-0.58967	2.38213	0.14627	0.332388			BNIP1	6420376	0.387266	1.03678	1.19482	4.79401	-0.11971	0.217277	-0.6099	2.03234	0.588593	1.48138
BLM	2450717	0.065968	0.129178	-0.16745	0.371604	0.006211	0.010461			BNIP2	7380136	-1.14137	7.32075	-1.13519	6.27915	-0.1817	0.490845	0.755436	4.03295	-0.13519	0.279093
BLMH	2850577	0.063645	0.129932	-0.59913	2.44618	0.102103	0.214941			BNIP3	6770608	-0.52103	1.62693	0.592511	1.66884	0.226593	0.48472	-0.81382	3.15398	-0.38648	0.819467
BLOC1S1	1450377	-0.88122	5.83257	-0.01561	0.031195	0.526458	2.41281			BNIP3L	620047	-1.05037	6.2851	0.924735	4.55222	-0.45795	1.74509	-0.30674	1.01635	-0.33081	0.854184
BLVRA	2940022	-0.46902	1.83991	-0.43489	1.53511	-0.09049	0.191209			BNIP3L	2640192	-0.53293	2.43097	1.34556	8.10281	-0.70239	3.56533	-0.1829	0.52132	-0.1274	0.264471
BLVRB	6620521	-1.02244	7.38864	-0.07008	0.157695	0.186436	0.531103			BNIPL	4390372	-0.23299	0.459759	-0.73919	2.04001	-0.53473	1.41611	0.165114	0.297433	-0.89906	2.46851
BLZF1	2940541	-0.10765	0.235744	0.032615	0.059201	0.483703	1.73777			BOAT	620274	-0.06858	0.133598	1.10746	5.09968	-0.98192	4.72067	-0.25617	0.683089	-0.27858	0.585299
BLZF1	6130020	-1.0233	8.23445	-0.14224	0.402025	0.607352	3.38824			BOK	2600072	-0.97168	4.56901	0.219749	0.454744	-0.60282	2.13928	0.634073	2.39617	-0.06141	0.092979
BMF	110280	-0.34278	1.09936	-0.38964	1.24874	0.020226	0.036289			BOLA2	1740717	-1.12381	5.19808	0.166879	0.298538	-0.03579	0.057505	-0.35331	0.924524	-0.18823	0.317573
BMF	7650209	-0.2128	0.550284	-0.29549	0.81606	-0.11181	0.233362			BOLA2	4860543	1.17061	6.55685	-0.40899	1.16908	-0.40931	1.317	0.321439	0.960373	-0.11385	0.200531
BMI1	1090292	0.897146	6.03689	-0.50131	2.22351	0.477184	2.07878			BOLA2	6370468	0.309871	0.949934	1.40482	7.59804	-0.72191	3.23887	-0.4897	1.86282	0.056151	0.093271
BMP2K	670647	0.310878	1.19849	1.0825	7.99138	-0.36844	1.46627			BOLA2	1740681	1.24171	7.01801	-0.2917	0.713408	-0.14462	0.316914	0.42369	1.41457	0.060435	0.096848
BMP2K	5960368	-0.47631	2.33778	0.751069	4.53173	0.581174	3.03197			BOLA2	6380367	1.30985	7.21106	0.511844	1.52527	-0.13597	0.281796	-0.05282	0.097531	0.320166	0.702714
BMP2K	7200338	-0.2461	0.691296	0.492085	1.79033	-0.44913	1.56884			BOLA2	60148	0.506661	1.63793	1.29143	5.71019	-0.42955	1.23724	-0.24748	0.589283	0.49448	1.21916
BMP6	6980064	-0.06202	0.129891	0.716192	3.3891	0.005484	0.009866			BOLA3	6520576	-0.5114	1.80979	1.25005	5.91478	-0.39552	1.19203	-0.50303	1.76514	0.085973	0.139639
BMP8B	4570279	-0.98642	6.9526	-0.03042	0.062668	0.251331	0.791692			BOLA3	3390093	-0.46145	1.54705	1.26825	6.0226	-0.45559	1.46427	-0.49366	1.71129	0.122686	0.210013
BMPR1A	3290441	0.544508	2.2631	-0.26364	0.721192	-0.09563	0.199962			BOP1	1660435	-0.74387	3.93537	1.26288	7.27591	-0.51072	2.14367	-0.58449	2.73028	0.362079	1.02858
BMPR2	460730	0.988164	6.95345	-0.10084	0.239699	0.27063	0.877203			BP75	70736	-1.25792	6.38215	-0.23403	0.476151	-0.33225	0.854824	0.104045	0.199066	0.07473	0.111941
BMPR2	6060475	1.27041	12.9653	-0.03302	0.081205	0.449553	2.41099			BPGM	6330133	-0.58622	2.83898	1.35823	8.2384	-0.74612	3.89764	-0.32935	1.19185	-0.1338	0.278424
BMS1	1190717	0.097678	0.279823	-0.80439	5.63183	-0.55946	3.18154			BPGM	3060682	-0.19372	0.701607	1.74478	13.6093	-0.43093	2.17235	-0.18726	0.66967	0.117076	0.290873
BMX	3140487	-0.72956	4.48013	0.96265	6.47963	-0.04793	0.106132			BPGM	6290301	-0.3479	1.10312	1.24047	6.28949	-0.59655	2.37995	0.352244	1.12303	0.265466	0.591847
BNIP1	6420376	-0.10044	0.219796	-0.55899	2.1911	0.010677	0.018904			BPHL	1740487	0.072193	0.129149	0.818832	2.83851	-0.45819	1.33552	-1.07704	5.01368	0.183431	0.314484
BNIP2	7380136	0.365744	1.81899	0.988195	8.25579	0.550491	3.28333			BPI	4200746	0.22798	0.593763	0.86385	3.58423	0.332202	0.968215	0.940341	4.75795	0.12586	0.2249
BNIP3	6770608	0.911368	5.86099	-0.31588	1.04504	0.144598	0.364303			BPNT1	5360039	-1.17857	5.44852	-0.43087	1.03463	0.005253	0.007889	0.104659	0.190091	-0.11983	0.181544
BNIP3L	620047	-0.512	2.41222	0.400967	1.54394	0.690538	3.67618			BPTF	4780192	-1.07204	5.42168	-0.97542	4.04011	-0.42552	1.30486	-0.06452	0.121543	-0.61178	1.79028
BNIP3L	2640192	0.653167	4.25256	1.01032	7.95755	0.001744	0.003772			BRCA1	2810465	-0.65815	1.99727	-0.15042	0.233363	-0.63715	1.83364	0.450496	1.1364	-0.16441	0.238619
BNIPL	4390372	-0.60685	3.14541	0.749679	4.12922	-0.63135	3.16538			BRCC3	4230259	-0.8712	3.25125	0.317388	0.634167	0.270917	0.571011	0.41082	1.05374	0.227032	0.372797
BOAT	620274	-0.86399	5.31522	0.381719	1.36826	-0.01578	0.03053			BRD1	1440450	0.492662	1.25872	0.519189	1.16619	-0.42008	0.964908	-0.30708	0.644568	0.570231	1.20681
BOK	2600072	-0.67669	3.36302	0.426839	1.52471	-0.13662	0.319413			BRD2	1340475	-1.01672	7.4772	-0.2945	1.01697	-0.98968	6.9446	-0.48056	2.45557	-0.75453	3.78838
BOLA2	60148	-0.73541	4.38821	-0.70354	3.83485	0.191833	0.550585			BRD3	6660626	0.350228	0.844288	0.545885	1.37797	-0.90768	3.35551	-0.31553	0.729886	-0.36014	0.688269
BOLA2	1740681	-0.6569	3.32144	-0.15652	0.386521	-0.44456	1.69511			BRD4	5550762	-0.08354	0.133274	-0.34708	0.677737	-0.89749	3.08241	0.112125	0.186578	-0.00198	0.002339
BOLA2	1740717	-0.94326	6.41738	-0.19814	0.561009	0.261142	0.828698			BRD7	6220270	-1.2472	7.86032	0.21172	0.514713	-0.11456	0.262298	0.030152	0.060141	-0.81042	3.25978
BOLA2	4860543	-0.79628	4.67122	-0.26483	0.803582	-0.23141	0.671767			BRD7	430040	-0.39928	1.04287	0.995351	3.50591	0.017375	0.026012	0.124317	0.226575	0.853519	2.49393
BOLA2	6370468	-0.82478	5.59265	-0.65193	3.58472	-0.20988	0.651245			BRD8	670397	-0.79813	2.51981	0.078377	0.105743	0.087438	0.130632	-0.15343	0.258294	0.026471	0.030968
BOLA2	6380367	-0.44085	1.72856	-0.63151	2.84748	0.102185	0.226366			BRD8	3420689	-0.55792	1.50449	0.250418	0.42628	0.079813	0.120156	-0.09753	0.154783	0.778521	1.90769
BOLA3	3390093	0.280605	0.938467	-0.50185	2.11942	-0.4103	1.57423			BRD9	2190563	-0.67873	2.88991	0.718791	2.68902	-0.87104	4.06387	-0.64185	2.65388	-0.5317	1.53252
BOLA3	6520576	0.292368	1.00173	-0.52916	2.31842	-0.38221	1.4219			BRE	4060292	-0.30268	0.727341	-1.29679	5.36682	0.014221	0.021655	0.20059	0.420261	-0.17304	0.280582
BOP1	1660435	-0.41416	1.63644	-0.61047	2.81578	-0.30996	1.00578			BRE	1400450	-0.42411	1.02755	-0.72165	1.9321	-0.02493	0.035123	0.22547	0.433822	0.436202	0.833942
BP75	70736	0.879576	5.47003	0.159336	0.404881	-0.08193	0.181481			BRF1	5670382	1.63862	13.9665	0.406556	1.71307	-0.11177	0.323436	-0.08339	0.23316	-0.19778	0.555281
BPGM	3060682	-0.07711	0.166768	0.617669	2.68279	0.249074	0.694697			BRF2	20500	1.01337	4.8541	1.07977	4.56746	0.036325	0.062051	-0.05717	0.104021	0.618722	1.76865
BPHL	1740487	0.073603	0.159018	-0.59983	2.5815	-0.3144	0.973154			BRI3	6270095	0.133304	0.285411	-0.67757	2.35028	-0.81591	3.52342	0.857453	3.93759	-0.48783	1.29155
BPI	4200746	-0.43287	1.60401	0.471293	1.71341	0.128127	0.286806			BRI3BP	7160601	0.413549	1.06807	0.089195	0.133895	-0.89291	3.26668	0.028455	0.043635	-0.64176	1.57579
BPNT1	5360039	0.553534	2.68518	0.13359	0.332121	-0.81801	4.74745			BRI3BP	4920594	1.00709	4.64311	0.084398	0.138715	-0.59285	1.9637	0.340684	0.913269	-0.24765	0.476388
BPTF	4780192	0.145224	0.333839	0.350793	1.03814	-0.10079	0.205333			BRI3BP	6840348	0.110596	0.2614	1.3682	7.81993	0.195347	0.52037	0.431847	1.65643	-0.01601	0.0261
BRCA1	2810465	-0.55082	2.3141	0.347991	1.07627	-0.09178	0.191164			BRI3BP	6450474	-1.25258	7.16634	0.260018	0.615142	0.077279	0.151892	0.531361	2.00589	0.157014	0.293519
BRCC3	4230259	0.733412	3.83062	-0.24293	0.672791	0.188398	0.481962			BRMS1	4570102	-1.39402	13.5717	-0.30117	1.34113	-1.21515	11.2569	-0.19	0.803531	-0.53775	2.89151
BRD1	1440450	-0.10127	0.244968	0.157778	0.404425	-0.76652	4.18113			BRMS1	4810129	1.43503	10.0903	-0.0451	0.087582	-0.3876	1.45106	0.206137	0.611987	-0.04663	0.084126
BRD2	1340475	-1.22772	12.0915	-0.27772	1.11639	-0.24063	0.914875			BRMS1L	3140039	-0.88652	3.36239	-0.34326	0.710474	0.100667	0.168814	-0.31912	0.742222	0.317052	0.579611
BRD3	6660626	-0.31334	0.95076	-0.00295	0.005029	-0.34597	1.04248			BRP44	5550612	-0.22017	0.584788	1.41172	7.56029	-0.50045	1.83244	0.119324	0.267695	0.201621	0.414038
BRD4	5550762	-0.49256	2.20988	0.899198	5.41382	-0.30968	1.03375			BRP44L	4890093	-1.54831	12.8265	-0.83749	4.95317	0.152049	0.466866	0.05281	0.13435	-0.44433	1.71091
BRD4	6060768	-0.28806	0.873221	0.379573	1.22804	-0.54989	2.19012			BRP44L	1990563	-0.41947	1.19514	-0.7636	2.50773	0.410944	1.11987	0.393371	1.08845	0.825207	2.53568
BRD7	430040	0.14293	0.321087	-0.09414	0.18479	-0.02981	0.05249			BRPF1	6940242	-1.01637	6.1322	0.137327	0.306077	-1.1696	7.21597	-0.52321	2.27251	-0.4216	1.2651
BRD7	6220270	0.622485	2.86507	0.102066	0.218039	0.198582	0.505215			BRPF1	3130138	1.43255	9.00686	-0.03467	0.06011	0.058909	0.1166	-0.06255	0.128067	-0.29873	0.709849
BRD8	670397	0.659762	4.22698	0.910708	6.61763	0.190011	0.609455			BRPF3	4480280	-1.18556	6.31423	-0.88478	3.51807	0.144044	0.304163	0.291706	0.792011	-0.06953	0.109438
BRD8	3420689	0.552891	2.58419	0.681648	3.37652	-0.22861	0.656864			BRSK1	2000110	0.034732	0.056027	-1.26624	5.1672	-0.2464	0.531248	0.21857	0.468359	-0.59423	1.487
BRD9	2190563	-0.14409	0.375753	-0.55683	2.4562	-0.56082	2.5099			BRWD1	6200041	-0.83051	3.03122	-0.51499	1.26047	-0.70546	2.27915	-0.04994	0.079221	-0.4389	0.904142
BRDG1	3870458	0.463328	1.76186	-0.11453	0.246208	0.419779	1.43434			BRWD1	5570195	-0.7764	2.68571	-0.47482	1.10007	0.321788	0.71122	-0.39948	0.997092	-0.30833	0.547205
BRE	1400450	0.059062	0.123433	-0.34265	1.08677	-0.55775	2.31024			BRWD1	5080066	-1.01224	4.53737	0.549278	1.53791	0.233198	0.514562	-0.02078	0.033794	0.026562	0.036366
BRE	4060292	-0.2129	0.560766	-0.4167	1.37609	0.339168	1.02385			BRWD2	2140139	-0.11575	0.191674	0.675664	1.74922	0.137561	0.228329	-0.25097	0.498773	0.963852	2.69485
BRF1	5670382	-0.22597	0.61918	-0.56475	2.24762	0.172526	0.413155			BSCL2	6900224	-0.34815	1.24774	1.40907	8.40314	-0.70497	3.48482	-0.46952	1.94907	-0.09979	0.19342
BRF2	20500	-0.20461	0.541206	-0.53541	2.06547	0.34495	1.06993			BSDC1	3370450	0.561569	3.01944	1.13381	7.16856	-0.76079	4.574	-0.10257	0.277888	-0.25234	0.720425
BRI3	6270095	-0.83639	5.39422	0.723899	3.99677	-0.17076	0.471493			BSG	20673	1.33241	15.076	0.98441	9.46617	-0.44103	3.3744	-0.14864	0.709438	-0.11303	0.385312
BRI3BP	4920594	0.007519	0.013224	0.244205	0.613737	-0.16336	0.365233			BST1	6270681	-0.47286	1.78048	-0.79182	3.32272	0.019126	0.035076	1.3539	8.37568	-0.01692	0.026441
BRI3BP	6450474	-0.00074	0.001388	0.426182	1.53701	-0.78611	4.08625			BST2	4900674	-0.88083	5.41846	-1.26252	7.80553	-0.40497	1.66032	-0.37376	1.51759	-0.21886	0.553385
BRI3BP	6840348	0.205911	0.518022	-0.22941	0.565784	0.035963	0.064534			BTAF1	2070209	-1.19358	6.49963	0.125866	0.238108	0.060555	0.11268	-0.55285	2.06064	-0.33508	0.767587
BRI3BP	7160601	-0.7615	4.37815	0.068766	0.148228	-0.54996	2.45453			BTBD1	4480008	-1.03166	4.18671	-0.53958	1.34402	-0.22735	0.452341	0.153882	0.28519	-0.23158	0.381637
BRMS1	4570102	-1.21981	11.1381	0.219914	0.743763	-0.26614	0.984967			BTBD1	4230528	-1.2105	6.37496	-0.45245	1.25316	0.429866	1.3083	-0.01053	0.017793	0.046264	0.069193
BRMS1	4810129	-0.84817	5.04281	0.022776	0.043757	-0.14727	0.36257			BTBD10	4250544	-0.81063	4.17313	-0.84971	3.82773	0.284231	0.845145	1.19982	7.34153	0.078213	0.139008
BRMS1L	3140039	0.690248	3.48876	0.07736	0.16147	0.291292	0.879124			BTBD11	6510608	-0.58782	2.74634	1.37332	8.12984	-0.26638	0.821745	-0.51783	2.264	-0.12236	0.246512
BRP44	5550612	-0.35684	1.2589	0.61667	2.75326	0.284521	0.858736			BTBD12	2120341	-1.4549	13.2717	-0.35227	1.54085	-0.2907	1.31381	-0.09148	0.284225	0.173417	0.519451
BRP44L	1990563	0.635392	3.01377	0.292964	0.867698	-0.21284	0.562467			BTBD14A	630706	-1.27153	10.6851	-1.19733	8.66678	-0.61347	3.74252	0.276256	1.16809	-0.07566	0.174104
BRP44L	4890093	0.271987	0.775535	0.348544	1.04163	-0.16079	0.366854			BTBD15	5700020	-0.85917	2.93048	-0.40552	0.825016	0.08179	0.12472	-0.01026	0.014412	-0.40681	0.751248
BRPF1	3130138	0.243978	0.68619	-0.35332	1.09555	-0.35239	1.10176			BTBD3	10608	-0.84839	5.25665	1.25625	7.87971	0.051516	0.116705	0.372347	1.52062	0.47062	1.66167
BRPF1	6940242	-0.3279	1.1303	-0.15663	0.386905	-0.71506	3.59543			BTBD6	6900307	1.15629	6.04027	0.971105	4.00995	0.208095	0.481466	-0.16599	0.37125	0.365638	0.84329
BRPF3	4480280	-0.02574	0.050079	0.725231	3.45753	-0.35338	1.14245			BTBD7	3440259	-1.24626	7.07575	-0.68739	2.51444	-0.16637	0.378848	0.64714	2.68968	-0.17108	0.324659
BRSK1	2000110	-0.16093	0.379233	0.247412	0.634679	-0.36286	1.09858			BTBD7	1780403	-0.43252	1.0083	0.329869	0.597822	0.257073	0.477799	0.245784	0.46497	0.760112	1.78847
BRWD1	5080066	0.256423	0.736571	-0.5791	2.33653	0.296185	0.858351			BTD	1410091	0.822193	2.97273	0.629559	1.69177	0.155863	0.281394	0.307781	0.700481	0.730031	1.90196
BRWD1	5570195	-0.32596	0.98803	-0.10849	0.221584	0.022457	0.039516			BTF3	7330630	-0.91474	5.32736	0.774538	3.52786	-1.05326	6.27006	-0.24114	0.732902	-0.35781	1.01295
BRWD1	6200041	0.851111	5.65559	0.498726	2.25341	-0.49268	2.23639			BTF3	2650468	-0.91828	5.18255	0.765918	3.35111	-1.01066	5.72393	-0.21568	0.609903	-0.3566	0.97559
BRWD2	2140139	0.857187	6.12901	-0.45873	2.10886	-0.59138	3.19001			BTF3	7550575	0.412978	0.963522	0.91267	2.68482	-0.15921	0.266276	-0.28923	0.587957	0.299877	0.48901
BRWD2	5560136	0.080374	0.166764	-0.35377	1.06966	0.435989	1.47546			BTF3L4	1170717	-0.4112	1.12407	-0.35199	0.776375	1.01862	4.23782	0.551506	1.73526	0.299664	0.566193
BRWD3	4050653	0.118748	0.341961	1.04483	8.10166	0.369609	1.57616			BTF3L4	5490730	-0.55216	1.53825	0.121148	0.181328	0.476014	1.19232	0.353834	0.807385	0.797686	2.05637
BSCL2	6900224	-0.92946	6.63236	-0.43728	1.87337	-0.22365	0.701731			BTG1	4730369	-0.93713	6.04163	-0.0239	0.046431	-1.09797	7.25534	0.024146	0.052315	-0.56115	2.1685
BSDC1	3370450	-0.22885	0.617212	-0.20813	0.513362	0.460371	1.61404			BTG2	1010487	-0.13578	0.235454	-0.33513	0.651238	-0.73621	2.30043	-0.25349	0.515243	0.294687	0.498993
BSG	20673	-0.75339	4.04446	-0.11564	0.260552	0.181871	0.464335			BTG3	4920053	-0.40593	1.034	1.06836	3.76873	0.136132	0.243149	0.047975	0.075901	0.473737	1.02507
BST1	6270681	-0.5236	2.66728	1.07323	7.8449	-0.26554	0.899599			BTK	6380161	-0.95491	3.96927	-0.1201	0.196692	-0.16307	0.313003	0.473039	1.37345	-0.61041	1.54692
BST2	4900674	-1.01818	7.59876	-0.25259	0.818406	-0.10063	0.248822			BTLA	2810064	-0.15174	0.270627	0.410779	0.869001	0.41568	0.991	-0.68415	2.14894	-0.38652	0.723566
BTAF1	2070209	1.02768	7.44625	-0.19005	0.536764	0.044292	0.094923			BTLA	2450494	0.128939	0.213763	0.747345	1.99112	0.395882	0.880727	-0.33753	0.728855	0.710814	1.66065
BTBD1	4230528	0.64915	3.22147	0.431415	1.5851	0.024499	0.047			BTN2A1	2570477	-0.36063	1.43118	-1.77379	12.0426	0.000349	0.000699	0.165729	0.481971	-0.54556	2.04882
BTBD1	4480008	0.703683	3.93276	0.354806	1.25937	-0.62089	3.03719			BTN2A2	70458	-0.60358	1.75767	-0.67947	1.79453	-0.42036	0.995938	-0.31839	0.697409	-0.21842	0.338475
BTBD10	4250544	0.11567	0.328088	1.08004	8.43809	0.276981	1.01403			BTN3A1	3130600	0.360485	1.40958	-1.44315	9.22964	0.079418	0.186857	-0.4608	2.03701	-0.23906	0.613718
BTBD11	6510608	-0.56868	2.44825	0.137759	0.310387	-0.31516	0.945763			BTN3A2	2570253	-0.37053	1.30154	-1.32576	7.36024	-0.02317	0.04358	-0.31599	1.01893	0.226921	0.505773
BTBD12	2120341	-0.27384	0.867767	-0.01524	0.028659	-0.78658	4.17822			BTN3A2	4610674	-0.05876	0.098598	-0.93113	3.24971	0.376712	0.928258	-0.30321	0.716877	0.32434	0.616799
BTBD14A	630706	-0.7649	4.90669	0.752095	4.44967	-0.7568	4.54821			BTN3A3	1430717	-0.31981	1.24168	-1.31239	8.52055	0.174821	0.516895	-0.6008	3.20961	0.190994	0.476223
BTBD15	5700020	-0.09616	0.222125	0.130476	0.305477	0.776428	4.06885			BTNL3	1470102	-0.09835	0.146643	-0.49912	1.0105	-0.29494	0.545473	0.454565	1.02669	-0.12484	0.157661
BTBD3	10608	0.631223	3.04407	0.44878	1.65894	-0.25296	0.721611			BTNL8	5860551	-0.44915	1.84626	-1.65011	10.4004	-0.01158	0.02261	0.524239	2.33347	-0.16476	0.358676
BTBD3	6020653	-0.34151	1.09026	0.321613	0.939677	0.206842	0.514776			BTRC	1090477	0.099491	0.156939	0.829963	2.31079	-0.47465	1.13138	-0.12669	0.207694	-0.0029	0.003315
BTBD6	6900307	0.202347	0.566381	-0.84563	4.6058	0.236994	0.669081			BUB1	2070224	-0.2541	0.584631	1.1184	4.4105	-0.05369	0.088695	0.3921	1.07039	0.290041	0.552167
BTBD7	1780403	0.320698	0.963494	0.079516	0.154144	0.024856	0.043887			BUB3	6350348	-0.88898	3.16102	-0.49211	1.11201	0.064948	0.098307	0.014728	0.021161	-0.45679	0.903508
BTBD7	3440259	-0.9081	5.95609	0.477604	1.99523	-0.12159	0.298458			BUB3	870491	-0.89547	4.51441	0.895482	3.86068	-0.60109	2.38195	-0.57945	2.33672	-0.03675	0.05793
BTD	1410091	0.32139	1.022	0.223381	0.578316	0.418518	1.43522			BUB3	2100594	-0.66224	2.26217	0.022083	0.030055	0.700924	2.38597	-0.59686	1.93793	0.013451	0.016697
BTF3	2650468	0.001117	0.001998	0.090003	0.182578	-0.55151	2.14637			BUD13	50487	1.1379	5.08448	0.003519	0.0048	-0.0851	0.143722	-0.04083	0.06591	-0.21451	0.361279
BTF3	7330630	0.362816	1.34161	0.111785	0.259153	-0.52351	2.24814			BUD31	4490706	-0.60366	2.23628	0.054058	0.087712	-1.17922	5.88171	0.282933	0.73794	-0.48706	1.24785
BTF3	7550575	0.092532	0.205883	7.025e-05	0.000124	-0.71057	3.38523			BXDC1	2350368	-0.14812	0.27141	0.875856	2.7789	0.036547	0.054979	-0.65492	2.09369	-0.28791	0.504074
BTF3L4	1170717	0.68945	3.49711	0.299675	0.910551	-0.18522	0.474544			BXDC2	1110722	-0.93548	3.64911	-0.18151	0.309657	0.332865	0.761455	-0.33769	0.803373	-0.08902	0.123806
BTF3L4	5490730	0.517711	2.11193	0.104756	0.222712	-0.37253	1.20862			BXDC2	2120445	-0.331	0.874162	0.95874	3.64852	0.381587	1.03446	-0.66973	2.47971	0.733941	2.18456
BTG1	4730369	-0.69955	3.65808	0.5466	2.30627	-0.09587	0.212811			BXDC5	2630626	-1.41955	12.4468	-0.13408	0.389774	0.355845	1.65488	-0.2295	0.914244	-0.1652	0.459311
BTG2	1010487	-0.11792	0.260997	0.501851	1.8063	-0.19153	0.4606			BYSL	4860356	0.686136	3.34305	1.52811	9.05021	0.086987	0.190961	-0.66878	3.21517	0.409384	1.18127
BTG3	4920053	0.768962	4.31425	-0.40884	1.48771	-0.13316	0.319919			BZRAP1	6420646	0.408018	1.03048	0.749542	2.17645	-0.29292	0.626928	-0.67853	2.19319	0.611526	1.44183
BTG3	7210605	0.321082	1.14678	-0.08535	0.19203	0.664944	3.37298			BZRPL1	7380195	0.179428	0.486706	1.62818	9.94243	-0.4539	1.74798	-0.10234	0.240957	0.337246	0.906927
BTK	6380161	-0.05661	0.112994	0.114834	0.243032	-0.54144	2.08041			BZW1	2690114	-0.33751	0.743296	0.150734	0.231086	-0.842	2.75633	0.155502	0.272099	-0.41957	0.788707
BTLA	2450494	0.409804	1.44524	-0.17082	0.401054	-0.33128	0.99948			BZW1	2070162	-1.10304	5.32297	-0.23604	0.484554	-0.74744	2.86599	-0.25116	0.604771	-0.25877	0.498527
BTLA	2810064	0.495755	1.91497	-0.22112	0.557284	0.048136	0.090847			BZW2	1440612	-0.06298	0.167142	1.76503	13.4502	0.263714	1.01443	-0.4001	1.94699	0.269237	0.84315
BTN2A1	1110093	0.004885	0.008989	0.664343	2.94657	-0.31307	0.940728			C10ORF10	2900747	0.448102	2.1727	1.64947	11.7035	-0.3698	1.56219	0.208818	0.705419	0.286494	0.870985
BTN2A1	2570477	-0.40271	1.63548	0.795177	4.50104	0.307618	1.0356			C10ORF104	7210300	-1.46815	11.6784	-0.80617	4.49608	0.036374	0.084091	-0.28873	1.12486	-0.61764	2.70413
BTN2A2	70458	-0.62092	2.84066	0.172566	0.41545	0.177703	0.435144			C10ORF11	650743	0.00066	0.000938	-0.39535	0.827454	0.568787	1.57705	0.842054	2.96322	-0.17303	0.257774
BTN3A1	2120184	-0.16811	0.42656	0.411696	1.41113	0.439701	1.57519			C10ORF119	5050112	-0.89874	4.58529	-1.37567	7.26419	-0.1259	0.276362	0.401441	1.35972	-0.34291	0.841502
BTN3A1	3130600	-0.19337	0.496596	-0.45693	1.59521	0.373864	1.19025			C10ORF125	2510546	1.06606	4.53019	-0.1404	0.230569	0.030394	0.04637	-0.2305	0.487882	-0.34183	0.654013
BTN3A2	2570253	0.309122	0.967584	0.096924	0.202995	-0.56745	2.3044			C10ORF128	450674	0.359833	0.764097	-0.14021	0.20133	-0.56785	1.42264	-0.00715	0.009596	0.199518	0.282303
BTN3A2	4610674	0.167408	0.399419	-0.14141	0.306299	0.352043	1.05274			C10ORF132	1710333	0.33953	0.804169	0.801727	2.44414	-0.68244	2.16232	-0.61883	1.93359	0.080239	0.109707
BTN3A3	1430717	0.151699	0.376827	-0.67116	3.06997	0.523811	2.0849			C10ORF137	3190020	-1.17726	6.25938	-0.60564	1.98018	0.249918	0.620241	-0.33031	0.944949	-0.27585	0.578197
BTNL2	1740301	-0.25035	0.803332	0.917224	5.60062	0.103401	0.243154			C10ORF141	4780189	-0.57493	1.48544	-0.27095	0.449016	-0.46783	1.05975	-0.05597	0.080109	0.023858	0.027193
BTNL3	1470102	-0.49247	1.92606	0.361356	1.12923	0.024969	0.045573			C10ORF2	2190538	1.02562	5.79361	1.26064	6.69181	0.204473	0.530243	-0.47358	1.81492	0.127416	0.241759
BTNL3	5890523	-0.55376	2.4593	0.593117	2.57103	0.084975	0.18218			C10ORF26	150678	-0.76203	3.70243	-0.85126	3.73644	-0.00361	0.006443	0.517416	2.0559	0.891365	3.60204
BTNL8	5860551	-0.34341	1.33801	1.06802	7.51678	-0.19166	0.554735			C10ORF28	730300	0.502299	1.22609	0.362024	0.664856	-0.19461	0.32875	0.121174	0.191297	-0.36346	0.60756
BUB3	870491	-0.09446	0.213885	-0.76795	3.86803	0.055303	0.111381			C10ORF32	6100300	0.355775	0.771416	0.412347	0.819052	0.596429	1.57252	0.119575	0.192931	0.777065	1.86547
BUB3	2100594	1.17376	11.9572	-0.42604	2.27329	0.780867	6.05903			C10ORF32	1850524	0.912119	3.88218	0.645296	1.95862	-0.0706	0.121789	0.089481	0.163652	0.997039	3.40975
BUB3	6350348	0.025213	0.050902	-0.2355	0.669204	0.909618	5.34493			C10ORF33	1030278	1.18142	7.61228	1.22501	6.92935	0.284571	0.898176	-0.43725	1.74493	0.321967	0.864096
BUD13	50487	-0.72973	4.08332	-0.54567	2.39057	0.232596	0.67946			C10ORF35	2510253	-0.60057	3.86288	-1.67341	13.3271	-0.2884	1.23315	-0.35752	1.7587	-0.49176	2.18631
BUD31	4490706	-0.38017	1.3479	0.619975	2.69926	0.093753	0.200834			C10ORF38	5670706	0.676958	2.45784	0.98737	3.71954	-0.00163	0.002486	-0.84027	3.41379	0.112181	0.17298
BXDC1	2350368	0.318395	0.99448	-0.52871	2.0073	0.150659	0.345055			C10ORF4	780491	0.201965	0.352414	-0.50632	1.05659	0.27624	0.511281	0.580368	1.50482	0.015512	0.017485
BXDC2	1110722	0.583558	2.68291	-0.43809	1.60339	0.501282	1.99515			C10ORF46	4070598	-0.5809	1.96629	-0.82511	2.85921	-0.87963	3.56052	0.273807	0.66183	-0.16026	0.265598
BXDC2	2120445	1.09926	8.90235	-0.42967	1.87431	0.253224	0.859762			C10ORF47	1110767	-1.18092	6.98553	-0.88922	3.97536	0.531236	2.0555	0.354511	1.16611	-0.27124	0.62551
BXDC5	2630626	0.522012	2.28022	-0.00159	0.002896	0.632999	2.92713			C10ORF47	870014	-0.92458	3.387	-0.52855	1.24537	-0.19398	0.354891	0.195192	0.368708	-0.03518	0.043728
BYSL	4860356	0.350072	1.13873	-0.48915	1.77218	0.136144	0.303265			C10ORF54	6620292	-0.7124	4.13766	-1.42792	9.48048	-0.78304	4.59498	0.531353	2.6538	-0.65488	2.79543
BZRAP1	6420646	-0.04257	0.084157	-0.57206	2.30444	0.442008	1.55876			C10ORF56	6110195	0.163618	0.287419	-0.61063	1.48793	-0.28168	0.557829	-0.16612	0.29278	0.343803	0.595296
BZW1	2070162	0.67233	3.67809	0.656232	3.30588	-0.03114	0.063695			C10ORF57	1170398	-0.82753	3.59499	0.313967	0.73426	0.869834	3.73725	0.009826	0.016426	0.021999	0.031375
BZW1	3400300	-0.15977	0.381996	0.438564	1.47252	0.076558	0.151298			C10ORF58	2120468	-0.97716	6.46565	-0.64722	3.01116	-1.16054	7.92599	-0.41009	1.76532	-0.97875	5.03877
BZW2	1440612	0.632008	2.96802	-0.13059	0.296083	0.362531	1.18701			C10ORF58	5960168	0.238838	0.417025	0.689364	1.59702	0.1575	0.242844	-0.33521	0.665499	-0.01348	0.014822
C10ORF104	7210300	0.701609	3.52381	-0.09124	0.193211	0.213296	0.56278			C10ORF59	5260441	-1.12318	5.42316	-0.63391	1.9583	-0.48689	1.48706	-0.09026	0.168698	-0.59874	1.61662
C10ORF11	650743	-0.42483	1.48359	0.088137	0.175448	0.060876	0.116187			C10ORF6	6510368	-0.4781	1.27959	0.894924	2.8089	-0.32186	0.703693	-0.35894	0.846871	0.105381	0.145807
C10ORF119	5050112	-0.24647	0.684033	0.47445	1.6757	0.026343	0.047682			C10ORF61	6620056	0.339301	0.746276	0.230273	0.388117	0.154338	0.261116	-0.82043	2.73837	-0.39153	0.714183
C10ORF125	2510546	-0.54297	2.64221	-0.80768	4.67131	0.087901	0.203841			C10ORF61	1010129	0.07813	0.109698	0.288964	0.45974	-0.24916	0.42119	-0.32695	0.622318	0.247943	0.345638
C10ORF128	450674	-0.30824	0.907446	0.094724	0.188195	0.031607	0.056404			C10ORF63	4880022	-1.20372	7.03921	-0.82888	3.50328	-0.47126	1.6808	0.029883	0.056776	0.075981	0.129514
C10ORF137	3190020	0.529571	2.32117	0.374566	1.27587	0.351921	1.17405			C10ORF64	6400072	0.681716	2.04431	0.269477	0.470966	-0.47679	1.15784	-0.35996	0.802234	0.144767	0.200473
C10ORF141	4780189	-0.30567	0.904333	-0.169	0.383425	-0.07997	0.157013			C10ORF73	770161	0.715448	3.01474	-1.02656	4.43727	-0.42365	1.31892	0.181057	0.421299	-0.13716	0.240358
C10ORF2	2190538	-0.04901	0.094846	-0.3942	1.23893	-0.0299	0.053689			C10ORF76	730593	1.20913	5.74886	0.177681	0.32114	0.190703	0.388366	-0.19157	0.402787	-0.09326	0.138093
C10ORF26	150678	-0.1166	0.274253	0.468731	1.75787	-0.72714	3.55952			C10ORF78	5570300	-0.82531	3.11682	0.520624	1.32803	0.034873	0.054018	0.392711	1.02564	0.655708	1.68603
C10ORF28	730300	-0.31865	0.961937	0.064107	0.121596	0.215974	0.533301			C10ORF84	3310543	-0.93995	3.6663	0.325927	0.660556	-0.39358	0.961944	0.24411	0.515608	0.033523	0.04317
C10ORF30	4390047	0.202046	0.502303	-0.08074	0.155294	-0.05811	0.108108			C10ORF97	3060661	-1.30143	9.98109	-0.89184	5.15615	0.629842	3.46085	0.051868	0.126521	-0.52134	2.06431
C10ORF32	1850524	0.042048	0.080211	-0.05618	0.105414	-0.41879	1.36783			C11ORF1	610400	0.560762	1.48392	0.433812	0.877978	0.319763	0.643086	-0.46777	1.13633	0.448571	0.83355
C10ORF32	6100300	0.749916	4.00261	0.150304	0.359534	0.000738	0.001336			C11ORF10	630445	0.227544	0.573641	1.17419	5.45752	-0.7962	3.45232	0.044324	0.082083	-0.14626	0.261724
C10ORF33	1030278	-0.47011	1.97239	-0.73161	3.7307	0.177731	0.465375			C11ORF17	6270112	-0.20235	0.347485	0.261936	0.422258	0.353167	0.699367	-0.47185	1.08903	0.075411	0.090228
C10ORF35	2510253	0.318613	0.966706	-0.18416	0.430842	-0.19587	0.470837			C11ORF17	3180288	-0.22651	0.389361	0.133525	0.180686	0.14026	0.210282	-0.42063	0.894249	0.19974	0.267966
C10ORF38	5670706	0.571395	2.47511	-0.03767	0.070805	0.316703	0.955347			C11ORF17	2190753	0.205449	0.34529	0.094709	0.122597	0.362073	0.703859	0.231954	0.402565	0.560518	1.05355
C10ORF4	780491	-0.81843	5.75688	0.505411	2.48432	0.620952	3.48868			C11ORF2	7400341	-0.897	5.9087	1.02754	6.11621	-1.04918	7.08504	-0.30219	1.14968	-0.06863	0.140467
C10ORF46	4070598	0.148148	0.375375	0.752774	3.80175	-0.49285	1.95797			C11ORF24	6110348	-0.16876	0.330361	0.914822	3.10451	-0.55728	1.65412	-0.57404	1.79313	-0.37046	0.737066
C10ORF47	870014	-0.19983	0.495047	0.120389	0.248023	-0.07016	0.133409			C11ORF30	6980725	-0.17659	0.371285	0.444471	1.12832	-1.0616	4.70782	0.407047	1.15592	-0.14764	0.240199
C10ORF47	1110767	0.032596	0.060168	0.246045	0.619407	-0.03937	0.070863			C11ORF31	50360	-0.53517	1.41055	0.537507	1.21685	0.106341	0.165921	-0.47811	1.19478	0.092714	0.119785
C10ORF54	6620292	-1.15555	10.3226	0.602024	3.4517	-0.10042	0.271304			C11ORF35	6180553	1.27176	9.20464	-0.20992	0.581522	-0.71724	3.96027	0.19552	0.608358	-0.50454	1.84762
C10ORF56	6110195	-0.6997	3.55448	-0.09953	0.216064	-0.22749	0.620839			C11ORF38	2060746	-0.55708	1.90684	-1.00507	3.98258	-0.58652	1.98736	-0.47674	1.50918	-0.75307	2.30995
C10ORF57	1170398	0.054844	0.105299	-0.11045	0.223267	-0.12592	0.263366			C11ORF46	3840736	-1.18959	6.01732	0.293531	0.656828	-0.05009	0.086516	-0.31138	0.823623	-0.1717	0.299528
C10ORF58	2120468	-1.42001	16.4076	0.335457	1.65528	-0.08831	0.268307			C11ORF48	7100280	0.165502	0.361206	1.15961	5.07322	-0.82571	3.44593	-0.07009	0.130486	0.481584	1.21879
C10ORF58	5960168	0.588619	2.55125	-0.24779	0.654546	-0.0705	0.139699			C11ORF51	6840100	0.819596	3.10542	-0.00163	0.00222	-0.03094	0.047845	0.667014	2.26932	-0.3096	0.58142
C10ORF59	5260441	0.606072	2.71952	-0.20582	0.521117	-0.14173	0.325127			C11ORF54	2470463	-0.64453	2.19052	-0.96328	3.44191	-0.05052	0.081626	0.716268	2.57166	-0.55473	1.34499
C10ORF59	7330278	-0.1569	0.363257	-0.18472	0.425533	-0.14789	0.322554			C11ORF54	3360370	-1.02419	4.15325	-0.29533	0.575874	-0.34818	0.805658	0.345175	0.82322	-0.16287	0.247708
C10ORF6	6510368	-0.00119	0.002304	-0.83593	4.69875	-0.19035	0.513875			C11ORF56	5860243	1.08227	6.20388	0.379239	1.10906	-0.41972	1.4486	0.690691	3.19106	0.35631	0.91677
C10ORF61	1010129	0.554938	2.9461	0.069402	0.162259	-0.98631	6.98905			C11ORF57	870154	0.027229	0.037071	0.288769	0.483048	0.496467	1.14223	0.263512	0.491385	-0.15329	0.202223
C10ORF61	6620056	-0.01437	0.025555	-0.12258	0.253429	0.219091	0.533394			C11ORF59	290035	0.850855	4.44967	0.307375	0.83613	-1.05192	5.857	0.294108	0.910649	-0.27932	0.664317
C10ORF63	4880022	-0.24241	0.651416	0.306106	0.850879	-0.06703	0.128289			C11ORF60	5490379	-0.14106	0.260981	1.05111	3.75769	-0.19198	0.370793	0.35499	0.871012	0.310331	0.569194
C10ORF64	6400072	-0.41312	1.44267	0.172919	0.402592	-0.31397	0.912653			C11ORF61	7100554	-0.60157	1.79427	-0.37509	0.775084	-0.02116	0.030508	-0.59381	1.75931	0.207997	0.325284
C10ORF73	770161	-1.06065	9.27979	-0.02365	0.054265	0.30513	1.2431			C11ORF63	1740767	0.819809	3.62942	-0.93755	3.79477	-0.20725	0.477941	-0.29249	0.786396	-0.60772	1.76683
C10ORF76	730593	0.556503	2.68107	-0.79364	4.42992	0.531351	2.35431			C11ORF67	3310228	-0.19633	0.369039	0.691164	1.84249	0.26668	0.531746	0.507903	1.35945	0.74668	1.8619
C10ORF78	5570300	0.665556	4.08398	0.211358	0.670597	-0.98146	7.17359			C11ORF68	4050446	1.4803	10.7309	-0.17095	0.426823	-0.13543	0.351607	0.120333	0.312666	-0.40735	1.28454
C10ORF84	3310543	-0.1382	0.315443	0.307194	0.862297	-0.35903	1.09074			C11ORF71	1230543	-0.98112	4.34924	-0.2256	0.445077	-0.36932	0.972113	0.689441	2.55004	-0.40595	0.897338
C10ORF88	3440181	0.475694	1.9232	-0.27181	0.78635	0.622689	2.78081			C11ORF73	780440	-0.64956	2.72333	0.483764	1.48922	0.188289	0.446461	0.51049	1.88845	1.39382	6.51951
C10ORF97	3060661	0.763453	4.19624	0.213553	0.577165	0.095307	0.210785			C11ORF74	1580477	-0.02209	0.051514	1.76499	13.0429	0.013352	0.029713	0.152511	0.476404	0.534294	2.22163
C11ORF1	610400	0.574978	2.51839	-0.41337	1.41288	0.198588	0.504178			C11ORF75	4900747	-0.12977	0.313894	-1.62407	9.6587	0.233283	0.651292	-0.03974	0.08068	-0.38554	1.06684
C11ORF10	630445	-1.00013	8.4527	-0.70834	4.57907	0.150263	0.458314			C11ORF77	4390600	-0.58672	1.74408	0.006864	0.008976	-0.85799	2.99338	-0.23681	0.483586	-0.63103	1.49678
C11ORF17	2190753	0.307987	0.981236	-0.48464	1.81966	-0.32848	1.02316			C11ORF77	4880300	-0.00335	0.004526	0.403263	0.78808	-0.79049	2.38738	-0.05494	0.080272	-0.05713	0.069358
C11ORF17	3180288	-0.54784	2.38413	-0.3855	1.29861	-0.15102	0.360204			C11ORF80	5690463	-0.66108	2.355	0.646154	1.94075	-0.56968	1.81204	-0.68958	2.51093	-0.37052	0.777876
C11ORF17	6270112	-0.06059	0.127594	-0.12907	0.295363	-0.71818	3.47888			C11ORF82	2570019	-0.13941	0.264244	-0.54237	1.42846	0.775868	2.76997	0.914324	3.68601	0.206313	0.345227
C11ORF2	7400341	-0.5586	3.02639	-0.40332	1.69571	-0.7838	4.92664			C12ORF10	1260022	-0.38793	1.76977	1.55581	11.1865	-0.76207	4.73491	-0.13512	0.404642	0.247852	0.718145
C11ORF24	6110348	-0.68174	3.50577	-0.17654	0.449348	-0.36718	1.26128			C12ORF11	6400082	-0.76448	2.61019	0.391613	0.831823	-0.14397	0.251693	-0.51044	1.41903	-0.35366	0.655403
C11ORF31	50360	0.43163	1.5716	-0.41135	1.3703	-0.08126	0.165077			C12ORF24	780240	-0.34318	0.732351	0.35323	0.65994	0.653023	1.7978	-0.07253	0.109218	0.129751	0.172855
C11ORF38	2060746	-0.691	3.69546	0.224153	0.634046	0.503988	2.11145			C12ORF26	6020661	-1.53796	12.3556	-0.79346	4.40162	0.10884	0.296007	0.067827	0.173527	-0.00713	0.013206
C11ORF46	3840736	1.02477	7.46702	-0.16844	0.460453	-0.14402	0.379386			C12ORF29	110240	-0.79054	3.14499	0.098002	0.161824	0.596616	1.97619	0.315712	0.806658	-0.50209	1.22029
C11ORF47	1070139	0.197807	0.48733	0.331722	0.930317	-0.19218	0.445312			C12ORF30	2360601	-0.36088	0.890033	0.660905	1.85439	-0.44402	1.1578	-0.70152	2.3787	-0.52734	1.19406
C11ORF48	7100280	-0.67425	3.41181	-0.2942	0.895617	-0.20236	0.53845			C12ORF31	2940546	-0.81679	3.62691	-1.20703	5.54136	0.443855	1.39102	0.234954	0.585226	-0.14316	0.249841
C11ORF51	6840100	-0.18153	0.440318	-0.08174	0.158709	0.264251	0.694505			C12ORF32	3180553	0.101181	0.167687	0.583211	1.44464	0.855481	2.9112	-0.01277	0.018453	0.174272	0.258936
C11ORF54	2470463	0.319917	1.29822	0.899077	6.20698	0.443588	2.02877			C12ORF35	7510424	-1.03303	8.77991	-1.68373	13.9455	-0.10752	0.338874	0.245477	1.06256	-0.44719	1.99527
C11ORF54	3360370	-0.15847	0.427192	0.942891	5.75973	-0.05147	0.107854			C12ORF35	7570477	-0.93839	7.94153	-1.66637	14.1	-0.29597	1.38938	0.222486	0.950158	-0.17	0.516317
C11ORF56	5860243	-0.48536	1.8437	0.139805	0.307501	0.043553	0.081204			C12ORF4	6420551	-0.47546	1.16855	0.624319	1.49612	0.198062	0.345417	0.086936	0.134103	0.532436	1.06834
C11ORF57	870154	-0.18406	0.467423	-0.3646	1.14149	0.503616	1.88196			C12ORF41	6660753	-0.88649	4.74517	1.10964	5.65251	0.073755	0.153807	-0.47492	1.84696	0.141138	0.276477
C11ORF58	3130661	0.280688	0.822429	0.260453	0.698151	0.284497	0.797074			C12ORF43	580014	0.035391	0.049444	-0.3406	0.612301	0.144675	0.229265	-0.6309	1.72065	-0.28365	0.438098
C11ORF59	290035	-1.06221	8.09941	-0.07047	0.162223	-0.11785	0.30118			C12ORF43	50414	-0.3348	0.761536	-0.45573	1.01555	0.73523	2.33108	0.022544	0.033274	0.549896	1.2041
C11ORF60	5490379	-0.28043	0.805923	-0.30008	0.835662	0.1622	0.369381			C12ORF44	1780367	1.20261	7.18412	1.09141	5.39892	0.282277	0.815902	-0.05379	0.109005	0.312125	0.760602
C11ORF61	2600092	0.359586	1.24147	0.242374	0.66388	0.505141	1.97606			C12ORF45	7510608	-0.237	0.461031	-0.05929	0.080334	-0.02909	0.041109	-0.61625	1.77458	0.55997	1.18754
C11ORF61	7100554	0.849134	5.44607	-0.00817	0.015998	-0.56377	2.67674			C12ORF47	3140138	-1.09354	6.33198	0.614431	2.29182	-0.35655	1.14655	-0.53227	2.16005	-0.5249	1.62449
C11ORF63	1740767	-0.7316	4.9298	-0.21204	0.69476	0.989321	7.52323			C12ORF48	990136	-0.64317	2.21535	0.958424	3.46539	0.060503	0.100398	0.187198	0.388883	0.184796	0.307326
C11ORF63	6040382	-0.0001	0.000181	0.241182	0.60342	-0.17064	0.386035			C12ORF49	3170102	-0.48429	1.28542	-0.24153	0.425771	0.434221	1.05859	0.620957	1.86202	0.719978	1.78794
C11ORF67	3310228	-0.65116	3.14865	-0.21331	0.561337	-0.18928	0.483016			C12ORF5	2350762	-0.761	4.47065	-1.50291	9.81451	0.04466	0.099412	0.112393	0.294946	-0.20064	0.499388
C11ORF68	4050446	-0.70446	3.81404	-0.11383	0.265326	0.570223	2.56753			C12ORF52	4900753	-0.5907	2.2824	1.19273	5.60119	-0.44899	1.45613	-0.49021	1.72115	0.487434	1.31546
C11ORF71	1230543	0.230822	0.649514	0.409492	1.39697	-0.60014	2.55515			C12ORF57	3130291	0.134893	0.254631	1.03003	3.70344	-0.58796	1.84655	-0.77181	2.83472	0.245786	0.439344
C11ORF73	780440	0.064682	0.131876	-0.34282	1.03793	-0.35763	1.11488			C12ORF62	6620360	0.435711	0.977711	-0.51102	1.05774	0.040984	0.055414	-0.17043	0.282558	-0.24746	0.361262
C11ORF73	3830021	-0.16333	0.410332	-0.16855	0.404741	0.684365	3.15152			C12ORF65	2320392	-0.51025	1.31899	0.566022	1.31716	-0.04085	0.058111	-0.48987	1.2421	-0.15097	0.209861
C11ORF74	1580477	-0.09967	0.213842	-0.31099	0.884956	-0.25159	0.663375			C13ORF15	160242	-0.03042	0.08658	1.5567	13.4338	-0.32996	1.72111	-0.05671	0.172038	-0.02461	0.057254
C11ORF75	4900747	-0.55378	2.52385	0.146483	0.354855	-0.66668	3.20648			C13ORF18	7000079	0.061698	0.102505	-1.12136	4.22789	0.046104	0.072745	0.368359	0.936116	0.220833	0.372235
C11ORF77	4390600	-0.00441	0.007692	0.178346	0.404384	-0.20575	0.491172			C13ORF18	2850286	0.226671	0.505185	-1.16043	4.68943	0.103645	0.186567	0.272138	0.645224	0.242638	0.43938
C11ORF77	4880300	-0.5273	2.20152	0.09405	0.197976	-0.45328	1.646			C13ORF23	1260575	-0.56146	1.89701	0.351475	0.820649	1.03251	4.59718	0.141014	0.284781	0.256524	0.486676
C11ORF80	5690463	-0.18204	0.454261	-0.07156	0.139735	-0.44452	1.52714			C13ORF23	6660711	-0.61882	2.24932	0.296862	0.663372	1.04089	4.75763	0.050085	0.088408	0.507047	1.2836
C11ORF82	2570019	0.257894	0.737498	0.511063	1.90604	-0.14427	0.327138			C13ORF25	4200022	-0.93358	4.11272	0.391134	0.957103	-0.67313	2.41485	0.149633	0.306997	-0.44877	1.05391
C12ORF10	1260022	-0.9376	6.9207	-0.33177	1.25801	-0.41236	1.76845			C13ORF27	2680482	-0.62873	2.68793	0.706494	2.73731	-1.12627	6.17612	-0.532	2.08456	-0.34595	0.856128
C12ORF11	6400082	1.15469	9.75793	0.10984	0.288124	-0.18622	0.573071			C13ORF34	580719	-0.58809	1.68999	0.472042	1.04779	0.212868	0.396317	-0.0752	0.118767	-0.40118	0.753597
C12ORF23	3290379	0.447399	1.84542	-0.2274	0.644184	0.81223	4.50605			C13ORF7	6980286	-0.71961	2.11576	-0.19403	0.298538	0.29317	0.561666	0.047698	0.068233	0.100574	0.127413
C12ORF24	780240	0.213535	0.557167	0.119249	0.251919	-0.42532	1.41666			C14ORF100	5700196	-0.88005	4.23693	-1.18789	5.64558	0.410698	1.29446	0.560711	2.13922	-0.11754	0.204538
C12ORF26	6020661	0.44493	1.76154	0.703725	3.40152	-0.15473	0.379267			C14ORF101	870326	-0.73948	2.55753	-0.91353	3.00871	-0.2614	0.548903	0.198833	0.396472	0.016551	0.020876
C12ORF29	110240	0.947867	7.07622	-0.47942	2.22614	0.662826	3.77265			C14ORF102	10551	0.273788	0.561442	-0.48955	1.08064	-0.54682	1.44608	-0.0548	0.083711	-1.0192	3.05538
C12ORF30	2360601	0.533561	2.16233	-0.03104	0.056557	0.137641	0.306837			C14ORF102	2680164	0.922401	3.38743	0.246861	0.43686	-0.16409	0.289215	-0.12321	0.210988	-0.34331	0.615655
C12ORF30	7510600	-0.45209	1.97781	0.105192	0.250363	0.862574	5.24224			C14ORF104	2490408	-0.75431	2.63511	-0.59558	1.57325	0.200497	0.388486	-0.39657	1.01016	-0.65221	1.6223
C12ORF31	2940546	0.280108	0.87054	0.277317	0.80543	-0.07416	0.153783			C14ORF106	1450603	-0.94128	4.09835	-0.13694	0.239647	0.310124	0.761722	0.067155	0.118931	-0.80189	2.46555
C12ORF32	3180553	0.73705	4.04873	-0.56047	2.44088	0.236789	0.68244			C14ORF108	4670743	-1.4428	11.4677	-1.0166	6.31658	0.239119	0.832756	0.06669	0.170275	-0.37675	1.28919
C12ORF35	7510424	-0.31442	1.27466	0.955494	6.898	0.477719	2.30593			C14ORF108	6220221	-0.58023	1.97973	-0.95187	3.5825	0.620462	2.11268	0.556644	1.85914	0.330574	0.679416
C12ORF35	7570477	0.405402	2.17836	1.29485	12.6056	-0.23951	0.932199			C14ORF112	3890397	-0.72185	2.5231	0.771929	2.3828	0.295408	0.660741	-0.16872	0.328601	0.413118	0.853446
C12ORF4	6420551	0.563047	2.52942	-0.24965	0.70366	-0.44568	1.65949			C14ORF118	1690367	-0.87901	3.25365	-0.38093	0.806088	-0.65692	2.01417	0.073879	0.120386	-0.40854	0.805712
C12ORF41	6660753	0.11471	0.290468	-0.46333	1.90461	-0.74605	4.10745			C14ORF118	4070068	-0.35404	0.806347	-0.29818	0.561864	-0.9168	3.20064	0.298025	0.644924	-0.25836	0.412641
C12ORF43	50414	0.69796	3.46281	-0.08966	0.18806	0.082446	0.171906			C14ORF121	5910762	-0.8688	4.16248	-0.12509	0.239638	-1.15114	6.06583	0.14756	0.333192	0.078574	0.128995
C12ORF43	580014	0.450316	1.63498	-0.16031	0.363616	-0.07478	0.147304			C14ORF122	4570014	-1.1491	5.26513	-0.12216	0.200876	0.004672	0.007018	0.240153	0.529366	-0.36305	0.741068
C12ORF44	1780367	-0.39267	1.6311	-0.9549	6.26432	0.112145	0.278222			C14ORF124	3310639	-0.11779	0.178205	0.409997	0.754308	-0.3337	0.635026	-0.0963	0.141496	0.457414	0.796539
C12ORF45	7510608	0.213366	0.567617	-0.26483	0.720163	-0.4017	1.32865			C14ORF129	5890608	-1.09585	4.97065	-0.6596	1.97218	0.088956	0.155025	0.231136	0.51294	-0.46915	1.07212
C12ORF47	3140138	-0.4641	1.95252	-0.72529	3.71686	-0.03879	0.078588			C14ORF129	5700301	-1.01819	4.7927	0.354214	0.850896	-0.28911	0.717284	0.569098	1.98933	0.466091	1.13968
C12ORF48	990136	0.144149	0.347669	0.432755	1.51004	0.393704	1.3235			C14ORF130	6100576	-1.12021	6.12943	-0.2168	0.483025	0.759512	3.32941	0.172682	0.411875	-0.19886	0.394476
C12ORF49	3170102	0.781781	4.35158	-0.19497	0.510202	-0.18622	0.484331			C14ORF130	3290209	0.57668	1.48449	0.539339	1.15309	-0.18748	0.310566	-0.08122	0.120082	0.044383	0.051707
C12ORF5	2350762	0.486531	2.12546	0.482257	1.96253	-0.71327	3.69494			C14ORF131	6590520	-0.41297	1.02241	-0.99846	3.27803	-0.35857	0.808557	-0.08989	0.147136	-0.49765	1.03953
C12ORF52	4900753	-0.48621	2.06952	-0.29476	0.914451	-0.5434	2.33083			C14ORF131	2260376	0.384848	0.885511	-0.6212	1.52615	-0.05114	0.07437	0.501661	1.29828	0.280165	0.454032
C12ORF57	3130291	-0.03678	0.075381	-0.85488	4.70735	0.291081	0.896461			C14ORF133	6110538	0.95017	3.67447	0.257452	0.476076	0.083437	0.13468	0.402761	1.01541	0.410871	0.815019
C12ORF62	6620360	-0.96514	8.00398	-0.7581	5.10963	0.179686	0.581455			C14ORF135	4780053	-0.8332	3.10558	0.479927	1.15834	0.421995	1.08022	0.141457	0.262406	0.442675	0.931874
C12ORF65	2320392	0.11953	0.259463	-0.22432	0.5476	-0.05286	0.097673			C14ORF135	4210470	-1.11325	6.58897	0.367223	1.08094	0.749147	3.55699	-0.00758	0.014211	0.531226	1.67989
C13ORF15	160242	0.226267	0.609683	-0.52201	1.94763	0.114215	0.243604			C14ORF138	6860743	-0.84142	4.55627	-1.53256	9.1096	0.02075	0.040001	0.280332	0.884103	-0.58788	2.03216
C13ORF18	2850286	0.14669	0.45787	1.21742	10.4892	0.024789	0.056402			C14ORF138	5220543	-0.85349	4.18996	-1.26018	6.3492	-0.15796	0.362036	0.485758	1.78337	0.090856	0.155912
C13ORF18	7000079	-0.206	0.69875	1.1765	9.59158	0.077027	0.19205			C14ORF139	5220333	-0.20105	0.341839	-0.50702	1.02902	0.040298	0.053788	0.14488	0.229169	-0.65003	1.33403
C13ORF23	1260575	1.32538	13.5873	0.020431	0.048195	-0.06293	0.165957			C14ORF142	610523	-0.43521	1.34702	-0.75642	2.64575	0.973576	4.37648	0.394849	1.16766	-0.5012	1.28158
C13ORF23	6660711	1.35609	15.0031	0.124223	0.397436	0.228589	0.917009			C14ORF147	1410050	-0.3195	0.745214	-0.83691	2.63375	0.412679	1.03392	0.851472	3.17021	-0.05613	0.074791
C13ORF25	4200022	0.683464	3.32395	-0.04936	0.095578	0.190998	0.48203			C14ORF151	2140360	0.761816	2.47885	-0.38537	0.779454	-0.1767	0.311379	-0.2444	0.485113	-0.00942	0.011176
C13ORF27	2680482	-0.93349	6.23271	-0.22325	0.652585	0.04469	0.094124			C14ORF153	7160747	-0.12671	0.305156	-0.71015	2.96294	-1.19968	7.20346	-0.53512	2.25826	-1.11454	5.23791
C13ORF34	580719	0.759647	4.44834	-0.13156	0.325771	0.213086	0.616268			C14ORF156	5290025	-0.70741	2.45445	0.692652	2.02763	-0.63855	2.02514	0.007531	0.011393	0.012038	0.015357
C13ORF7	6980286	-0.06573	0.139641	-0.38697	1.30696	0.737711	3.6263			C14ORF159	130020	0.094949	0.208217	-1.49319	8.35396	-0.46895	1.70772	-0.01757	0.033089	-0.53724	1.67
C14ORF100	5700196	0.708363	4.76373	0.759346	4.97785	0.413814	1.90993			C14ORF166	3290689	-0.86911	3.65645	0.270467	0.569338	0.729973	2.70461	0.009912	0.015946	-0.06221	0.090551
C14ORF101	870326	0.326306	1.01326	0.340326	1.01317	-0.18852	0.452897			C14ORF169	6510634	-0.48839	1.15931	-0.37099	0.677876	0.28676	0.533949	-0.06414	0.092372	-0.45206	0.808541
C14ORF102	10551	-0.47434	1.9671	0.142004	0.339006	0.076669	0.162389			C14ORF172	4150484	1.33031	9.26707	0.798329	3.88269	-0.37064	1.37564	-0.41912	1.71273	-0.31964	0.892242
C14ORF102	2680164	-0.39533	1.34791	-0.18949	0.452614	-0.16256	0.374699			C14ORF173	3060646	-1.14583	8.24267	0.313349	1.03948	-0.64815	3.5017	-0.40723	1.7805	-0.30583	0.918847
C14ORF104	2490408	0.757757	4.67216	0.173434	0.482902	0.652438	3.46754			C14ORF179	3170458	0.937458	4.77177	1.14662	5.49679	-0.34028	1.00926	-0.65544	2.78327	0.027426	0.042201
C14ORF106	1450603	0.893915	5.78469	0.300387	0.987113	-0.14344	0.365725			C14ORF2	2100341	-0.41223	1.18647	1.17039	4.86446	-0.39078	1.06014	0.102499	0.193036	0.484282	1.16268
C14ORF108	4670743	0.06447	0.129869	0.345054	1.03211	0.250363	0.661229			C14ORF21	7510291	-0.0865	0.137663	-0.49925	1.12241	-0.86337	2.87935	-0.08893	0.142031	-0.35511	0.6301
C14ORF108	6220221	0.957057	6.73275	0.309384	1.07244	-0.2637	0.859342			C14ORF24	610112	-0.77401	4.17097	0.016101	0.029003	-1.38261	9.12991	-0.43751	1.75696	-0.64601	2.43285
C14ORF11	2970097	-0.69693	4.422	0.286715	1.03844	0.849486	5.73692			C14ORF24	4260561	-0.26647	0.559139	-0.30319	0.577725	-0.84427	2.88406	0.164601	0.301524	0.284616	0.48401
C14ORF112	3890397	0.146013	0.341239	-0.41741	1.36801	-0.13855	0.30578			C14ORF28	4200253	-0.9773	5.37126	-1.30623	6.99056	-0.21296	0.556642	-0.0866	0.18745	-0.36544	0.952678
C14ORF118	1690367	-0.76823	4.43318	0.617616	2.91744	-0.12832	0.312388			C14ORF32	110328	-1.46161	12.5196	-0.81773	5.04579	0.265388	1.05482	-0.20671	0.766048	0.117117	0.290537
C14ORF118	4070068	0.292253	0.861324	0.233151	0.593474	-0.34043	1.01941			C14ORF4	5290626	-0.95167	5.46004	-1.40987	8.16592	-0.33138	1.08553	0.402532	1.49634	-0.56467	1.91265
C14ORF122	4570014	-0.23474	0.640893	-0.44521	1.52926	-0.11208	0.238136			C14ORF43	6370201	-0.7195	2.70268	-0.96067	3.57637	0.462378	1.33861	-0.20724	0.453884	-0.10684	0.16381
C14ORF124	3310639	-0.20577	0.544045	0.048486	0.092107	-0.57168	2.30698			C14ORF43	5890468	-0.63283	2.21355	-0.95025	3.5028	-0.17704	0.358529	0.010274	0.016322	0.388164	0.833594
C14ORF126	1030220	-0.07132	0.151641	-0.45629	1.65257	-0.48252	1.83083			C14ORF45	70403	-0.63739	3.22462	1.40692	8.74137	-0.55777	2.52325	-0.21415	0.655897	0.079014	0.149382
C14ORF129	5700301	0.625708	3.29247	0.690391	3.60398	0.055088	0.118881			C14ORF72	2850176	-0.46555	1.25158	-0.84034	2.59741	-0.22817	0.451226	0.749976	2.56133	-0.35469	0.664165
C14ORF129	5890608	0.225935	0.762625	0.540745	2.665	0.821075	5.26532			C14ORF80	7100008	-0.94727	4.66803	0.853395	3.41214	-0.59992	2.25643	-0.30974	0.881152	0.040327	0.061698
C14ORF130	3290209	-0.19877	0.491249	0.002717	0.004525	0.082758	0.160853			C14ORF82	7400594	0.86335	3.70651	-0.84151	3.04248	-0.24016	0.552344	-0.16436	0.348919	-0.44233	1.04565
C14ORF130	6100576	0.822843	4.83296	0.181429	0.472679	0.10618	0.243443			C14ORF85	360373	-0.2535	0.69532	-0.80754	3.28587	-0.99757	5.08353	-0.40004	1.33258	-1.26878	5.78953
C14ORF131	2260376	0.036583	0.067717	0.128222	0.266568	-0.11721	0.24105			C14ORF93	4610484	-0.62424	2.22058	0.628894	1.91628	-0.71918	2.65503	-0.13517	0.269794	-0.6688	1.89098
C14ORF131	6590520	-0.17937	0.438806	0.273783	0.732399	-0.35197	1.05842			C14ORF94	4810112	0.373236	0.972378	-0.66392	1.94948	-0.35716	0.882547	0.769928	2.8625	0.256162	0.458104
C14ORF132	730358	0.224258	0.602301	0.159921	0.365925	-0.49083	1.78773			C15ORF15	3420451	-1.42506	10.5925	0.403162	1.46179	-0.50815	2.33903	-0.00725	0.015226	-0.38749	1.24278
C14ORF133	6110538	-0.57439	2.60697	-0.45107	1.67123	-0.06426	0.13202			C15ORF17	2810114	-1.18963	6.36916	0.377017	0.985638	-0.08373	0.160299	0.430613	1.39313	-0.01065	0.01533
C14ORF135	4210470	0.978397	6.77752	0.015365	0.030381	-0.18415	0.511799			C15ORF23	6270452	-0.19745	0.347943	-0.08071	0.107992	-0.4701	1.08555	0.5302	1.34053	0.32183	0.521073
C14ORF135	4780053	1.31105	14.3058	0.167115	0.586733	-0.45964	2.65345			C15ORF23	2340528	-0.70066	2.27343	0.38215	0.799773	-0.36593	0.842519	0.366979	0.875112	0.565903	1.26975
C14ORF138	5220543	0.268249	0.977206	1.12144	8.5498	-0.26666	0.920288			C15ORF24	1770181	-1.08249	5.3816	-0.45923	1.26876	-0.5094	1.66788	0.469129	1.52862	0.325688	0.703818
C14ORF138	6860743	0.328053	1.54614	1.2411	11.6962	0.127248	0.391603			C15ORF26	4490278	-0.7881	3.07357	-0.96174	3.547	0.347699	0.878202	-0.00483	0.007574	0.122643	0.190693
C14ORF139	5220333	0.152455	0.357054	-0.30762	0.865051	-0.19905	0.480822			C15ORF28	1980259	0.130182	0.242027	-1.11356	4.2077	-0.43392	1.15094	-0.14248	0.269847	-0.61749	1.55024
C14ORF142	610523	0.527297	2.24169	-0.085	0.178317	0.533542	2.15907			C15ORF38	2340240	-0.08309	0.118369	-0.44879	0.842132	-0.19643	0.314773	0.138918	0.213194	-0.51338	0.922066
C14ORF147	1410050	0.187201	0.462561	0.090866	0.180756	-0.35204	1.05521			C15ORF39	870110	0.835441	5.54436	-1.41056	9.81232	-0.15581	0.466619	-0.00077	0.001688	-0.52605	2.12654
C14ORF149	1300719	-0.47443	1.81222	0.258509	0.6976	-0.32731	0.983707			C15ORF40	3130133	0.314599	0.766335	0.492304	1.25162	-1.00199	4.12435	-0.01135	0.017613	-0.46106	1.02741
C14ORF149	5820471	-0.00528	0.009202	0.021722	0.037394	-0.16	0.353387			C15ORF43	4760204	-0.7824	3.78918	0.140277	0.28974	-1.3121	7.71614	0.015811	0.029354	-0.06028	0.100719
C14ORF151	2140360	-0.25918	0.720667	0.064705	0.123274	0.314535	0.900756			C15ORF44	6200189	-0.50046	1.25317	0.222715	0.36021	0.290791	0.565297	-0.27	0.5288	0.59197	1.24028
C14ORF153	7160747	-0.02585	0.047664	0.065001	0.123286	0.357368	1.07693			C15ORF44	2650348	-0.49769	1.20637	0.275863	0.461549	0.028297	0.038056	0.128761	0.204949	0.649199	1.37866
C14ORF156	5290025	-0.59102	2.60126	-0.21918	0.562943	0.184426	0.451207			C15ORF52	2230156	-0.66628	2.93549	-1.29946	6.74316	-0.55676	2.15298	-0.28326	0.826326	-0.82497	3.11322
C14ORF159	130020	-0.77647	4.30669	0.350923	1.1639	0.012276	0.022998			C16ORF13	160358	1.41101	9.31219	0.574971	2.16958	0.193643	0.512386	-0.28421	0.895124	-0.27381	0.666337
C14ORF166	3290689	0.419929	1.5399	-0.09704	0.204739	0.540538	2.15503			C16ORF14	5690132	1.31363	7.12625	-0.10825	0.192366	-0.01875	0.031331	0.002444	0.004059	0.06852	0.105791
C14ORF169	6510634	0.244583	0.669249	-0.27491	0.742357	0.379689	1.19332			C16ORF24	1470561	1.71485	16.8944	0.652362	4.30889	0.027219	0.074925	-0.29452	1.51646	-0.00533	0.011827
C14ORF172	4150484	-0.5029	2.22109	-0.72007	3.68244	0.245406	0.723632			C16ORF30	160070	0.992935	5.31558	1.24904	6.35779	0.052096	0.100142	-0.59208	2.44345	0.452332	1.25469
C14ORF173	3060646	-0.05498	0.111366	-0.06416	0.126197	-0.59976	2.50758			C16ORF33	4760450	0.868327	6.12651	1.61463	11.9771	-0.06478	0.169418	-0.09984	0.287241	-0.03357	0.069242
C14ORF179	3170458	-0.46264	1.79484	-0.50004	1.89134	0.265338	0.748581			C16ORF35	2640528	-0.37633	1.26312	1.30378	6.881	-0.74211	3.39029	-0.49405	1.89514	0.02796	0.04442
C14ORF19	6580064	-0.35841	1.39079	0.088426	0.204341	0.917975	5.81908			C16ORF35	4150563	0.572829	3.33554	1.44419	10.6315	-0.61397	3.55008	-0.40746	2.00538	0.273173	0.835364
C14ORF2	2100341	-0.64713	3.06488	0.307071	0.917827	0.044987	0.087266			C16ORF44	2000767	0.489402	1.43138	-0.79092	2.52106	-0.65821	2.15501	0.154336	0.298961	-0.2954	0.548477
C14ORF21	7510291	-0.58208	2.51661	0.227928	0.59091	-0.02122	0.038563			C16ORF48	2760706	-1.12387	5.48179	-0.42407	1.08953	-0.61036	2.1107	0.281546	0.708136	0.056223	0.082537
C14ORF24	610112	-1.10889	9.04719	0.07273	0.173933	-0.3298	1.26787			C16ORF5	130709	0.901241	4.60215	1.25777	6.40941	-0.27623	0.767633	-0.63542	2.71585	0.462113	1.2924
C14ORF28	4200253	0.875184	5.3422	-0.08103	0.175828	0.102379	0.233256			C16ORF52	60243	-0.25999	0.520086	-0.69447	1.81296	-0.70406	2.09058	-0.02311	0.033152	-0.44284	0.84733
C14ORF32	110328	0.891807	5.5399	-0.05018	0.102891	0.024821	0.048649			C16ORF53	2340059	0.459667	1.21203	0.804756	2.39795	0.430463	1.06379	0.08292	0.135855	-0.1495	0.219252
C14ORF4	5290626	-0.80151	5.12776	0.715113	3.98882	0.161842	0.445921			C16ORF53	4230066	0.972561	5.69022	1.3129	7.48634	-0.06476	0.137589	0.279653	0.889963	0.604086	2.14061
C14ORF43	5890468	0.142652	0.352181	0.516034	2.04197	-0.67627	3.16892			C16ORF56	6940554	1.84082	23.1333	0.391614	3.0263	-0.10613	0.51334	-0.24001	1.68754	-0.08954	0.339937
C14ORF43	6370201	-0.07651	0.170682	0.660455	3.12209	0.373607	1.29771			C16ORF57	2750360	-0.026	0.056236	-1.53827	10.0637	-0.62596	3.14958	0.566954	2.8102	-0.43334	1.43775
C14ORF45	70403	0.06741	0.132326	0.08124	0.155884	0.106011	0.214009			C16ORF58	6940647	-1.35957	9.67586	0.536819	2.16457	-0.3653	1.37059	-0.47768	2.12502	-0.09536	0.192168
C14ORF72	2850176	-0.39268	1.39253	-0.20396	0.517603	0.547233	2.20004			C16ORF61	6400025	-0.77832	2.60598	-0.10586	0.156221	-0.20671	0.384496	-0.27322	0.570896	0.457552	0.913464
C14ORF80	7100008	-0.1658	0.417212	-0.17178	0.413627	-0.57867	2.40393			C16ORF63	6520497	-1.30163	7.6104	0.110715	0.211222	0.300635	0.846258	-0.09873	0.208753	-0.2519	0.540489
C14ORF82	7400594	-0.66842	3.4497	0.158589	0.396178	0.508783	2.11116			C16ORF68	650626	0.043736	0.066003	-0.24223	0.423226	-0.88949	3.0639	-0.46177	1.18549	-0.41598	0.795416
C14ORF85	360373	-0.43982	1.6172	0.136578	0.303812	0.345321	1.06655			C16ORF7	4760433	1.0338	8.53213	-1.26809	9.70547	-0.27291	1.15801	0.178854	0.659887	-0.21681	0.675911
C14ORF93	4610484	-0.60503	3.03108	-0.37912	1.36824	-0.46612	1.89667			C16ORF70	4670520	0.89366	3.62012	0.255316	0.503787	-0.4559	1.26504	0.414367	1.13962	0.386282	0.80339
C14ORF94	4810112	-0.50619	2.09227	0.558439	2.28531	-0.31731	0.978484			C16ORF72	3180450	-0.54866	2.79703	-1.60518	11.001	-0.407	1.71421	0.707942	4.11297	-0.34614	1.08028
C15ORF15	3420451	-0.42366	1.47906	-0.05011	0.093157	0.098823	0.202197			C16ORF74	3930152	0.541084	2.03377	1.41721	7.26281	-0.42414	1.36183	-0.05198	0.099152	0.281538	0.615224
C15ORF17	2810114	0.232746	0.677157	-0.40252	1.40722	-0.54468	2.26922			C16ORF75	4540072	-0.0048	0.011993	1.75115	14.5972	0.117593	0.380651	0.138131	0.483206	0.10399	0.270972
C15ORF21	60040	-0.72644	4.13276	-0.07122	0.156283	0.641432	3.19465			C16ORF79	60220	1.29526	8.33328	0.065725	0.126144	-0.52326	2.12667	0.008021	0.01536	-0.58561	2.00689
C15ORF23	2340528	0.079049	0.164617	0.261122	0.697338	-0.57072	2.2541			C16ORF80	5360630	0.40857	1.21824	1.14632	4.90924	0.780934	3.11465	-0.22436	0.527674	0.640088	1.83103
C15ORF23	6270452	0.074531	0.150016	0.275212	0.729164	-0.24154	0.614675			C16ORF86	3140653	1.33382	7.7245	0.147237	0.292831	0.005172	0.008808	0.013308	0.023598	-0.43057	1.11816
C15ORF24	1770181	-0.61098	2.73036	0.133438	0.297246	0.055396	0.107869			C17ORF37	10717	0.217156	0.409057	-0.76648	2.09059	-0.04503	0.064828	0.599315	1.68866	0.02317	0.027618
C15ORF26	4490278	-0.24388	0.651854	0.222749	0.547119	-0.26455	0.696845			C17ORF38	1240025	0.94781	3.74825	-0.11028	0.171898	-0.47715	1.28335	-0.05092	0.081615	-0.20037	0.322658
C15ORF28	1980259	-0.26856	0.749708	-0.20792	0.499854	0.02414	0.042612			C17ORF39	780070	-0.37852	1.26248	1.45718	8.00452	-0.28215	0.796037	-0.20226	0.52962	0.74324	2.60426
C15ORF29	6180544	-0.5796	3.76081	0.793487	5.82047	0.753586	5.41585			C17ORF44	5810167	-0.22076	0.548514	-1.45283	7.33836	0.280646	0.735322	0.574612	2.17003	-0.09759	0.16195
C15ORF38	2340240	-0.42782	1.63312	0.104585	0.229029	-0.6523	2.99686			C17ORF45	7100632	-0.76954	5.02617	1.29519	8.96409	-0.76871	4.84327	-0.25446	0.961494	-0.16342	0.416194
C15ORF39	870110	-0.65901	3.67384	0.426692	1.72925	0.428772	1.76816			C17ORF48	6580129	-1.25896	6.81157	0.019079	0.02965	0.380129	1.10598	0.12326	0.257088	0.222969	0.432996
C15ORF40	3130133	-0.33571	1.1184	-0.40542	1.39171	0.584798	2.4816			C17ORF49	2570035	1.44102	13.7731	0.987069	7.57656	-0.56836	3.83476	-0.14869	0.559347	-0.08426	0.220047
C15ORF41	270017	0.318854	0.968802	0.001788	0.00303	0.290135	0.804463			C17ORF53	4570224	-0.44272	1.36868	0.99178	3.9505	-0.02186	0.03602	0.574176	2.0136	0.058609	0.087108
C15ORF44	2650348	-0.03371	0.071185	-0.56044	2.52457	-0.62272	3.01765			C17ORF56	4230356	1.30249	7.27479	-0.147	0.285107	-0.12808	0.265914	0.115205	0.240918	-0.28621	0.613062
C15ORF44	6200189	0.08693	0.185605	-0.31163	0.908268	-0.40752	1.36079			C17ORF58	650168	-0.60236	1.63696	-0.34252	0.627935	0.400897	0.872789	0.423704	0.977051	-0.02532	0.029468
C15ORF52	2230156	-0.30216	0.885204	0.171842	0.389988	-0.15433	0.343165			C17ORF58	3440703	-0.5874	1.45459	-0.35198	0.620908	0.04609	0.061818	-0.00159	0.002027	0.204197	0.276348
C15ORF54	7400603	-0.39422	1.4158	0.345271	1.09109	0.415456	1.45236			C17ORF58	3450176	-0.82061	2.63868	-0.19654	0.308534	-0.00641	0.008526	0.159327	0.271186	0.210721	0.308295
C16ORF13	160358	-0.43876	1.78633	-0.75672	3.96934	0.187666	0.50079			C17ORF59	6400114	1.40489	9.10089	-0.25114	0.640009	0.180512	0.459175	0.279169	0.856371	-0.22158	0.492873
C16ORF14	5690132	0.072994	0.16026	-0.67396	3.18554	-0.30714	0.961566			C17ORF60	4290056	-0.72869	2.55386	-0.99414	3.42648	-0.04568	0.072262	0.119572	0.215031	0.214444	0.36162
C16ORF24	1470561	-0.33603	1.23093	-0.7686	4.21489	-0.24816	0.754385			C17ORF61	2340521	0.210207	0.546389	1.45474	7.8266	-0.53108	1.991	-0.25992	0.728635	-0.0671	0.111848
C16ORF30	160070	0.428581	1.73811	-0.87268	5.03905	0.306253	0.995419			C17ORF62	6560767	0.835239	5.13812	-0.39425	1.41713	-1.18976	8.16074	0.202384	0.636661	-0.48575	1.74251
C16ORF33	4760450	-0.31776	1.10847	-0.76376	4.07364	-0.16897	0.440352			C17ORF63	5570224	0.337381	0.708131	0.390615	0.750284	-0.28702	0.55055	-0.70836	2.08508	-0.19169	0.271974
C16ORF35	2640528	-0.0296	0.059783	-0.27087	0.802125	-0.71266	3.55078			C17ORF65	20131	0.737923	2.39938	0.240463	0.420374	-0.55961	1.52388	0.112111	0.18809	-0.19853	0.302333
C16ORF35	4150563	-0.38511	1.32237	-0.41897	1.41473	0.295564	0.852394			C17ORF68	4210286	-0.69274	2.4726	-0.99234	3.64129	-0.23959	0.517741	-0.37017	0.973869	-0.66036	1.76392
C16ORF42	2370414	-0.54351	2.581	-0.35903	1.27858	0.350068	1.2384			C17ORF68	5310181	-1.00482	5.0536	-0.85134	3.37369	-0.34516	0.986177	-0.52179	1.87971	-0.39366	0.959289
C16ORF44	2000767	-0.53219	2.4531	-0.05209	0.108182	-0.72625	3.81093			C17ORF68	6370288	-0.9206	4.27144	-1.04455	4.41152	-0.08162	0.152544	-0.31513	0.863983	-0.2359	0.460305
C16ORF48	2760706	-0.96603	7.22018	0.701764	4.05241	-0.33317	1.27272			C17ORF70	4540064	-1.00468	6.51085	0.903647	4.80483	-0.79324	4.46337	-0.61074	3.12184	-0.05498	0.103845
C16ORF5	130709	-0.25009	0.670527	-0.03993	0.07151	-0.14985	0.328146			C17ORF71	2490377	-0.96616	3.63582	0.07949	0.11355	-0.06643	0.101785	0.137719	0.240958	-0.22421	0.353511
C16ORF52	60243	-0.04704	0.092607	0.179932	0.427577	-0.5748	2.30205			C17ORF73	5130072	-0.09443	0.14357	-0.32097	0.564742	-0.60647	1.56248	0.284084	0.551689	-0.5092	0.970277
C16ORF53	2340059	-0.41172	1.41059	0.066262	0.126526	0.053985	0.101513			C17ORF74	6350326	-0.37467	1.26467	-0.1215	0.245963	-1.38352	8.38069	0.43091	1.55547	-0.30764	0.743392
C16ORF53	4230066	-0.45336	1.73113	-0.27252	0.767626	-0.30301	0.900477			C17ORF75	5900360	-0.32325	0.628172	-0.12745	0.172885	-0.46984	1.02416	-0.12983	0.199508	-0.47726	0.845017
C16ORF56	6940554	-0.19657	0.553191	-0.8237	4.50445	0.488543	1.98179			C17ORF79	3390477	-0.04457	0.061647	0.032714	0.03987	-0.12353	0.185474	0.342569	0.690478	-0.55897	1.07597
C16ORF57	2750360	-0.62714	3.28405	0.72358	3.86269	0.208344	0.597922			C17ORF80	1430678	-0.23785	0.511412	-0.15991	0.271064	-1.14857	4.91157	0.039412	0.062883	-0.48337	1.07035
C16ORF58	6940647	0.578019	3.62983	-0.51242	2.7968	-0.94044	7.46122			C17ORF81	2360131	1.35112	9.42805	0.958011	5.07494	0.208043	0.605211	0.20752	0.623098	0.663149	2.62554
C16ORF61	6400025	-0.38151	1.46166	-0.52472	2.24817	-0.52344	2.26571			C17ORF81	4180491	0.618693	1.85756	0.872835	2.67211	0.127836	0.215177	-0.07345	0.117271	0.788508	2.05741
C16ORF62	1170719	0.174656	0.419205	-0.10382	0.209703	0.288247	0.784773			C17ORF85	3180343	-0.2822	0.617868	0.749194	2.18278	0.405183	0.98883	0.511112	1.43733	0.244711	0.406828
C16ORF63	6520497	0.988099	6.83372	0.049446	0.104845	0.093759	0.219431			C17ORF87	5890678	-0.0115	0.017394	-1.17634	4.47206	0.112266	0.194174	-0.14771	0.277206	-0.21387	0.352936
C16ORF68	650626	-0.37174	1.23126	-0.28663	0.794461	-0.07443	0.147223			C17ORF90	940300	-0.776	4.56933	1.23902	7.67049	-0.74213	4.12439	-0.47861	2.19941	-0.01701	0.030322
C16ORF69	6770681	-0.6307	3.53572	0.562031	2.74749	0.595351	3.04385			C17ORF90	6110767	1.31708	8.03406	0.892624	3.95909	0.139543	0.318707	-0.05398	0.108388	0.54653	1.69193
C16ORF7	4760433	-0.76077	4.15002	-0.05908	0.120476	0.279836	0.842866			C17ORF91	5290161	-0.99403	3.79244	-0.08832	0.126871	-0.14451	0.247461	-0.21368	0.411289	0.044361	0.056137
C16ORF70	4670520	-0.29423	0.93335	-0.16002	0.386199	-0.16762	0.411575			C18ORF1	3060390	-0.62444	2.71542	1.21928	6.28528	-0.66431	2.87603	-0.21815	0.588149	-0.03464	0.0558
C16ORF72	3180450	-0.32396	1.16338	0.74225	3.97569	0.384299	1.42435			C18ORF10	3140110	-0.14273	0.282366	1.05241	4.07681	-0.49006	1.4499	-0.24718	0.56947	-0.45225	1.03392
C16ORF74	3930152	-0.35232	1.11076	0.019423	0.033834	-0.13919	0.30283			C18ORF10	2690541	0.197856	0.5386	1.61226	9.61526	-0.46679	1.75473	-0.29053	0.920004	0.32843	0.827407
C16ORF75	4540072	-0.18761	0.471405	-0.14061	0.309436	-0.39098	1.2548			C18ORF17	3310142	0.240678	0.434324	-0.56365	1.21467	0.3554	0.707242	-0.09039	0.134095	-0.02978	0.033775
C16ORF79	60220	-0.87228	5.53504	-0.20903	0.591195	0.347465	1.22877			C18ORF19	3450300	-0.47626	1.19527	0.248945	0.424316	-0.7954	2.48655	-0.1926	0.349758	-0.0432	0.052661
C16ORF80	5360630	-0.15354	0.357105	-0.32257	0.916634	0.090166	0.179831			C18ORF21	450070	-1.05889	5.98913	-1.13907	5.7233	0.394076	1.31394	0.100385	0.221785	-0.05943	0.100072
C16ORF86	3140653	-0.48629	2.01364	-0.28998	0.868614	0.283661	0.846713			C18ORF22	6770465	-0.29814	0.692266	0.952834	3.28614	-0.55717	1.64557	-0.58752	1.84785	-0.0466	0.06233
C17ORF37	10717	-0.77566	4.30922	-0.06512	0.134763	0.352949	1.18667			C18ORF24	4860341	-0.4467	1.38647	1.0925	4.55909	-0.27029	0.668481	0.471297	1.50793	0.281261	0.57515
C17ORF38	1240025	-0.77455	4.64622	-0.04601	0.097118	-0.19449	0.553363			C18ORF25	1410563	-1.48307	10.0426	-0.59705	2.33153	-0.27057	0.81849	0.223682	0.650486	-0.10698	0.205566
C17ORF39	780070	-0.02687	0.049254	-0.01308	0.022346	-0.29195	0.796513			C18ORF37	3990382	-0.45518	1.7035	1.37237	7.4979	-0.64782	2.80459	-0.20906	0.561979	0.286994	0.680999
C17ORF39	3990736	-0.05158	0.102075	0.267035	0.72008	0.452675	1.56369			C18ORF45	4290377	-0.40242	1.12108	0.547635	1.51229	-0.91297	3.70361	-0.53469	1.70621	-0.62644	1.66444
C17ORF44	5810167	-0.15192	0.348527	0.090628	0.177748	-0.21331	0.516095			C18ORF55	6040475	-1.14586	6.20876	0.504783	1.53178	0.323571	0.928662	-0.10578	0.220899	0.593433	1.82207
C17ORF45	7100632	-0.48735	1.89037	-0.18598	0.448473	0.265899	0.732372			C18ORF55	4900609	-0.71344	2.90079	0.926466	3.67859	0.403113	1.18641	-0.36286	1.05463	0.700068	2.15959
C17ORF48	6580129	0.654348	3.16265	-0.15261	0.361849	0.370627	1.23564			C18ORF56	1450682	-0.37177	1.61913	0.796103	4.29918	-0.01207	0.026465	0.4981	2.48583	-0.1908	0.503555
C17ORF49	2570035	-0.71329	4.02175	-0.57054	2.62764	-0.06114	0.132609			C18ORF8	1470170	-1.02191	4.77459	-0.72119	2.44642	-0.15594	0.316729	-0.16355	0.350445	0.266264	0.508631
C17ORF56	4230356	-0.43477	1.56748	0.090741	0.184222	0.280635	0.781859			C19ORF10	1030458	0.676621	2.05821	0.181821	0.290739	0.322536	0.677739	0.275849	0.566624	0.807949	2.06576
C17ORF58	650168	-0.1575	0.363225	0.034729	0.061367	-0.12556	0.26253			C19ORF12	6370377	1.0843	6.07425	-0.36633	1.02976	-0.24313	0.649168	-0.65366	2.86083	0.166027	0.324864
C17ORF58	3440703	0.184041	0.453931	-0.01847	0.032252	-0.36789	1.13003			C19ORF12	6380681	-0.89712	4.41491	0.152403	0.307418	-0.49947	1.75404	-0.88418	4.31984	0.304656	0.690856
C17ORF58	3450176	0.146166	0.337379	-0.03383	0.060713	-0.36234	1.10217			C19ORF2	4220364	-1.20883	8.05056	0.463228	1.67234	-0.22511	0.665146	-0.82817	4.71273	-0.15004	0.322285
C17ORF59	6400114	-0.67274	3.55155	-0.52772	2.25427	0.357505	1.25128			C19ORF2	2600040	-1.0116	4.74627	-0.29076	0.647291	0.498065	1.56967	-0.45369	1.41597	-0.05459	0.080525
C17ORF60	4290056	0.137752	0.350806	0.357483	1.22941	-0.5797	2.61692			C19ORF21	5670341	-0.62754	2.15132	0.152229	0.265929	-1.10926	4.90198	-0.02124	0.034033	-0.33881	0.680413
C17ORF61	2340521	-0.96738	7.55409	-0.42244	1.88248	-0.38865	1.66899			C19ORF22	150020	0.326654	1.17388	0.232205	0.620914	-1.44252	9.7977	-0.13888	0.362956	-0.80505	3.50737
C17ORF62	6560767	-0.94602	6.20105	0.256357	0.77147	-0.01243	0.024025			C19ORF23	2570669	-0.02172	0.034973	0.621483	1.81981	-1.12258	5.01631	-0.06176	0.106515	-0.21117	0.367157
C17ORF63	5570224	0.337111	1.04334	-0.24047	0.610604	0.087386	0.174057			C19ORF24	10189	1.68743	15.2942	0.266601	0.998868	-0.1121	0.34779	0.120002	0.39077	0.048208	0.108507
C17ORF65	20131	-0.31556	0.949781	-0.22714	0.566329	0.026502	0.047247			C19ORF25	6520113	1.69341	15.7228	0.297174	1.20845	-0.23791	0.984095	-0.03903	0.106931	0.052752	0.123032
C17ORF68	4210286	-0.31581	0.971228	-0.32339	0.94574	-0.14282	0.319481			C19ORF28	2900358	1.44032	10.5952	-0.37048	1.27038	-0.19419	0.573632	0.163419	0.471351	-0.42074	1.38151
C17ORF68	5310181	-0.57559	2.67598	-0.39454	1.39267	-0.31158	0.991233			C19ORF29	1820307	0.687478	2.13343	0.239671	0.415124	-0.57243	1.56112	-0.34815	0.787072	-0.36433	0.658343
C17ORF68	6370288	-0.25709	0.744583	-0.39978	1.32899	-0.30285	0.892608			C19ORF29	70243	1.65039	13.9704	0.30396	1.10339	-0.19794	0.675253	-0.10243	0.296609	0.116535	0.280405
C17ORF70	4540064	-0.26508	0.954513	-0.35273	1.36748	-0.93693	6.47659			C19ORF30	4880528	0.304432	0.667077	1.07887	3.68814	-0.30419	0.644774	-0.30341	0.663941	0.279434	0.470951
C17ORF71	2490377	0.062522	0.122547	0.267795	0.698477	-0.15399	0.339887			C19ORF31	4730356	-0.74534	3.87929	0.453123	1.55818	-1.3424	8.66509	-0.34425	1.21154	-0.37908	1.08081
C17ORF73	5130072	-0.86062	5.13197	-0.01978	0.037701	-0.05897	0.122685			C19ORF33	630470	0.143568	0.221023	-0.52133	1.03852	-0.09239	0.129359	0.048719	0.065988	-0.29403	0.431734
C17ORF79	3390477	-0.27773	0.915151	-0.02559	0.050532	-0.64968	3.20052			C19ORF35	2490142	0.042116	0.06741	-0.72925	2.18661	-0.68758	2.25979	0.635534	2.07986	-0.43794	0.927381
C17ORF80	1430678	0.5864	3.09649	0.397878	1.57557	-0.87665	5.57955			C19ORF39	2490674	0.998984	4.27888	-0.04758	0.070431	-0.09875	0.173036	0.045219	0.074616	-0.69225	1.88287
C17ORF81	2360131	-0.38752	1.48865	-0.6541	3.1677	-0.29642	0.948969			C19ORF40	4890364	0.176935	0.327017	0.115514	0.173203	-0.51252	1.34468	0.732006	2.38274	0.345671	0.62138
C17ORF81	4180491	-0.43102	1.58603	-0.35701	1.1217	0.350137	1.10052			C19ORF42	1300041	-0.0964	0.158629	0.695661	1.88149	0.310169	0.658092	0.199198	0.379374	-0.34507	0.619738
C17ORF85	3180343	-0.21487	0.566398	-0.44969	1.54069	0.220562	0.559227			C19ORF43	1470358	1.51961	11.5925	-0.28871	0.912995	0.326123	1.22239	-0.16173	0.477776	-0.30625	0.89846
C17ORF87	5890678	-0.59393	2.97158	-0.53021	2.31993	-0.33661	1.16731			C19ORF44	6330367	-1.33499	8.73257	0.264611	0.705817	-0.61804	2.76178	0.146239	0.370546	-0.41027	1.19024
C17ORF90	940300	-0.67139	4.44803	-0.41088	1.90206	-0.84323	6.05228			C19ORF48	2850630	-0.17494	0.541549	1.71945	12.0856	-0.08349	0.208598	-0.28609	1.0717	0.161473	0.388639
C17ORF90	6110767	-0.36379	1.26908	-0.55081	2.25155	-0.16149	0.39248			C19ORF48	2650349	0.592035	1.73252	0.952139	3.04085	-0.20717	0.395198	0.202951	0.391203	0.231743	0.37618
C17ORF91	5290161	-0.08796	0.198127	0.830785	4.43512	-0.24842	0.708423			C19ORF50	3780131	1.33763	10.3254	-0.56974	2.62808	0.248856	0.868044	0.400949	1.80726	-0.66881	3.01401
C18ORF10	2690541	0.121168	0.261718	-0.01009	0.016979	-0.06435	0.120546			C19ORF52	6290253	1.25026	7.75133	0.875015	3.99212	-0.16637	0.410769	-0.38956	1.37692	0.72737	2.7122
C18ORF10	3140110	-0.11482	0.247826	-0.0929	0.183533	0.274658	0.730753			C19ORF53	3460184	-1.17037	7.69544	0.76506	3.57319	-0.70726	3.58381	-0.28596	0.959365	-0.13211	0.275208
C18ORF17	3310142	0.184477	0.471644	-0.54199	2.10444	-0.13603	0.305843			C19ORF54	650167	0.006579	0.009325	0.532	1.24478	-0.47783	1.19678	0.049019	0.07429	-0.67846	1.60819
C18ORF19	3450300	0.342742	1.24118	-0.02221	0.043287	-0.84071	4.80897			C19ORF56	3800079	-0.87329	5.93695	0.587002	2.78751	-1.31242	9.89355	-0.09037	0.242706	-0.57545	2.46129
C18ORF21	450070	0.569665	2.49099	0.321798	0.978471	0.020252	0.037313			C19ORF59	1070367	-0.69775	3.67117	-0.09718	0.208618	-0.85336	4.78342	1.07782	6.92274	-0.33879	0.95934
C18ORF22	6770465	-0.76176	4.35083	-0.39617	1.45423	-0.1958	0.537675			C19ORF6	2600176	1.65913	15.122	0.113415	0.321623	-0.32408	1.50882	-0.16141	0.580356	-0.00315	0.006453
C18ORF25	1410563	0.226105	0.62085	0.566268	2.26212	-0.06163	0.12137			C19ORF6	4280193	1.437	10.9609	-0.44981	1.77321	-0.25222	0.856346	-0.17626	0.541789	-0.00146	0.00259
C18ORF32	2940201	-0.67522	5.01939	0.608852	3.97142	0.910939	7.62821			C19ORF6	3420333	1.55506	12.5059	0.092127	0.219523	-0.35696	1.4854	-0.29846	1.18216	0.12061	0.278863
C18ORF37	3990382	-0.50614	2.02613	-0.1806	0.43541	-0.22402	0.584143			C19ORF61	2750465	1.45917	10.1638	0.600267	2.4449	-0.26878	0.840838	-0.39916	1.54597	0.12828	0.263285
C18ORF54	2760520	-0.08988	0.188339	-0.39693	1.25553	0.257985	0.682233			C19ORF62	3610768	0.448014	2.07625	1.43493	9.65133	-0.85672	5.31457	-0.3678	1.54259	-0.24864	0.684285
C18ORF54	4920189	0.052399	0.100711	0.271374	0.711018	-0.12951	0.274251			C19ORF62	2760259	0.678127	3.13968	1.49826	8.4845	-0.39732	1.35066	-0.32543	1.04548	0.335915	0.852542
C18ORF55	4900609	0.862414	5.19059	-0.18322	0.477237	0.072255	0.154696			C1GALT1	580066	-1.06535	5.03575	-0.70182	2.29234	-0.54018	1.7424	-0.20959	0.473617	-0.49614	1.22745
C18ORF55	6040475	0.686621	3.58316	-0.36754	1.26307	-0.33107	1.09235			C1GALT1C1	5390288	-1.15052	8.63123	-1.34494	9.22918	0.154079	0.45964	0.653664	3.85472	-0.67936	3.13631
C18ORF8	1470170	0.150694	0.342949	-0.06356	0.118186	0.070395	0.133466			C1GALT1C1	6020377	-0.4686	1.53161	-1.36805	6.49824	0.281548	0.711157	0.601496	2.23124	-0.20409	0.380705
C19ORF10	1030458	-0.03824	0.085395	-0.79733	4.75833	-0.52098	2.43053			C1ORF107	1300092	-0.15977	0.294254	-0.76639	2.23523	0.07999	0.127369	-0.56567	1.65459	0.039797	0.050785
C19ORF12	6370377	0.308704	0.933911	-0.41839	1.37416	0.184928	0.441203			C1ORF108	520040	-0.66244	2.38112	-0.77928	2.60012	-0.81799	3.16407	-0.1651	0.339505	-0.13509	0.215126
C19ORF12	6380681	-0.43264	1.68976	-0.60476	2.67485	-0.10404	0.232398			C1ORF108	5820133	-0.55236	2.07418	-1.15151	5.3547	-0.33097	0.939547	0.257924	0.685698	0.407492	1.01961
C19ORF2	2600040	1.06784	8.63683	-0.44472	2.00642	-0.23484	0.782966			C1ORF109	4540039	0.422435	1.12768	1.07569	3.92761	-0.37201	0.907576	-0.33442	0.807998	0.671054	1.7263
C19ORF2	4220364	0.832512	5.44084	-0.76335	4.42401	0.084976	0.201174			C1ORF112	940240	-0.66706	3.05212	1.32892	7.19587	0.056926	0.113757	0.052961	0.107851	0.357404	0.927909
C19ORF20	5220594	-0.7067	3.79488	-0.47299	1.87529	0.071219	0.15293			C1ORF115	770564	-0.31195	0.712203	-1.1292	4.13011	-0.48587	1.30246	0.432626	1.15456	-0.69572	1.79849
C19ORF22	150020	-1.2052	11.9783	0.605979	3.83369	0.220663	0.822545			C1ORF116	6280630	1.34933	8.76794	-0.27375	0.731964	-0.36944	1.25906	0.108593	0.254223	-0.35489	0.954904
C19ORF23	2570669	-0.34943	1.11222	-0.0181	0.031753	-0.28595	0.791495			C1ORF116	730491	-0.36943	1.02917	1.1464	4.73798	-0.50043	1.5433	0.124113	0.243006	0.022291	0.030951
C19ORF24	10189	-0.65227	3.86368	-0.89177	5.9651	0.377149	1.53815			C1ORF116	380026	-0.29399	0.627032	0.595999	1.46272	-0.83186	2.74805	0.017708	0.025406	0.101745	0.137535
C19ORF25	6520113	-0.57563	2.63659	-0.49851	1.96638	0.27435	0.814985			C1ORF119	3130241	-0.85638	5.88056	-1.56004	11.3321	0.000405	0.000876	0.535912	2.92545	0.110499	0.25621
C19ORF28	2900358	-0.23303	0.621817	-0.29834	0.826793	-0.06798	0.131125			C1ORF122	620433	1.68641	14.6916	0.108738	0.289418	-0.00843	0.019484	-0.0068	0.016045	0.138947	0.359621
C19ORF29	70243	-0.1199	0.273638	-0.61726	2.589	0.02751	0.05074			C1ORF123	5720414	-0.09219	0.147011	0.903932	2.70817	-0.16853	0.290775	-0.20055	0.37207	-0.20887	0.31454
C19ORF29	1820307	-0.0765	0.161312	-0.19896	0.494081	0.63131	2.71455			C1ORF124	20553	-1.37491	8.73293	-0.69251	2.7779	-0.49288	1.87287	-0.02486	0.048102	-0.31946	0.798112
C19ORF30	4880528	-0.44652	1.74571	-0.03323	0.063557	-0.01106	0.020421			C1ORF128	270133	-0.25457	0.863017	1.46403	9.50977	-0.77924	4.41165	-0.41007	1.7314	-0.15573	0.355148
C19ORF31	4730356	-1.25335	12.1354	0.02653	0.062008	-0.3229	1.37352			C1ORF131	4760692	-0.94662	4.48277	0.637905	2.10496	0.403158	1.19668	0.369022	1.0897	0.152483	0.267637
C19ORF33	630470	-0.67143	3.22828	0.027293	0.050544	0.066629	0.134086			C1ORF135	150129	-0.48304	1.69818	0.988135	4.28358	0.090042	0.177914	0.722154	3.12548	0.258403	0.543944
C19ORF35	2490142	-0.40007	1.43262	0.629473	2.7246	-0.16578	0.399649			C1ORF142	5560100	0.700047	2.07221	0.265021	0.450424	-0.30284	0.597674	-0.23061	0.430752	0.327062	0.541389
C19ORF39	2490674	0.128428	0.284096	-0.2746	0.724407	-0.02285	0.040044			C1ORF144	2030044	-1.09921	5.77021	0.255856	0.583367	-0.89226	4.09814	0.061457	0.117474	-0.10393	0.174772
C19ORF4	6960035	-0.24813	0.688594	0.468645	1.63945	-0.24345	0.638709			C1ORF149	5570131	-0.45285	1.13305	0.786146	2.2066	-0.29257	0.594119	0.059748	0.091259	-0.00021	0.000245
C19ORF40	4890364	-0.37712	1.23364	0.178456	0.412327	0.013818	0.024045			C1ORF149	5700692	0.038711	0.073422	1.24949	6.32883	0.256064	0.683489	-0.03204	0.060642	0.480602	1.32551
C19ORF42	1300041	0.217012	0.553554	-0.13428	0.28368	-0.01957	0.033959			C1ORF159	5570523	1.35745	8.45495	0.02858	0.049289	-0.29402	0.863459	-0.48511	1.86259	-0.20826	0.441758
C19ORF43	1470358	-0.82806	5.18285	-0.46393	1.92253	0.287056	0.943742			C1ORF160	6980039	1.42693	10.2491	-0.487	1.86052	-0.02796	0.058265	-0.22626	0.712356	-0.22159	0.546456
C19ORF44	6330367	-0.53459	2.46755	0.105977	0.244516	-0.76947	4.17722			C1ORF162	7050719	-0.75086	3.44565	-1.09548	5.17767	-0.83068	3.86959	0.443497	1.55164	-0.45186	1.23154
C19ORF47	4230603	-0.36551	1.17089	0.040263	0.07286	-0.04768	0.088104			C1ORF163	2810022	-0.87363	3.17065	0.094459	0.139343	-0.5934	1.69962	0.026994	0.040358	0.150967	0.220947
C19ORF48	2850630	-0.58819	2.86617	-0.6335	3.01706	-0.02597	0.051347			C1ORF164	4540328	1.41776	8.48348	-0.04295	0.073301	0.219747	0.556101	-0.04891	0.094632	0.321955	0.765821
C19ORF50	3780131	-0.2568	0.8555	-0.07375	0.165895	0.997025	6.65876			C1ORF165	2140059	0.629474	2.28896	1.05344	4.17903	-0.22663	0.516917	-0.48137	1.51696	-0.33168	0.708284
C19ORF52	6290253	-0.35845	1.34666	-0.60459	2.84562	-0.45364	1.82795			C1ORF166	6400097	1.26167	7.03275	-0.44659	1.28258	0.258659	0.662346	0.159742	0.363214	-0.1674	0.30955
C19ORF53	3460184	-0.98431	7.46586	-0.51702	2.50276	-0.00074	0.001503			C1ORF170	770181	-1.03587	6.524	0.234004	0.62954	-1.24886	8.15634	-0.09388	0.225865	-0.03687	0.065254
C19ORF54	650167	-0.30185	0.915301	0.001421	0.002443	-0.45471	1.59534			C1ORF176	3870450	0.052771	0.111346	-1.03515	5.28536	-0.89686	4.82012	-0.47915	1.93844	-1.25873	6.32671
C19ORF56	3800079	-1.31858	13.7034	-0.1575	0.516129	0.146646	0.473755			C1ORF176	4220097	-0.01419	0.018121	0.46997	0.88316	0.100242	0.140241	-0.05535	0.074873	0.316935	0.469835
C19ORF59	1070367	-0.61441	3.05944	0.701356	3.53632	0.059462	0.125552			C1ORF181	150681	-0.92533	4.95677	0.587243	2.1308	0.315491	0.957492	-0.86203	4.46349	0.116842	0.216901
C19ORF6	2600176	-0.28603	0.881381	-0.35382	1.12912	-0.42551	1.50337			C1ORF183	5260008	0.070685	0.136398	-1.45255	7.30145	-0.341	0.962248	0.20025	0.479995	-0.5812	1.68628
C19ORF6	3420333	-0.41652	1.4709	-0.29884	0.848142	0.181823	0.43572			C1ORF183	1300435	0.139956	0.272316	-0.93601	3.36488	-0.80013	2.99652	0.234647	0.52428	-0.36827	0.762238
C19ORF6	4280193	-0.14858	0.348176	-0.2259	0.568432	-0.32253	0.942184			C1ORF186	730338	0.171061	0.401667	1.38419	6.99971	-0.3008	0.830534	-0.07027	0.138242	-0.21047	0.418388
C19ORF61	2750465	-0.28885	0.867615	-0.48091	1.73932	-0.01697	0.030499			C1ORF19	3870112	-1.39694	11.3092	0.521502	2.40834	0.370792	1.62412	-0.35266	1.56199	0.178817	0.470972
C19ORF62	2760259	-0.06732	0.149833	-0.82427	4.56224	-0.16418	0.421055			C1ORF198	1260576	0.048384	0.076032	0.825049	2.53345	-0.63746	1.93504	-0.69831	2.30464	-0.02146	0.026949
C19ORF62	3610768	-0.26134	0.943216	-1.10955	8.43144	0.100434	0.255289			C1ORF2	1850047	-1.49906	10.0974	0.010806	0.01876	-0.12083	0.28279	-0.10137	0.23548	-0.22172	0.504276
C19ORF63	6960408	-0.30985	0.968941	-0.08306	0.169332	0.557154	2.23384			C1ORF2	4180132	0.418231	1.03694	0.286044	0.53044	-0.62785	1.82315	0.086539	0.140483	0.653632	1.54446
C1D	2480674	-0.63613	4.46909	0.55038	3.32308	0.736345	5.33769			C1ORF212	7040411	-1.32175	7.44402	-0.63344	2.14785	0.03113	0.054651	0.025508	0.045447	-0.32337	0.726444
C1GALT1	580066	-0.00713	0.014067	0.513539	2.16821	0.634602	3.06641			C1ORF216	4670608	-0.30635	0.670549	-0.63882	1.6599	-0.4707	1.18979	-0.42726	1.07047	0.074125	0.097422
C1GALT1C1	5390288	-0.14447	0.443384	0.994132	7.60458	0.241108	0.847643			C1ORF218	4860575	-0.41452	0.838096	-0.08686	0.107993	0.102232	0.143017	0.11277	0.163635	0.157278	0.195827
C1GALT1C1	6020377	0.123732	0.315888	0.697289	3.60029	0.469398	1.93969			C1ORF24	3370768	-0.93754	5.71246	-1.18056	6.82707	-0.85926	4.85737	0.423592	1.73066	-0.60344	2.26889
C1ORF101	1500670	0.146946	0.331281	0.107514	0.215673	0.072612	0.138206			C1ORF25	4890647	-0.96997	4.26099	0.452363	1.15586	-0.31722	0.781723	0.42821	1.2429	0.460307	1.0705
C1ORF103	4610154	0.433815	1.83991	0.874244	5.25712	-0.25061	0.774285			C1ORF31	2360598	0.552652	1.47749	0.409627	0.822581	-0.48334	1.14128	-0.55067	1.44981	-0.27055	0.422506
C1ORF107	1300092	0.650691	3.22972	-0.4258	1.55181	-0.24021	0.680968			C1ORF35	5820500	1.03225	5.60242	1.26604	6.45676	-0.14289	0.322279	-0.21664	0.568352	0.409462	1.08124
C1ORF108	520040	-0.35002	1.21021	0.569786	2.4006	-0.60849	2.69234			C1ORF38	2470240	0.421898	1.44022	-1.39576	7.29965	-0.20257	0.497407	0.196005	0.491633	-0.24161	0.514338
C1ORF108	1260544	-0.23493	0.716087	0.311874	1.00909	-0.90569	5.38404			C1ORF41	6450273	-0.20183	0.366817	0.385542	0.752271	0.326808	0.669391	0.54989	1.45755	0.750938	1.78842
C1ORF108	5820133	0.172298	0.557663	0.640102	3.74079	-1.20478	10.2419			C1ORF43	4890113	-0.90184	3.61817	-0.9007	3.08146	-0.09197	0.157755	0.23758	0.519389	-0.67272	1.77802
C1ORF109	4540039	0.835756	5.21391	-0.27798	0.885758	-0.4031	1.55008			C1ORF43	3780411	-0.50171	1.30764	-0.92598	2.81166	-0.08056	0.122972	0.263238	0.529565	-0.54522	1.14323
C1ORF112	940240	-0.37964	1.25832	-0.22068	0.550855	-0.15042	0.338512			C1ORF50	6350292	-0.38826	2.00692	1.52199	12.0206	-0.93346	7.12516	-0.15848	0.55507	0.099099	0.245794
C1ORF115	770564	-0.52566	2.11955	0.036123	0.066625	-0.21136	0.533687			C1ORF52	990167	-1.374	8.57399	0.234436	0.565137	-0.18322	0.454101	-0.00533	0.009767	-0.38856	1.03393
C1ORF116	380026	-0.39447	1.32849	0.168789	0.386147	0.118154	0.250201			C1ORF54	2600278	-0.14118	0.239261	-0.8997	2.65622	0.265879	0.513939	0.0913	0.144071	0.139926	0.19252
C1ORF116	730491	-0.66375	3.17048	-0.00312	0.005511	-0.11441	0.251609			C1ORF55	1010435	-0.45864	1.21598	1.00245	3.33214	-0.05528	0.084699	-0.02813	0.042113	0.21232	0.338434
C1ORF116	6280630	-1.07162	8.31916	-0.06014	0.13678	0.238816	0.770877			C1ORF56	4150332	-0.83684	3.11415	-0.78377	2.40346	-0.18261	0.347817	0.427562	1.13582	0.122614	0.179585
C1ORF119	3130241	-0.08668	0.217779	1.02119	7.16888	0.210974	0.644468			C1ORF57	3460056	0.400872	0.91757	0.29048	0.511327	0.284593	0.553725	-0.71732	2.16696	-0.14456	0.197246
C1ORF122	620433	-0.84528	5.90045	-0.38471	1.57768	0.050371	0.115318			C1ORF59	1710242	-0.10089	0.181791	1.1665	4.59105	0.107155	0.189582	0.319257	0.782594	0.66692	1.77192
C1ORF123	5720414	-0.83329	5.75497	-0.71383	4.19602	0.035085	0.077531			C1ORF63	1990717	-1.39266	9.52721	-0.80918	3.82074	0.004474	0.008556	0.060262	0.133151	-0.74747	3.04611
C1ORF124	20553	0.521871	2.29007	0.620855	2.82212	-0.22649	0.632272			C1ORF63	2320408	-1.11412	4.81346	0.027499	0.038268	0.044397	0.069055	0.129526	0.236385	0.062612	0.085025
C1ORF124	1940348	0.547968	2.48742	0.524028	2.16872	-0.46934	1.84421			C1ORF66	7610202	1.55059	11.9238	0.523646	2.21263	-0.14104	0.389997	0.16101	0.477261	0.227873	0.600045
C1ORF128	270133	-0.28825	0.89365	-0.59734	2.53208	-0.07556	0.15588			C1ORF69	4150050	0.360174	1.10906	1.45886	7.54674	-0.49158	1.69439	-0.37263	1.16507	0.196584	0.383764
C1ORF131	4760692	1.08568	8.56945	0.022952	0.048561	-0.30119	1.09065			C1ORF71	6650121	-0.95398	4.80256	0.822796	3.28861	-0.65728	2.64138	-0.17929	0.428019	-0.14731	0.269032
C1ORF142	5560100	-0.04752	0.089532	-0.09456	0.185565	-0.1275	0.265945			C1ORF76	5130100	0.013487	0.020425	-0.08287	0.124947	-1.14867	4.85071	-0.06889	0.114265	-0.17993	0.284289
C1ORF144	2030044	-1.09246	8.76624	0.3244	1.21482	-0.34072	1.32005			C1ORF77	2690215	-0.30783	0.62605	0.653164	1.57974	-0.49947	1.19687	-0.00505	0.006822	0.149484	0.202437
C1ORF149	5570131	-0.49131	1.87946	0.028274	0.050863	0.087947	0.178052			C1ORF78	7100561	1.57223	13.2989	0.035999	0.079933	-0.20722	0.723274	0.234749	0.8905	-0.33419	1.15029
C1ORF149	5700692	0.452674	1.64547	-0.13028	0.280573	0.129998	0.282066			C1ORF83	7510553	-0.07741	0.113139	-0.61113	1.37385	0.490904	1.12144	0.165822	0.273297	-0.11206	0.140756
C1ORF156	1780524	-0.18446	0.581969	0.087786	0.216287	1.10638	8.51157			C1ORF85	2640086	-0.13499	0.224249	-0.2977	0.529849	-0.50774	1.25077	0.48311	1.20463	0.392795	0.700615
C1ORF156	4540463	0.525929	2.22457	0.464087	1.71398	-0.09191	0.196283			C1ORF86	1570564	1.52456	16.3859	0.679822	5.20831	-0.34954	2.15839	-0.04897	0.162484	-0.61912	4.08685
C1ORF159	5570523	-0.5004	2.18373	-0.69197	3.42199	0.093531	0.209517			C1ORF86	7330653	-0.66077	3.03041	1.26915	6.79637	-0.25044	0.701435	-0.61596	2.72286	0.526887	1.64884
C1ORF160	6980039	-1.01343	7.47702	0.214919	0.648347	0.285739	0.977618			C1ORF91	4250044	-0.41106	1.08847	-0.89995	3.01148	-0.73251	2.48827	0.334998	0.813236	-0.55329	1.30092
C1ORF162	7050719	-0.93804	6.62815	-0.25239	0.811711	-0.33416	1.23172			C1ORF97	6020315	-1.00447	4.47679	-0.42038	1.03679	-0.65482	2.25885	0.159326	0.32518	-0.74319	2.17722
C1ORF163	2810022	-0.54715	2.2655	-0.19956	0.488473	-0.03306	0.060807			C1ORF97	6510360	-0.70823	2.40007	-0.41797	0.948897	-0.01903	0.028602	0.834429	3.12423	-0.44943	0.953192
C1ORF164	4540328	-0.33474	1.37613	-0.92349	6.40962	-0.36982	1.51639			C1QA	2940685	0.002307	0.003253	-0.79359	2.27175	-0.48121	1.21218	0.07761	0.123114	0.134766	0.189225
C1ORF166	6400097	-0.52667	2.1539	-0.18026	0.433934	0.269917	0.754055			C1QB	5910019	0.206874	0.487666	-1.2039	5.43969	0.052744	0.093796	-0.12323	0.254331	0.264691	0.535908
C1ORF176	3870450	-0.28498	0.975041	0.045165	0.094388	0.922618	5.76636			C1QBP	7200392	0.166118	0.396183	1.63149	8.78577	-0.09971	0.208105	-0.44447	1.5407	0.512744	1.50661
C1ORF176	4220097	0.327417	1.03168	-0.4425	1.51849	0.337123	1.02207			C1QC	1440341	-0.35558	1.41183	-0.85617	4.37308	-0.46105	1.98352	0.082806	0.200384	-0.04842	0.094458
C1ORF181	150681	1.14262	10.8391	-0.69581	4.6696	-0.06422	0.168473			C1RL	5810424	-0.72338	3.76244	-1.53151	9.37725	0.061569	0.132344	0.678946	3.41831	-0.65056	2.45522
C1ORF183	1300435	-1.01834	8.64842	0.875665	6.39508	-0.12224	0.350302			C2	670594	0.224421	0.486621	-1.28742	5.26416	-0.30164	0.694113	0.075024	0.129694	-0.43674	0.982235
C1ORF183	5260008	-0.65648	3.34732	0.653964	3.10927	-0.11693	0.272777			C20ORF100	1400601	0.099654	0.260528	1.65488	11.3481	0.0933	0.233817	-0.41737	1.83284	-0.10168	0.216487
C1ORF186	730338	-0.3838	1.26778	-0.03974	0.072202	-0.11496	0.240997			C20ORF103	4290026	-0.7177	2.11973	0.009911	0.011957	-0.27486	0.524595	-0.06594	0.096855	0.411863	0.743055
C1ORF19	3870112	0.746595	3.99944	-0.28354	0.845855	-0.12899	0.30094			C20ORF106	830154	-0.7289	3.99063	-1.35026	8.18929	-0.44495	1.8147	0.01738	0.035847	-0.90605	4.26133
C1ORF198	1260576	-0.36552	1.18732	-0.19853	0.477034	-0.08303	0.16541			C20ORF107	5550392	-0.5645	2.34828	-1.48123	8.27497	-0.44776	1.59549	0.29358	0.892895	-0.28234	0.663124
C1ORF2	1850047	-0.26103	0.799477	0.257287	0.74119	-0.81131	4.32002			C20ORF107	5080544	-0.87111	5.05187	-1.24183	7.21073	-0.75214	3.91862	0.33109	1.18149	-0.13053	0.27046
C1ORF21	2070470	-0.44496	1.72536	-0.55927	2.30891	0.019696	0.036726			C20ORF108	770561	-0.1242	0.282141	1.38157	7.37118	-0.51717	1.93445	-0.29864	0.894213	-0.26855	0.606167
C1ORF212	7040411	-0.23286	0.608756	0.085496	0.166098	0.035856	0.06413			C20ORF11	7400689	-1.04758	6.08254	0.624549	2.40231	-0.76865	3.72139	-0.47913	1.88321	-0.451	1.32501
C1ORF216	4670608	-0.51309	2.15515	-0.47897	1.81243	-0.04728	0.093189			C20ORF111	2810082	-0.47388	1.58352	-1.13371	4.97734	-0.75787	3.09297	0.490429	1.6456	-0.64815	1.95309
C1ORF218	4860575	0.469301	1.87082	-0.64293	2.87692	0.20636	0.540556			C20ORF116	5550204	1.10696	5.37576	0.824752	2.95979	-0.00359	0.005674	0.116675	0.23011	0.550211	1.44339
C1ORF24	3370768	-0.65284	4.51897	1.06468	9.16161	-0.25055	0.970256			C20ORF117	290132	1.37349	8.85834	0.664075	2.65391	-0.35966	1.19314	-0.30748	0.984821	0.207335	0.452962
C1ORF25	2260521	-0.20521	0.613777	0.109896	0.261117	0.917964	5.70859			C20ORF12	6330376	0.060125	0.090266	-0.45248	0.940567	-0.84605	2.74756	0.026743	0.037964	-0.31424	0.528784
C1ORF25	4890647	0.66396	3.80246	0.804999	4.84437	-0.18509	0.533857			C20ORF121	1450452	-0.10116	0.184854	1.09749	4.26651	-0.38682	1.00899	0.319099	0.794909	0.078671	0.113935
C1ORF31	2360598	-0.38779	1.3086	-0.28451	0.784505	0.052949	0.100478			C20ORF121	2370504	-0.22341	0.470239	1.09473	4.04501	-0.30709	0.711154	0.298303	0.69525	0.267555	0.482571
C1ORF35	5820500	-0.43913	1.84613	-0.79761	4.4646	-0.03029	0.061302			C20ORF132	6980561	0.502149	1.52686	0.984357	3.61114	-0.66953	2.27183	-0.24593	0.555319	-0.18087	0.299505
C1ORF38	2470240	-1.07474	8.89514	0.344169	1.37989	0.38487	1.65224			C20ORF149	4590403	1.11891	5.20199	0.563719	1.59965	-0.42252	1.19031	-0.35192	0.94128	0.176343	0.298119
C1ORF41	6450273	0.274146	0.786904	-0.43083	1.43306	0.165074	0.380486			C20ORF175	2120129	0.380554	1.07213	1.00004	3.93772	-0.55573	1.79336	0.130073	0.263143	0.148648	0.251202
C1ORF43	3780411	-0.07578	0.17539	0.461057	1.86357	0.718899	3.81326			C20ORF177	770221	-0.99168	5.06595	-0.34682	0.904229	-0.40366	1.2645	0.938292	4.66905	-0.34268	0.805221
C1ORF43	4890113	0.174879	0.450681	0.671801	3.04775	-0.33586	1.05694			C20ORF191	7000376	-0.68021	2.14555	-0.57688	1.4311	-0.55641	1.52878	-0.25292	0.519912	-0.1092	0.150556
C1ORF50	6350292	-0.99943	8.88131	-0.56871	3.39092	-0.4253	2.15722			C20ORF194	5130167	-0.56167	1.60199	-0.13619	0.210403	-0.82859	2.78292	-0.09409	0.154688	0.168833	0.249927
C1ORF52	990167	0.54246	2.36032	0.387257	1.31755	-0.45776	1.71874			C20ORF196	7160066	0.340385	1.02364	1.40317	7.16473	0.293975	0.803511	0.210397	0.526528	0.248715	0.521273
C1ORF53	990382	-0.18249	0.450714	-0.14726	0.32501	-0.3283	0.961191			C20ORF197	1340176	-0.64326	2.05676	-0.99919	3.42661	-0.3269	0.739699	0.149839	0.277274	-0.67721	1.70688
C1ORF54	2600278	-0.37685	1.26141	-0.28562	0.793377	-0.11777	0.252596			C20ORF20	7380634	-1.08299	5.74714	0.307997	0.764141	-0.85409	3.90816	-0.42996	1.43567	-0.18307	0.350259
C1ORF55	1010435	0.69965	4.30801	0.706733	4.09132	0.287418	1.02165			C20ORF24	1440180	-0.84148	4.5153	-0.36773	1.11287	-1.28037	7.92646	0.352051	1.21628	-0.36805	1.00678
C1ORF56	4150332	0.525997	2.34021	0.646712	3.04067	-0.22471	0.630531			C20ORF24	4760537	-0.81578	4.33308	-0.24157	0.620142	-1.33472	8.41576	0.281729	0.886778	-0.33162	0.87206
C1ORF57	3460056	-0.16535	0.406497	-0.00346	0.006008	0.551283	2.16614			C20ORF24	7040176	-0.25263	0.687689	-1.15275	5.54306	-0.67276	2.79382	0.799569	3.76529	-0.20906	0.423779
C1ORF58	4390014	0.117146	0.271149	0.690246	3.16779	-0.12079	0.269513			C20ORF27	2750647	-1.31541	8.09198	0.410653	1.24085	-0.43586	1.52644	0.196282	0.512842	-0.0664	0.11314
C1ORF59	1710242	0.000732	0.001297	-0.43689	1.46096	0.321584	0.937214			C20ORF29	3940059	0.793568	2.73627	0.328407	0.646414	-0.43124	1.06043	-0.35277	0.824566	-0.45004	0.908378
C1ORF63	1990717	-0.15001	0.418853	0.800027	4.71692	0.489745	2.17403			C20ORF3	4040204	0.125436	0.293297	-0.31235	0.847613	-0.4289	1.5091	1.33006	8.3044	-0.23994	0.536741
C1ORF63	2320408	0.608124	3.32815	0.86614	5.49144	-0.15377	0.421306			C20ORF30	2450398	-0.28233	0.671287	1.21439	4.9567	-0.41849	1.13047	-0.20966	0.451479	0.355621	0.724791
C1ORF66	7610202	-0.32455	1.10976	-0.31133	0.984134	-0.25896	0.764836			C20ORF30	1110541	-0.1322	0.228888	1.04704	3.493	0.14344	0.245154	-0.31918	0.705838	0.418102	0.805392
C1ORF69	4150050	-0.50554	2.0947	-0.35776	1.15884	-0.25352	0.713676			C20ORF4	5130129	1.07835	7.03234	1.41817	8.8315	0.243249	0.755444	-0.33644	1.24242	0.607151	2.31548
C1ORF71	6650121	0.439239	1.65321	0.334441	1.03153	-0.44984	1.62355			C20ORF43	4180673	-0.79542	4.20666	-0.4197	1.36803	-1.27219	7.95149	0.352257	1.23303	-0.68996	2.6024
C1ORF77	2690215	0.318928	0.963523	-0.13824	0.29867	-0.1789	0.416743			C20ORF45	7000403	-0.67357	2.38886	0.670445	2.02346	-0.51903	1.55395	-0.06384	0.109794	0.786562	2.31766
C1ORF78	7100561	-1.05029	7.9448	-0.09079	0.217714	0.206451	0.621866			C20ORF52	5220438	0.53267	2.17517	1.31031	7.08057	-0.75935	3.59423	-0.07555	0.161248	-0.0176	0.027923
C1ORF83	7510553	0.34887	1.15813	-0.22871	0.599604	0.570666	2.33203			C20ORF55	4070201	1.42439	9.63735	0.724361	3.16603	-0.19434	0.526839	-0.0778	0.175454	0.005382	0.008735
C1ORF85	2640086	-0.30052	0.907581	0.133196	0.291677	-0.46947	1.67175			C20ORF67	3890139	1.77652	20.7941	-0.00363	0.010388	-0.21924	1.24571	0.030443	0.106438	-0.1976	0.863434
C1ORF86	1570564	-0.6172	3.04768	-0.58571	2.62083	0.139672	0.341145			C20ORF7	4560735	-0.7955	4.67459	-1.49471	9.6927	-0.54397	2.53945	0.517953	2.44482	-0.7143	3.05581
C1ORF86	7330653	-0.26105	0.761462	-0.14498	0.330887	-0.51948	2.00838			C20ORF7	6040279	-1.04988	5.675	0.39001	1.10278	0.490106	1.74124	-0.26622	0.744331	-0.40044	1.035
C1ORF9	4780349	-0.53822	3.01614	0.239274	0.824426	1.01455	7.84105			C20ORF7	7050288	-0.98682	4.75422	0.509109	1.49507	0.428429	1.30465	-0.1623	0.357985	-0.25167	0.502748
C1ORF91	4250044	-0.35866	1.16087	0.303219	0.855732	0.112989	0.238466			C20ORF72	5960736	-0.99774	4.47303	0.596974	1.75487	0.090503	0.162216	0.292691	0.727282	0.316555	0.637216
C1ORF96	4830128	-0.33573	1.25858	0.534139	2.42313	0.458605	1.91886			C20ORF74	4900482	-0.50379	1.58882	-1.1157	4.5122	-0.54034	1.70196	0.522511	1.67786	-0.23974	0.44012
C1ORF97	6020315	0.382428	1.25569	-0.0396	0.071698	-0.03452	0.062343			C20ORF94	2690431	-1.09527	5.96862	-0.38826	1.08432	-0.82372	3.78599	0.021124	0.038508	-0.93426	3.64649
C1ORF97	6510360	0.173933	0.412035	-0.08862	0.172436	0.042635	0.07694			C21ORF119	3440132	-0.15534	0.275731	0.195969	0.322614	-0.94886	3.36546	0.196586	0.369235	-0.08104	0.10627
C1QB	5910019	-0.32954	1.04098	0.035916	0.066116	-0.45409	1.59465			C21ORF122	3400497	0.427306	0.944118	-0.01282	0.015259	-0.5158	1.19634	-0.082	0.119934	-0.12686	0.161173
C1QBP	7200392	0.310918	0.945817	-0.10447	0.216215	-0.35873	1.10603			C21ORF124	6060328	0.021161	0.029347	-0.12485	0.178232	-0.64695	1.75865	0.3253	0.675374	-0.53074	1.05103
C1QL2	7210041	-0.87249	5.27747	0.010712	0.02014	0.071283	0.152218			C21ORF128	4900040	0.570237	1.75979	0.780279	2.38743	-0.70799	2.38066	0.073146	0.122238	-0.0127	0.016301
C1RL	5810424	0.164306	0.415196	0.644527	2.84804	0.063319	0.127302			C21ORF2	3400164	0.367054	1.09246	0.803322	3.0215	-0.74336	3.03505	-1.05712	5.32709	-0.09594	0.156478
C2	670594	-0.42238	1.45078	-0.11333	0.235042	0.031126	0.055816			C21ORF24	6900279	-0.27142	0.794687	-0.35416	0.998659	-1.24467	7.24835	-0.54245	2.19501	-1.14858	5.221
C20ORF100	1400601	-0.34745	1.13892	-0.07444	0.148688	-0.4624	1.66076			C21ORF33	5050376	0.194484	0.436284	1.12371	4.74956	-0.67743	2.49888	-0.63391	2.34292	-0.25313	0.489625
C20ORF103	4290026	-0.09475	0.199663	-0.00308	0.005209	-0.39058	1.23247			C21ORF33	5870576	0.920256	3.79745	0.810824	2.67366	0.040457	0.064713	-0.16474	0.329665	0.83133	2.49529
C20ORF106	830154	-0.07662	0.176615	0.783615	4.30066	0.350002	1.22774			C21ORF33	10196	0.923961	4.04939	0.940833	3.5545	0.073032	0.128667	-0.21313	0.481227	0.901601	2.99494
C20ORF107	5080544	-0.46282	1.98724	0.888942	5.26908	-0.12974	0.318147			C21ORF37	1820132	-0.72788	3.13002	0.044441	0.073609	-1.20469	6.362	0.157131	0.35516	0.1421	0.253053
C20ORF107	5550392	-0.49077	2.02572	0.674668	3.14578	-0.05872	0.119329			C21ORF45	160593	-0.20054	0.366211	0.705738	1.82463	-0.23297	0.429937	-0.4844	1.21802	-0.33336	0.564604
C20ORF108	770561	-0.05556	0.120085	-0.01818	0.034734	0.877962	5.06665			C21ORF51	4570603	0.247709	0.471801	0.394796	0.767985	0.199265	0.346294	-0.7644	2.36273	-0.03613	0.042832
C20ORF11	7400689	0.014821	0.026679	-0.014	0.02409	-0.35491	1.06282			C21ORF51	3440021	-0.28923	0.523477	0.19163	0.272047	-0.22729	0.371445	0.09397	0.133779	0.190667	0.248359
C20ORF111	2810082	-0.29917	1.18593	1.03017	7.76754	0.353222	1.4422			C21ORF51	60041	0.076952	0.128219	1.04427	3.68997	0.431026	1.10209	-0.05161	0.082577	0.907914	2.6817
C20ORF116	5550204	-0.5881	2.79208	-0.53616	2.25514	-0.08903	0.196205			C21ORF55	650746	-0.82652	4.71656	-0.19212	0.484721	-1.32584	8.83965	-0.4827	2.09147	-0.81589	3.56039
C20ORF117	290132	-0.3529	1.10574	-0.14904	0.324363	0.094841	0.189865			C21ORF56	1500390	1.23614	6.26964	0.610404	1.86453	0.030496	0.050386	-0.03337	0.056848	0.164574	0.281068
C20ORF12	6330376	-0.53036	2.20327	-0.07446	0.150523	-0.39071	1.30799			C21ORF57	1090112	-0.07365	0.126165	-0.99811	3.60314	-0.4524	1.23441	0.709619	2.51517	-0.35484	0.705268
C20ORF121	1450452	0.157279	0.416374	-0.24579	0.715266	0.908767	5.38009			C21ORF57	1110349	0.230925	0.441014	0.65592	1.64521	0.32246	0.665758	-0.61899	1.76452	-0.10765	0.142386
C20ORF121	2370504	0.167048	0.391597	-0.12341	0.255151	0.082375	0.159858			C21ORF57	6380187	0.597109	1.79922	0.925321	2.98501	0.319529	0.702996	-0.26862	0.57385	-0.00215	0.002608
C20ORF127	4480600	-0.77094	4.51907	-0.49533	2.08418	0.230812	0.680333			C21ORF58	2070220	-0.51793	2.1787	1.34556	7.64165	-0.71917	3.45963	-0.18993	0.517332	0.145779	0.295605
C20ORF149	4590403	-0.47893	1.81442	-0.18986	0.456319	-0.11201	0.238252			C21ORF59	7040162	0.29461	0.769825	1.36528	6.3689	0.292471	0.736973	-0.55922	1.96104	0.385414	0.877908
C20ORF175	2120129	-0.49191	1.88561	0.063584	0.122342	0.106861	0.22403			C21ORF59	2320324	0.077644	0.111627	0.000731	0.000848	-0.35379	0.691015	0.034928	0.04726	0.504127	0.917923
C20ORF177	770221	0.699305	3.72675	0.395479	1.42324	-0.39631	1.4419			C21ORF66	6280626	-1.2741	8.00408	0.207686	0.496657	0.547242	2.22945	-0.07843	0.17095	-0.10096	0.187037
C20ORF19	1300142	-0.49071	2.03769	0.311295	0.962426	0.475363	1.83448			C21ORF66	3800091	-0.02479	0.033276	0.147468	0.207407	0.297542	0.551549	-0.54788	1.34696	0.191764	0.26091
C20ORF191	7000376	0.508737	2.35	0.468609	1.93338	-0.79207	4.51049			C21ORF7	150315	-0.61933	2.11289	-1.15256	4.61464	-0.18329	0.370302	-0.21573	0.470882	-0.35343	0.72238
C20ORF194	5130167	0.137848	0.349145	0.140872	0.340928	-0.58431	2.62996			C21ORF70	2600519	0.302821	0.611674	0.740583	1.90588	-0.21683	0.382629	0.226703	0.417652	0.115249	0.149764
C20ORF196	7160066	0.518778	2.06093	-0.23148	0.596342	-0.05994	0.11591			C21ORF70	620440	-0.01009	0.013008	0.278323	0.443655	-0.4696	1.01154	-0.04104	0.055321	0.257343	0.366829
C20ORF197	1340176	0.807406	5.46955	0.757726	4.61684	-0.26964	0.9387			C21ORF91	6770576	-0.8708	3.94437	-1.09976	4.77839	-0.37616	1.07863	-0.25767	0.655653	-0.37453	0.864224
C20ORF20	7380634	-0.80287	5.15541	-0.09472	0.227696	-0.65789	3.53392			C21ORF91	2450088	-0.83499	5.19031	-1.46474	9.72355	-0.4579	2.02342	0.233402	0.78242	-0.02737	0.050488
C20ORF24	1440180	-1.26445	12.9017	0.612154	3.9186	-0.27602	1.14281			C22ORF13	3460278	-0.54561	2.58098	0.966227	5.26436	-1.24578	8.23814	-0.29119	1.02114	-0.32459	0.899141
C20ORF24	4760537	-1.25135	12.344	0.550313	3.19586	-0.2518	0.970023			C22ORF15	7570133	-0.74436	3.41864	0.732205	2.84404	-1.06791	5.63675	0.011222	0.020257	0.165503	0.318504
C20ORF24	7040176	-0.96701	7.91859	0.929257	6.96561	-0.29593	1.16325			C22ORF16	940010	1.63485	13.7664	0.514014	2.40369	-0.12391	0.363088	-0.12934	0.395239	0.362945	1.28267
C20ORF27	2750647	-0.39114	1.48293	-0.3438	1.14733	-0.58255	2.60998			C22ORF25	630446	0.112869	0.252085	1.10486	5.39655	-1.02353	5.42842	-0.22988	0.624681	-0.36248	0.922098
C20ORF29	3940059	-0.59962	2.87503	-0.54479	2.30879	0.304438	0.964165			C22ORF28	5810632	-0.20906	0.44066	1.21602	4.85142	-0.0234	0.036007	-0.43894	1.22633	0.499139	1.14612
C20ORF3	4040204	-0.70982	4.56242	0.772586	4.88575	0.452275	2.09754			C22ORF29	6110246	0.875772	4.16355	1.22272	5.82773	-0.12181	0.253299	-0.4229	1.38642	-0.08744	0.144256
C20ORF30	1110541	0.536053	2.23575	-0.40192	1.34377	0.249261	0.680739			C22ORF30	4890192	0.996735	6.49187	1.39547	8.89216	-0.37068	1.42764	-0.08078	0.197152	0.103294	0.214308
C20ORF30	2450398	0.190993	0.502077	-0.5663	2.30059	0.528532	2.08506			C22ORF32	990014	0.473862	1.19482	0.706758	1.85287	0.462529	1.11363	-0.3746	0.852636	0.054704	0.068026
C20ORF4	5130129	0.099348	0.24545	-1.00992	6.65444	0.034003	0.070375			C22ORF39	5860156	0.610516	1.96328	-0.89597	3.00029	0.221133	0.450809	0.485504	1.3927	-0.03684	0.048693
C20ORF43	4180673	-1.31985	15.4279	0.594509	4.28579	0.302909	1.49209			C22ORF9	2510102	-0.01225	0.016892	-0.75149	1.97581	0.004457	0.005927	0.630156	1.77361	0.000597	0.000678
C20ORF45	7000403	0.223051	0.656778	0.320068	1.0318	-0.85082	4.78794			C2CD2	6770209	-0.10953	0.181189	-0.72709	1.97443	0.199708	0.363501	-0.56411	1.57741	-0.34682	0.613715
C20ORF52	5220438	-0.83928	5.61623	-0.57774	2.88474	-0.21993	0.680533			C2CD2L	6520364	1.37623	8.86598	-0.2492	0.633731	-0.03212	0.062194	0.245082	0.714701	-0.40273	1.12723
C20ORF55	4070201	-0.51307	2.13165	-0.45813	1.67405	0.199524	0.512972			C2ORF18	830176	0.140824	0.248998	-0.95893	3.09057	0.402439	0.953989	0.467553	1.2269	0.075108	0.099239
C20ORF62	360176	-0.70756	3.55231	0.142886	0.330665	-0.00547	0.009826			C2ORF24	1170056	0.410837	1.49738	1.28119	6.94419	-0.80802	3.96188	-0.31728	1.02225	-0.34951	0.897896
C20ORF67	3890139	-0.5181	2.11225	-0.07619	0.15362	0.36879	1.18951			C2ORF25	4560022	-1.18643	6.48609	-0.27238	0.639899	0.040701	0.073405	0.805167	3.67333	-0.09249	0.153888
C20ORF7	4560735	-0.55307	2.48473	0.630047	2.85925	-0.38304	1.3315			C2ORF25	4180196	-0.99234	5.05809	0.03336	0.054245	-0.28398	0.774205	0.997879	5.06277	0.373365	0.924687
C20ORF7	6040279	0.794043	4.44006	-0.21506	0.579376	0.16845	0.423255			C2ORF28	2680438	-1.26724	7.35678	0.443256	1.32248	-0.44167	1.48205	-0.26734	0.744864	-0.06819	0.112333
C20ORF7	7050288	0.538389	2.29708	0.133052	0.30268	0.390046	1.32235			C2ORF28	3800025	-1.0263	4.2988	0.38336	0.848283	0.079493	0.131544	-0.03255	0.051257	0.221195	0.370682
C20ORF72	5960736	-0.62658	2.8548	0.17531	0.420741	-0.01534	0.027711			C2ORF29	5700523	-1.01101	6.66095	1.04303	6.00367	-0.7299	4.00083	-0.27846	0.980145	-0.04635	0.087095
C20ORF94	2690431	-0.42014	1.46919	0.262872	0.699093	-0.11948	0.254704			C2ORF30	4920274	-0.50074	1.43765	-0.52684	1.32756	0.858889	3.1341	-0.04273	0.067907	-0.29304	0.52846
C21ORF119	3440132	-0.75149	4.08162	-0.25537	0.736236	-0.02724	0.052586			C2ORF33	3890348	-0.41866	0.989003	-0.20913	0.339276	0.627442	1.73056	0.432768	1.0371	0.519714	1.0494
C21ORF122	3400497	-0.33071	1.04478	-0.26051	0.696218	-0.34794	1.0645			C2ORF34	4120356	0.491641	1.53551	1.27409	5.49493	-0.14723	0.288666	-0.19216	0.415435	-0.0269	0.037044
C21ORF124	6060328	-0.61649	2.82825	0.233118	0.622547	-0.32417	0.999441			C2ORF42	5420719	-0.97727	4.02289	-0.05228	0.076344	0.069005	0.112901	-0.53573	1.61829	-0.04768	0.064148
C21ORF128	4900040	-0.26775	0.756983	-0.29159	0.804353	0.258632	0.686458			C2ORF43	6860273	-0.27657	0.687367	1.1969	5.12976	0.232688	0.527104	-0.2821	0.706262	0.961406	3.32914
C21ORF2	3400164	-0.03017	0.064649	-0.61515	3.02863	-0.64769	3.32409			C2ORF44	6100154	-0.31059	0.954098	1.43464	7.82517	0.132993	0.300173	-0.60115	2.54577	0.215838	0.457607
C21ORF24	6900279	-0.77388	4.21988	-0.065	0.133076	0.075545	0.159008			C2ORF47	4120377	-0.84326	3.3387	0.137891	0.234249	0.758068	2.73724	0.144095	0.280259	0.067772	0.096236
C21ORF33	10196	0.765943	4.88762	-0.43413	1.84934	-0.60346	3.14543			C2ORF49	870731	-0.59375	1.59749	-0.65037	1.5654	0.086884	0.128904	0.384308	0.848381	-0.09105	0.11477
C21ORF33	5050376	-0.22923	0.746544	-1.05187	7.36505	0.33019	1.20027			C2ORF56	730136	-0.88802	3.79969	-0.57466	1.67597	-0.69415	2.52024	0.607892	2.13649	-0.26217	0.50023
C21ORF33	5870576	0.627745	3.38826	-0.47249	2.01772	-0.59108	2.9058			C2ORF56	620228	-1.19913	7.72204	-0.73301	3.24045	-0.16171	0.416362	0.86522	4.86009	0.294504	0.758126
C21ORF45	160593	-0.17321	0.423141	-0.24444	0.632275	0.422816	1.40478			C2ORF64	5390372	-0.71491	2.6205	0.629741	1.84405	0.609693	1.98325	-0.06835	0.118596	0.051191	0.071452
C21ORF51	60041	0.678737	3.29137	0.005406	0.009596	-0.01003	0.018085			C2ORF65	5360300	0.191874	0.357463	-0.52673	1.22557	0.131511	0.218909	0.890611	3.1634	-0.04801	0.060216
C21ORF51	3440021	0.275652	0.779397	-0.13611	0.291965	-0.18781	0.442129			C2ORF7	1170524	-0.04271	0.056672	-0.22986	0.340311	0.3347	0.615934	0.118259	0.173801	0.253068	0.351531
C21ORF51	4570603	0.201111	0.525406	-0.52509	1.98809	0.381704	1.23355			C3AR1	840068	-1.30183	8.10679	-0.12008	0.245951	-0.05412	0.108011	0.784925	3.92582	0.16306	0.328068
C21ORF55	650746	-1.3238	13.5749	0.057027	0.147262	-0.17355	0.584561			C3ORF1	6220685	-1.25773	6.81934	-0.13855	0.261527	-0.6638	2.55233	-0.02597	0.045633	-0.34004	0.764009
C21ORF56	1500390	-0.37057	1.24072	-0.26506	0.720344	-0.23753	0.624892			C3ORF10	2000546	-1.1512	5.56011	0.280549	0.599424	-0.46378	1.36847	0.063857	0.113164	-0.1429	0.233403
C21ORF57	1090112	-0.74933	4.17247	0.302008	0.956481	0.336808	1.13225			C3ORF14	6650079	-0.11096	0.218133	-1.26051	5.61716	-0.09331	0.173178	-0.2043	0.465025	0.035905	0.0515
C21ORF57	1110349	0.134823	0.304449	-0.37303	1.13645	0.005799	0.009912			C3ORF17	1090110	0.079265	0.159413	-1.39658	7.13635	-0.09659	0.194841	0.768603	3.47713	-0.2884	0.637273
C21ORF57	6380187	0.337835	1.06733	-0.33314	0.983505	-0.14606	0.327477			C3ORF17	7550280	-0.41022	0.883607	-0.06029	0.075886	0.38381	0.777997	-0.25165	0.455332	-0.03885	0.044182
C21ORF58	2070220	-0.49959	1.97786	0.180811	0.434727	-0.36318	1.15316			C3ORF19	6960170	-1.4181	8.88163	-0.35855	1.01224	-0.50332	1.88122	0.193403	0.499868	-0.17273	0.345381
C21ORF59	2320324	0.012492	0.02534	-0.10593	0.249042	-0.9312	5.81746			C3ORF21	3180408	-1.00925	5.0786	-1.06262	4.69678	0.169903	0.378523	-0.18561	0.437159	-0.2505	0.514666
C21ORF59	7040162	0.465494	2.46409	-0.5518	3.02986	-0.60577	3.57844			C3ORF23	3850661	-0.67307	2.38265	0.078002	0.121999	0.210082	0.438556	0.991471	4.28334	0.256698	0.467721
C21ORF63	3310307	-0.18083	0.471481	-0.57468	2.38061	0.53384	2.14121			C3ORF23	6620669	-0.71632	2.33278	-0.01524	0.020026	-0.11491	0.190702	0.704939	2.27633	0.412054	0.799626
C21ORF66	2490044	0.954644	7.27519	0.464413	2.15288	-0.53974	2.75994			C3ORF26	3610372	-0.68456	3.36899	1.31854	7.51138	0.222129	0.624094	-0.46824	1.89155	0.525531	1.72946
C21ORF66	3800091	0.084676	0.198189	-0.54651	2.42156	0.584659	2.72538			C3ORF26	520224	-0.39845	1.20949	1.2714	5.8755	-0.33034	0.891913	0.031271	0.054832	0.740718	2.35545
C21ORF66	5670072	0.373695	1.31036	0.287262	0.839061	-0.60276	2.60101			C3ORF28	5310736	-1.452	9.90258	-0.05606	0.107952	-0.14109	0.349663	0.075792	0.170675	-0.60903	2.19252
C21ORF66	6280626	0.900363	5.79166	-0.21665	0.617879	-0.23227	0.685857			C3ORF31	7000746	-1.20165	6.1798	0.079897	0.133869	-0.08242	0.151909	-0.47405	1.53381	-0.2107	0.39118
C21ORF7	150315	-0.07652	0.155438	0.374708	1.14343	0.014782	0.0257			C3ORF34	1850040	-0.11733	0.272663	-0.91025	4.21462	-1.12346	6.43824	-0.39501	1.39878	-1.06871	4.81823
C21ORF70	620440	-0.68624	3.45686	-0.1266	0.289508	-0.26258	0.759178			C3ORF34	1430435	-0.31305	0.79959	-1.33032	5.85238	-0.24789	0.562303	0.436929	1.29019	-0.28857	0.563154
C21ORF70	2600519	-0.78667	4.33294	0.152008	0.365888	-0.23105	0.642957			C3ORF37	1500762	0.415179	1.25838	1.37247	6.42063	-0.43499	1.30063	-0.34254	0.952517	0.410497	0.960819
C21ORF77	50280	-0.15022	0.342807	0.04246	0.076215	0.149956	0.327126			C3ORF38	3450039	-0.91699	3.99151	-0.6131	1.84929	0.518582	1.6228	0.23653	0.550725	0.509308	1.26324
C21ORF81	1430484	0.143196	0.320309	-0.2459	0.613904	-0.03239	0.057432			C3ORF38	5570577	-0.81928	3.19519	-0.49154	1.26359	0.320493	0.768959	0.438276	1.24498	0.709299	1.96693
C21ORF91	2450088	-0.12426	0.27225	0.156481	0.343688	0.158653	0.352566			C3ORF39	60022	1.05308	6.4941	1.39582	8.27672	-0.11489	0.273191	-0.16728	0.451302	0.535477	1.81987
C21ORF91	6770576	0.108456	0.23813	0.400166	1.29128	0.196213	0.478673			C3ORF54	4200367	-0.32441	0.973486	1.43772	7.5408	0.010407	0.018123	0.139251	0.315595	0.482328	1.34351
C22ORF13	3460278	-0.47903	2.08163	0.055373	0.115914	-0.80152	4.47432			C3ORF58	4060131	-0.89868	3.47619	0.044811	0.063441	0.139536	0.249857	0.185815	0.363688	-0.60536	1.47212
C22ORF16	940010	-0.49726	2.78256	-0.92106	7.00165	-0.47812	2.4704			C3ORF59	2030687	-0.66917	2.6278	-1.31204	6.13203	-0.38866	1.12362	0.077477	0.147399	-0.38658	0.898084
C22ORF23	650717	-0.9196	5.96529	0.045525	0.094064	0.201063	0.56144			C3ORF60	1300025	-0.58902	1.83028	-0.02529	0.034979	-1.03799	4.16471	-0.17327	0.336196	-0.32588	0.608307
C22ORF25	630446	-0.36867	1.22498	0.071919	0.141348	0.37812	1.20628			C3ORF60	4570091	-0.83189	4.71749	0.790309	3.73726	-1.13784	7.13742	-0.38252	1.4604	-0.18674	0.422907
C22ORF28	5810632	0.114143	0.28676	-0.83555	4.83439	-0.31116	1.04527			C3ORF60	20075	0.149414	0.251837	0.076565	0.103671	-0.6611	1.84049	-0.54105	1.41373	0.103547	0.134165
C22ORF29	6110246	-0.28632	0.861718	-0.45754	1.62095	-0.14627	0.335234			C3ORF62	130280	-0.88161	4.75104	-1.40287	7.91202	-0.4464	1.63853	0.278695	0.854388	-0.47868	1.45201
C22ORF32	990014	0.39207	1.49454	-0.55281	2.38759	-0.45906	1.8028			C3ORF63	6370672	-0.54513	1.42728	-0.15799	0.23717	-0.41952	0.941323	0.542495	1.41688	0.124938	0.165894
C22ORF34	3140064	-0.32999	1.00804	0.205879	0.494411	-0.07101	0.136972			C3ORF64	2480440	-1.3454	10.4608	-1.14511	7.39556	-0.37235	1.57105	-0.13317	0.390048	-0.43262	1.56919
C22ORF39	5860156	-0.5605	2.39552	0.330499	1.00471	0.085078	0.175934			C3ORF68	4810543	-0.24167	0.452316	0.372159	0.700258	-0.387	0.826854	-0.22669	0.416394	0.651737	1.41176
C22ORF9	2510102	-0.48927	1.95804	-0.25273	0.694092	-0.30433	0.910206			C4BPA	2000128	-0.38338	0.828348	0.086667	0.115537	0.290115	0.549498	0.732193	2.11388	0.553479	1.07847
C2CD2	3460605	0.18606	0.464864	0.063097	0.120735	-0.44785	1.53479			C4ORF14	5220068	0.689491	2.65539	1.04807	4.27071	0.756146	2.94565	-0.09841	0.188989	0.636766	1.80464
C2CD2	6770209	-0.44583	1.78172	-0.59176	2.60156	-0.15815	0.391806			C4ORF18	3460014	-1.04989	5.10876	-0.93981	3.70756	0.192067	0.423119	-0.06592	0.121742	-0.56338	1.53565
C2CD2L	6520364	-0.44242	1.59505	-0.09025	0.181791	-0.13799	0.304521			C4ORF18	2650605	-0.65547	1.88822	-0.51402	1.10769	0.387522	0.85517	0.161567	0.275867	0.299191	0.492224
C2ORF15	2900600	0.183445	0.439419	-0.12686	0.262944	0.021288	0.036878			C4ORF27	4780215	-1.13031	6.88088	0.372713	1.13007	0.723332	3.45498	0.351643	1.20909	0.200289	0.437381
C2ORF18	830176	-0.46988	1.81764	-0.15063	0.347405	-0.3529	1.11685			C4ORF29	5810192	-0.01319	0.017428	-0.27973	0.458236	-0.58751	1.44458	-0.26828	0.497449	-0.27381	0.407092
C2ORF24	1170056	-0.66177	3.4765	-0.16551	0.426609	0.645224	3.15233			C4ORF30	5890707	-0.2312	0.409755	0.476391	0.945719	-0.297	0.550773	-0.44159	0.985336	-0.0537	0.062378
C2ORF25	4180196	0.499497	2.5484	0.943991	6.60269	0.148238	0.417589			C4ORF32	4590167	-0.90478	3.43821	-0.43497	0.982967	-0.25456	0.524892	-0.43979	1.16151	-0.41074	0.820354
C2ORF25	4560022	0.442409	2.58856	1.06272	9.76082	0.365592	1.82166			C4ORF33	1850110	-1.29156	8.68696	-1.04949	5.64397	0.218002	0.629149	0.184393	0.519232	-0.62521	2.33517
C2ORF28	2680438	0.162841	0.461597	-0.52108	2.34771	-0.55481	2.63273			C4ORF34	2230376	-0.19679	0.364747	0.127493	0.189932	-0.42762	1.00454	-0.0525	0.079142	-0.97417	2.73985
C2ORF28	3800025	0.00168	0.0031	-0.63396	2.77552	-0.17416	0.427703			C4ORF34	6900301	-0.64722	1.95641	0.076535	0.108007	0.107532	0.173613	0.554592	1.55084	-0.37411	0.68563
C2ORF29	5700523	-0.66184	4.617	-0.69072	4.60196	-0.56298	3.34194			C4ORF41	4050474	-1.04562	5.38973	-0.99366	4.28539	0.184021	0.42204	-0.00092	0.00158	-0.81356	2.84851
C2ORF30	4920274	1.19375	10.6763	0.000753	0.001588	0.256565	0.924806			C4ORF41	1470519	-1.09976	5.25375	-0.395	0.973086	-0.35352	0.931755	0.528066	1.7387	0.269762	0.52249
C2ORF33	2100068	-0.02301	0.04553	0.772353	3.9616	0.110823	0.250786			C4ORF41	7160196	-1.08312	5.45271	-0.51962	1.54261	0.440799	1.36172	0.611779	2.31085	0.36233	0.825846
C2ORF33	3890348	1.11173	9.31641	0.279975	1.01459	0.192934	0.607192			C4ORF8	610091	1.23427	6.35656	0.20476	0.408991	-0.02343	0.038684	-0.38941	1.13641	0.367035	0.813663
C2ORF34	4120356	-0.73807	4.93191	-0.30594	1.15915	0.445154	2.07936			C5	1340241	-1.1962	5.46523	-0.06323	0.095568	-0.06806	0.111649	0.067269	0.114385	-0.06205	0.084271
C2ORF42	5420719	0.02539	0.046187	-0.10577	0.212674	-0.1819	0.418306			C5AR1	6450092	0.007328	0.013587	-1.32739	7.17589	-0.58038	2.37699	0.653092	2.95113	-0.85181	3.38734
C2ORF43	6860273	0.76266	4.11	-0.25232	0.71357	0.085362	0.1827			C5ORF13	940471	-0.10559	0.422702	1.84481	18.2031	0.329712	2.03901	0.069097	0.249468	0.312993	1.503
C2ORF44	6100154	0.028401	0.054616	-0.68931	3.10658	0.194798	0.488692			C5ORF15	3420692	-0.76476	2.53656	0.285881	0.527433	-0.63415	1.84044	-0.00999	0.014331	0.090606	0.121032
C2ORF47	4120377	0.919727	6.06395	-0.37356	1.36501	0.284277	0.921672			C5ORF20	2000162	0.22601	0.41631	0.417112	0.823574	-0.71634	2.04853	0.004157	0.005612	-0.0942	0.119412
C2ORF49	870731	-0.31534	0.943201	0.023559	0.041372	-0.26972	0.721109			C5ORF21	4860379	-1.1892	7.8918	0.506418	1.91706	-0.83169	4.58698	-0.14302	0.378678	-0.52109	1.80001
C2ORF56	620228	0.461011	1.69983	-0.14229	0.313869	-0.10714	0.224165			C5ORF22	2940725	-0.96732	5.56858	0.308125	0.868597	-1.13412	6.74599	-0.11841	0.283854	-0.6665	2.44986
C2ORF56	730136	0.309444	0.970927	0.382351	1.24549	-0.50132	1.90146			C5ORF24	2690037	-1.04191	4.33362	-0.13488	0.218034	-0.36893	0.888061	0.227169	0.474363	-0.40844	0.82871
C2ORF64	5390372	0.378799	1.24109	-0.02242	0.039371	-0.12559	0.267775			C5ORF25	5960639	0.028466	0.038554	0.011321	0.013443	0.435461	0.936679	0.08967	0.132525	0.713186	1.54434
C2ORF65	5360300	-0.83679	4.89085	0.070539	0.148235	0.076162	0.163019			C5ORF28	240576	-0.49639	1.90042	-0.6365	2.36423	-1.07649	5.85761	-0.64099	2.80211	-1.04418	4.49455
C2ORF7	1170524	-0.26245	0.76761	-0.57862	2.35662	0.101292	0.215781			C5ORF29	6480079	-0.56901	1.46862	-0.54442	1.17949	0.194266	0.32706	0.352193	0.736718	-0.13032	0.169468
C3AR1	840068	-0.27203	0.758713	-0.0957	0.190188	-0.03621	0.065095			C5ORF3	1450768	-0.81787	3.76613	0.992375	4.30211	-0.27106	0.710458	0.353125	1.06754	0.273036	0.584428
C3ORF1	6220685	-0.17333	0.434215	-0.1323	0.292794	-0.51808	1.9776			C5ORF30	3120037	-0.75133	3.42843	0.995937	4.47361	-0.26024	0.693024	0.434199	1.49464	0.013765	0.020718
C3ORF10	2000546	-0.27105	0.782626	-0.03412	0.062355	-0.4419	1.52137			C5ORF32	4540241	-0.16443	0.459261	0.022863	0.042918	-0.78574	4.28223	1.27767	8.80203	0.060618	0.113356
C3ORF14	6650079	0.323727	0.993139	-0.11495	0.240848	-0.32199	0.939156			C5ORF34	770102	-0.44208	1.23861	0.97256	3.47108	-0.62101	1.98386	-0.33977	0.848391	-0.01203	0.015564
C3ORF17	1090110	-0.92698	6.83246	0.133778	0.362212	0.645013	3.61095			C5ORF35	6100239	-0.52709	1.34645	-0.44774	0.913411	0.20543	0.358707	0.625162	1.73618	-0.02931	0.034363
C3ORF17	7550280	0.031744	0.059383	-0.4234	1.37824	0.079701	0.156879			C5ORF37	1070474	-1.24545	7.83246	-0.86671	4.00425	0.276254	0.823728	-0.02874	0.057082	0.1898	0.406848
C3ORF19	6960170	-0.49483	2.3334	0.20468	0.596617	-0.95724	6.33832			C5ORF39	7330523	-0.44273	1.43909	0.801859	3.01526	-0.71123	2.8397	-0.96379	4.65453	0.104987	0.173644
C3ORF21	3180408	-0.67405	3.78544	-0.07842	0.178748	-0.73411	4.10088			C5ORF4	1690240	-0.16376	0.374876	1.32824	6.44112	-0.71765	2.94148	-0.29917	0.827674	0.00172	0.002473
C3ORF23	3850661	0.566824	2.67377	0.574383	2.55665	-0.51616	2.19203			C5ORF4	2190619	-0.56436	1.91585	0.579484	1.70289	-1.00324	4.41413	0.190723	0.416433	0.175513	0.30108
C3ORF23	6620669	0.345123	1.11012	0.152458	0.345066	-0.41452	1.38329			C5ORF41	6860228	-0.98657	5.86533	-1.43459	8.50937	-0.21561	0.606515	0.3883	1.44747	-0.48115	1.53515
C3ORF26	520224	-0.21079	0.5471	-0.32542	0.943623	-0.1514	0.340307			C5ORF41	6840491	-0.47531	2.33751	-1.59298	11.2644	0.205879	0.661762	0.507871	2.63213	0.119206	0.276912
C3ORF26	3610372	0.67012	3.28631	-0.39023	1.32196	0.139545	0.326059			C5ORF5	5900544	-1.0431	7.33111	-1.42895	9.67699	0.187346	0.576848	-0.17732	0.553484	-0.49531	1.87226
C3ORF28	5310736	-0.51895	2.15287	-0.23149	0.61673	0.426743	1.50496			C6ORF1	360209	1.24344	7.19757	-0.59127	2.04495	0.145381	0.325749	0.248969	0.678124	-0.12946	0.235336
C3ORF31	7000746	0.679929	3.48788	-0.00423	0.00775	-0.47583	1.8714			C6ORF105	2650192	-0.4351	1.16122	0.931285	3.1138	-0.459	1.21203	-0.35698	0.874076	0.475809	1.02603
C3ORF34	1430435	-0.41141	1.75353	0.933638	6.04763	0.186343	0.531856			C6ORF106	7320110	0.884959	3.26985	0.420686	0.922689	-0.39129	0.933359	-0.39833	0.990881	-0.16461	0.247168
C3ORF34	1850040	-0.13493	0.305453	0.380063	1.17153	0.032292	0.058183			C6ORF106	5900504	-0.06143	0.102492	0.291401	0.588982	-1.15752	5.02366	-0.33508	0.823763	-0.06179	0.085192
C3ORF37	1500762	-0.66176	3.66364	-0.68417	3.61194	-0.08922	0.208949			C6ORF108	7210484	0.645687	3.17528	1.60438	9.96641	-0.02709	0.054319	-0.57694	2.67509	0.281046	0.719314
C3ORF38	3450039	1.03823	8.52781	0.369163	1.55149	-0.52258	2.69869			C6ORF111	2120376	-1.41908	9.11284	-0.38262	1.14297	0.093851	0.20262	-0.03819	0.076042	0.264835	0.617627
C3ORF38	5570577	0.688954	3.77044	0.372052	1.34207	-0.60415	2.88396			C6ORF115	6020681	-1.10743	6.01601	-0.10439	0.195486	0.266979	0.710306	-0.09733	0.203572	-0.88393	3.32555
C3ORF39	60022	-0.36615	1.21922	-0.25375	0.679779	0.442033	1.54022			C6ORF125	6520692	0.878457	4.68133	1.33941	7.36565	0.494859	1.89495	0.004794	0.008932	0.376484	1.01262
C3ORF54	4200367	-0.59932	2.71369	-0.11385	0.250485	-0.34071	1.07878			C6ORF128	5340161	0.65449	1.92117	0.272681	0.478114	-0.13802	0.226344	0.513173	1.33533	0.152393	0.212884
C3ORF58	4060131	0.995	7.72367	0.282206	1.00672	0.401568	1.72555			C6ORF129	1340400	0.585345	2.90862	1.67855	11.077	-0.28299	0.949806	-0.43408	1.84675	0.312118	0.881153
C3ORF59	2030687	0.03936	0.073162	-0.02605	0.045149	0.125439	0.261279			C6ORF130	780187	-0.35568	1.22933	1.55492	9.17197	0.042909	0.085707	-0.04535	0.09346	0.495886	1.55142
C3ORF60	20075	-0.54116	2.20643	0.069212	0.135313	-0.01016	0.017883			C6ORF136	520201	0.75205	2.6708	-0.60104	1.62335	-0.09267	0.15584	-0.47767	1.34765	-0.25345	0.439058
C3ORF60	4570091	-0.8209	6.24451	-0.23582	0.844432	-0.86093	6.36428			C6ORF138	2140561	-0.75111	3.64932	0.262352	0.664366	-1.31415	7.89998	0.123129	0.286235	-0.30547	0.743526
C3ORF62	130280	-0.08523	0.25936	1.2615	12.6209	0.350621	1.71402			C6ORF150	2370639	-0.35925	1.07741	-1.38931	6.88892	-0.33731	0.950637	0.546999	2.01056	-0.16967	0.312187
C3ORF63	6370672	0.216601	0.61555	0.188422	0.482802	-0.78567	4.09119			C6ORF151	2350438	-0.32134	0.641119	-0.28831	0.482425	-0.49588	1.14127	0.406134	0.887121	-0.08041	0.0975
C3ORF64	2480440	0.65502	3.11861	-0.11064	0.240649	0.247849	0.683654			C6ORF153	3130577	-1.43056	9.71596	-0.4142	1.36549	-0.62412	2.86214	-0.15018	0.389951	-0.14776	0.306887
C3ORF64	7550546	0.370923	1.20586	0.114849	0.238996	-0.14968	0.333154			C6ORF160	7160475	-0.34878	0.795367	0.313546	0.595358	-0.71498	2.20145	-0.45764	1.17207	-0.64615	1.50602
C3ORF68	4810543	-0.4408	1.57458	-0.05831	0.110235	-0.00636	0.010971			C6ORF162	4760360	-0.47961	1.18949	0.386131	0.7525	0.128491	0.20524	0.458198	1.11288	-0.09676	0.124757
C4BPA	2000128	-0.2611	0.736066	0.41541	1.35856	0.055474	0.105564			C6ORF162	5390520	-0.59163	1.89973	0.409483	0.947088	0.34607	0.836482	0.772068	2.84638	0.133419	0.203225
C4ORF14	5220068	0.365125	1.37369	-0.8638	5.00582	-0.07764	0.171502			C6ORF166	5690202	-0.51296	2.01535	-1.3812	7.48102	-0.59165	2.41299	0.53018	2.11849	-0.28884	0.679447
C4ORF16	3710753	0.641009	3.31966	0.613482	2.89218	-0.00132	0.002489			C6ORF170	3930671	0.981568	5.06505	-0.66447	2.40366	-0.46563	1.5862	-0.31938	0.946689	-0.74461	2.56851
C4ORF18	2650605	0.429636	1.71953	0.436674	1.65236	-0.72428	3.71606			C6ORF173	670703	0.045881	0.081774	1.26796	5.77136	-0.0131	0.021446	0.269897	0.686534	-0.02363	0.033705
C4ORF18	3460014	0.214959	0.571719	0.426356	1.43491	0.160345	0.371987			C6ORF190	4040187	-1.13011	6.79054	0.032943	0.058619	0.231885	0.640711	-0.79826	4.09808	-0.41551	1.17892
C4ORF27	4780215	0.62608	3.31294	-0.04631	0.098083	0.616352	3.0517			C6ORF192	160333	-0.66088	3.08211	1.06133	5.35029	-0.21093	0.564071	-0.83128	4.35512	-0.35698	0.947352
C4ORF29	5810192	0.516622	2.02942	-0.20203	0.492093	0.077757	0.155051			C6ORF204	2000564	-0.72522	2.8067	-0.42279	1.07038	-0.45729	1.35015	-0.3311	0.876451	-1.27123	5.01527
C4ORF30	5890707	0.002034	0.003672	-0.39507	1.28676	-0.33093	1.00031			C6ORF204	2230010	-0.44743	1.18793	-0.85692	2.69227	-0.58889	1.72238	-0.24648	0.517942	-0.74559	1.95825
C4ORF32	4590167	0.41097	1.6925	0.877477	5.29129	-0.02516	0.051107			C6ORF21	1300431	0.244749	0.425321	-0.24192	0.366698	-0.34179	0.640844	-0.07062	0.098266	-0.19553	0.258489
C4ORF33	1850110	0.377334	1.27912	0.407563	1.34797	-0.01995	0.036005			C6ORF211	2750129	-0.90054	3.78826	-0.16687	0.301648	0.103613	0.187806	0.899057	3.77841	0.276109	0.524436
C4ORF34	2230376	-0.75216	4.1799	0.013641	0.025806	-0.44272	1.70377			C6ORF25	4810167	-0.0365	0.053503	-0.42348	0.879159	-0.80642	2.57203	-0.02294	0.032915	0.035564	0.04331
C4ORF34	6900301	-0.06571	0.134792	0.587253	2.37271	-0.30574	0.892721			C6ORF25	360768	-0.41776	1.30316	0.229863	0.489688	-1.27564	6.64977	0.144638	0.310183	0.125435	0.211483
C4ORF41	1470519	0.740108	4.69605	0.494515	2.3015	-0.78283	4.85323			C6ORF32	3450201	-0.80807	4.23162	-0.78451	3.45759	-1.20576	7.27489	0.040228	0.082025	-0.69519	2.58551
C4ORF41	4050474	-0.2553	0.736949	-0.02621	0.048033	0.584995	2.41698			C6ORF47	4150279	-0.954	4.7314	-1.23266	5.89956	-0.20825	0.497485	0.241938	0.627608	-0.19073	0.365788
C4ORF41	7160196	1.10435	9.256	0.136188	0.380281	-0.42377	1.91425			C6ORF48	7150017	-0.02841	0.052539	1.28268	6.43736	-0.7971	3.60283	-0.65504	2.77386	0.180575	0.350862
C4ORF8	610091	-0.64349	3.29671	-0.09865	0.224171	0.052295	0.108913			C6ORF48	6280601	0.254067	0.553798	1.03999	3.72335	-0.47639	1.2944	-0.58985	1.84503	0.437622	0.92038
C5	1340241	0.390148	1.42358	-0.23689	0.650227	-0.10706	0.237707			C6ORF57	2570068	-0.84626	3.43313	0.709725	2.2405	-0.60815	2.00277	-0.22172	0.492577	-0.03533	0.048661
C5AR1	6450092	-0.46036	2.53083	1.07461	9.1101	0.422954	2.09285			C6ORF59	110048	0.384476	1.29974	1.46754	8.06559	-0.63761	2.68377	-0.39492	1.35197	0.275502	0.632736
C5ORF13	940471	0.191387	0.470093	-0.07647	0.146628	-0.18067	0.416437			C6ORF61	3290255	0.020493	0.028599	-0.29203	0.512419	-0.35792	0.752578	0.517547	1.32094	0.496131	0.963793
C5ORF15	3420692	-0.4484	1.66713	0.098492	0.204995	-0.40715	1.36328			C6ORF62	5860754	-1.11028	5.48799	-0.51173	1.46293	-0.64904	2.3633	-0.28115	0.719475	-0.5162	1.33536
C5ORF20	2000162	-0.47022	1.79205	-0.26936	0.740381	-0.09921	0.208169			C6ORF64	4210138	-1.12416	5.32343	0.285432	0.608411	-0.16372	0.328565	0.292336	0.725088	0.418742	0.939207
C5ORF21	4860379	-0.1236	0.271363	0.190672	0.443907	0.172906	0.39458			C6ORF66	430309	0.41328	0.926033	0.542012	1.18715	-0.13897	0.222266	-0.67511	1.93295	0.134261	0.177462
C5ORF22	2940725	-0.01834	0.034029	0.5336	2.02943	-0.38864	1.25697			C6ORF70	5050021	-0.10774	0.170687	0.138091	0.201698	0.236496	0.431218	-0.6546	1.87097	0.450509	0.838554
C5ORF24	2690037	0.565171	2.52342	0.432127	1.55451	-0.30782	0.948057			C6ORF72	360017	-0.56376	1.77609	-0.74997	2.29146	-0.91473	3.61176	-0.19595	0.40255	-0.61566	1.58779
C5ORF25	5960639	0.749673	4.90076	-0.52358	2.58678	-0.33061	1.27797			C6ORF85	6560328	0.293507	1.06257	1.7366	11.608	-0.32732	1.19683	-0.11818	0.311225	0.345117	1.04497
C5ORF28	240576	-1.30748	13.2359	0.060734	0.157253	0.204724	0.727866			C6ORF89	3310181	0.794325	3.30186	-0.03379	0.052009	0.01503	0.024366	0.531977	1.79598	1.04978	3.86301
C5ORF28	6200300	-0.00832	0.01637	0.161171	0.409146	0.842617	4.79715			C6ORF97	4640398	-0.44053	1.17217	0.443239	1.01639	-0.87417	3.16749	0.066291	0.108169	-0.42975	0.879875
C5ORF29	6480079	-0.4357	1.66249	0.54606	2.21275	-0.48071	1.8315			C7ORF11	1470390	-0.10907	0.182693	0.003744	0.004794	0.039273	0.057639	0.2823	0.597674	1.12181	3.48928
C5ORF3	1450768	0.121551	0.26188	0.090907	0.176932	-0.12613	0.263058			C7ORF13	4900338	-0.4749	1.37839	0.501138	1.27876	-0.98827	4.02083	0.06745	0.114656	-0.27511	0.502204
C5ORF30	3120037	-0.23795	0.642272	0.298566	0.835097	0.264114	0.708679			C7ORF20	2900504	1.65065	16.0678	0.465809	2.54348	-0.29257	1.42423	0.232204	1.05201	0.175868	0.560788
C5ORF32	4540241	-0.78513	5.64847	0.984577	7.59783	0.2152	0.733361			C7ORF20	6560608	1.21093	7.16434	0.16107	0.344613	-0.50951	1.90984	0.093666	0.202803	0.56287	1.76786
C5ORF33	2760349	0.274144	0.898187	0.345892	1.18673	0.457221	1.83937			C7ORF23	4290575	-0.20262	0.376225	0.884278	2.61253	0.210981	0.38407	-0.37359	0.852123	0.45827	0.888235
C5ORF34	770102	0.314772	0.981748	0.439865	1.52284	-0.3804	1.2307			C7ORF24	3780056	-0.09727	0.200927	1.05615	4.74967	0.883667	4.10677	-0.49923	1.79238	0.357986	0.853571
C5ORF35	6100239	0.25832	0.780254	0.428962	1.53779	-0.18507	0.470376			C7ORF25	4010072	-0.51266	1.44544	-0.5543	1.36476	0.197487	0.379834	0.853579	3.09801	-0.51082	1.13207
C5ORF37	1070474	0.575982	2.59428	0.033014	0.062924	-0.48835	1.89163			C7ORF26	3780148	1.74153	16.6622	0.127524	0.394811	0.019699	0.051467	-0.07504	0.233595	-0.07719	0.19644
C5ORF39	7330523	0.041714	0.085407	-0.80794	4.22829	-0.02786	0.053577			C7ORF27	360050	-1.36469	8.88895	-0.3489	1.02946	-0.55229	2.29748	-0.44518	1.71949	-0.30747	0.779134
C5ORF4	1690240	-0.3	0.873257	-0.06783	0.128515	-0.05069	0.093753			C7ORF28A	3130477	-1.28502	8.49398	-0.79498	3.67561	0.567429	2.48875	0.188437	0.52594	0.039753	0.069074
C5ORF41	6840491	0.503747	2.90513	1.11612	9.59908	0.10012	0.279925			C7ORF28A	3420491	-0.8853	3.82982	-0.80347	2.82112	0.494907	1.53078	0.563836	1.93052	0.268658	0.522325
C5ORF41	6860228	0.609628	4.095	1.01839	8.64343	0.29199	1.22278			C7ORF28B	6760670	-0.9429	3.50413	-0.55401	1.3402	-0.03749	0.05496	0.050668	0.077793	-0.32752	0.578133
C5ORF5	5900544	0.302163	1.07455	-0.13711	0.34776	0.999137	6.64714			C7ORF28B	50689	-0.79412	2.54997	-0.10086	0.142188	-0.29157	0.575933	0.33772	0.726861	0.161269	0.225796
C6ORF1	360209	-0.62677	2.97053	-0.09651	0.207915	0.420064	1.50103			C7ORF28B	3310136	-1.15208	6.26231	-0.37933	1.02341	0.085474	0.167985	0.682782	2.88014	0.566011	1.66253
C6ORF105	2650192	0.432424	1.74937	-0.47536	1.89009	0.083205	0.182765			C7ORF29	4490608	-0.30221	0.683911	-0.21072	0.370664	-1.02922	4.03008	0.027105	0.041344	-0.67106	1.67728
C6ORF106	7320110	-0.76963	4.70651	-0.37199	1.39756	0.635247	3.26382			C7ORF30	4670100	-0.91155	3.59789	-0.29506	0.591666	-0.50031	1.40064	0.562147	1.72764	-0.2671	0.472371
C6ORF108	7210484	-0.13309	0.343163	-0.87798	5.17784	-0.15019	0.382262			C7ORF36	4120309	-0.51222	1.26755	-0.65103	1.54837	0.021203	0.028368	-0.19276	0.336072	-0.32528	0.525954
C6ORF111	2120376	0.675516	4.14727	0.899544	6.1351	-0.12225	0.327805			C7ORF41	1740458	-1.17003	7.11139	0.187915	0.43293	-0.92364	4.88794	0.008048	0.015094	-0.62125	2.15706
C6ORF115	6020681	0.178238	0.456794	0.495107	1.85585	0.265197	0.744586			C7ORF42	60326	-0.91447	3.69269	-0.77303	2.48794	-0.33182	0.796467	0.215043	0.462563	0.219726	0.370148
C6ORF120	5560703	0.697431	3.86509	-0.15416	0.39612	0.698178	3.65594			C7ORF43	510255	1.28516	9.79181	-0.94195	5.56134	0.141217	0.404004	0.135704	0.395953	-0.32946	1.04102
C6ORF125	6520692	-0.07458	0.16299	-0.77427	3.93834	0.009469	0.017447			C7ORF44	5090687	-0.12332	0.224527	1.18463	4.55377	-0.39054	0.976232	-0.09611	0.167747	0.351017	0.68067
C6ORF128	5340161	-0.85403	5.62503	-0.17052	0.469913	0.608607	3.08222			C7ORF47	1240592	1.19015	8.64709	1.00087	5.8996	-0.57495	2.91326	0.097236	0.255601	-0.14467	0.335801
C6ORF129	1340400	-0.71665	4.14341	-0.66442	3.42783	0.139093	0.357641			C7ORF49	7150259	-0.51352	1.49598	0.195451	0.344057	0.640561	2.01106	0.5455	1.637	-0.23874	0.405485
C6ORF130	780187	0.606385	2.86192	-0.57643	2.46888	0.305129	0.947853			C7ORF50	5810671	-0.91516	4.19835	-0.49078	1.39851	-0.73819	2.92543	-0.46051	1.48609	-0.91498	3.22373
C6ORF136	520201	-0.32839	1.1159	-0.55308	2.32296	-0.32429	1.03976			C7ORF53	5390497	-0.12714	0.267764	-1.48439	7.42608	-0.06382	0.117175	0.490841	1.67766	-0.35064	0.79821
C6ORF150	2370639	0.010613	0.019637	0.245265	0.655289	-0.6372	2.75725			C7ORF54	3310484	0.502792	1.36113	-0.4757	1.09693	-0.03608	0.053061	-0.75126	2.45057	-0.52602	1.09897
C6ORF151	2350438	0.005484	0.009725	0.42515	1.37842	0.009728	0.016716			C7ORF55	1660608	0.500762	1.7675	1.30252	6.31874	0.020995	0.036225	0.3744	1.14857	0.234753	0.473369
C6ORF153	3130577	-0.99617	7.59945	-0.14247	0.390284	-0.45987	2.09278			C8ORF32	2810167	-0.25509	0.523379	0.970718	3.1261	-0.35329	0.788577	-0.15984	0.288684	0.511351	1.07628
C6ORF160	7160475	-0.17495	0.455965	-0.05621	0.11184	0.73355	3.59559			C8ORF33	1470397	-0.2634	0.607015	0.784575	2.54909	0.171489	0.33701	-0.86055	3.43931	-0.30599	0.586843
C6ORF162	4760360	0.303883	0.903537	0.271319	0.726805	0.142214	0.31418			C8ORF33	6350671	0.421982	1.31936	0.744859	2.68548	0.424983	1.27926	-0.83589	3.72653	0.741224	2.30119
C6ORF162	5390520	-0.23813	0.641849	0.428729	1.41286	-0.21102	0.521331			C8ORF34	4590632	-0.18501	0.383413	0.122507	0.202403	-1.21658	5.52756	0.133951	0.254416	-0.10288	0.153924
C6ORF166	5690202	-0.59594	3.52812	0.998615	7.52367	0.276666	1.01904			C8ORF37	5360390	-0.65692	3.34735	-0.49729	1.8705	-1.34673	9.03295	-0.40463	1.60552	-0.98345	4.71558
C6ORF170	3930671	-1.00377	7.88846	-0.08385	0.207947	0.61091	3.37434			C8ORF38	6480202	-0.61738	2.38694	0.086908	0.152119	0.724805	2.93733	0.730093	3.08068	-0.41119	1.00535
C6ORF173	670703	-0.64551	2.96949	0.002668	0.004638	0.008855	0.015698			C8ORF40	6130433	-0.8954	3.92952	0.40817	1.03414	0.621975	2.17877	0.00251	0.004057	-0.16041	0.273603
C6ORF190	4040187	0.834813	5.65375	-0.13854	0.372697	0.381178	1.547			C8ORF41	4590646	0.334609	0.697841	-0.1084	0.150777	0.728338	2.0894	0.331307	0.688319	0.344883	0.573399
C6ORF192	160333	0.192037	0.506913	-0.6992	3.22813	0.243772	0.666704			C8ORF45	4640132	-0.15949	0.387647	-0.82823	3.52687	-0.95607	4.92894	-0.66148	2.93858	-1.1391	5.10798
C6ORF203	3170564	-0.44178	1.66398	-0.10637	0.228209	0.507145	1.94985			C8ORF53	4850673	1.00984	5.14055	-0.27423	0.645137	-0.71467	2.95253	-0.40381	1.29509	-0.10536	0.178603
C6ORF204	2000564	0.481173	1.97213	0.586578	2.5212	-0.13988	0.330884			C8ORF55	1470706	-1.60672	15.5995	0.360147	1.71799	-0.33	1.70023	-0.41383	2.48443	0.184156	0.595162
C6ORF204	2230010	-0.11668	0.25455	0.275903	0.734968	0.156926	0.351051			C8ORF59	1510452	-0.88466	3.20501	0.219825	0.379125	-0.12802	0.215907	-0.23992	0.485663	-0.39728	0.757501
C6ORF21	1300431	-0.56761	2.43128	-0.068	0.134705	0.250407	0.681166			C8ORF70	5420487	0.001062	0.001346	0.016771	0.019527	-0.31866	0.586271	-0.12395	0.186203	-0.55975	1.04133
C6ORF211	2750129	0.374126	1.32933	0.398726	1.37317	-0.61045	2.68989			C8ORF70	1990615	-0.59605	1.53421	-0.28503	0.470723	-0.33716	0.655753	-0.03305	0.045066	-0.06686	0.079128
C6ORF211	3710465	-0.42308	1.69762	0.273597	0.835943	0.689363	3.47131			C8ORF76	2140403	-1.15559	6.01709	0.36606	0.930255	-0.60899	2.22494	0.186583	0.429919	0.059508	0.091395
C6ORF27	2070543	-0.03945	0.073266	0.097472	0.191872	-0.01621	0.027751			C8ORF77	5130735	-0.54934	1.77282	0.316084	0.686033	-0.78296	2.92666	0.551875	1.78493	-0.38739	0.825143
C6ORF32	3450201	-1.08856	9.99481	0.876106	6.6943	-0.24755	0.941476			C9ORF102	2510768	0.070533	0.122929	-0.48465	1.24967	-0.86152	3.35767	-0.57533	1.88575	0.036833	0.050389
C6ORF47	4150279	-0.61984	3.15173	0.290384	0.923971	-0.74069	3.96314			C9ORF103	3390129	-0.48587	1.20615	-0.04224	0.05422	0.667228	1.85633	0.253777	0.484271	0.373994	0.652175
C6ORF48	6280601	-0.37264	1.2876	-0.42898	1.49441	-0.21721	0.568177			C9ORF105	5310241	0.606314	1.56568	0.255937	0.407725	0.100444	0.146043	-0.30961	0.600724	0.047294	0.054461
C6ORF48	7150017	-0.11439	0.293659	-0.74864	4.16496	-0.48989	2.13792			C9ORF106	2140347	-0.03512	0.068877	-1.28878	6.87906	-0.89332	4.55574	0.078988	0.168876	-0.51007	1.55519
C6ORF57	2570068	-0.51503	2.06801	-0.23585	0.617234	-0.0282	0.051832			C9ORF109	7560706	-0.41283	1.08882	-1.02065	3.62227	-0.51283	1.44451	-0.18048	0.355841	-0.30716	0.565249
C6ORF61	3290255	0.365207	1.19192	0.217356	0.540344	0.129878	0.282187			C9ORF10OS	1170446	-1.17122	7.13837	-1.0387	5.18555	0.263048	0.762258	0.498498	2.00735	0.127737	0.247022
C6ORF62	5860754	0.566495	2.90807	0.63222	3.24089	0.410207	1.65564			C9ORF114	770692	-0.93895	5.89743	1.04842	5.94502	-0.76021	4.17627	-0.46151	2.0323	0.349796	1.03982
C6ORF62	5870215	-0.91184	6.80282	0.149115	0.42347	0.707719	4.28616			C9ORF119	1990047	0.851161	2.85696	0.176097	0.274889	-0.24838	0.469154	0.047506	0.07012	-0.02464	0.029307
C6ORF64	4210138	-0.22666	0.663747	-0.75116	3.82545	-0.08566	0.186195			C9ORF123	70753	0.186218	0.651864	1.72902	13.2593	0.309543	1.29531	-0.44723	2.33308	0.047957	0.101985
C6ORF66	430309	0.33593	1.09087	-0.53344	2.06674	-0.09012	0.187628			C9ORF127	3610280	0.557982	2.16231	1.35109	6.8901	-0.19189	0.457783	0.095043	0.198456	-0.06345	0.102961
C6ORF66	1940435	-0.2056	0.52566	-0.10083	0.204877	0.374918	1.16301			C9ORF130	5260075	-0.4097	1.09704	-0.67187	1.95692	-0.8542	3.18613	-0.41381	1.11288	-0.69154	1.83814
C6ORF70	5050021	0.60375	3.43516	-0.99646	7.15815	-0.11397	0.298746			C9ORF140	1010470	1.0317	4.12219	0.152027	0.244486	0.026594	0.039057	0.100115	0.169216	0.343258	0.63097
C6ORF72	360017	0.098416	0.221626	0.76024	3.75409	-0.33658	1.07149			C9ORF142	4180445	1.30401	10.5645	0.896341	5.53459	-0.63534	3.7458	-0.65554	4.07077	-0.16549	0.433088
C6ORF85	6560328	-0.40294	1.3774	-0.13347	0.288872	-0.12639	0.272401			C9ORF156	3440446	0.337301	0.70947	-0.23878	0.390881	-0.02554	0.034755	0.526385	1.33948	0.562148	1.14154
C6ORF89	3310181	-0.33677	1.05958	0.257125	0.679991	-0.34961	1.06235			C9ORF16	1170019	1.74215	18.1206	0.270861	1.24685	0.174287	0.7455	0.104399	0.389656	-0.24449	0.970905
C6ORF97	4640398	-0.3202	0.961275	0.090453	0.178771	-0.12808	0.272309			C9ORF164	6280082	0.161657	0.484177	-1.62852	11.2573	-0.21302	0.691181	0.233232	0.805709	-0.54553	2.15868
C7ORF10	2470102	-0.46688	1.80412	0.44248	1.55684	0.133305	0.301377			C9ORF167	1110139	1.21856	6.1491	0.335938	0.781541	0.040336	0.067843	0.328658	0.877685	0.2614	0.50566
C7ORF11	1470390	-0.29519	1.03767	-0.14924	0.386173	-0.89719	5.58219			C9ORF19	830278	-1.0648	9.07763	-0.4489	2.20585	-1.25485	10.7759	0.093795	0.291604	-0.5958	3.08631
C7ORF11	2900047	-0.35864	1.22462	0.279665	0.803086	0.474877	1.77701			C9ORF21	1740075	0.533163	1.78259	-1.2098	5.2353	-0.03742	0.06264	0.257506	0.626272	-0.27791	0.548536
C7ORF20	2900504	-0.45744	1.93632	-0.40924	1.5282	-0.55724	2.49734			C9ORF23	5130414	1.33099	8.13097	0.578044	2.04255	-0.02198	0.040309	0.050387	0.100287	-0.28324	0.65617
C7ORF20	6560608	-0.58877	2.98827	-0.11073	0.265284	-0.74647	4.13227			C9ORF23	1770338	1.1506	5.7465	0.450273	1.20475	-0.07614	0.137682	0.36996	1.05429	-0.0621	0.092884
C7ORF23	4290575	1.22788	11.2056	-0.09001	0.234351	-0.12067	0.338133			C9ORF23	4120176	0.3897	0.833022	0.294561	0.493972	-0.26888	0.487076	0.289047	0.553293	0.425973	0.738912
C7ORF24	620187	0.366146	1.26226	0.201348	0.512457	0.519159	2.05192			C9ORF25	3850494	0.513749	1.50253	0.552781	1.43394	-0.91456	3.4685	-0.11525	0.206442	-0.03608	0.047366
C7ORF24	3780056	0.583451	2.5933	-0.26962	0.761948	0.385958	1.29415			C9ORF30	5260538	-0.94078	4.49723	-1.08636	4.76605	0.371162	1.07418	-0.01553	0.026807	-0.52973	1.45048
C7ORF25	4010072	0.168346	0.442945	0.806698	4.25637	-0.18323	0.472275			C9ORF32	7650379	0.636085	1.7144	0.113011	0.154597	0.407597	0.864084	0.002785	0.003666	0.31449	0.494238
C7ORF26	3780148	-0.17568	0.443743	-0.59739	2.46197	0.157124	0.367315			C9ORF37	4200204	-1.08003	4.93429	-0.28748	0.604558	-0.24542	0.544778	-0.23025	0.516827	0.335366	0.67744
C7ORF27	360050	-0.50594	2.03311	0.206594	0.523244	-0.44615	1.58384			C9ORF40	4810139	-0.23624	0.640925	1.43367	7.69298	-0.3868	1.24392	-0.12107	0.271582	-0.0406	0.064936
C7ORF28A	3060082	-0.15113	0.357253	-0.21381	0.530488	-0.36218	1.12131			C9ORF45	1050050	0.058554	0.13154	1.62982	10.4093	0.052406	0.113124	-0.60172	2.93614	0.05647	0.103992
C7ORF28A	3130477	-0.17277	0.458567	0.160822	0.395834	0.739849	3.74605			C9ORF46	6520661	-0.45665	1.0222	0.325119	0.54725	0.06942	0.09573	0.256225	0.458074	0.289523	0.433376
C7ORF28A	3420491	0.854248	5.84192	0.591962	3.02948	-0.43436	1.87632			C9ORF5	2940687	-0.3634	1.1447	1.31305	6.6123	-0.05153	0.096271	-0.47569	1.69694	-0.26035	0.551625
C7ORF28B	50689	-0.04698	0.088721	-0.04233	0.075716	0.160775	0.355685			C9ORF52	2340477	-0.64432	2.07384	0.262655	0.496453	0.157209	0.286837	-0.64789	2.09101	0.518666	1.15655
C7ORF28B	3310136	0.90574	6.54036	0.447944	1.98723	-0.57735	3.00082			C9ORF6	3140280	0.950764	4.93852	-0.88672	3.809	0.281076	0.780247	0.551102	2.16808	0.205858	0.420178
C7ORF28B	6760670	0.239869	0.643993	0.288281	0.784044	-0.0696	0.134152			C9ORF6	4490348	0.143234	0.2655	-0.60662	1.63061	0.190065	0.365619	0.991042	4.01849	0.340198	0.643375
C7ORF29	4490608	-0.5164	2.09299	0.373418	1.19555	0.05946	0.116698			C9ORF62	1820220	-0.4159	1.04072	0.791016	2.31848	-0.6457	1.92541	-0.14067	0.249751	0.097907	0.133779
C7ORF30	4670100	-0.07873	0.155592	0.197405	0.454465	-0.11992	0.246009			C9ORF64	4920215	-0.51733	1.73439	-1.17016	5.07407	-0.55618	1.86516	0.564284	1.97697	-0.26792	0.530828
C7ORF36	4120309	0.754671	4.20641	-0.1052	0.238919	0.470883	1.87615			C9ORF66	3130139	-1.05815	9.01922	-1.59733	13.101	0.044722	0.120353	0.683239	4.90344	-0.60509	3.14385
C7ORF41	1740458	-0.62673	2.86397	0.113322	0.24498	-0.17696	0.430442			C9ORF7	1990477	0.286511	0.699199	0.99581	3.77178	-0.46537	1.3501	-0.07756	0.138696	-0.53128	1.314
C7ORF42	60326	0.835061	4.94333	0.180428	0.468845	-0.03175	0.062783			C9ORF72	7570022	-0.83769	5.52997	-1.6476	11.7998	-0.02153	0.047962	0.100957	0.276862	-0.26582	0.777589
C7ORF43	510255	-0.4772	2.34107	0.534083	2.61795	0.7761	4.81957			C9ORF72	510347	-0.68634	3.23774	-1.28121	6.94007	-0.61202	2.62161	-0.24117	0.69371	-0.24743	0.566623
C7ORF44	5090687	-0.72401	3.75185	-0.05478	0.109173	-0.18145	0.458801			C9ORF72	3780370	-0.42943	1.66529	-1.53026	9.0486	-0.09689	0.218515	0.228565	0.664648	-0.24257	0.576254
C7ORF47	1240592	-0.38913	1.35644	-0.22991	0.601137	-0.35435	1.11887			C9ORF72	3990411	-0.48683	1.76066	-1.4179	7.36962	-0.2222	0.555729	0.288238	0.819919	0.03979	0.062185
C7ORF49	7150259	-0.55578	2.81539	-0.21652	0.651181	-0.10987	0.271717			C9ORF78	3890524	-0.82827	4.77626	1.1588	6.66484	-0.69662	3.52627	-0.2831	0.960739	-0.34373	0.969491
C7ORF50	5810671	-0.48164	1.94862	-0.36735	1.20914	-0.29472	0.885179			C9ORF80	5090072	-0.67543	3.30253	-0.26721	0.719987	-1.30722	8.27799	-0.53478	2.31478	-0.91603	4.01679
C7ORF53	5390497	-0.34623	1.48961	1.04727	8.0391	0.328312	1.30266			C9ORF80	990475	-1.42272	11.5722	-0.91949	5.64427	0.506729	2.60961	0.266053	1.0343	-0.07286	0.158069
C7ORF54	3310484	0.252606	0.776302	-0.47035	1.84123	-0.17625	0.456004			C9ORF82	380348	-1.14247	6.21275	-0.73322	2.74932	0.29862	0.820146	0.18239	0.436169	-0.78019	2.7151
C7ORF55	1660608	-0.77066	4.54277	-0.29925	0.978318	-0.36796	1.34031			C9ORF86	1780762	1.59545	13.3393	0.733637	4.09784	0.005876	0.013052	0.02033	0.048005	0.117724	0.281209
C8ORF32	2810167	0.587283	2.5423	-0.12487	0.272275	0.031557	0.05836			C9ORF89	5090176	0.502154	2.09049	-1.38178	7.96036	-0.37185	1.2862	0.066189	0.143969	-0.19339	0.423677
C8ORF33	1470397	-0.18418	0.463338	-0.3526	1.07495	-0.25032	0.666703			C9ORF90	1980112	0.497072	1.30714	-0.43777	0.934435	-0.24895	0.482374	0.613722	1.78942	0.126993	0.175557
C8ORF33	6350671	0.097413	0.205455	-0.24312	0.61859	-0.28472	0.779975			C9ORF91	5720131	0.11419	0.266192	-1.22877	6.58846	0.120944	0.277195	-0.77396	3.90861	-0.46061	1.37022
C8ORF34	4590632	-0.4543	1.68505	-0.2811	0.780032	0.090626	0.186034			C9ORF95	1980180	-0.87432	3.70625	-0.85605	3.06315	0.231963	0.518657	-0.40433	1.16126	-0.39395	0.870527
C8ORF37	5360390	-1.31738	13.2255	0.197248	0.677267	0.120113	0.355607			C9ORF97	5960632	-0.68194	2.40289	-0.05103	0.076	-0.99894	4.1319	0.222759	0.4836	0.093175	0.136471
C8ORF38	6480202	0.800878	4.53107	0.049824	0.100111	0.150443	0.368149			CA1	2190139	-0.2224	0.648308	1.44359	8.51242	-0.57314	2.48862	-0.17022	0.454247	-0.18853	0.413525
C8ORF40	6130433	0.241273	0.695392	-0.49105	1.86029	-0.36082	1.17644			CA11	5220482	0.99535	4.29777	0.33799	0.742395	-0.50932	1.50467	-0.4936	1.48843	0.009847	0.01289
C8ORF41	4590646	-0.63721	2.94241	-0.15715	0.36408	-0.06209	0.122507			CA2	2060674	-0.77468	3.05906	0.890403	3.26778	-0.38947	1.04895	-0.474	1.46854	-0.02925	0.039762
C8ORF45	4640132	-1.01633	7.59058	-0.18285	0.525971	0.337433	1.26118			CA2	460358	-0.37074	0.926969	1.07337	3.92542	-0.37425	0.902737	-0.37922	0.964657	0.151581	0.226049
C8ORF53	4850673	-0.30712	1.11286	-0.06028	0.13241	-0.73971	4.17093			CA4	6380672	-0.91196	5.67534	-0.54841	2.26141	-0.7725	4.2932	1.07773	7.18192	-0.14256	0.314266
C8ORF53	6220037	-0.19502	0.520487	-0.09585	0.203625	0.694518	3.25044			CA5B	1690044	-0.48302	1.53538	-0.48202	1.3107	0.779715	3.05659	-0.57801	2.01104	-0.49444	1.22714
C8ORF55	1470706	-0.11133	0.281551	-0.30862	1.03805	-0.85342	5.1352			CAB39	7000017	-1.13121	6.82975	-0.49918	1.70043	-1.00708	5.67134	0.522935	2.15967	-0.18588	0.401978
C8ORF59	1510452	0.188683	0.482688	-0.16243	0.376574	0.569291	2.2792			CAB39L	780500	-0.91702	4.65527	-1.09114	5.15387	-0.75283	3.33917	0.275367	0.779826	-0.5796	1.78536
C8ORF70	1990615	0.340864	1.07424	-0.36393	1.11174	0.148341	0.331987			CABC1	6220180	0.604717	1.67944	-0.21838	0.354971	-0.32934	0.676291	-0.46265	1.13036	-0.27696	0.439388
C8ORF70	5420487	0.194648	0.501131	-0.50474	1.86069	-0.10391	0.218735			CABIN1	240424	1.68353	17.5075	0.521175	3.33634	-0.02891	0.08481	-0.02295	0.067894	-0.38186	1.86917
C8ORF76	2140403	0.032634	0.065666	0.213722	0.571085	-0.82133	4.3953			CABLES2	2070403	-0.23675	0.406832	-0.23804	0.35867	-0.39102	0.769672	-0.14595	0.22416	-0.15051	0.189193
C8ORF77	5130735	0.086787	0.17732	-0.03142	0.05521	-0.31081	0.864113			CABP5	2230278	-0.35039	1.97973	-1.64338	14.3001	-0.18746	0.756355	0.052868	0.161969	-0.1613	0.514418
C9ORF102	2510768	0.07196	0.153764	-0.26611	0.754568	-0.11461	0.255294			CACNA1B	4760392	-0.61294	2.28217	-1.18388	5.25117	-0.1162	0.228259	0.341786	0.959957	-1.10284	4.26305
C9ORF103	3390129	0.239239	0.85369	-1.11322	8.72243	-0.1948	0.610393			CACNA1D	2230400	-0.79755	4.104	0.243099	0.613911	-1.34177	8.32151	-0.23255	0.666268	-0.40631	1.14402
C9ORF105	5310241	-0.27787	0.793088	-0.25739	0.672188	-0.0571	0.1079			CACNA1E	7510647	-0.52669	2.93473	-1.74848	13.2335	-0.41439	1.96464	0.34339	1.53572	-0.37306	1.33977
C9ORF10OS	1170446	0.394056	1.74165	0.858444	5.63535	-0.04415	0.099644			CACNA1H	6220343	-0.24136	0.754262	1.25436	7.31948	-1.07513	6.60854	-0.50692	2.23584	0.138181	0.290244
C9ORF114	770692	-0.69289	4.01649	-0.42664	1.74049	-0.50761	2.30671			CACNA1I	6980546	-0.39862	2.09463	-1.57062	12.4956	-0.24726	0.996316	-0.47636	2.7463	-0.10341	0.259317
C9ORF119	1990047	-0.63742	3.14247	-0.45389	1.721	0.306092	0.963947			CACNA2D2	3120180	-0.11452	0.236134	-1.04353	4.48346	-0.64569	2.45032	-0.33771	0.969355	0.06932	0.108656
C9ORF123	70753	0.63077	3.24355	-0.61051	2.8774	0.613252	2.92836			CACNA2D3	4220592	-0.60701	1.73519	-0.3332	0.63096	0.550046	1.4445	0.332186	0.72502	-0.29786	0.494541
C9ORF127	3610280	0.101361	0.21161	0.078899	0.150715	-0.11161	0.227411			CACNA2D4	5810221	-0.94284	3.76086	-0.78506	2.42921	0.028956	0.044	0.07463	0.125295	-0.00247	0.003089
C9ORF130	5260075	-1.1514	9.71881	0.052866	0.122377	0.209026	0.6677			CACNB3	1980328	-0.11085	0.164458	0.026195	0.031007	-0.07323	0.100525	-0.53884	1.27848	0.003806	0.004077
C9ORF140	1010470	-0.25428	0.692096	0.095787	0.190708	-0.20952	0.507394			CACNG6	5080180	-0.02684	0.040766	0.941861	3.1234	-0.01929	0.028104	-0.1039	0.178	-0.4355	0.875246
C9ORF142	4180445	-0.5268	2.83996	-1.02548	7.69639	0.059329	0.141315			CACYBP	5360524	0.260078	0.766138	-1.49698	8.52579	0.103012	0.226261	0.569895	2.42597	-0.05883	0.100608
C9ORF156	3440446	-0.87848	5.83816	-0.1824	0.512421	-0.03489	0.07356			CACYBP	3310524	-0.74023	3.42292	0.514204	1.69753	0.355642	1.12189	0.163698	0.400123	1.41084	6.86603
C9ORF16	1170019	-0.74233	4.66372	-0.53578	2.58313	0.722981	4.22062			CAD	3360402	1.11035	7.58478	1.41933	9.14307	-0.18648	0.54524	-0.33751	1.29652	0.369203	1.14472
C9ORF164	6280082	-0.58264	3.10601	0.781968	4.65898	0.384337	1.52867			CAGE1	6330546	-0.72854	3.61141	0.051036	0.094647	-1.35942	8.5286	0.281434	0.875192	-0.16574	0.342872
C9ORF167	1110139	0.033292	0.06121	0.026547	0.046093	-0.1459	0.31473			CALCOCO1	2140398	1.67849	15.0856	0.434973	2.03787	-0.1117	0.34293	-0.06744	0.191953	-0.10194	0.254648
C9ORF19	830278	-1.31776	14.1171	0.502267	2.95571	-0.36743	1.8234			CALCOCO2	5820646	-0.92402	7.44002	-1.73882	14.2523	-0.06085	0.168877	0.213035	0.853003	-0.79715	4.694
C9ORF21	1740075	-0.44376	1.60869	-0.21097	0.521982	0.052404	0.099484			CALD1	620750	-0.80933	2.58192	-0.16887	0.256235	-0.2966	0.580846	0.166191	0.285347	-0.26268	0.406513
C9ORF23	1770338	-0.41831	1.63733	-0.41833	1.52913	0.299276	0.937959			CALD1	4230328	-1.05221	5.59173	-0.06401	0.112128	-0.80825	3.65003	0.602881	2.42505	0.114716	0.201116
C9ORF23	4120176	-0.56092	2.42345	0.045851	0.088045	-0.3885	1.30051			CALM1	1660477	-1.25456	7.35355	0.004512	0.007258	-0.80442	3.7267	-0.21556	0.563118	-0.40245	1.05165
C9ORF23	5130414	-0.42481	1.56624	-0.47436	1.73924	0.014713	0.026696			CALM2	7100711	-1.44562	11.1885	-0.11985	0.293783	-0.91567	5.91194	-0.0724	0.182448	-0.38644	1.29474
C9ORF25	3850494	-0.8208	4.79735	0.18429	0.481153	0.22066	0.617653			CALM3	2750184	-0.90322	5.04091	-0.23407	0.594688	-1.27969	7.96174	-0.3915	1.4304	-0.33439	0.883007
C9ORF30	5260538	0.092718	0.191775	0.095457	0.188882	0.192781	0.451955			CALML4	2940750	-0.60501	1.68719	-0.21378	0.346727	-0.69252	1.99438	0.137379	0.229555	-0.33851	0.574228
C9ORF32	7650379	0.125637	0.274066	-0.21419	0.512599	-0.06399	0.120337			CALML4	3800333	-1.09379	6.24484	0.293262	0.763321	-0.96896	5.06414	-0.39767	1.37361	-0.02273	0.035867
C9ORF37	4200204	-0.44419	1.74556	-0.16597	0.408315	-0.56708	2.41964			CALML4	4610209	0.29176	0.542169	0.330043	0.555793	0.163731	0.253269	0.346682	0.684283	0.183233	0.241877
C9ORF40	4810139	0.238112	0.663139	0.452721	1.58828	-0.42	1.43088			CALN1	4780113	0.030355	0.040846	-0.25393	0.400839	-0.59961	1.47355	0.020741	0.027519	-0.28668	0.427956
C9ORF45	1050050	0.358361	1.31721	-0.50602	2.09789	-0.55157	2.42797			CALR	2760370	1.52574	12.1916	0.744344	3.9797	-0.30601	1.17872	-0.28974	1.12742	0.0337	0.065718
C9ORF46	6520661	0.732507	3.91292	0.215515	0.58273	0.180083	0.462939			CALU	940431	-0.30848	0.725193	0.721025	2.14921	0.459278	1.23501	0.640457	2.1043	0.569708	1.35822
C9ORF5	2940687	0.814773	5.29331	-0.38874	1.53145	0.738409	4.26765			CAMK1	4610338	1.65545	14.3616	0.440775	1.98045	0.133531	0.41281	-0.05638	0.150479	-0.18076	0.502977
C9ORF52	2340477	0.887552	5.49814	-0.15155	0.376959	0.118119	0.278577			CAMK1D	7570634	-0.00211	0.002897	-0.66909	1.69076	-0.43341	1.00507	0.328626	0.704573	-0.75952	1.84067
C9ORF6	3140280	-0.03138	0.05871	0.134935	0.290516	0.355328	1.07336			CAMK1D	4210022	-0.04637	0.067044	-0.54244	1.20761	-0.33551	0.68506	0.625703	1.74338	-0.34057	0.569875
C9ORF6	4490348	0.250691	0.718023	0.574342	2.322	-0.11375	0.247262			CAMK1D	2030280	0.73002	2.34965	0.14907	0.231809	-0.38264	0.873085	0.420429	1.03342	0.123284	0.170866
C9ORF62	1820220	-0.29842	0.8651	0.218427	0.532707	-0.00014	0.000231			CAMK1G	940747	-0.47153	1.85402	1.33184	7.40627	-0.77378	3.79048	-0.2456	0.719593	0.306696	0.768286
C9ORF64	4920215	-0.20062	0.519934	0.51951	1.93877	0.017935	0.03205			CAMK2D	1110364	-0.44896	1.11637	-0.4277	0.896222	-0.26723	0.525303	-0.60348	1.72864	-0.70824	1.69061
C9ORF66	3130139	-0.51113	2.19146	0.69972	3.37919	-0.24329	0.690847			CAMK2G	1010475	0.130013	0.312047	-1.63509	9.65997	0.070938	0.1481	0.260381	0.776119	-0.48413	1.47527
C9ORF7	1990477	-0.61667	2.82226	-0.07587	0.154419	-0.23541	0.635144			CAMK2G	1170176	0.307738	0.828049	-1.22598	5.52794	-0.15333	0.319858	0.55795	1.97986	0.057539	0.086821
C9ORF72	510347	0.324502	1.14889	0.861316	4.96886	-0.29241	0.936916			CAMKK2	6550382	0.365083	0.891562	-0.91863	3.01042	-0.04357	0.066616	0.477402	1.3136	0.180085	0.279906
C9ORF72	3780370	0.108194	0.235487	0.43762	1.46252	-0.00466	0.008014			CAMKK2	2000020	0.593754	1.79173	-0.43218	0.96286	-0.35564	0.818931	0.555022	1.61892	0.213255	0.340692
C9ORF72	3990411	0.505728	2.6598	0.904692	6.3161	-0.79304	5.17205			CAMLG	6660092	-1.41587	10.8878	-0.27099	0.857056	-0.89826	5.73743	-0.04178	0.098017	-0.68078	3.03243
C9ORF72	7570022	0.126193	0.326508	0.967957	6.1617	-0.03935	0.081827			CAMP	5860075	-0.4929	2.42743	0.922383	5.25599	-0.98124	6.47712	0.1769	0.546843	-0.31228	0.953675
C9ORF78	3890524	-0.09891	0.214702	-0.38635	1.23583	-0.32486	0.971542			CAMSAP1	1340411	-1.18562	6.74649	-0.0708	0.126706	0.103909	0.217072	-0.35772	1.12321	-0.14706	0.276243
C9ORF80	990475	0.883702	6.59513	0.756656	4.81308	-0.23629	0.808403			CAMSAP1L1	6280209	-0.85212	3.38543	0.685268	2.07294	-0.19328	0.391556	-0.1369	0.262926	-0.29994	0.570808
C9ORF80	5090072	-1.31828	13.3092	0.091919	0.254532	0.04099	0.10145			CAND1	240162	-0.59271	1.73116	0.558936	1.35703	0.481774	1.2278	0.17005	0.311279	0.229455	0.363748
C9ORF82	380348	0.36953	1.19807	-0.22427	0.557277	0.046185	0.085517			CAND2	2970072	-0.42788	1.20479	-0.75244	2.39916	-0.92362	3.70185	0.190701	0.398261	-0.78437	2.29649
C9ORF86	1780762	-0.05978	0.12025	-0.51939	1.9342	-0.02303	0.041517			CANT1	5860358	0.501851	1.98421	-1.14994	5.88348	-0.58957	2.44291	0.619201	2.73055	-0.34402	0.880763
C9ORF89	5090176	-0.8766	5.56132	0.308502	1.01852	-0.40133	1.52235			CANX	5860477	-0.79592	2.92187	-0.51457	1.29345	0.316935	0.726418	0.663977	2.21713	-0.40995	0.842671
C9ORF90	1980112	-0.5503	2.87493	-0.09861	0.243023	-0.91717	6.16226			CANX	1070402	-0.85063	3.67407	-0.4775	1.31223	0.594591	2.05553	0.84266	3.62175	0.284734	0.573755
C9ORF91	5720131	-0.14565	0.362219	-0.48217	1.84122	-0.44289	1.63118			CAP1	1070754	-0.81494	4.01433	-0.05341	0.095034	-1.26904	7.34983	0.215651	0.57277	-0.45743	1.29018
C9ORF95	1980180	0.391295	1.33061	0.156044	0.353631	0.230115	0.592295			CAPG	3840367	0.539027	1.31408	-0.0735	0.094266	0.10749	0.157689	0.324996	0.6411	-0.13046	0.165628
C9ORF97	5960632	-0.33776	1.12672	-0.23974	0.651468	-0.50501	1.96667			CAPN1	1570672	-0.90228	3.95255	-0.31783	0.722881	-0.90567	3.83314	0.269823	0.666445	-0.63733	1.78919
CA1	2190139	-0.24319	0.657911	0.386117	1.1902	0.009546	0.016369			CAPN10	2510008	0.283704	0.635912	0.858523	2.75141	-0.57241	1.68153	-0.44199	1.18807	-0.45033	0.948315
[truncated: 13,002 more rows]

## Sheet: REGRESSION
Brisbane Red-Cross Adult Study										Brisbane Mother-Newborn Study
GENE	PROBE	Slope_PC1	NLP_F1	Slope_PC2	NLP_F2	Slope_PC3	NLP_F3			GENE	PROBE	Slope_PC1	NLP_F1	Slope_PC2	NLP_F2	Slope_PC3	NLP_F3	Slope_PC4	NLP_F4	Slope_PC5	NLP_F5
2010-03-01	2000386	-4.28898	7.62332	-0.47741	0.301166	-5.44817	10.9757			2010-03-01	2000386	2.91226	2.93887	-0.36096	0.806987	0.79467	0.454693	2.01934	1.59084	-1.83876	1.4529
2010-03-01	4610113	-5.17191	7.76929	-0.08999	0.038636	-1.24771	0.852083			2010-03-01	4610113	3.83694	5.1182	-0.70523	2.5327	-0.88942	0.59566	0.186277	0.090114	0.949985	0.635958
2010-03-02	1470196	5.2919	8.27784	0.775254	0.45643	-1.44608	1.08227			2010-03-02	5670735	-4.89487	12.1355	0.460501	2.47985	-2.43308	4.68843	-0.38895	0.343354	-1.91991	3.26961
2010-03-02	5670735	3.5117	3.56064	0.07813	0.030024	-0.82656	0.424575			2010-03-02	1470196	-1.55294	1.83641	0.901421	5.13964	-4.71854	9.26987	-1.23393	1.27103	-0.425	0.300813
2010-03-02	6770360	1.96212	1.32564	0.433682	0.181863	-0.68873	0.316765			2010-03-02	6770360	0.493978	0.223921	-0.27463	0.497139	-2.65024	2.19483	-0.30013	0.123769	0.693516	0.330208
2010-03-03	6760167	-2.53576	2.08521	-0.06821	0.025821	-2.19713	1.66891			2010-03-03	3290332	0.882504	0.735226	1.55351	9.75119	-1.5793	1.63926	-0.18628	0.105433	-1.76245	1.96445
2010-03-03	4670255	-1.85284	1.28544	-0.17377	0.070539	-1.52636	0.983852			2010-03-03	4670255	1.52986	1.95579	1.64198	12.2832	-1.773	2.43799	-1.02449	1.05292	-1.42688	1.70894
2010-03-05	1300059	-2.49144	2.15997	-3.40223	3.54867	0.077361	0.030641			2010-03-03	6760167	1.59186	2.06663	1.65109	12.3147	-1.54666	1.9714	-1.27612	1.44523	-1.29046	1.46336
2010-03-06	780544	3.79503	4.40782	0.331023	0.150205	-2.67473	2.51532			2010-03-06	780544	-0.53002	0.330377	0.266485	0.667068	-4.34895	6.65293	-1.76222	1.68919	1.75641	1.67383
2010-03-07	7560594	-1.90334	1.92212	-5.61774	10.5897	1.39447	1.19811			2010-03-07	7560594	3.27265	4.78783	-1.12593	6.03362	-0.99579	0.813159	1.25335	1.10528	1.4102	1.30774
2010-03-08	3170482	3.19662	3.77917	-4.76046	7.19004	-2.80645	3.15946			2010-03-08	3170482	0.575864	0.40542	1.4135	8.54444	-2.70942	3.73932	-0.31899	0.1931	-0.65655	0.468133
2010-03-08	2600634	3.44865	4.42278	-4.00282	5.46404	-0.77599	0.469925			2010-03-08	2600634	1.81308	1.71586	1.12347	5.21622	-3.11062	3.65264	0.065004	0.030129	-0.56904	0.340543
2010-09-01	290022	-0.76882	0.4691	5.74833	9.82303	0.879898	0.561089			2010-09-01	290022	-4.67686	15.1991	0.643451	5.86661	-0.54041	0.736303	-4.45841	14.1783	-0.75187	1.14795
2010-09-01	4480279	1.19176	0.765422	2.86713	2.88588	3.80554	4.5487			2010-09-01	4480279	-5.61519	14.0371	0.513978	2.8622	-0.60664	0.607025	-1.75	2.78431	0.688575	0.704467
2010-09-02	630601	2.23479	2.17063	-0.14316	0.066105	-5.46094	8.92832			2010-09-02	5960703	4.04565	11.1134	0.363434	2.10689	-4.07307	11.2021	-1.35515	2.32367	0.013734	0.010694
2010-09-02	6940619	-0.67038	0.302775	-1.183	0.632737	-0.95432	0.474548			2010-09-02	630601	4.59932	13.3621	0.399674	2.47623	-4.65879	13.3641	-0.91151	1.31439	0.116367	0.099491
2010-09-02	5960703	-4.3318	5.30854	0.06135	0.024352	-0.63206	0.317329			2010-09-04	4670458	2.83761	3.53418	-0.93064	4.17926	-1.83074	1.81034	-0.35289	0.196529	-0.68543	0.442749
2010-09-04	4670458	2.97328	2.90155	-0.19486	0.081983	-3.21615	3.29051			2010-09-05	6960022	2.86764	9.17281	0.612469	5.94819	-5.7866	19.7935	-1.17651	2.46045	-0.80416	1.38153
2010-09-05	6960022	5.33335	8.92329	-0.35066	0.181247	-2.69615	3.01551			2010-09-06	6270020	-1.39844	1.40302	0.348594	1.105	0.420199	0.276402	-5.26872	9.51542	-1.23448	1.13489
2010-09-06	7610370	-0.87495	0.480226	3.61998	3.972	-2.27112	1.89226			2010-09-06	7610370	0.450385	0.22691	0.816059	2.77561	-0.14757	0.064924	-3.47779	3.79554	0.095261	0.040177
2010-09-06	6270020	-2.30508	1.90304	3.4581	3.62407	0.107941	0.043177			2010-09-07	450195	3.9792	5.46962	-0.54197	1.72332	-0.07576	0.035587	-0.08467	0.039346	2.12289	2.06318
2010-09-06	610278	-1.04832	0.553185	0.460444	0.197803	2.32199	1.7454			2010-09-09	4590110	2.90166	9.27406	0.773164	8.17489	-5.48381	18.7789	-1.74389	4.44018	-0.13453	0.137456
2010-09-07	450195	0.293694	0.165301	-2.25013	2.64018	6.43075	13.5846			2010-09-11	20288	3.74557	7.36512	1.04743	6.89367	0.429375	0.333486	-3.25302	5.90192	0.799657	0.737731
2010-09-09	4590110	5.62489	10.3649	1.20137	0.937575	-2.83007	3.50751			2010-09-15	6100288	5.84912	14.8653	-0.48237	2.64737	-1.05514	1.35218	0.331849	0.27923	0.554612	0.534615
2010-09-11	20288	0.039193	0.017152	2.99207	3.46876	4.98183	7.82491			A26C3	2000519	1.79287	1.88012	0.439199	1.4351	-4.43008	7.1844	1.11495	0.912379	-1.60267	1.54222
2010-09-15	6100288	-6.15057	14.0082	-3.38874	5.66527	1.82765	2.11052			AAAS	60689	-4.42037	6.49417	0.371588	1.0109	-1.21332	0.947465	-0.24221	0.123662	0.775866	0.501119
AAAS	60689	5.87972	11.3834	1.70941	1.63051	2.37398	2.72821			AACS	1580504	-1.12902	0.752661	0.489272	1.31576	-3.64439	4.26368	0.173834	0.077517	-1.40313	0.994503
AACS	1580504	3.63372	3.79171	0.533827	0.247736	0.587324	0.278152			AADACL1	7650020	1.36275	1.31533	1.12949	6.21512	-0.85661	0.666921	-1.69616	1.79234	-2.07956	2.41586
AADACL1	7210327	-0.65624	0.291699	0.733315	0.334763	0.335559	0.132823			AADACL1	7210327	0.955324	0.45041	0.279189	0.439638	-0.3352	0.122735	-0.08262	0.027434	-0.38574	0.148994
AADACL1	7650020	-4.57396	6.22035	-2.40856	2.30714	1.54472	1.13876			AAK1	1170332	-0.51796	0.252577	-0.56316	1.46867	-2.12735	1.70652	-1.70789	1.20561	0.044752	0.017522
AAK1	1170332	0.736811	0.343831	1.55838	0.941718	-1.09608	0.576404			AAMP	4610048	-5.64144	12.4913	0.347738	1.34822	-0.70232	0.639131	-1.16382	1.2799	0.423648	0.324001
AAMP	4610048	3.87974	4.76082	2.63714	2.56239	1.84426	1.46836			AARS	290603	2.76923	4.702	1.30045	9.07147	-1.88133	2.61498	-3.19971	5.66406	-1.27859	1.42225
AARS	290603	-0.93127	0.744074	5.36227	11.065	-4.54738	8.62759			AARS2	4560681	2.61707	2.11705	0.254433	0.44211	0.000595	0.000218	-0.68378	0.320152	0.03912	0.014276
AARS2	4560681	0.886011	0.494957	2.91581	2.86086	-0.86312	0.477437			AARSD1	60154	-1.36519	1.37956	1.19424	7.02036	-0.62139	0.459463	-4.12109	6.97473	-1.53433	1.59365
AARSD1	60154	3.2395	3.98998	4.58219	6.9461	1.79222	1.56532			AASDH	4150561	3.4395	5.4214	0.448051	1.59727	2.5548	3.47166	-3.03729	4.40369	-1.64898	1.73956
AASDH	4150561	-3.47465	3.56029	1.03759	0.581383	1.26622	0.764703			AASDHPPT	6060767	5.66652	14.0103	0.41463	2.0308	0.462946	0.419145	0.690805	0.699805	-2.19128	3.83542
AASDHPPT	6060767	-8.2493	28.3428	-0.51199	0.49555	-1.59947	2.63019			AASDHPPT	7040717	4.80342	7.50632	0.20334	0.456336	0.857425	0.602966	-1.0163	0.74561	0.298176	0.159773
AASDHPPT	7040717	-4.12284	4.91953	0.254239	0.109888	1.55271	1.06941			AATF	6020372	-2.82991	3.53707	-0.20206	0.459044	-3.861	5.58855	0.501579	0.30081	1.55519	1.38892
AATF	6020372	4.33522	5.29812	0.248705	0.106772	-0.03683	0.014431			AATK	5550132	-2.13256	2.83921	-1.23059	7.64564	-2.88041	4.45342	1.39043	1.44989	1.50799	1.6297
AATK	5550132	4.10575	6.61154	-5.12248	9.32435	-0.71522	0.474429			ABCA1	4060358	3.02041	3.69937	-1.0309	4.63891	-0.9116	0.633681	0.286143	0.148698	1.03869	0.739904
ABAT	6580291	1.24224	1.00043	-5.04157	8.94565	2.02913	2.09877			ABCA13	1780537	1.7165	2.6876	0.724855	4.65539	2.23757	4.00205	3.71345	8.09245	1.99534	3.27875
ABCA1	4060358	0.051499	0.021831	-5.1455	7.76865	-1.58707	1.21841			ABCA2	2320243	-5.91918	15.9322	-0.5377	3.39146	-1.23074	1.84558	-0.27972	0.242513	-0.36703	0.336961
ABCA2	2320243	3.42906	3.48158	1.08629	0.618117	1.30463	0.796757			ABCA4	6650504	2.22199	3.31952	0.179225	0.509787	-5.25843	11.0397	0.837437	0.76366	0.874449	0.807994
ABCA4	6650504	4.55014	6.12165	-2.03936	1.70679	-0.47806	0.237064			ABCA6	6940519	2.10196	2.35768	0.215363	0.519528	-4.62632	7.52223	0.328925	0.18833	-1.25116	1.05678
ABCA7	2570100	4.73857	6.63683	-1.98065	1.65805	0.415118	0.202991			ABCA7	2570100	-4.49016	7.26615	-0.13448	0.286304	-1.85677	1.95276	1.02989	0.807156	1.73208	1.71278
ABCB1	1230048	-3.81695	4.37088	2.18641	1.80178	-0.81534	0.44161			ABCB1	1230048	0.439162	0.238857	0.34371	0.852529	0.086013	0.039495	-3.59803	4.4233	-3.15613	3.61893
ABCB1	4210039	-5.14326	7.74923	1.54426	1.1679	-0.02607	0.010906			ABCB1	4210039	2.94949	3.41362	-0.02853	0.045453	1.56571	1.30802	-3.03392	3.47201	-1.22219	0.89169
ABCB10	4810048	-5.85521	11.042	1.62254	1.46829	2.10746	2.20084			ABCB10	4810048	1.9361	2.36708	1.54	9.95242	-0.76715	0.615327	-1.50468	1.57644	-0.83042	0.669248
ABCB6	2810367	4.46074	6.04446	-1.37093	0.959506	2.23075	1.99824			ABCB6	2810367	-0.99753	0.921888	1.61132	10.7044	-1.31155	1.31802	-0.80523	0.65296	-1.14934	1.10382
ABCB7	5700286	-3.24286	3.1707	1.15099	0.666872	-1.55107	1.01746			ABCB7	5700286	5.55522	13.5516	0.56958	3.24017	-0.52924	0.492114	-1.77358	2.75162	1.05065	1.24688
ABCB9	6900241	-0.0969	0.035275	1.21938	0.658306	-1.00254	0.50549			ABCB9	6900241	0.200944	0.091998	-0.99021	3.7901	-2.15851	1.91584	-0.25221	0.115966	0.775051	0.440303
ABCB9	5290598	1.78247	1.14511	-0.12927	0.048098	0.953333	0.478441			ABCC1	1500187	-0.50223	0.231018	-0.15956	0.254163	-2.52191	2.06562	0.539037	0.246348	-1.4853	0.921965
ABCC1	1500187	1.1395	0.674979	0.935348	0.516707	-3.88451	4.36912			ABCC10	650646	-5.7304	11.9968	-0.24065	0.740403	-0.53009	0.412484	0.08925	0.052853	0.581265	0.454234
ABCC10	650646	4.26528	5.48188	1.70198	1.28763	1.83091	1.43735			ABCC13	4250497	0.79713	0.569011	1.39843	7.71045	-1.87699	1.93687	-0.08302	0.041205	-1.44143	1.27243
ABCC13	3990441	5.77153	9.93523	-0.69845	0.415961	-1.01934	0.688953			ABCC13	3990441	-0.67189	0.507115	1.36893	8.38842	-2.86289	4.17371	0.193012	0.111384	-1.36851	1.33441
ABCC2	2230746	4.0569	5.53692	-3.82426	5.0371	-0.99147	0.643246			ABCC13	4780553	2.23018	2.30873	0.406945	1.13604	-4.009	5.54982	0.773196	0.494075	-0.722	0.450158
ABCC3	270615	1.76877	1.13555	1.13516	0.605756	-0.24412	0.095227			ABCC2	2230746	2.27925	2.32433	-0.39867	1.07535	-3.42662	4.29513	0.90622	0.596331	1.81232	1.59563
ABCC4	2450201	-3.85166	4.2151	-0.19609	0.080214	0.428753	0.192729			ABCC3	270615	0.695828	0.452253	-1.12378	5.37154	-2.09389	2.15708	-0.88847	0.611185	-0.31311	0.166897
ABCC4	6110181	-0.88342	0.451459	0.077202	0.029072	2.99642	2.67758			ABCC4	2450201	1.84215	1.75047	1.22968	6.00716	-1.59938	1.41242	-0.74554	0.47618	-2.10627	2.08
ABCC5	6580553	3.31525	3.74834	-3.87753	4.8231	-0.77122	0.435832			ABCC4	6110181	3.33236	6.38197	0.783697	4.6688	-3.43702	6.40365	-1.46468	1.86166	-0.84565	0.827683
ABCC5	7610050	-0.98983	0.577243	-4.04798	4.86894	1.9764	1.56237			ABCC5	7610050	3.02461	3.0664	0.528388	1.40109	-1.9806	1.60843	-0.75713	0.412372	-0.29671	0.134035
ABCD1	4890609	3.6256	3.93997	1.17397	0.708016	1.86661	1.38666			ABCC5	6580553	-0.62933	0.335371	-0.53845	1.45049	-3.38385	3.64689	-0.0524	0.02143	0.49874	0.246236
ABCD3	1580736	-4.35084	5.99592	-1.56286	1.19695	2.84266	3.02755			ABCC6	7160603	2.56648	2.5933	-0.01481	0.02208	-3.13782	3.50735	1.3501	0.972053	-1.07523	0.703557
ABCD4	7200102	2.39798	1.91731	-1.93501	1.37969	-1.45944	0.910702			ABCD1	4890609	-6.12684	16.6649	-0.08168	0.249022	-0.45086	0.453337	0.320887	0.289829	1.72037	3.03407
ABCE1	1090543	-6.98301	17.3328	2.26222	3.10304	1.1182	1.04672			ABCD3	1580736	4.57354	7.04882	0.513048	1.68461	-0.79321	0.545612	0.511702	0.305418	-1.17737	0.917148
ABCE1	5310152	-7.41986	22.5794	2.73195	5.34247	1.77906	2.68336			ABCD4	7200102	1.42681	1.24849	0.120963	0.240308	-4.61001	7.11968	-1.14278	0.884722	-1.12677	0.863855
ABCF1	7380113	4.52969	8.70055	5.0836	10.3642	-2.18794	2.73102			ABCE1	1090543	3.45824	6.66361	1.05619	7.04689	1.49354	1.89753	-3.57183	6.80744	-1.13046	1.22113
ABCF1	2190273	4.32019	8.0884	4.82205	9.57306	3.03989	4.63175			ABCE1	5310152	2.9051	4.28612	0.696436	3.16102	1.76291	2.00345	-4.09979	6.88324	-0.52781	0.362527
ABCF2	5420142	-0.00305	0.001122	2.65887	2.24718	-2.05519	1.50717			ABCF1	7380113	2.4793	3.90388	1.36491	9.34733	-3.05998	5.12358	-2.39077	3.51341	-0.82826	0.752195
ABCF2	2230039	1.84895	1.24727	2.08432	1.4941	-0.33014	0.135979			ABCF1	2190273	-3.27196	6.25247	1.15643	7.98632	-0.2735	0.192705	-1.59193	2.03025	-0.82221	0.792823
ABCF2	7100039	0.202071	0.075988	0.710928	0.32183	0.65375	0.290137			ABCF2	5420142	-4.66444	7.5391	0.379871	1.12823	0.711025	0.490813	-1.19061	0.975499	-1.44771	1.29026
ABCF3	4560689	3.08438	2.78435	1.61305	1.05853	0.779929	0.391971			ABCF2	7100039	0.341309	0.147066	0.210222	0.355943	-2.01106	1.46521	-2.37793	1.84231	0.118106	0.045497
ABCG1	5860377	0.654831	0.34141	-4.49665	5.84766	-1.41452	0.962988			ABCF3	4560689	-5.93	14.2139	-0.38105	1.70291	-0.883	0.963194	0.187656	0.134385	-0.24022	0.177572
ABCG1	460593	5.67761	9.73685	-1.22159	0.892615	1.21676	0.887563			ABCG1	5860377	0.106463	0.038811	-0.05658	0.072721	-0.27517	0.1068	1.375	0.752479	-1.17014	0.601189
ABCG1	6060377	2.15034	1.79826	-3.99817	4.81147	1.24372	0.798415			ABCG1	460593	1.27572	0.810839	-0.53207	1.34546	-2.63228	2.34702	1.03818	0.596872	0.59994	0.293954
ABHD10	1300328	2.00752	1.41995	1.51555	0.937232	1.49882	0.922368			ABCG1	6060377	2.16573	1.56217	0.027869	0.035736	-0.15533	0.059735	0.461422	0.196416	1.28655	0.717293
ABHD11	1940068	2.58381	2.24535	-0.45406	0.210241	-3.33737	3.41145			ABHD10	1300328	-0.62693	0.31301	0.964082	3.23739	0.561262	0.2725	-0.2389	0.10026	-0.86076	0.456242
ABHD11	6110592	2.22183	1.73364	0.48988	0.223029	-2.88838	2.61664			ABHD11	1940068	-2.02716	1.5718	-0.73721	2.17284	-1.15782	0.700001	0.862409	0.462769	-0.31827	0.138514
ABHD12	7100615	2.23064	1.65787	1.48951	0.909116	-0.83854	0.416131			ABHD11	6110592	-3.91431	6.40274	-0.94984	4.86856	-1.46209	1.46276	1.64615	1.70842	-0.26873	0.157253
ABHD12	7610382	5.3909	9.2652	2.51292	2.75523	1.45234	1.18102			ABHD12	7610382	-5.68882	13.9888	0.494197	2.63056	-0.70117	0.723568	0.903336	1.01271	-1.03517	1.22895
ABHD14A	1430360	3.94547	6.03664	4.00239	6.22853	1.39774	1.17574			ABHD12	7100615	-0.91075	0.546699	0.118513	0.198559	-2.58984	2.46461	2.88671	2.84321	-0.64885	0.343976
ABHD14B	150064	5.56819	14.0817	3.499	7.02053	4.18231	9.25639			ABHD14A	1430360	-4.37624	7.62796	-0.05078	0.099907	-0.22309	0.132095	-3.26209	4.90732	0.422617	0.272756
ABHD2	2970201	4.48384	9.24097	-5.18165	11.5089	-1.68419	1.96206			ABHD14B	150064	-5.65497	13.0838	0.331114	1.32687	-0.12577	0.085186	-1.84826	2.71891	-0.74683	0.715203
ABHD2	6900475	4.63754	8.33222	-4.0137	6.84986	-1.51957	1.47216			ABHD2	6900475	-2.27898	3.49599	-1.41286	10.0433	-1.53468	1.91041	2.26461	3.37454	-0.41933	0.310966
ABHD3	5050241	-4.25535	9.63384	-6.37182	17.132	-1.63101	2.10517			ABHD2	2970201	-1.72171	2.53125	-1.50342	11.7687	-2.13213	3.49095	2.12414	3.39486	0.014346	0.008897
ABHD4	3120014	5.86356	10.8958	-1.88054	1.81223	1.51257	1.30011			ABHD3	5050241	3.4721	5.4975	-0.98736	5.25392	-0.42718	0.281746	2.4727	3.23215	-0.77655	0.592346
ABHD5	5860215	-1.97665	3.01702	-7.61562	22.4199	1.33357	1.6251			ABHD4	3120014	-5.74875	13.8697	0.063513	0.162768	-2.11789	3.60991	0.292216	0.226483	0.029382	0.018965
ABHD6	2690402	1.73638	1.10868	1.35909	0.779295	-0.14638	0.055082			ABHD5	5860215	3.29331	5.52682	-1.23311	7.78007	0.232901	0.147561	1.65476	1.9129	2.34105	3.22748
ABHD8	4880288	3.30917	3.93268	-1.59872	1.25819	-4.1679	5.69637			ABHD6	2690402	-0.60558	0.286492	-0.1851	0.30127	-2.20394	1.66316	-0.10518	0.040137	-1.66542	1.07254
ABI1	5130725	-0.97545	0.535022	-3.10564	2.97257	2.03315	1.53015			ABHD8	4880288	4.51213	6.88788	0.071483	0.129982	-0.81646	0.564677	1.92956	1.8952	-0.50418	0.297717
ABI2	2000100	1.30527	0.746061	2.2746	1.70662	1.3579	0.780724			ABI1	5130725	1.75604	1.69514	-1.0664	5.0796	1.58042	1.44329	2.7549	3.27142	2.28311	2.44774
ABI3	3840717	1.83346	1.55453	4.73976	6.78714	2.509	2.5331			ABI2	2000100	0.95257	0.568794	0.689649	2.08592	-0.63649	0.336745	-1.96679	1.55436	-3.08023	3.05343
ABL1	4180088	4.58491	8.28604	4.58923	8.29801	-2.22712	2.62005			ABI3	3840717	-1.13476	0.88244	-0.67546	2.51589	0.033002	0.015629	-3.5339	4.68221	-1.12772	0.850613
ABLIM1	6400243	-5.65985	10.7084	2.06897	2.18295	-2.54387	3.03113			ABL1	4180088	-1.16694	0.796795	1.15397	4.84759	-0.76346	0.448599	-1.32984	0.935307	-1.71871	1.35158
ABLIM1	3610315	-1.74768	1.21996	2.09265	1.60149	-2.73005	2.4246			ABL1	4590440	0.630779	0.317418	-0.26206	0.494769	-2.8386	2.60215	-1.53974	1.02242	0.065611	0.025657
ABLIM1	2570112	-0.4753	0.222706	3.98276	4.59067	1.44114	0.947766			ABLIM1	6400243	1.44808	1.92113	1.4738	11.3311	0.249577	0.180945	-3.15071	6.04022	-2.24165	3.62788
ABLIM3	2350747	3.84948	4.26377	-1.15445	0.681444	0.377414	0.16771			ABLIM1	3610315	1.00979	0.63652	1.00514	3.83954	-2.39097	2.21563	-0.56838	0.29649	-0.98348	0.597956
ABP1	5420440	2.74092	2.56698	-3.25175	3.37362	-1.35152	0.87851			ABLIM1	2570112	0.398682	0.373711	1.63079	14.5994	-1.96441	3.64014	-3.43711	7.9837	-0.36371	0.324884
ABR	620240	2.18535	2.7094	-3.95848	7.0127	-5.51008	11.611			ABLIM3	2350747	1.356	0.985399	-0.89482	3.31176	-1.71178	1.37875	-0.21541	0.098732	-1.11453	0.727268
ABR	5860431	4.41614	6.18982	-2.48469	2.46301	-2.11061	1.90582			ABP1	5420440	2.49964	2.21901	-0.0774	0.117251	-2.07525	1.66928	0.889897	0.494355	1.67289	1.18227
ABT1	6480392	-3.50729	3.60524	-1.28365	0.777832	0.742954	0.374644			ABR	5860431	-0.56153	0.381014	-1.24597	6.97833	-2.86592	3.92766	0.02942	0.014815	0.465056	0.29379
ABTB1	2970044	5.03021	15.9928	-5.96097	19.9192	-2.22091	4.65092			ABR	620240	4.03361	11.0877	-0.98187	8.80855	-2.41281	5.63222	1.25695	2.06202	1.41286	2.46117
ABTB1	6620609	4.76984	10.2886	-5.57721	12.9375	1.5062	1.66725			ABTB1	2970044	3.98221	11.6119	-0.72963	6.26762	-4.16042	12.1923	0.924956	1.39065	1.58705	3.13061
ACAA1	3520753	4.65214	6.869	-2.70715	2.88566	-1.71543	1.41573			ABTB1	6620609	-5.08188	15.3068	-0.89288	8.30535	-2.05552	4.76054	1.97311	4.38393	1.96289	4.33216
ACAA2	1450093	-0.90611	0.446723	0.551274	0.240273	1.63527	1.00676			ACAA1	3520753	-2.61714	4.7999	-0.22438	0.776776	-3.71815	7.73214	3.48732	7.112	0.545561	0.479624
ACACA	2190414	-0.50402	0.238254	1.46447	0.967062	-3.92885	4.47582			ACAA2	1450093	2.00605	1.55669	-0.79746	2.46353	0.467603	0.221556	-0.3552	0.158136	0.062301	0.024454
ACACA	2630692	-1.57715	1.14378	2.2323	1.86231	-2.44635	2.23998			ACACA	2190414	4.63893	7.71238	0.743734	3.1997	-0.6964	0.491739	-0.94393	0.726172	0.003146	0.001533
ACACB	2230678	1.33653	0.943966	4.01591	5.22705	-3.28096	3.77648			ACACA	2630692	3.61033	3.90845	0.279571	0.55745	0.389803	0.183269	-0.67795	0.350938	0.372683	0.170508
ACAD10	6560327	-0.69027	0.319723	0.929186	0.467161	-2.031	1.40743			ACACB	2230678	0.516228	0.232945	-0.6723	1.73907	-0.81026	0.405239	-0.63058	0.290664	1.06755	0.568207
ACAD11	3370136	-4.90815	10.005	4.81992	9.77671	-0.21325	0.122861			ACAD10	6560327	-1.62006	1.13086	-0.43599	0.998399	-1.606	1.11285	-1.69025	1.17342	1.41797	0.90776
ACAD8	730671	-1.67788	1.12839	2.94003	2.67635	-1.21316	0.709301			ACAD11	3370136	2.97213	3.36533	0.138333	0.257754	2.31311	2.29017	-1.65074	1.34946	1.93875	1.70771
ACAD8	2650324	0.505411	0.272822	-1.18287	0.83298	5.61591	9.34283			ACAD8	730671	-1.17429	0.745137	0.563637	1.51451	1.92811	1.51734	1.90272	1.45556	0.13101	0.054374
ACAD9	5340561	4.08447	6.86915	2.13157	2.35409	-3.75877	6.02227			ACAD9	5340561	0.713431	0.341711	-0.25715	0.444089	-0.26321	0.106268	1.87563	1.24091	-1.48726	0.884794
ACADM	430139	-8.37357	29.7346	-0.01542	0.010865	-1.49015	2.46538			ACADM	430139	3.5328	4.65108	0.497199	1.53361	2.04923	2.03363	1.32535	1.04283	-1.48362	1.22351
ACADM	2470279	-5.31015	8.4629	1.96766	1.75017	0.179895	0.083046			ACADM	2470279	5.05687	12.5596	0.920231	6.82097	0.744223	0.810366	-0.7884	0.860807	1.27751	1.7351
ACADS	110441	5.2653	8.33559	1.61696	1.29542	-1.26191	0.900595			ACADS	110441	-5.1619	10.0516	0.041014	0.083204	-2.04437	2.66042	-1.0578	0.975648	-0.47637	0.334519
ACADSB	3610136	-0.81538	0.404752	-0.40166	0.171355	-2.86356	2.47453			ACADVL	1240551	-2.22568	2.06398	-0.54167	1.55783	-2.75911	2.85159	-0.46785	0.240641	-1.03777	0.663158
ACADVL	610093	2.84818	3.26113	-0.91653	0.597434	-5.11431	8.2884			ACADVL	1170647	-3.76545	7.61187	-1.05732	7.16871	-2.66518	4.6353	-0.48287	0.388697	0.606534	0.520628
ACADVL	1240551	5.83521	10.2708	1.19362	0.8736	-0.843	0.540277			ACAT1	2070605	1.63827	1.29481	0.515351	1.43536	2.65588	2.66951	1.37748	0.982106	-1.93341	1.60771
ACADVL	1170647	7.26329	20.1756	1.47359	1.80796	-0.15641	0.100366			ACAT2	7330753	0.628749	0.402717	1.00257	4.61949	2.05952	2.14005	0.547026	0.330634	-3.27672	4.2136
ACAT1	2070605	-0.03984	0.016304	4.29686	5.58063	2.55315	2.42256			ACBD3	5890112	4.4997	8.84123	-0.2818	0.918385	1.95434	2.62814	-0.70947	0.589996	2.96565	4.79974
ACAT2	7330753	-3.00409	3.70277	4.63947	7.42894	0.301716	0.155781			ACBD6	870349	-1.66928	1.11606	0.473647	1.0634	1.70998	1.15188	-0.3634	0.154678	0.459879	0.20248
ACBD3	5890112	-4.9114	8.45278	-1.01176	0.736397	4.0134	6.15881			ACCN3	6110482	-1.85043	1.38135	0.278858	0.54096	-1.91332	1.44647	-1.23572	0.755022	1.78475	1.272
ACBD5	150156	-0.80311	0.409428	-2.42625	1.98004	-2.56667	2.1625			ACD	1300154	-6.39008	19.7904	-0.05983	0.202652	0.153058	0.14514	-0.53078	0.663827	1.51925	3.09704
ACBD6	870349	1.95101	1.34842	1.80598	1.20131	-0.71065	0.336451			ACHE	2190168	1.23573	1.43137	0.557608	2.74202	-5.58928	12.3065	0.329475	0.238915	-0.30481	0.217063
ACCN3	6110482	5.05263	7.88579	0.343338	0.173968	-0.06544	0.028959			ACIN1	4860204	-5.48451	14.7368	0.444007	2.53796	-1.80836	3.23307	0.210254	0.171986	-0.06933	0.051939
ACD	1300154	2.79557	2.6658	2.6732	2.48272	2.35769	2.03686			ACLY	4290279	4.40829	7.12706	-0.14609	0.318773	1.30367	1.16145	0.101942	0.052231	-2.36682	2.76828
ACIN1	4860204	5.40751	9.22108	-0.18347	0.088397	2.73491	3.12348			ACLY	4200259	4.90891	10.8494	0.357647	1.44855	-2.99555	5.57457	-1.64968	2.22591	0.377961	0.288619
ACLY	4200259	-1.55775	1.03402	-0.06328	0.024522	-3.59364	3.7806			ACMSD	20041	2.82276	3.28618	-0.05335	0.090465	-3.7257	4.9614	0.627561	0.375705	-0.86361	0.567271
ACLY	4290279	-4.08559	4.81412	1.22269	0.754635	-0.78011	0.412819			ACN9	520575	4.0608	8.19325	-0.37635	1.49429	0.924677	0.924359	4.15347	8.25391	-0.50942	0.403825
ACMSD	20041	4.8633	7.50622	-2.91262	3.30818	-1.14614	0.798923			ACN9	6040088	5.44574	11.6216	-0.26221	0.863263	-0.7329	0.653482	1.10059	1.13507	1.6814	2.12541
ACN9	520575	-3.01331	2.98144	-1.88373	1.43051	-2.6732	2.46343			ACO1	2450608	1.77371	1.41683	0.546663	1.52455	-0.10704	0.046447	-3.65807	4.1228	-0.29807	0.138239
ACN9	6040088	-2.75468	2.43154	-2.30434	1.8376	0.90234	0.4786			ACO2	3930639	-2.70448	2.32296	0.353606	0.712612	-0.54887	0.257833	-1.1777	0.674361	-0.00873	0.003238
ACO1	2450608	-0.01368	0.005409	4.47278	5.74221	-1.32088	0.865188			ACOT11	7400315	2.70652	5.59558	0.073658	0.204436	-5.61526	14.2125	0.456663	0.417101	-0.41864	0.372017
ACO2	3930639	1.59984	1.03416	2.85763	2.51044	0.467129	0.207019			ACOT11	1050253	0.233345	0.121719	1.17943	5.72313	-0.44089	0.253487	1.44245	1.20124	0.972436	0.684306
ACOT1	4900438	0.876739	0.440702	2.59184	2.09233	-0.60976	0.278966			ACOT2	6290059	0.379623	0.175477	0.95936	3.29825	-0.60856	0.307298	-0.95466	0.536631	-2.2168	1.77371
ACOT11	1050253	4.49276	6.06791	0.372998	0.178478	-2.40279	2.22874			ACOT7	6580639	-2.14876	1.94591	0.514642	1.43554	1.03726	0.675264	-1.90453	1.58194	-2.98824	3.11734
ACOT2	6290059	-0.25812	0.118852	3.15985	3.50557	-4.17742	5.49094			ACOT7	4290050	3.38262	4.74913	0.584208	2.13224	-1.00902	0.784853	-3.17954	4.2237	-2.15461	2.33227
ACOT4	4780709	1.26135	0.778402	3.9238	4.44618	-0.63343	0.31369			ACOT8	2900291	-4.4565	6.47006	0.086987	0.156509	0.474707	0.271603	1.67807	1.46449	-0.10912	0.051413
ACOT7	4290050	1.68418	1.09586	2.67294	2.19907	-1.48198	0.921059			ACOT9	7160592	-0.165	0.109279	-1.35111	9.66805	3.04219	5.46821	2.04932	2.96407	-1.28031	1.44951
ACOT7	6580639	1.71591	1.10336	1.39452	0.794597	-1.25907	0.708247			ACOT9	5220497	1.60564	1.8628	-1.56115	10.4975	0.796518	0.673781	1.36187	1.41925	1.72338	2.012
ACOT8	2900291	4.73179	6.89036	-0.56194	0.301284	2.69362	2.79487			ACOX1	1190327	3.03926	6.66019	-1.42124	12.1519	-0.10394	0.076432	3.20995	7.01823	0.838732	0.955484
ACOT9	7160592	-2.28046	1.88899	-1.23712	0.763155	-3.3895	3.54301			ACOX3	4540010	-3.0627	2.97772	0.283948	0.557731	-0.79478	0.429368	0.26853	0.116046	1.22539	0.748402
ACOT9	5220497	1.61545	1.01362	-1.98159	1.37198	-0.56336	0.25167			ACP1	1500152	1.96027	4.60734	1.19125	12.0318	-1.04938	1.69334	-1.65897	3.45118	-2.73775	7.26994
ACOX1	1190327	-1.13036	1.25439	-7.17462	20.6033	-0.61472	0.531247			ACP1	6110672	2.09399	3.93308	1.57865	13.8059	-2.21178	4.18182	-1.14874	1.56075	-2.95145	6.32341
ACOX3	4540010	3.63208	4.09647	2.47841	2.22398	1.44602	0.982347			ACP2	2480025	-2.57579	2.15862	-0.55755	1.36763	0.582648	0.277366	0.521181	0.238175	0.675758	0.325819
ACP1	6110672	-4.49222	7.72094	1.56827	1.45903	-4.67816	8.22277			ACP5	7050082	-3.82132	6.01368	0.416847	1.35391	-1.52404	1.46111	-3.1718	4.36637	-1.48265	1.42483
ACP1	1500152	-6.37521	15.7207	2.15093	2.97143	-3.30819	5.94498			ACP6	4670671	0.608372	0.517485	0.177941	0.515404	-0.07039	0.043348	5.03954	10.4905	2.63626	4.26643
ACP2	2480025	2.59308	2.48592	2.94979	2.95447	3.15425	3.41203			ACPL2	3800538	2.01803	1.63507	-0.86469	2.84646	-1.09158	0.675472	2.2765	1.84632	0.010804	0.004318
ACP5	7050082	4.60197	6.6664	3.11127	3.56047	-0.07341	0.031905			ACPL2	5720537	1.59427	1.19031	-0.74868	2.40775	-1.08181	0.684949	2.83426	2.7526	0.207919	0.091511
ACP6	4670671	3.46743	3.79179	-2.36706	2.0638	-1.88627	1.45387			ACPP	2680725	1.1636	0.779662	-0.75171	2.49167	1.40326	1.01286	2.46473	2.28875	2.56239	2.41787
ACPL2	5720537	-2.70411	2.32268	-1.68088	1.1219	-1.35718	0.823542			ACPT	2690369	-2.83147	3.60472	0.768404	3.20325	-3.38984	4.70206	0.155022	0.079531	-0.65029	0.421896
ACPL2	3800538	-3.04379	2.82272	-1.54597	0.999034	-1.02974	0.56593			ACRBP	7510253	-4.24411	6.31906	-0.55658	1.89475	-1.50375	1.33424	-0.39006	0.219115	-0.56413	0.342142
ACPP	2680725	-1.36115	0.823646	-3.06335	2.81894	-0.51318	0.232354			ACRC	3850192	1.76621	1.19736	-0.17944	0.289009	-1.87885	1.3065	0.124738	0.047844	1.3597	0.800712
ACPT	2690369	2.91336	2.85174	0.511919	0.248193	-3.45267	3.7451			ACSBG1	2480730	1.41765	1.10971	-1.01403	4.23389	-1.72734	1.47839	-0.65296	0.378258	-0.45808	0.243522
ACRBP	7510253	4.52164	5.92837	0.546233	0.273865	1.53365	1.08823			ACSL1	1030431	4.02373	10.3128	-1.27682	11.3494	-1.448	2.37242	1.65888	2.85356	1.52269	2.494
ACRC	3850192	0.80718	0.403099	-2.31736	1.79498	2.04927	1.48627			ACSL3	3930593	3.12418	4.05449	0.487565	1.54682	-2.0714	2.14936	2.13473	2.16838	-2.532	2.9438
ACSBG1	2480730	3.16954	2.94716	-0.06539	0.024601	-0.62173	0.290932			ACSL3	3440367	0.784422	0.599446	-0.29047	0.811422	-5.202	9.2434	0.350805	0.207501	-1.02208	0.85511
ACSL1	1030431	3.11449	5.49764	-6.64955	17.0425	2.01649	2.73564			ACSL3	1580524	4.8206	9.84205	-0.8773	5.03833	0.425795	0.319594	2.21814	3.09597	-0.49612	0.384232
ACSL3	3930593	-2.6354	2.70711	-3.44305	4.15734	-3.37699	4.02965			ACSL4	3990747	-0.15821	0.059683	-0.3895	0.747393	0.937118	0.466417	1.63799	0.981	-0.19559	0.0733
ACSL3	1580524	-2.82475	3.67481	-5.50772	10.487	-0.24796	0.133273			ACSL4	7000307	2.66236	3.97745	-1.40437	9.11777	-0.49744	0.360479	1.5726	1.74476	1.26618	1.2589
ACSL4	3990747	-2.09711	1.49089	0.337515	0.138232	1.4218	0.841393			ACSL5	620577	0.467801	0.301333	-1.16883	6.33588	1.54872	1.53522	-1.12262	0.939474	-1.81461	1.89717
ACSL4	7000307	-1.68743	2.08335	-6.74883	17.4435	2.27981	3.3642			ACSL5	7040286	3.43614	5.56737	-0.74083	3.52461	-1.93366	2.34063	-2.24222	2.86762	-0.12202	0.068229
ACSL5	7040286	2.5075	2.86505	5.55729	10.1	-1.83037	1.74561			ACSL6	1190746	1.08938	0.948723	1.50922	9.20189	-1.38141	1.33458	-0.85646	0.662235	-1.97805	2.22826
ACSL5	620577	-5.07983	8.38219	3.31463	4.25731	0.04636	0.020885			ACSM3	6580735	2.9291	3.13073	0.802349	2.82843	-1.90098	1.59422	-1.54167	1.17458	-0.81982	0.485439
ACSM3	6580735	-3.06871	2.77884	0.16601	0.064793	-0.47175	0.207604			ACSM5	4880736	1.00956	0.960121	0.38271	1.38391	-5.16632	10.075	-0.12009	0.070181	-2.30317	3.2136
ACSS1	5220377	2.70257	2.68979	4.25699	5.57759	0.90638	0.537138			ACSS1	5220377	-2.35099	4.19644	1.53083	12.3381	-0.7894	0.824313	-2.89395	5.55696	-0.90566	0.976966
ACSS2	4670544	5.67433	13.0661	-4.57638	9.51647	-1.46643	1.57499			ACSS2	4490524	2.32864	3.27011	-0.86831	4.68693	-2.8795	4.48438	2.46077	3.46485	2.75115	4.08172
ACSS2	4490524	4.6036	7.77353	-4.43294	7.32797	-1.25111	1.01193			ACSS2	4670544	3.09888	6.3353	-0.61329	3.55001	-3.9894	8.90498	1.94377	3.09825	2.41858	4.29
ACTA2	6480059	1.98892	1.43458	-0.56536	0.260766	-2.65788	2.24682			ACTA2	6480059	2.00957	1.79616	-1.08943	4.54798	-0.44012	0.230442	1.58234	1.22748	0.844039	0.509459
ACTB	5270730	5.57123	9.55931	-1.36222	1.05536	-1.7691	1.56034			ACTB	5270730	2.51936	5.89196	0.55532	3.86725	-5.72151	16.235	0.113568	0.092412	-0.95178	1.32935
ACTB	5570132	6.23638	12.7059	-1.69959	1.65823	-1.75722	1.74567			ACTB	5570132	2.63049	7.43484	0.644428	5.77325	-5.7964	18.5509	-0.97355	1.65746	-0.09315	0.084878
ACTB	4610390	6.16552	12.0144	-1.05838	0.792009	-1.69288	1.5806			ACTB	4610390	2.44905	7.96744	0.57974	5.88298	-5.49483	19.4592	-0.7404	1.31528	0.02404	0.023494
ACTG1	6510072	1.08204	0.629835	-0.07925	0.031347	-4.03611	4.6564			ACTG1	6510072	-2.59349	3.48257	0.36	1.13082	-2.47058	3.22399	3.08777	4.41144	-2.3012	2.81808
ACTG1	3310424	5.99264	11.2994	-1.43106	1.20205	-1.60079	1.42209			ACTG1	3310424	2.49255	8.37149	0.568004	5.87667	-5.55168	19.9907	-0.69682	1.23851	-0.00902	0.008847
ACTL6A	5080603	-7.74472	23.8239	2.91164	6.14492	0.027908	0.01796			ACTL6A	5080603	1.80017	2.19689	1.21915	7.55868	3.0503	4.8541	-0.06839	0.038254	-1.71545	1.98161
ACTL6A	5220358	-7.15962	16.3237	0.735748	0.544146	0.801854	0.611507			ACTL6A	5220358	3.61702	4.87581	0.52829	1.70062	2.69369	3.12213	0.014918	0.006806	-0.82949	0.548727
ACTN1	5080364	1.25581	1.10713	-4.83945	9.17692	-4.82215	9.12688			ACTN1	5080364	4.30258	15.2149	0.077107	0.320821	-5.05641	17.8644	1.12348	2.38405	0.073816	0.073322
ACTN2	670196	2.03418	1.46002	-2.45799	1.96795	0.280343	0.11491			ACTN4	270437	-6.5531	25.6099	-0.56488	6.86566	-0.31844	0.499648	1.21581	3.41424	1.04808	2.71306
ACTN4	270437	6.70985	14.1271	0.077012	0.038081	0.04897	0.023853			ACTR10	2630064	2.92029	3.01341	0.161677	0.292409	-1.15136	0.748651	2.36634	2.15269	-1.41081	0.991357
ACTR10	2630064	-3.17099	2.97374	0.39426	0.170315	1.05048	0.574841			ACTR1A	4280561	4.78364	13.3763	0.433614	2.6391	-4.1907	11.4448	-0.04963	0.038135	-0.42074	0.427054
ACTR1A	4280561	3.61496	4.34092	-1.61517	1.22706	-3.40332	3.93906			ACTR1B	2120088	-5.14289	11.9919	0.710781	4.32457	1.55767	2.20696	-0.41053	0.335837	0.569413	0.509176
ACTR1B	2120088	3.00361	3.12255	3.88648	4.72601	0.622235	0.325484			ACTR2	5570196	5.31916	13.0263	-0.12175	0.364773	-2.88048	5.87045	1.19835	1.53959	0.15849	0.114714
ACTR2	5570196	1.85946	1.52399	-4.88249	7.0464	-0.60403	0.322587			ACTR3	6940176	4.96016	9.14532	-0.47345	1.77025	0.657628	0.494656	0.315717	0.195983	1.93804	2.26662
ACTR3	6940176	-0.20491	0.09997	-4.15818	6.13842	4.43319	6.79366			ACTR5	2690670	-2.71149	3.04218	0.647365	2.22323	1.09627	0.793443	-3.23788	3.8781	-1.08519	0.763487
ACTR5	2690670	1.33441	0.939409	4.74843	6.8053	2.02804	1.75656			ACTR6	1580168	5.92787	15.2883	0.140415	0.459965	1.14972	1.56638	-1.56559	2.44266	0.68293	0.721321
ACTR6	1580168	-5.99552	11.0125	1.25589	0.966871	0.987688	0.688311			ACTR8	270278	3.07642	3.02497	0.595106	1.60911	-0.71327	0.376722	-0.79995	0.428087	-0.72822	0.378291
ACTR8	270278	-2.59057	2.09625	-0.00843	0.003055	-1.2008	0.672787			ACTRT1	2710368	1.27225	1.06837	0.837857	3.54546	-4.41478	6.52462	-0.28372	0.150768	-0.5735	0.356627
ACTRT1	2710368	4.10938	5.47541	-0.46424	0.239526	-1.90729	1.61097			ACVR1	6940360	3.96338	10.9243	-1.27869	12.2329	0.447308	0.482223	-1.53335	2.78183	0.446369	0.470044
ACVR1	6940360	-4.51712	5.77713	-0.25411	0.110933	-0.61188	0.309008			ACVR1B	4570240	3.24082	4.01103	-0.40057	1.07747	-0.98286	0.689364	3.75747	4.7108	-0.17051	0.083319
ACVR1B	4570240	0.130398	0.060684	-0.43205	0.231562	-5.96319	10.5535			ACVR2A	4590349	1.58715	1.2161	-0.11607	0.197489	-3.26948	3.59957	-0.82544	0.479626	-1.78679	1.40624
ACVR2A	4590349	2.87516	2.55323	1.82942	1.26913	0.310124	0.12995			ACY1	1400341	-3.28496	3.65352	0.364437	0.858604	-0.87688	0.531481	-2.4094	2.22275	-0.13892	0.0607
ACY1	1400341	2.25959	1.83677	3.38479	3.48516	0.51704	0.243779			ACYP1	5910148	-0.53125	0.330799	1.29126	6.77515	1.21191	0.993781	-1.88739	1.86939	-2.53606	2.91597
ACYP1	5910148	-3.25792	3.90937	4.67974	6.69262	1.04803	0.697797			ACYP2	5290672	-1.63304	1.15208	0.441389	1.02324	2.12315	1.69291	-1.32312	0.832117	-1.70449	1.19138
ACYP2	5290672	-2.66938	2.45317	3.2064	3.28715	1.47728	0.995584			ADA	7210192	-1.78944	3.33184	1.44919	13.2886	-0.7376	0.88689	-4.25943	10.9538	-2.06739	4.02087
ADA	7210192	0.067152	0.032678	6.58382	13.1339	1.43672	1.26683			ADAL	5910554	2.21919	2.37289	0.641902	2.32227	-3.96805	5.65245	-0.17806	0.089332	0.252071	0.130784
ADAL	5910554	0.994631	0.499932	0.381216	0.154733	-1.13269	0.594919			ADAM10	5290300	5.48785	12.9978	-0.61912	3.54036	0.150522	0.10648	1.47995	2.01195	-0.4673	0.396522
ADAM10	5290300	-5.96574	20.8625	-5.31072	17.9977	-3.14459	8.48863			ADAM15	6480131	-2.24831	1.6959	0.069509	0.097214	-0.72041	0.350269	1.80809	1.07071	-0.99541	0.523469
ADAM10	3130364	-1.84744	1.51718	-4.96024	7.26379	-0.3572	0.172702			ADAM15	3440452	3.77421	5.60326	0.520015	1.79806	-2.1526	2.40513	2.05425	2.19061	-0.37657	0.217881
ADAM15	3440452	4.21018	7.12455	1.54745	1.45927	-5.07669	9.51482			ADAM15	3990626	1.22924	0.934567	-0.39496	1.06469	-4.09263	5.59612	1.41508	1.1165	0.832508	0.532151
ADAM15	6480131	3.42404	3.44182	0.398598	0.175366	-1.35193	0.831206			ADAM15	1980553	-5.16638	12.6755	-0.34011	1.51471	1.1901	1.5697	2.83143	5.64976	1.90196	3.11031
ADAM15	3990626	2.33362	1.73751	-1.61919	1.03213	-0.91683	0.470227			ADAM17	5420762	1.74236	1.67936	-0.1426	0.292723	-3.93341	5.69222	2.9083	3.53814	0.138117	0.069528
ADAM15	1980553	4.04854	4.95148	2.32105	2.03582	1.01073	0.602137			ADAM17	5260546	1.90697	1.4281	-0.40695	0.899662	-1.96721	1.49045	1.63026	1.10673	0.997753	0.556367
ADAM17	5420762	0.402361	0.195161	-3.12983	3.40136	-4.03352	5.11499			ADAM19	6900209	-1.79428	1.88359	-1.16436	6.18395	-2.03244	2.26716	2.65489	3.32887	1.53879	1.45254
ADAM17	5260546	5.21727	8.4351	-1.59117	1.29693	-2.07417	1.94569			ADAM33	1440224	1.66908	1.41939	0.23379	0.503124	-3.9343	5.14412	1.56223	1.2555	-0.26631	0.130573
ADAM19	6900209	5.46764	10.3205	-2.92458	3.85187	-0.34975	0.196781			ADAM7	1260424	0.436933	0.27086	-1.30368	7.18672	-0.88156	0.666549	-1.14254	0.937728	-0.56313	0.361789
ADAM28	6180491	-1.41255	0.895251	0.273152	0.115341	-3.60272	3.78483			ADAM8	780725	-3.75863	8.04655	-0.59573	3.29847	-3.78456	8.0955	1.62024	2.27978	2.05698	3.26414
ADAM28	7330333	-3.11864	3.35399	-3.45694	3.9583	-1.95642	1.60844			ADAM9	2940730	3.23629	4.51514	-0.12059	0.24958	-1.53945	1.46488	3.68022	5.3196	-0.90337	0.666897
ADAM28	290451	-0.81195	0.384899	1.01911	0.517344	-1.00205	0.505881			ADAMTS17	1570435	0.925314	0.69181	0.478875	1.5638	-4.67279	7.43043	0.891676	0.642556	0.379471	0.217123
ADAM7	1260424	0.161948	0.060901	1.83115	1.18793	0.57376	0.251961			ADAMTS19	70487	1.93802	2.14014	0.467178	1.59155	-4.74228	7.96485	-0.18515	0.100381	0.331101	0.193072
ADAM8	780725	5.65143	13.6743	-4.99169	11.4349	1.12745	1.12031			ADAMTSL4	780678	3.19088	4.09162	-0.85571	3.57419	-1.88112	1.82982	-0.08832	0.042166	-0.0699	0.03296
ADAM9	2940730	0.675666	0.350643	-3.18885	3.31287	-3.24483	3.40678			ADAMTSL4	10286	-0.06895	0.030363	-0.93476	3.58976	-1.71554	1.40298	-1.35852	0.977547	1.9377	1.63887
ADAMTSL4	780678	4.11972	5.24469	1.11909	0.710244	-2.68787	2.64246			ADAR	5490433	0.487119	0.392793	-1.23912	8.66805	-3.43263	6.51575	1.91004	2.67089	-0.64711	0.554309
ADAMTSL4	10286	3.00529	2.88754	1.1601	0.690787	-2.58951	2.27917			ADAR	2900450	3.2133	8.60648	-1.22665	11.9503	-3.28629	8.83636	0.231027	0.214113	1.65084	3.20265
ADAR	5490433	1.68006	1.30391	-4.03693	5.19403	-2.8832	3.02368			ADARB1	4760079	-1.36828	0.920301	0.490988	1.23071	0.291397	0.131758	-3.21719	3.20979	-1.44068	0.962882
ADAR	2900450	4.51156	7.37476	-4.12017	6.39192	-1.90002	1.86047			ADARB1	7330097	0.895986	0.765715	0.42565	1.53572	-0.35484	0.232068	-5.5315	10.4257	0.515	0.358479
ADARB1	4760079	0.943339	0.492225	2.91656	2.5662	-0.64863	0.305159			ADAT1	1710204	0.623924	0.275419	0.434558	0.854173	-0.51221	0.216743	-1.06445	0.531133	-0.29527	0.11316
ADARB1	7330097	-1.92276	1.62664	3.99557	5.21801	-0.09354	0.040257			ADAT3	2230253	-5.62769	11.3798	-0.00959	0.018498	-0.71861	0.594221	0.683365	0.544731	0.231702	0.144783
ADAT1	1710204	-2.66458	2.25992	1.63881	1.07669	-1.32314	0.791566			ADCK1	7610328	-2.93549	3.27729	0.636236	2.06792	-0.4131	0.218103	-2.37669	2.31593	1.2736	0.916128
ADAT3	2230253	5.66275	11.7868	3.93495	6.76282	1.29847	1.18118			ADCK2	1780647	-2.09521	2.3415	1.00897	4.94734	0.541437	0.344785	-0.78184	0.556224	-1.94978	2.04414
ADCK1	7610328	2.70006	2.29297	1.23763	0.716846	-1.42516	0.87451			ADCK4	4290053	-4.26371	6.35064	-0.54484	1.83179	0.435494	0.254046	0.148103	0.073771	2.33142	2.50998
ADCK2	1780647	0.94034	0.588748	5.11589	7.83636	-1.85565	1.56922			ADCK5	2480709	-5.50766	11.8819	0.451742	1.93851	-1.30488	1.50658	-0.31668	0.223152	-0.2048	0.134448
ADCK4	4290053	1.92416	1.36893	-1.21607	0.70442	2.55255	2.11539			ADCY2	2970288	1.9437	1.74257	-0.6906	2.32857	-2.39041	2.37516	1.90407	1.64687	1.98196	1.74175
ADCK5	2480709	4.47843	6.56964	2.1627	2.06724	-0.85574	0.537409			ADCY3	3800050	2.67086	3.64294	-0.90741	4.4484	-1.3362	1.28421	0.303596	0.180315	0.043982	0.021856
ADCY2	2970288	4.6262	6.70869	-2.89416	3.16356	-0.9606	0.607266			ADCY4	6330224	-1.42297	1.43278	-1.07544	5.92321	-0.65844	0.48538	3.6336	5.70777	3.09511	4.49507
ADCY3	3800050	-0.41465	0.1963	4.26728	5.37747	-2.06179	1.6908			ADCY6	3120600	1.37547	1.07154	0.961738	3.94651	-0.72652	0.445387	2.32174	2.27832	-1.0964	0.755612
ADCY4	6330224	3.03008	3.73528	-4.79458	7.76518	-2.3711	2.52239			ADCY7	50735	0.271918	0.158982	-0.9415	4.65177	0.863017	0.667174	-0.74097	0.532699	-3.32326	4.75695
ADCY7	50735	-2.56263	2.26158	-0.26929	0.115855	-3.36288	3.48861			ADD1	1230289	-0.67566	0.335455	0.615061	1.59135	-2.22254	1.73087	0.664109	0.321446	-0.19116	0.076812
ADCY9	3060100	1.11881	0.584761	0.876572	0.423597	-0.56622	0.245791			ADD1	5900685	2.83284	9.32278	0.853434	9.64408	-5.46595	19.218	-1.36591	3.20676	0.250902	0.295412
ADD1	5900685	0.196897	0.087319	-1.20316	0.791951	-4.97213	7.13186			ADD3	3420747	3.61659	4.14384	-0.20706	0.395528	-1.5571	1.16217	0.212788	0.095127	-0.77066	0.431668
ADD1	1230289	2.49858	1.96764	-0.58294	0.263252	0.899617	0.454164			ADD3	1010477	4.37218	6.53645	0.022496	0.037966	-2.20804	2.42728	-1.53291	1.35021	0.516097	0.310476
ADD3	3420747	-7.926	32.4374	-1.39602	2.76703	-3.08639	9.87897			ADD3	1990468	5.61094	14.4096	0.306195	1.3602	-1.22839	1.72819	-1.72139	2.81985	1.65201	2.63739
ADD3	1010477	-5.78248	9.4138	0.496959	0.26589	0.016325	0.007005			ADFP	460204	-1.24193	0.944853	-0.00977	0.014969	-0.52504	0.301672	-1.92214	1.69058	-2.68474	2.94685
ADD3	1990468	-2.35055	1.97804	-2.0623	1.61543	2.88617	2.73535			ADFP	1400446	-0.9035	0.495748	-0.08379	0.122183	-0.44645	0.206506	-2.84277	2.42431	-1.77585	1.25785
ADFP	1400446	-0.79202	0.384548	1.49986	0.912262	-2.05468	1.45226			ADHFE1	2760121	-0.95996	0.628486	-1.12859	4.85207	0.31703	0.158703	-1.4034	1.04392	0.442655	0.229554
ADFP	460204	0.613434	0.281107	2.70102	2.23339	-0.47798	0.208337			ADHFE1	3890598	1.38728	1.08145	-1.16881	5.25173	-0.11768	0.054751	-0.94878	0.620246	1.11063	0.76695
ADH5	1470035	-2.21005	1.6747	-1.89561	1.31332	-1.67136	1.10637			ADIPOR1	6100767	1.38164	1.42355	0.992973	5.47493	-4.42906	7.95132	-0.8184	0.658335	-1.10337	0.996093
ADHFE1	2760121	-1.27172	0.841937	4.73903	6.48591	0.641875	0.338298			ADIPOR1	3460201	-0.33784	0.172371	0.828305	3.07692	-3.63316	4.4828	-1.08682	0.733745	-0.80512	0.48798
ADHFE1	3890598	-1.88969	1.38787	3.08857	2.98854	1.74567	1.23225			ADIPOR2	6960685	0.364553	0.172965	0.795867	2.5904	-0.64831	0.34424	1.70011	1.25133	-2.27754	1.92732
ADI1	6620278	0.615072	0.328028	-1.37074	0.961929	4.97571	7.20541			ADK	1030241	1.68083	1.2521	0.450808	1.09861	2.60451	2.40687	1.22947	0.781057	-1.09297	0.661479
ADIPOR1	6100767	1.63048	1.30026	-5.30452	8.35583	-0.61748	0.342723			ADK	7550161	0.616704	0.308326	0.293945	0.575511	-3.121	3.00214	1.02738	0.581768	0.293632	0.126236
ADIPOR1	3460201	3.27516	4.56242	-5.26292	9.62474	2.12935	2.29003			ADM	5670465	3.03183	6.62481	-1.01378	7.83632	-3.63182	8.16849	0.870234	0.989343	1.01119	1.26164
ADIPOR2	6960685	3.01237	2.82104	1.37965	0.860412	-1.84022	1.31142			ADM2	2970452	-0.27566	0.120065	-0.78982	2.40025	-2.05818	1.594	0.347187	0.152762	0.889575	0.477975
ADK	7550161	-1.15152	0.801817	0.203025	0.095627	-5.64046	9.40369			ADNP	1770551	0.162355	0.06776	-0.80681	2.49788	-0.92971	0.52167	0.484291	0.226297	-1.41496	0.905808
ADK	1030241	-0.74603	0.400791	1.9935	1.59614	-4.18776	5.18586			ADNP	360678	4.25543	6.95727	-0.13589	0.298353	1.46174	1.42103	-0.826	0.614278	1.15737	0.998086
ADM	5670465	3.45099	5.34378	-5.9717	12.4249	0.260855	0.146276			ADNP2	7330270	3.28369	3.57205	-0.36883	0.855524	1.01239	0.632046	-0.78233	0.440495	-1.30042	0.872591
ADM2	2970452	2.35719	1.86143	-2.53781	2.0852	-0.28376	0.117501			ADO	4480546	3.49182	4.66246	0.121208	0.235276	2.81113	3.35593	-1.74301	1.59048	1.03038	0.741638
ADNP	1770551	-3.88172	5.01049	0.456558	0.233557	-3.79702	4.836			ADORA2A	7560440	-4.40943	8.9787	0.854955	5.04871	-1.6144	2.06379	1.29967	1.45744	-0.04524	0.026737
ADNP	360678	-5.47061	9.32458	-1.93983	1.80316	1.59857	1.3418			ADORA2B	2060040	1.84335	1.42612	0.540979	1.42682	-1.66839	1.22695	2.0072	1.57838	-0.94114	0.537847
ADNP2	7330270	0.003672	0.001315	2.05665	1.4448	1.44613	0.860502			ADORA3	4540255	0.292674	0.12209	0.653934	1.68522	0.455032	0.201687	0.849997	0.426574	0.818786	0.405118
ADO	4480546	-3.0135	3.18851	2.39908	2.25827	3.73678	4.60152			ADORA3	870138	0.791395	0.396726	-0.00932	0.011892	-0.40542	0.176962	2.57457	2.00543	1.23306	0.69071
ADORA2A	7560440	3.68679	4.27584	0.974394	0.574885	2.93322	2.96085			ADPGK	5550619	4.52047	8.72572	-0.76859	4.02175	-1.96177	2.58498	1.08645	1.04687	0.552541	0.415184
ADORA2B	2060040	0.681072	0.319068	-1.39639	0.826951	-2.27072	1.69904			ADPRHL2	730010	-2.45384	2.3138	-0.86535	3.06181	0.554877	0.293184	1.47702	1.05924	2.08671	1.75692
ADORA3	870138	2.07208	1.50825	-2.01694	1.44765	-1.27013	0.737906			ADRA1D	1340630	2.01727	3.93137	-1.69831	15.6013	-0.39461	0.378282	-0.07468	0.05567	0.978082	1.28042
ADORA3	4540255	1.30722	0.732	1.31547	0.738443	-0.61563	0.274633			ADRA2A	5720523	-1.16842	0.735856	-0.01043	0.014376	-3.3956	3.55307	-0.15068	0.062991	1.26487	0.799334
ADPGK	5550619	2.44182	2.11566	-3.57606	3.88801	-0.33563	0.149406			ADRA2C	3460672	1.12059	1.38759	1.54438	12.5834	-3.22293	6.69147	-1.17337	1.44854	-1.91683	3.02958
ADPRHL2	730010	4.5354	5.83432	-0.51951	0.253644	0.569629	0.283695			ADRB2	7570326	1.57318	0.96231	0.124998	0.18013	0.703199	0.32765	-1.48094	0.862146	0.605496	0.266858
ADRA1D	1340630	0.439858	0.186946	-2.4531	1.893	0.178081	0.068405			ADRM1	4280136	-6.67086	22.1411	-0.03946	0.13842	0.272393	0.317427	0.354216	0.43439	0.223529	0.244177
ADRA2C	3460672	4.85496	7.80868	-1.72494	1.51723	-0.66767	0.401129			ADRM1	4390121	-6.34095	20.9387	-0.35036	2.46492	0.688739	1.08009	-0.3388	0.402842	1.87636	4.73185
ADRB2	7570326	0.820719	0.423916	3.55556	3.66691	0.821752	0.4246			ADSL	5870228	2.31142	5.95929	1.70058	18.0896	-2.52812	6.74144	-1.85167	4.20016	-1.27292	2.37023
ADRM1	4280136	6.38204	12.5468	0.757512	0.498634	0.448835	0.257459			ADSS	6020333	4.28452	9.02924	0.239257	0.799398	2.70984	4.74643	2.71606	4.66034	0.936233	0.944568
ADRM1	4390121	4.54897	7.1228	0.838365	0.540159	3.08357	3.85337			ADSS	5960097	3.80027	8.57458	0.714107	4.57698	1.37037	1.91216	2.83668	5.58591	1.82026	2.86661
ADSL	5870228	3.99364	6.90484	5.28338	10.6153	-2.28474	2.82311			ADSSL1	4830372	2.34628	2.09593	0.40526	0.957698	-3.00067	3.03649	-0.03139	0.012706	0.189967	0.082304
ADSS	6020333	-6.99183	17.2052	-2.01731	2.55622	-1.26945	1.2497			AEBP1	6580711	-2.5516	3.72879	1.36142	8.75188	-0.10048	0.058156	-1.6659	1.90193	0.635676	0.482728
ADSS	5960097	-4.38826	5.44359	-0.31746	0.141011	0.480221	0.22794			AEBP2	4260671	2.02098	1.63357	-0.27569	0.550436	-2.09081	1.71294	1.64403	1.17386	1.90466	1.4518
AEBP2	4260671	-2.99389	2.71987	1.61856	1.05771	-0.04443	0.016687			AES	6180176	-5.4842	15.1647	0.780725	6.14063	-0.38521	0.379649	-2.14866	4.3851	-0.40984	0.401785
AES	6180176	-0.40282	0.194183	4.98727	7.10665	-0.65521	0.350163			AES	1230458	-5.42251	23.1538	0.8128	12.0317	-1.50326	5.38697	-2.61985	11.0354	-0.14122	0.197366
AES	1230458	5.0144	11.6811	5.47824	13.2708	1.92926	2.59836			AFAP1	2690187	1.87396	1.28543	0.032785	0.042915	-1.75619	1.16493	-0.98531	0.511348	-0.59435	0.268866
AFAP1	2690187	2.05428	1.42072	-0.23357	0.090758	-0.49404	0.211863			AFAP1L2	4590133	2.33898	2.04828	0.890655	3.04546	0.083769	0.034818	-0.3682	0.170334	-1.51152	1.04103
AFAP1L2	4590133	1.78699	1.14547	0.607509	0.269969	0.335334	0.13481			AFF1	6060142	3.79213	6.64774	-0.7534	3.72325	0.596835	0.441916	1.08726	0.991293	-1.24337	1.23495
AFF1	6060142	-4.16518	7.08687	-4.52063	8.05375	-2.97363	4.13728			AFF3	650753	1.87256	2.46879	1.39038	9.44572	0.696505	0.586491	-2.13466	2.93666	1.42556	1.58639
AFF3	650753	-3.74769	4.22693	1.99027	1.55324	-1.27611	0.807596			AFF4	2360189	1.83995	1.39986	-0.82908	2.67426	-1.07683	0.650587	1.26654	0.797507	0.089187	0.035974
AFF4	2360189	-2.77695	2.52264	-2.9552	2.80061	-0.9983	0.563776			AFG3L1	60609	-1.65322	1.3481	-0.16337	0.30849	1.50856	1.17456	-3.30571	3.74177	-1.61113	1.26058
AFG3L1	60609	-2.52186	2.13696	2.84956	2.59216	-0.53548	0.250374			AFG3L2	1170538	0.337766	0.221141	1.44229	9.25305	-1.76794	2.0806	-3.17836	4.93341	-0.78255	0.624307
AFG3L2	1170538	2.67511	2.71905	3.56824	4.31781	-2.94796	3.17592			AFMID	2000497	1.19592	0.786203	0.793453	2.61863	-1.66583	1.25955	1.21494	0.784838	-2.13518	1.77549
AFMID	2070707	3.6128	4.0182	1.35887	0.889645	-2.35076	2.02552			AFMID	2070707	2.66689	2.74523	0.216756	0.437378	-3.25684	3.70466	0.192259	0.088236	-1.34364	0.960212
AFMID	2000497	4.86614	6.89927	-1.29397	0.878669	-0.95833	0.579013			AFTPH	450097	-0.6714	0.432508	0.196908	0.432323	-2.37989	2.62595	3.44114	4.48348	-2.46925	2.70468
AFTPH	2070600	-1.5728	0.947156	-0.36151	0.146507	-0.95201	0.472894			AFTPH	2070600	-1.33256	1.06897	0.672657	2.39636	-0.74606	0.479114	2.65843	2.9366	-1.71917	1.4823
AFTPH	450097	2.1843	1.75988	-3.03627	2.95726	1.95628	1.48609			AFTPH	5570543	1.39894	1.0828	-1.04847	4.42575	-0.62856	0.365519	0.43722	0.230081	2.96206	3.23845
AFTPH	5570543	0.521276	0.281059	-2.90937	3.25706	4.86098	7.40044			AGA	130064	5.17545	10.2816	0.352557	1.23008	0.837186	0.732559	-1.73032	2.06704	1.1186	1.07679
AGA	130064	-1.41086	0.898025	3.47697	3.5939	-1.22921	0.738951			AGBL5	1850075	-1.83308	2.13423	1.43201	8.91316	-1.63825	1.7943	-1.002	0.855806	-1.92457	2.22998
AGBL5	6620403	3.24321	3.06748	-0.49734	0.222709	0.126397	0.048875			AGBL5	6620403	-0.95253	0.659262	1.08517	4.87854	-1.55107	1.31352	1.35162	1.05196	0.629867	0.373007
AGBL5	1850075	3.53744	3.77669	2.16958	1.74032	0.72449	0.372341			AGER	7200369	-4.93891	11.012	-0.73838	4.37082	-1.45178	1.89281	1.14169	1.29376	2.37306	3.88564
AGER	7200369	3.35235	3.47197	-2.47962	2.14782	-0.76491	0.399776			AGGF1	5130102	1.92122	1.52591	0.27146	0.542824	-3.32854	3.49503	-0.38921	0.181844	-0.21612	0.093574
AGGF1	5130102	0.239108	0.09381	-0.24816	0.097705	-2.37479	1.79252			AGGF1	70239	3.10074	3.04607	-0.10385	0.162053	1.94294	1.49626	0.071118	0.028328	0.037518	0.014684
AGGF1	70239	-4.38246	5.88309	1.81392	1.45449	-2.08714	1.80369			AGK	7560452	1.81242	1.70755	0.440257	1.28959	1.74965	1.61398	-3.58326	4.66346	-2.35298	2.46044
AGK	7560452	-3.03014	3.11057	3.67989	4.25118	0.414575	0.19667			AGL	7000672	4.78582	7.54637	0.210296	0.481545	-0.23152	0.123461	0.59058	0.367244	1.18195	0.92791
AGL	7000672	-6.04126	11.5579	0.804499	0.53899	2.04564	2.09938			AGL	2940113	4.6098	11.7919	0.163518	0.576643	0.943437	1.20238	-0.84963	1.01138	4.00234	9.67854
AGL	2940113	-4.76985	8.03387	0.78691	0.520344	4.18154	6.53542			AGMAT	4890255	-1.72322	1.67203	1.10886	5.45357	-2.56645	3.04849	-1.73969	1.6533	0.464087	0.273289
AGMAT	4890255	1.2032	0.654803	1.39357	0.803403	-0.93039	0.463908			AGPAT1	4610044	-3.21935	3.27929	-0.18391	0.324429	-1.82104	1.38152	0.382823	0.176126	-0.34687	0.156742
AGPAT1	4610044	2.71726	2.36972	-1.85601	1.31533	1.56737	1.02432			AGPAT2	3850370	-5.80822	19.4152	-0.35752	2.55587	1.02258	1.95117	3.19204	9.93906	0.609839	0.889676
AGPAT2	3850370	4.16209	4.97629	-0.02095	0.008165	-1.33868	0.860208			AGPAT2	3520671	-5.66318	23.197	-0.41477	4.53126	1.18526	3.46579	3.696	15.3567	1.19368	3.41171
AGPAT2	3520671	5.42769	8.74775	-1.61026	1.28925	0.027764	0.011917			AGPAT2	5560102	-4.2352	6.79788	-0.48184	1.65457	1.39377	1.29203	1.76913	1.8034	2.31091	2.69363
AGPAT2	5560102	3.28326	3.23118	-0.827	0.428647	1.63833	1.10133			AGPAT3	3850435	-4.28406	5.55832	-0.18564	0.357763	-0.10313	0.045989	-0.49848	0.261023	-0.34663	0.169488
AGPAT3	3850435	1.0294	0.58313	1.66472	1.15084	-3.54303	3.73404			AGPAT4	3440025	1.29601	1.3038	1.56445	10.2049	-0.93202	0.809057	-1.98692	2.4149	-0.51797	0.362175
AGPAT4	3440025	-2.26876	1.69094	1.31688	0.758958	0.537431	0.238319			AGPAT5	830719	1.91906	1.60359	0.972506	3.67146	0.140876	0.06238	-0.70226	0.387835	-2.48508	2.2995
AGPAT5	830719	-3.624	5.11694	1.41486	1.1691	-4.95641	8.38953			AGPAT7	5670669	-3.80714	5.3663	-0.40111	1.15551	-2.4197	2.71031	0.45158	0.259433	1.87025	1.78552
AGPAT7	5670669	4.19072	5.0993	-1.06075	0.629055	1.30517	0.83967			AGPAT9	2060477	3.32731	7.55711	-1.03076	8.13257	-2.08703	3.83948	2.88327	6.0436	2.90108	6.07275
AGPAT9	2060477	1.19242	1.04865	-6.9239	15.7493	-0.52827	0.347743			AGPS	7560154	2.63183	6.0078	0.954663	8.06069	1.75599	3.28764	3.74918	9.4885	0.421306	0.413967
AGPS	7560154	-5.69842	10.1945	1.31557	1.03285	-2.0454	2.01458			AGTPBP1	4760427	3.29262	7.19442	-1.01995	7.74847	-2.41762	4.60425	3.47074	7.55433	0.858426	0.953736
AGTPBP1	4760427	-2.64892	4.12101	-7.01896	17.3632	-1.43376	1.56025			AGTPBP1	2340347	4.07801	6.06042	-0.52133	1.72926	-1.91726	2.01169	0.597644	0.375339	1.80924	1.7022
AGTPBP1	2340347	-0.16829	0.13176	-4.15574	11.6845	5.52499	17.4539			AGTRAP	4900685	-5.38731	15.0956	-0.56508	3.89728	0.724647	0.902702	2.80019	6.56599	2.12008	4.3677
AGTRAP	4900685	4.48555	6.05764	-2.43734	2.28144	-0.3351	0.157853			AGTRAP	4610220	-5.44723	15.7572	-0.41616	2.56423	-0.28962	0.281029	2.72423	6.58863	2.43382	5.58927
AGTRAP	4610220	4.9315	7.53201	-2.47626	2.50521	1.22958	0.868103			AGXT2L2	5690082	-3.03199	2.82181	-0.2702	0.504992	0.084415	0.033363	1.11435	0.636986	-0.5703	0.268767
AGXT2L2	5690082	3.11323	3.16903	0.147617	0.06145	-3.29973	3.47932			AGXT2L2	870139	-4.37652	6.17611	-0.10743	0.196391	-1.72444	1.52492	0.547436	0.312	0.103044	0.047656
AGXT2L2	870139	4.59364	5.97264	-0.26518	0.116841	0.531952	0.261622			AHCTF1	6040747	-0.03191	0.017557	-1.48552	9.6574	-1.98416	2.49425	1.51279	1.61845	0.335293	0.215139
AHCTF1	6040747	-2.0154	2.32628	-6.56419	14.5886	-1.50648	1.48081			AHCTF1	1230196	3.61806	7.35155	-1.25821	9.21773	-0.7152	0.678434	1.02521	1.1041	2.50795	4.21539
AHCTF1	1230196	-2.11037	2.60882	-6.84516	16.017	0.701813	0.517711			AHCY	3710537	-3.47853	7.67589	1.08561	8.33958	2.02091	3.47987	1.78532	2.81909	-1.41511	1.97172
AHCY	3710537	0.511816	0.229383	1.99431	1.42487	2.42408	1.92313			AHCYL1	1170440	-1.32915	0.761114	-0.42719	0.864792	-1.03464	0.53977	0.788978	0.372621	1.00609	0.508256
AHCYL1	1170440	0.809804	0.380286	-0.84926	0.404125	-0.21181	0.080152			AHCYL2	870039	-1.84981	1.35987	0.017902	0.024183	1.73484	1.23312	2.06496	1.56134	1.15438	0.67514
AHCYL2	870039	0.32838	0.130129	1.25553	0.681432	-0.19495	0.073422			AHDC1	4250376	-3.73188	5.41028	0.587658	2.12142	-2.8883	3.68628	-0.53339	0.328353	-0.38791	0.222253
AHI1	5860253	-0.80308	0.380883	1.59786	0.969088	-0.13098	0.048521			AHI1	5860253	0.124676	0.045677	-0.17414	0.258824	0.454925	0.188277	-1.1626	0.596527	1.12395	0.567928
AHNAK	2810482	3.34585	4.18707	3.27593	4.04705	-3.53352	4.57136			AHNAK	2810482	-0.98649	0.564026	-0.57738	1.50353	-0.67549	0.3379	1.71069	1.19794	-1.98817	1.48983
AHNAK	3710400	2.49564	2.03222	2.192	1.66169	0.38292	0.164536			AHNAK	450553	-0.09822	0.039541	0.19771	0.342367	-1.39241	0.897526	-3.20118	3.03068	0.442928	0.2011
AHNAK	450553	1.89616	1.52256	4.33336	5.64808	1.57365	1.15075			AHNAK	3710400	0.500656	0.246511	-0.58696	1.59456	-2.34287	2.01539	-0.28587	0.126341	2.28481	1.88975
AHR	6060367	-4.98157	9.26449	-1.24957	1.06306	-3.45907	5.23492			AHR	6060367	3.3777	4.0978	0.718439	2.51704	-0.96379	0.644024	1.39465	1.0592	-0.95731	0.623196
AHR	4890672	6.66676	14.3247	-0.81844	0.591103	-1.24812	1.07133			AHR	4890672	2.71973	5.55992	-0.11991	0.365752	-5.16484	12.8137	-1.49658	2.20916	1.41946	2.03018
AHSA1	4880561	1.25024	0.758087	3.74873	4.06526	-0.42984	0.194345			AHSA1	4880561	-0.11856	0.055799	1.29344	6.24974	1.15208	0.857326	-1.65707	1.39759	-1.51444	1.23181
AHSA2	1170220	-4.24706	5.42484	2.10873	1.77845	1.27788	0.844623			AHSA2	1170220	-0.72919	0.383081	-0.43283	0.9923	2.47666	2.13039	-1.13523	0.671289	1.89989	1.3938
AIF1	1940047	1.40548	0.834272	-2.18123	1.59659	-0.88748	0.446616			AIF1	1940047	2.34581	2.87448	-0.33414	0.978242	-4.30422	7.00599	1.54441	1.48884	-0.4018	0.243606
AIF1	3800047	4.29846	5.44503	-1.7337	1.30022	1.10694	0.681364			AIF1	3800047	3.6822	13.2003	0.127033	0.635429	-4.83511	17.3078	0.237992	0.286543	0.804622	1.51648
AIF1	6520154	3.48015	3.59411	-0.75522	0.385395	1.66326	1.13947			AIF1	6520154	1.23781	0.93678	-0.44631	1.26227	-3.82307	5.029	1.18139	0.855983	1.75573	1.51537
AIFM1	1940577	0.744923	0.348279	-0.63128	0.283602	-1.75682	1.1203			AIFM1	3290341	-0.21839	0.103469	1.14995	4.90791	-1.12874	0.770855	-1.68507	1.34146	-2.298	2.12709
AIFM1	1500689	0.766959	0.385883	3.52833	3.59009	-0.22597	0.09237			AIFM1	1500689	2.79547	5.31399	1.57933	12.5968	-1.16361	1.4164	-1.59037	2.2163	-1.71364	2.47232
AIFM1	3290341	2.02941	1.38954	1.22361	0.662198	0.297882	0.119199			AIFM1	1940577	1.49851	1.00988	0.316257	0.637335	-3.1159	3.00586	-0.03962	0.015386	-0.29805	0.128721
AIG1	3940056	0.337163	0.142274	-2.96998	2.67443	1.48961	0.934142			AIG1	3940056	3.29417	4.84816	-0.42839	1.42181	0.662334	0.4697	3.83511	5.8991	1.8093	1.90285
AIM1	580255	-0.44945	0.190459	-1.66674	1.04701	1.5005	0.899308			AIM1	580255	2.35291	2.18132	-0.48827	1.29826	-2.56084	2.4723	1.3927	0.977947	1.23868	0.82507
AIM2	1260270	-0.24211	0.093948	-1.91421	1.26927	0.069976	0.025374			AIM2	1260270	0.894502	1.55366	-1.86391	20.6722	-1.14416	2.2442	1.23993	2.48013	0.707202	1.06844
AIP	610689	6.60229	18.1746	4.29273	9.90285	0.029712	0.017604			AIP	610689	-5.67117	18.955	0.860033	9.08761	-1.76185	4.4334	-0.672	1.0229	-0.59411	0.854982
AIRE	5820386	6.27137	12.8049	-1.29038	1.0954	-1.96332	2.07391			AIRE	5820386	3.6292	10.4585	0.009155	0.025753	-5.03581	15.1811	-1.23096	2.15725	1.66891	3.41266
AK1	5130162	0.162483	0.069939	4.61136	6.19854	-1.73649	1.3251			AK1	5130162	1.40049	1.52421	1.00184	5.8078	-2.89159	4.45676	-3.8891	6.84959	-1.93666	2.41959
AK2	1990491	3.96108	4.58958	-0.31668	0.139998	-1.78768	1.31176			AK2	5720669	-2.25235	2.9957	1.25998	7.68945	0.493304	0.347807	1.69052	1.88754	-0.43035	0.287399
AK2	5720669	1.93465	1.32441	1.80463	1.21357	-1.42671	0.856428			AK2	3140441	1.82894	1.20569	-0.11075	0.15768	1.04003	0.545926	1.20722	0.65427	0.542047	0.23509
AK2	3140441	-0.79568	0.387371	2.69984	2.25836	1.13263	0.62251			AK2	1990491	2.88038	3.31893	0.61657	2.05504	2.09604	2.03953	1.25696	0.938427	1.12891	0.803229
AK3	670463	0.132815	0.05266	3.5332	3.6418	-1.35027	0.834183			AK3	670463	4.22755	6.53569	0.778053	3.28847	-1.26768	1.08276	-0.57097	0.360969	0.556496	0.348284
AK3L1	160148	4.61926	6.76375	-2.21187	2.08621	-2.31024	2.23387			AK3L1	160148	2.63852	2.79496	-0.44846	1.2301	-2.91614	3.24265	1.26392	0.912378	1.41681	1.0702
AKAP1	4810494	-1.33473	0.801782	0.904547	0.472207	2.99962	2.72844			AK5	6270148	0.365156	0.163484	0.900266	2.89333	-0.31011	0.135401	-1.46703	0.939683	0.554228	0.261017
AKAP10	460020	-0.33777	0.18375	-2.70521	3.28091	-5.83522	11.0045			AKAP10	460020	0.903805	0.550529	-0.6271	1.8849	-0.81298	0.477213	2.56446	2.42134	-2.12067	1.8077
AKAP11	5720731	-1.27783	0.824358	4.11536	5.01841	-1.7463	1.29996			AKAP11	6420398	3.67967	5.54931	0.383351	1.17572	2.41743	2.95264	-2.63133	3.28455	-1.23846	1.05695
AKAP11	6420398	-8.16121	26.0281	0.472998	0.409774	-0.67837	0.66186			AKAP11	5720731	-0.22079	0.092076	-0.33691	0.673613	-0.85979	0.45647	-2.59739	2.15285	-0.58712	0.276385
[truncated: 14,660 more rows]
