# Supplementary material for: Maternal Influences on the Transmission of Leukocyte Gene Expression Profiles in Population Samples from Brisbane, Australia
Source: PLoS One. 2010 Dec 31;5(12):e14479. doi: 10.1371/journal.pone.0014479 (PMC3013110; doi:10.1371/journal.pone.0014479)
Supplement: Table S2 — Study design; attributes of study participants discussed in the text. (0.07 MB XLS) [file pone.0014479.s003.xls]

## Sheet: MN study
SampleID	Array	MC	RIN	RIN4	PC 1	PC 2	PC 3	PC 4	PC 5	STATUS	Metstat	PAIR	FAC_BN1	FAC_BN3	FAC_BN4	FAC_BN5
GSC_1	71_F	CHI	8.4	3	0.159275	0.176517	-0.0164559	0.0720477	0.0410082	NRM	Mets	.	B	D	E	G
GSC_3	70_H	CHI	6.9	2	-0.206642	0.0971671	0.148976	-0.131144	-0.0286377	NRM	Mets	.	A	C	F	G
GSC_4	9_H	CHI	3.8	0	-0.195958	0.0561262	0.214474	-0.0645743	-0.0048636	NRM	Mets	.	A	C	F	G
GSC_5	71_H	CHI	4.3	0	0.0579284	0.129821	-0.190808	-0.0425759	-0.237865	NRM	Mets	.	B	D	F	G
GSC_7	80_E	CHI	5.4	1	0.0860915	0.178005	-0.212877	-0.169002	-0.0074029	NRM	Mets	.	B	D	F	G
GSC_8	12_G	CHI	6.2	1	-0.138507	0.208136	0.0137281	-0.0979734	-0.143136	NRM	Mets	.	A	D	F	G
NMC_10	9_C	CHI	8.1	3	0.0961621	0.18239	0.209048	0.0456513	0.0145912	NRM	Norm	.	B	C	E	G
NMC_13	71_A	CHI	3.4	0	0.0291697	0.00552073	-0.138506	-0.006391	0.219018	NRM	Norm	.	B	D	E	H
NMC_15	70_C	CHI	5.1	0	0.0971806	0.0719533	0.221969	0.265547	-0.0685515	NRM	Norm	.	B	C	E	G
NMC_17	12_E	CHI	5.5	1	-0.151663	0.0713521	0.0810086	-0.0748	0.153257	NRM	Norm	.	A	C	F	H
NMC_18	9_J	CHI	5.8	1	-0.141688	0.0942152	0.0804574	-0.0090125	0.138593	NRM	Norm	.	A	C	E	H
NMC_2	70_A	CHI	6.4	1	0.106083	0.0586693	0.218479	-0.0749937	-0.112172	NRM	Norm	.	B	C	F	G
NMC_3	70_B	CHI	7.5	2	0.0865281	0.138236	-0.0553314	-0.176785	-0.0135395	NRM	Norm	.	B	D	F	G
NMC_4	70_D	CHI	6.9	2	-0.0171232	0.0669583	-0.119108	0.165741	-0.139398	NRM	Norm	.	B	D	E	G
NMC_5	70_E	CHI	7.4	2	0.107005	0.063511	-0.16209	-0.136717	-0.0254071	NRM	Norm	.	B	D	F	G
NMC_6	70_F	CHI	7.6	2	0.0414968	0.0739826	0.301532	-0.0679101	-0.11457	NRM	Norm	.	B	C	F	G
NMM_3	70_I	MOT	7.4	2	-0.202706	-0.181492	-0.038955	-0.0483553	-0.0689836	NRM	Norm	.	A	D	F	G
NMM_6	9_E	MOT	8.7	3	-0.0758526	-0.176912	-0.0982888	0.0935749	0.0101052	NRM	Norm	.	A	D	E	G
OBC_10	9_I	CHI	4.3	0	-0.18807	0.0625451	-0.109781	0.00438209	0.120818	OWT	Mets	.	A	D	E	H
OBC_12	71_I	CHI	6	1	0.1071	0.208518	0.118116	-0.121613	-0.157526	OWT	Mets	.	B	C	F	G
OBC_4	9_D	CHI	9.3	3	0.112309	0.141274	-0.107047	0.123378	-0.164064	OWT	Mets	.	B	D	E	G
OWC_1	80_I	CHI	6.7	2	0.024193	0.169968	-0.178643	-0.215744	0.0732157	OWT	Mets	.	B	D	F	H
OWC_2	9_K	CHI	7.6	2	0.0384492	0.0985052	0.176045	0.273212	-0.17515	OWT	Mets	.	B	C	E	G
UNM_1	80_G	MOT	7.5	2	0.0647884	-0.223617	-0.171871	0.136851	0.0559702	NRM	Norm	.	B	D	E	G
OBC_11	71_B	CHI	5.7	1	0.145222	0.0307444	0.210051	0.19389	0.16726	OWT	Mets	MN01	B	C	E	H
OBM_1	80_L	MOT	9	3	0.16749	-0.0933669	0.142472	-0.202094	0.117634	OWT	Mets	MN01	B	C	F	H
OBC_9	80_A	CHI	4.1	0	0.0983756	0.00030434	0.0783912	-0.0144859	0.391391	OWT	Mets	MN02	B	C	E	H
OBM_2	71_D	MOT	7.6	2	0.0581083	-0.225733	0.087424	-0.0645272	-0.0801901	OWT	Mets	MN02	B	C	F	G
NMM_1	71_E	MOT	8	3	0.157828	-0.131439	-0.144797	0.215174	-0.0485721	NRM	Norm	MN03	B	D	E	G
UNC_1	71_L	CHI	7.7	3	0.153951	0.0594604	0.0990731	0.0302819	0.298605	NRM	Norm	MN03	B	C	E	H
NMC_12	71_G	CHI	3.3	0	0.0569683	0.145242	-0.110745	0.15039	0.0150219	NRM	Norm	MN04	B	D	E	G
NMM_2	71_K	MOT	8.4	3	0.194793	-0.0737357	-0.0204519	-0.0697351	-0.130642	NRM	Norm	MN04	B	D	F	G
NMC_9	12_K	CHI	7.7	3	-0.191547	0.142796	-0.0454344	0.0540386	-0.0574764	NRM	Norm	MN05	A	D	E	G
NMM_4	12_H	MOT	6.2	1	-0.120138	-0.212682	0.0190345	0.0304562	-0.151138	NRM	Norm	MN05	A	D	E	G
OBC_8	12_B	CHI	3.2	0	-0.182358	0.0312708	0.00054712	0.159628	-0.066702	OWT	Mets	MN06	A	D	E	G
OWM_1	12_J	MOT	8.5	3	-0.181144	-0.11266	-0.125267	-0.0516663	0.0305706	OWT	Mets	MN06	A	D	F	G
OBC_5	9_F	CHI	8.9	3	-0.11011	0.129237	0.0190086	0.102848	-0.03042	OWT	Mets	MN07	A	D	E	G
OBM_4	12_L	MOT	7.7	3	-0.106055	-0.159503	0.0160424	-0.13637	0.00337411	OWT	Mets	MN07	A	D	F	G
OBC_3	12_I	CHI	8.2	3	-0.174871	0.138739	-0.0515361	0.0180797	0.0381806	OWT	Mets	MN08	A	D	E	G
OBM_5	9_A	MOT	7.8	3	-0.146994	-0.138785	-0.0041911	-0.20569	-0.0126379	OWT	Mets	MN08	A	D	F	G
NMC_7	70_G	CHI	6.9	2	-0.225005	-0.0013235	0.116731	0.0404336	0.136373	NRM	Norm	MN09	A	C	E	H
NMM_5	9_B	MOT	7.9	3	-0.136008	-0.0811673	0.126083	-0.192896	-0.0608116	NRM	Norm	MN09	A	C	F	G
NMC_8	12_F	CHI	6.1	1	-0.120917	-0.0008988	-0.116363	0.39607	0.0833872	NRM	Norm	MN10	A	D	E	H
NMM_7	9_L	MOT	6.3	1	-0.0978687	-0.224559	0.0637792	0.0828268	-0.0087526	NRM	Norm	MN10	A	C	E	G
NMC_1	80_J	CHI	6.8	2	0.102984	0.0904952	-0.168302	0.0230519	0.106231	NRM	Norm	MN11	B	D	E	H
NMM_8	70_J	MOT	4.7	0	0.145195	-0.179627	0.152633	-0.0814166	-0.0424896	NRM	Norm	MN11	B	C	F	G
OBC_6	80_K	CHI	7.1	2	0.0884254	-0.0532594	0.243608	0.0852979	0.325524	OWT	Mets	MN12	B	C	E	H
OBM_3	80_D	MOT	4.9	0	0.132239	-0.217073	-0.0700507	-0.0290442	-0.0198876	OWT	Mets	MN12	B	D	F	G
GSC_2	71_J	CHI	7.6	2	0.0970929	-0.0241778	0.00672747	0.184716	-0.116658	NRM	Mets	MN13	B	D	E	G
GSM_2	80_H	MOT	6.1	1	0.17829	-0.197706	-0.0870527	0.0404636	-0.0792928	NRM	Mets	MN13	B	D	E	G
GSC_6	70_K	CHI	4.6	0	0.064421	0.0913608	0.0177535	-0.0901924	-0.241336	NRM	Mets	MN14	B	D	F	G
GSM_1	80_F	MOT	5.8	1	0.165197	-0.165714	-0.0899026	-0.0475162	-0.0235474	NRM	Mets	MN14	B	D	F	G
NMC_14	12_C	CHI	4.6	0	-0.132605	0.0155688	-0.173966	-0.0589104	0.120522	NRM	Norm	MN15	A	D	F	H
NMM_10	12_D	MOT	5.4	1	-0.186013	-0.183752	0.0355385	0.0783287	-0.0130343	NRM	Norm	MN15	A	D	E	G
NMC_16	80_C	CHI	5.4	1	0.136915	0.0537851	-0.16693	-0.147639	0.262682	NRM	Norm	MN16	B	D	F	H
NMM_9	80_B	MOT	5.2	0	0.132457	-0.165838	0.140248	-0.17244	-0.113775	NRM	Norm	MN16	B	C	F	G

## Sheet: RC study
Array	SampleID	Plate	RIN	RIN3	LOCN	PC 1	PC 2	PC 3	PC 4	PC 5	GENDER	Weight	Height	Age	BMI	CD4_FACS	CD8_FACS	Ratio	CD8_txt_avg	CD4_txt	FAC 1	FAC 2	FAC 3
BN07_A	BG923	PA	8.9	FAIR	SB	-0.0260125	-0.0097367	0.0520817	0.0150548	-0.0332774	FEM	55	155	22	22.9	15.59	9.42	1.65499	0.473206	0.404015	A	C	E
BN07_B	BG238	PA	8.1	FAIR	SB	0.173234	-0.0904765	-0.0679064	-0.0295071	-0.0755969	FEM	90	167	49	32.3	8.8	5.62	1.56584	0.0399626	0.335017	B	C	F
BN07_C	BG765	PA	8.7	FAIR	SB	-0.105819	-0.0205569	-0.0164531	0.0807513	-0.0169727	MAL	63	175	63	20.6	10.01	2.79	3.58781	.	.	A	C	F
BN07_D	BG941	PA	8.7	FAIR	SB	-0.0992743	-0.170642	0.0718672	0.016862	-0.0759413	FEM	78	167	49	28	.	.	.	.	.	A	C	E
BN07_E	BG285	PA	9.5	GOOD	SB	-0.0011008	0.0591947	-0.0651597	0.108907	-0.015749	MAL	90	180	61	27.8	9.57	4.06	2.35714	-1.12464	0.279159	A	D	F
BN07_F	BG284	PA	9	GOOD	SB	-0.003777	-0.0224665	0.0576778	-0.0167162	0.0584121	FEM	70	172	45	23.7	.	.	.	.	.	A	C	E
BN07_G	BG617	PA	9.3	GOOD	SB	0.0338864	-0.225671	-0.0109225	-0.0035544	0.0320247	MAL	97	190	61	26.9	11.94	2.03	5.88177	-1.67643	-0.56731	B	C	E
BN07_H	BG719	PA	9.3	GOOD	SB	0.0203929	-0.0186085	-0.0263509	0.135058	0.0604004	FEM	106	.	49	.	15.3	8.39	1.8236	1.46635	-0.73029	B	C	F
BN07_I	BG469	PA	9.1	GOOD	SB	-0.147012	-0.0105492	0.0937565	0.0353199	0.107154	MAL	88	196	23	22.9	10.32	7.21	1.43135	0.880246	-2.31074	A	C	E
BN07_J	BG266	PA	8.4	FAIR	SB	-0.139386	-0.131839	0.102588	0.00145984	0.0688777	FEM	72	173	68	24	.	.	.	.	.	A	C	E
BN07_K	BG320	PA	9.1	GOOD	SB	0.195856	0.043221	-0.0297741	0.0361972	-0.0617657	FEM	60	170	46	20.8	.	.	.	.	.	B	D	F
BN07_L	BG311	PA	9.4	GOOD	SB	0.0994106	0.109612	-0.0888088	0.0962439	0.0225423	MAL	77	190	60	21.3	.	.	.	.	.	B	D	F
BN13_A	BG944	PB	7.9	POOR	CY	-0.202222	-0.0315463	-0.180565	-0.0253122	-0.0055194	MAL	75	175	24	24.5	10.6	6.46	1.64087	-0.269572	-0.41827	A	C	F
BN13_B	BG262	PB	8.8	FAIR	CY	-0.0913212	-0.0537072	-0.125336	-0.0404347	-0.191863	MAL	120	190	38	33.2	.	.	.	.	.	A	C	F
BN13_C	BG927	PB	9	GOOD	CY	0.0410899	-0.1508	-0.155409	-0.133219	-0.0424006	FEM	51	165	22	18.7	9.42	3.67	2.56676	-1.08618	-0.27584	B	C	F
BN13_D	BG492	PB	8.9	FAIR	SB	-0.0632719	-0.166295	-0.0117376	-0.156561	-0.124248	FEM	68	160	29	26.6	.	.	.	.	.	A	C	E
BN13_G	BG447	PB	9.1	GOOD	SB	0.0509548	0.11204	-0.187514	-0.0158285	-0.0471455	FEM	115	185	31	33.6	15.24	5.87	2.59625	0.424052	-1.61146	A	D	F
BN13_H	BG905	PB	6.7	POOR	SB	-0.0678379	0.131846	-0.166506	-0.0900218	0.0171184	MAL	72	180	21	22.2	15.77	6.45	2.44496	-0.145152	-1.63469	A	D	F
BN13_I	BG254	PB	8.9	FAIR	SB	-0.089339	0.143917	0.0149499	-0.138014	-0.128252	FEM	73	173	56	24.4	19.53	6.12	3.19297	-0.512644	0.449799	A	D	F
BN13_J	BG920	PB	6.9	POOR	SB	-0.0440675	0.0796033	0.00085154	-0.200975	-0.0939541	FEM	66	164	49	24.5	.	.	.	.	.	A	D	F
BN13_K	BG454	PB	9	GOOD	SB	-0.0664018	-0.0026647	0.0837233	-0.258734	-0.0563392	MAL	85	190	26	23.5	.	.	.	.	.	A	C	E
BN13_L	BG912	PB	8.9	FAIR	SB	-0.049354	-0.0153277	-0.158806	0.0770963	-0.0398254	FEM	67	172	36	22.6	.	.	.	.	.	A	C	F
BN18_A	BG624	PB	9.1	GOOD	SB	0.131581	-0.102116	-0.0636732	-0.0051424	0.11171	FEM	53	152	31	22.9	.	.	.	.	.	B	C	F
BN18_B	BG427	PB	9.2	GOOD	SB	0.127819	0.106211	-0.0522003	0.0563969	0.0272661	FEM	70	165	19	25.7	.	.	.	.	.	B	D	F
BN18_C	BG114	PB	9.3	GOOD	CY	-0.0606161	0.0754202	-0.0879715	0.0598142	-0.117544	MAL	80	165	65	29.4	16.83	6.3	2.67143	0.137824	-0.46445	A	D	F
BN18_D	BG442	PB	9	GOOD	SB	0.0913866	-0.0591409	-0.0029775	0.00055199	0.0399312	MAL	60	162	56	22.9	10.39	3.73	2.78552	-0.72971	-0.21196	B	C	E
BN18_E	BG292	PB	8.6	FAIR	SB	0.138577	0.0377006	-0.115931	0.0661237	0.0139452	MAL	80	165	68	29.4	11.7	7.42	1.57788	0.508449	0.53512	B	D	F
BN18_F	BG419	PB	9.1	GOOD	SB	0.0705289	0.0331359	-0.117297	0.0398709	0.0794966	FEM	73	.	63	.	13.2	2.79	4.73118	.	.	B	D	F
BN18_G	BG950	PB	8.9	FAIR	SB	0.145395	0.00957848	-0.0446343	0.0104953	0.0940767	MAL	70	175	41	22.9	9.45	4.13	2.28814	-0.83316	0.336466	B	D	F
BN18_H	BG473	PB	8.8	FAIR	SB	-0.0092089	-0.0503393	0.0459517	-0.0470088	0.139045	FEM	75	155	48	31.2	11.1	3.35	3.31343	-0.608472	-0.34768	A	C	E
BN18_J	BG428	PB	9.3	GOOD	CY	0.0395586	0.083308	-0.0141427	0.0482162	0.162688	MAL	85	175	58	27.8	13.17	8.82	1.4932	.	.	B	D	F
BN18_K	BG722	PB	8.3	FAIR	SB	0.152057	-0.134186	0.0672841	0.0186641	0.036741	MAL	75	185	55	21.9	9.88	6.98	1.41547	1.28891	-0.7581	B	C	E
BN18_L	BG423	PB	8.7	FAIR	SB	0.0276409	0.0314371	0.0775231	0.0281787	0.157669	MAL	112	183	47	33.4	14.69	10.39	1.41386	1.21147	0.352281	B	D	E
BN24_A	BG648	PB	9.1	GOOD	SB	-0.0348598	-0.0445614	0.22439	-0.0399866	-0.149415	.	.	.	.	.	.	.	.	.	.	A	C	E
BN24_B	BG800	PB	8.9	FAIR	SB	0.132662	0.0592125	0.0060406	0.132858	-0.264735	FEM	77	180	18	23.8	.	.	.	.	.	B	D	F
BN24_C	BG734	PB	8.8	FAIR	SB	0.0981309	0.0210654	0.0456929	0.172875	0.0957419	MAL	85	178	58	26.8	.	.	.	.	.	B	D	E
BN24_D	BG247	PB	6.7	POOR	CY	-0.0581659	0.0425231	0.0937	0.106092	-0.211668	FEM	86	165	61	31.6	20.74	6.1	3.4	-0.481042	0.490523	A	D	E
BN24_E	BG246	PB	7	POOR	SB	0.106035	-0.0670076	0.0309161	0.128508	-0.1423	FEM	70	168	44	24.8	.	.	.	.	.	B	D	E
BN24_F	BG275	PB	6.7	POOR	SB	0.0621507	0.0614325	0.0280748	0.152056	-0.0895269	FEM	55	165	56	20.2	.	.	.	.	.	B	D	E
BN24_G	BG365	PB	7.7	POOR	SB	-0.0112299	-0.0442598	-0.027917	0.209698	-0.0963438	FEM	56	163	21	21.1	.	.	.	.	.	B	C	F
BN24_H	BG498	PB	6.4	POOR	SB	0.122834	0.173113	0.0537675	0.0812832	0.0126856	MAL	70	178	68	22.1	14.08	13.3	1.05865	1.85339	0.371168	B	D	E
BN24_I	BG466	PB	7.7	POOR	CY	0.00619244	-0.0571268	-0.0263453	0.182339	-0.0001176	MAL	111	178	57	35	14.37	3.96	3.62879	-0.759203	-0.1209	B	C	F
BN24_K	BG457	PB	5.4	POOR	SB	0.17493	-0.0973262	0.134134	-0.0943371	0.0628701	MAL	115	190	30	31.9	11.96	6.78	1.76401	-0.146113	-0.00172	B	C	E
BN24_L	BG474	PB	7.3	POOR	SB	0.0857672	0.0068122	0.0756713	0.12417	-0.0137076	FEM	50	168	25	17.7	13.57	6.09	2.22824	0.264285	0.938783	B	D	F
BN25_A	BG635	PB	6.3	POOR	SB	0.188454	-0.0837993	0.0471601	-0.0404212	0.0886758	FEM	73	165	51	26.8	.	.	.	.	.	B	C	E
BN25_B	BG651	PB	6.1	POOR	CY	0.0225654	0.178118	0.154482	-0.0353042	0.0486178	MAL	105	170	18	36.3	.	.	.	.	.	B	D	E
BN25_C	BG775	PB	5.4	POOR	SB	0.212511	-0.0004998	0.0530372	-0.080096	0.0385747	FEM	138	164	38	51.3	12.08	3.74	3.22995	-0.852126	1.39959	B	C	E
BN25_D	BG471	PB	8.8	FAIR	SB	-0.153696	-0.101763	0.119445	0.0700367	0.13723	MAL	.	.	.	.	13.26	6.76	1.96154	0.301388	-1.65796	A	C	E
BN25_E	BG738	PB	6.9	POOR	SB	-0.0263185	0.0604175	0.126879	0.0509542	0.0546901	FEM	70	147	54	32.4	18.11	10.37	1.74638	1.75657	0.92816	B	D	E
BN25_F	BG767	PB	8.1	FAIR	SB	0.155417	0.152734	0.122443	0.0373214	-0.0621661	FEM	65	161	59	25.1	21.4	5.16	4.14729	0.068883	1.94031	B	D	E
BN25_G	BG746	PB	7.7	POOR	SB	-0.0691387	-0.038877	-0.0159309	0.230798	-0.0841978	FEM	98	163	65	36.9	20.63	2.49	8.28514	-0.637898	0.065474	B	C	F
BN25_J	BG387	PB	9.1	GOOD	SB	-0.0116921	-0.069768	0.0255148	0.179301	0.183068	MAL	80	175	53	26.1	.	.	.	.	.	B	C	F
BN25_K	BG977	PB	6.8	POOR	SB	-0.0481834	-0.0060106	0.207728	0.0834538	0.034681	MAL	82	185	24	23.8	13.28	6.58	2.01824	0.280817	0.960472	A	C	E
BN25_L	BG917	PB	5.9	POOR	SB	-0.0219192	0.00263367	0.266657	-0.0913679	-0.0061677	MAL	85	185	33	24.8	.	.	.	.	.	A	C	E
BN33_A	BG417	PA	5.6	POOR	SB	0.147448	-0.139568	-0.0865215	-0.185002	-0.0415415	FEM	.	170	47	.	.	.	.	.	.	B	C	F
BN33_B	BG986	PA	6.7	POOR	CY	-0.06835	-0.0012679	-0.0361813	-0.139509	0.0609721	MAL	88	183	24	26.3	9.98	9.01	1.10766	0.501567	-0.34161	A	C	F
BN33_C	BG411	PA	9.4	GOOD	SB	0.0875739	0.0753006	-0.0724427	-0.169259	-0.023921	MAL	77.6	178	28	24.5	.	.	.	.	.	B	D	F
BN33_D	BG971	PA	7.5	POOR	SB	-0.0780112	-0.0269961	-0.21095	-0.0664514	-0.0583198	FEM	54	160	60	21.1	.	.	.	.	.	A	C	F
BN33_E	BG217	PA	8.7	FAIR	SB	0.0229503	0.129538	-0.155259	-0.0992884	-0.0125323	MAL	107	178	62	33.8	14.13	5.03	2.80915	-0.658492	0.590923	A	D	F
BN33_F	BG326	PA	8.9	FAIR	SB	-0.0076348	0.114928	-0.133631	-0.0099219	0.0100612	MAL	84	170	59	29.1	13.98	8.59	1.62747	0.512219	0.758596	A	D	F
BN33_G	BG416	PA	4.9	POOR	CY	0.125821	0.153046	-0.0121203	-0.231598	0.0354429	MAL	78	165	55	28.7	.	.	.	.	.	B	D	F
BN33_H	BG429	PA	9.4	GOOD	CY	-0.0479036	0.201424	-0.0486549	-0.0128646	-0.0194526	MAL	95	185	50	27.8	24.38	10.56	2.30871	0.973174	1.72591	A	D	F
BN33_I	BG629	PA	9.2	GOOD	SB	-0.0361993	0.0580671	0.00806419	-0.084156	-0.206995	.	.	.	.	.	.	.	.	.	.	A	D	F
BN33_J	BG321	PA	8	FAIR	CY	-0.0278266	-0.0107415	0.00567996	-0.0862325	-0.205056	FEM	60	160	40	23.4	.	.	.	.	.	A	C	F
BN33_K	BG542	PA	9.4	GOOD	CY	-0.0164837	0.157905	-0.0688384	-0.0138366	-0.0111259	FEM	60	169	35	21	.	.	.	.	.	A	D	F
BN33_L	BG802	PA	6.6	POOR	SB	-0.0003994	0.153465	-0.0640339	-0.112669	0.0136431	FEM	90	173	50	30.1	.	.	.	.	.	A	D	F
BN44_A	BG798	PB	7.8	POOR	SB	-0.132142	-0.154415	-0.190843	0.0132659	0.0238794	MAL	83	180	41	25.6	.	.	.	.	.	A	C	F
BN44_B	BG452	PB	7.1	POOR	SB	-0.160091	0.0800544	-0.187323	0.0582563	0.083919	MAL	109	187	35	31.2	.	.	.	.	.	A	D	F
BN44_C	BG458	PB	8.7	FAIR	CY	-0.147544	0.0558604	0.0111883	-0.0554219	0.03081	MAL	.	.	30	.	.	.	.	.	.	A	D	F
BN44_D	BG934	PB	7.6	POOR	SB	-0.140034	-0.0806309	-0.181953	0.0739229	0.0956753	FEM	.	.	41	.	.	.	.	.	.	A	C	F
BN44_E	BG413	PB	9.3	GOOD	SB	-0.108512	-0.0367701	0.133603	-0.166568	-0.127348	FEM	67	165	40	24.6	20.97	4.56	4.59868	0.666432	0.482026	A	C	E
BN44_F	BG612	PB	8.9	FAIR	CY	-0.0782104	0.0830744	-0.0479263	-0.101929	0.127286	MAL	75	181	51	22.9	.	.	.	.	.	A	D	F
BN44_H	BG425	PB	8.6	FAIR	SB	-0.0603823	-0.0065428	0.0778262	-0.106093	0.161294	MAL	105	178	43	33.1	.	.	.	.	.	A	C	E
BN44_I	BG287	PB	8.6	FAIR	SB	-0.0791635	0.207492	-0.100115	-0.0404342	0.123196	FEM	51.5	159	38	20.4	.	.	.	.	.	A	D	F
BN44_J	BG978	PB	9	GOOD	CY	-0.112556	-0.0815346	0.0511612	-0.0845022	0.0385905	FEM	83	172	27	28.1	10.08	4.43	2.2754	-1.16612	0.468443	A	C	E
BN44_K	BG455	PB	9.2	GOOD	SB	-0.115068	-0.0296025	0.0647052	-0.11981	-0.0817982	MAL	104	180	59	32.1	12.56	2.83	4.43816	-0.157354	0.85074	A	C	E
BN44_L	BG188	PB	9	GOOD	CY	0.0728837	-0.162617	-0.114714	-0.0731802	0.0598219	MAL	79	177	65	25.2	23.42	9.93	2.35851	-0.747952	-0.46087	B	C	F
BN69_A	BG229	PA	9.4	GOOD	CY	0.0142014	0.200393	0.0373331	0.0572121	0.158194	FEM	63	170	34	21.8	16.72	23.03	0.72601	3.31521	0.216696	B	D	F
BN69_B	BG643	PA	8.8	FAIR	CY	0.074914	0.0303519	-0.0172891	0.151025	-0.0908131	MAL	105	178	32	33.1	.	.	.	.	.	B	D	F
BN69_C	BG692	PA	7.9	POOR	SB	-0.106182	-0.0402606	-0.0878127	0.14245	0.0903551	MAL	100	180	42	30.9	.	.	.	.	.	A	C	F
BN69_D	BG509	PA	5.7	POOR	CY	0.112068	0.0332029	0.065978	-0.0889908	0.139774	MAL	96	185	27	28	.	.	.	.	.	B	D	E
BN69_E	BG966	PA	7.6	POOR	SB	-0.0211713	-0.135069	-0.102078	0.0607155	0.152926	MAL	76	175	60	24.8	.	.	.	.	.	B	C	F
BN69_F	BG241	PA	8.2	FAIR	SB	0.0501213	0.0756839	0.133615	0.0276024	0.0770174	MAL	82	170	56	28.4	16.59	15.26	1.08716	2.68284	1.09811	B	D	E
BN69_G	BG906	PA	9.1	GOOD	SB	-0.178254	-0.0437881	0.121022	0.0475441	-0.0543131	FEM	.	170	39	.	.	.	.	.	.	A	C	E
BN69_H	BG513	PA	6.5	POOR	SB	-0.104474	-0.0626823	0.036214	0.0373626	-0.132524	FEM	76	173	27	25.4	.	.	.	.	.	A	C	E
BN69_I	BG265	PA	9.2	GOOD	SB	-0.0464703	0.14023	0.156867	0.118998	-0.107964	FEM	65	163	38	24.5	.	.	.	.	.	A	D	E
BN69_J	BG900	PA	7.6	POOR	SB	-0.168185	0.0706166	0.133449	0.0931242	-0.0640687	FEM	61	168	41	21.6	17.9	8.35	2.14371	1.01836	0.060369	A	D	E
BN69_K	BG485	PA	9.1	GOOD	SB	0.0682092	-0.209683	0.0134846	0.044311	-0.0812147	FEM	87	165	26	32	.	.	.	.	.	B	C	E
BN69_L	BG415	PA	5.7	POOR	SB	0.199357	0.019823	0.0864577	-0.0915132	-0.0260437	MAL	100	178	47	31.6	15.47	3.78	4.09259	-1.01562	1.00738	B	D	E
BN79_A	BG752	PA	7.4	POOR	SB	0.0579772	-0.0868399	0.0413875	0.0364459	-0.222164	FEM	83	160	68	32.4	14.75	5.01	2.94411	0.18444	0.54547	B	C	E
BN79_B	BG500	PA	9.3	GOOD	CY	-0.164638	0.0424175	0.0175984	0.0542331	0.141187	FEM	64	165	38	23.5	.	.	.	.	.	A	D	F
BN79_C	BG421	PA	9.1	GOOD	SB	-0.0364235	-0.0823554	-0.0108164	-0.0262207	0.0944289	FEM	55	160	21	21.5	13.79	7.3	1.88904	0.262129	-0.94131	A	C	E
BN79_D	BG436	PA	8.9	FAIR	SB	0.108192	-0.147609	-0.16861	0.0111154	-0.0130804	MAL	85	178	45	26.8	10.78	3.04	3.54605	-1.62578	-0.57194	B	C	F
BN79_E	BG201	PA	8.9	FAIR	CY	-0.0952417	0.186096	0.0101391	0.0860217	0.0312117	FEM	51	160	32	19.9	17.7	10.32	1.71512	0.409631	-0.39835	A	D	F
BN79_F	BG529	PA	8.8	FAIR	CY	-0.0672523	-0.0636279	0.0997036	0.00851786	0.0397228	FEM	54	157	54	21.9	.	.	.	.	.	A	C	E
BN79_H	BG444	PA	9	GOOD	SB	-0.0022978	-0.154026	-0.0051585	0.0387523	0.08594	FEM	75	157	47	30.4	.	.	.	.	.	B	C	E
BN79_I	BG372	PA	6.1	POOR	SB	-0.071012	-0.0047523	0.123051	-0.141279	0.214797	MAL	124	189	54	34.7	15.83	5.63	2.81172	-0.129891	-1.25924	A	C	E
BN79_J	BG919	PA	8	FAIR	SB	0.0690934	-0.119639	0.0574347	-0.0892159	0.0968791	FEM	65	168	53	23	.	.	.	.	.	B	C	E
BN79_K	BG976	PA	8.2	FAIR	SB	0.0339321	-0.0224068	0.0699792	0.0444069	0.104142	MAL	83	180	18	25.6	.	.	.	.	.	B	C	E
BN79_L	BG346	PA	9.1	GOOD	CY	0.0390403	-0.0633263	-0.0288103	0.107835	-0.0013908	MAL	73	170	46	25.3	7.53	4.38	1.71918	0.129496	0.510945	B	C	F
