# Supplementary material for: Maternal Influences on the Transmission of Leukocyte Gene Expression Profiles in Population Samples from Brisbane, Australia
Source: PLoS One. 2010 Dec 31;5(12):e14479. doi: 10.1371/journal.pone.0014479 (PMC3013110; doi:10.1371/journal.pone.0014479)
Supplement: Table S3 — Normalized data for both experiments, as submitted to GEO. (9.14 MB ZIP) [file pone.0014479.s004.zip]

Archive with 2 entries (2 files):
- Normalized data as submitted to GEO(ST3)-RC Study.txt
- Normalized data as submitted to GEO(ST3)-MN Study.txt
