# Supplementary material for: Maternal Influences on the Transmission of Leukocyte Gene Expression Profiles in Population Samples from Brisbane, Australia
Source: PLoS One. 2010 Dec 31;5(12):e14479. doi: 10.1371/journal.pone.0014479 (PMC3013110; doi:10.1371/journal.pone.0014479)
Supplement: Table S3 — Normalized data for both experiments, as submitted to GEO. (9.14 MB ZIP) [file pone.0014479.s004.zip › Normalized data as submitted to GEO(ST3)-RC Study.txt]

TargetID	ProbeID	Accession	BN07_A	BN07_B	BN07_C	BN07_D	BN07_E	BN07_F	BN07_G	BN07_H	BN07_I	BN07_J	BN07_K	BN07_L	BN13_A	BN13_B	BN13_C	BN13_D	BN13_G	BN13_H	BN13_I	BN13_J	BN13_K	BN13_L	BN18_A	BN18_B	BN18_C	BN18_D	BN18_E	BN18_F	BN18_G	BN18_H	BN18_J	BN18_K	BN18_L	BN24_A	BN24_B	BN24_C	BN24_D	BN24_E	BN24_F	BN24_G	BN24_H	BN24_I	BN24_K	BN24_L	BN25_A	BN25_B	BN25_C
RERE	10008	NM_001042682.1	-1.7759	1.569541	-0.94505	1.250878	-0.42874	1.0206	0.57738	-0.14541	-0.89668	0.673063	1.591767	-0.9877	-1.10993	0.027604	1.496238	1.557314	-0.48622	-1.01957	-1.30161	-0.23658	-1.00846	0.821116	0.349671	-0.1895	-0.36143	0.768031	-0.6684	-0.11895	-0.7239	-0.73204	-1.38347	1.805602	-0.42889	0.963611	1.634015	0.459276	-0.33695	1.526177	0.071262	-0.2406	-1.32788	-0.39663	1.612777	-0.15142	1.712346	-0.57566	1.771957
RNF165	10019	NM_152470.2	-1.58957	-0.12451	0.892668	-0.14578	1.751168	0.438566	-0.35785	-0.44687	1.170314	-0.37491	0.729763	-0.29937	0.461926	0.926262	-0.16052	0.391565	0.7587	2.07445	1.085365	-0.00885	-1.41285	-0.63309	0.048776	1.581563	-0.69965	1.119375	0.839022	0.033154	0.41002	-0.10287	0.722645	-1.42313	-0.99559	-0.66752	-0.89405	-0.68411	0.543953	0.271734	-0.40153	-1.03596	0.321359	0.019592	-0.34941	-1.93237	1.93759	0.863709	0.622056
BCAP29	10044	NM_001008405.1	1.022819	-2.42831	1.788511	0.231435	0.552782	-0.11903	0.984598	-0.43737	1.456896	1.057987	-3.10129	-1.17131	2.184023	1.29898	0.192825	0.767642	0.590485	0.227952	1.84534	0.217648	-1.36167	0.320982	-1.13181	-0.21123	0.772652	-0.19329	0.352533	0.024757	-0.58561	0.320315	0.218843	-1.46957	-0.30465	-0.1134	-1.46674	-0.49532	0.110262	-0.94497	-0.47759	-0.34933	-1.43285	0.016968	-1.53472	-0.85361	-0.97378	-0.78833	-0.90448
PAPD4	10050	NM_173797.2	0.104522	-0.77902	0.636696	1.75717	-2.03838	0.132941	0.248072	0.428086	1.105346	1.385267	.	-0.48673	2.815961	0.003596	0.121063	0.986142	-0.85104	0.745967	-0.34947	0.876547	0.379792	0.422766	-0.69053	-1.42105	0.204722	0.080878	-0.50919	-1.31903	-0.93781	-0.34783	-0.57154	-0.92394	-0.43942	1.427624	-0.95196	-0.28411	0.963241	-0.11681	-0.06559	-0.34232	-1.23606	-0.41866	-1.12121	-2.47641	-1.27371	-1.47342	-2.19679
LIN52	10102	NM_001024674.1	0.174045	-0.61797	0.172054	1.400419	1.378003	0.04736	-0.49666	0.736126	0.730448	0.585476	-2.03327	-1.11854	0.816126	-0.8988	-0.33915	-0.76913	0.354876	-0.14509	2.297354	-0.6021	-1.44036	2.994349	0.120327	0.215692	1.0323	0.887921	-0.06897	-1.31731	1.05106	0.038036	0.730677	0.605595	-1.48305	-1.57262	-0.09864	-0.37516	-0.40746	0.088962	-0.8308	0.10669	-0.3822	0.205314	-0.68652	-0.97611	0.598714	-0.75437	0.130398
FXN	10132	NM_181425.1	-0.80676	1.929418	-0.14462	0.742516	-0.09849	0.349396	0.630264	0.849558	0.00053	0.553309	1.302004	-0.45079	-1.19391	0.111825	1.478692	-0.22019	-0.82741	-0.87964	-0.2717	-1.03796	-0.58226	0.899713	1.438852	-0.30688	-1.05764	-0.67834	0.537283	0.92204	-0.06602	0.207163	0.963497	1.335306	-1.52727	-1.24093	-0.27371	0.090228	-0.9843	1.950635	1.269903	0.806223	0.327918	1.006626	0.812505	2.042339	0.993946	-1.45597	0.586748
SLC9A1	10133	NM_003047.2	-0.46759	2.455951	-0.44774	1.292133	0.249422	-0.01822	1.685683	-0.99165	-1.78711	-0.53846	0.33218	0.194417	-0.37849	-0.04535	1.11742	0.711974	1.38898	0.175774	-1.5608	-1.19307	-1.01844	1.003697	2.038828	0.442661	0.451355	1.275645	0.569536	0.353642	1.205364	-0.53601	0.043119	1.323811	0.083295	-1.98092	0.517864	0.09779	-1.61611	0.646011	-0.44469	-0.06716	0.281867	0.648281	0.87184	-0.23982	1.367201	-0.96913	1.335954
PML	10136	XM_942288.1	-1.53799	1.403662	-1.56766	0.342976	0.69705	1.69862	-1.18954	-1.00645	-1.00785	-1.44169	-1.97668	0.382115	-0.82794	-0.22562	3.117905	1.756871	-0.08569	-0.05736	0.727369	.	0.17478	0.303138	0.004936	-0.37111	0.81308	0.534932	-0.81337	-0.38721	-1.19614	0.234976	0.074603	0.134095	-0.55096	-0.58322	-0.04175	-0.37311	-0.95582	-0.28612	0.326513	0.256143	0.501523	-1.23333	-0.539	-1.16353	2.608298	0.983357	1.3587
CD164	10142	NM_006016.3	0.378755	-0.5513	-0.87475	0.106339	-0.78089	0.430815	0.755541	-0.08402	1.172092	1.439445	-1.94723	1.028911	-1.2416	-0.78696	-1.06161	-0.47371	-2.28267	-0.99321	-1.27915	-1.74365	-0.7197	-1.99284	-0.61691	0.215736	-0.01223	0.844507	0.225904	-0.58934	-0.50688	0.839877	0.289833	-0.70451	1.120648	1.981458	-1.25839	0.880412	1.458652	0.834132	0.141439	0.263393	-0.22571	0.538738	0.600031	1.263257	0.343481	0.114655	-0.08696
MOBKL2A	10161	NM_130807.2	-1.00626	1.764288	-0.79582	0.343885	-0.50973	0.70542	1.624914	0.786337	-1.80755	-0.06181	1.483141	-0.09477	-0.91734	-0.28205	1.042088	-0.19624	0.200496	-0.24316	-2.25695	-1.56455	-0.74192	0.458458	1.74874	1.197823	-0.42002	0.601165	1.320707	-0.22162	0.518227	-0.68405	-0.22214	1.578669	-0.02849	-1.46802	-0.83809	0.349207	-0.7411	0.920044	-0.49775	-0.29951	0.545168	-0.0828	1.287501	0.024231	1.378155	-0.40642	1.324241
GNG5	10170	NM_005274.1	1.452233	0.896109	0.402483	0.998315	-1.31386	0.762848	2.626201	-0.68301	0.24925	0.423418	1.212493	-0.20343	0.258401	0.656781	-0.11909	0.909927	-1.12504	-1.17186	1.27045	-0.51486	1.625954	0.123561	-0.12941	0.365771	-1.25977	-0.23744	0.295759	-0.66025	-0.64368	0.962433	0.004059	0.643433	-0.59135	1.714001	-0.58145	-0.38934	0.641512	-0.34052	-0.4795	0.486987	-0.34501	1.60592	0.401114	1.374404	-0.77018	-0.73028	-0.50912
TAF15	10176	NM_139215.1	0.494285	0.759762	0.085365	0.107902	0.757019	0.138074	-0.55327	-0.01411	0.31962	-1.69381	1.348046	1.154139	-2.38661	-0.98404	-0.88656	-0.52549	0.868452	-1.67349	-0.5706	0.925285	-0.44709	0.396879	-0.51318	-0.5798	0.456676	1.311858	0.779878	0.84521	0.246263	0.928509	1.049693	0.696032	0.962477	0.18559	2.598241	0.53517	1.023747	-0.60276	0.320329	-0.75746	1.001956	1.237401	1.290586	0.458607	1.0829	1.023619	-0.31721
EXTL3	10184	NM_001440.2	0.205233	2.248516	-0.47443	-0.00802	-0.57745	0.149739	0.116986	-0.83807	-1.50318	-0.77909	1.765458	0.828205	-0.39307	1.007875	1.596919	-0.02199	-0.37147	0.274496	-1.24124	0.249505	0.846044	-0.87239	1.026639	-0.31673	-1.13201	0.284209	0.447537	0.624744	0.055168	-0.4429	-0.34335	1.490587	-0.38433	0.782662	0.957334	0.203784	-0.15422	1.360246	-0.77435	-1.15316	-1.2539	-1.64774	1.59925	-0.65372	2.307325	-0.35998	1.497267
CNPY3	10187	NM_006586.3	0.190038	0.575166	0.025362	0.584933	0.540582	1.730644	0.076217	0.264907	-0.86863	0.47429	1.831486	-0.69793	0.642799	-0.20806	0.46403	1.242455	1.001453	-0.10583	0.545554	1.101597	0.582223	-0.40069	0.306043	0.199743	0.390536	-1.05367	0.188055	-0.75897	-0.09013	-0.83559	-0.78267	-0.51887	-1.00749	2.136257	2.642044	0.722317	0.005855	0.560549	-0.11363	-0.12037	-1.01492	-0.95025	0.457658	-0.6862	-0.3521	-2.04466	-0.45669
C19ORF24	10189	NM_017914.2	0.890998	0.745994	-0.27829	0.433048	-0.14783	-0.6083	-0.239	-0.08376	-0.80284	0.061713	3.333515	0.136791	-2.07053	-1.62924	-1.04683	-1.25293	0.21401	-0.64655	0.538695	1.038414	0.548684	-0.89425	-0.2494	-0.05231	-0.35998	-0.43902	1.550953	-0.39226	0.609746	-0.56574	1.807118	0.37044	0.014806	0.331749	0.516575	0.546021	1.045239	0.553755	0.901018	-0.65371	2.947297	0.379413	0.246094	0.052709	1.261752	0.634569	0.981581
C21ORF33	10196	NM_004649.5	0.70746	-0.50637	0.676974	-0.90973	1.381217	0.442895	-0.92004	0.294684	-1.50787	0.128962	-1.62003	-0.88832	1.055056	1.216412	-0.11774	-0.32022	0.909436	0.667004	-0.3668	0.838678	0.039276	-0.04014	-0.47391	1.251635	1.460533	-1.23858	0.726243	-0.77454	-0.05983	-0.59593	2.299591	-3.33384	-0.58095	-0.27058	0.400648	-0.49475	1.208847	0.196355	0.695577	-0.75451	-0.1016	-1.69839	0.541124	-0.68759	-1.67409	-0.49752	-0.87738
URG4	10201	NM_017920.3	-0.5204	1.2691	-0.23794	0.196988	1.845826	1.415539	-0.35534	1.183562	0.473155	-0.92305	0.291966	-0.53945	-1.11219	-1.00199	-0.22598	-1.09693	0.99636	0.08158	-0.54954	-0.48241	-1.20302	-0.43359	2.377016	0.365794	0.038897	0.252097	1.039006	-0.33805	1.621603	0.023625	-0.10356	0.546957	1.002908	-1.10353	-0.19443	1.291643	1.319439	0.298103	0.336317	-0.90528	-0.21181	1.348198	0.612369	.	0.609193	1.04502	1.092297
ANAPC11	10220	NM_001002246.1	0.24664	0.634377	0.684649	-1.71881	0.892017	0.381562	0.415997	-0.69536	-0.86154	-1.69253	0.971319	1.947108	-0.7997	-1.29919	0.637066	-1.01297	1.380829	-0.12464	-0.65647	0.013311	-1.44443	0.468152	1.094252	0.065163	0.348456	-0.90331	0.444819	-1.10619	1.86908	0.560368	1.071668	1.227712	-0.47155	-1.56865	-1.1045	0.586991	-0.65958	-0.44737	0.587587	-0.51447	0.240673	0.621519	0.63482	1.187366	0.08082	0.295762	1.048516
METRNL	10224	XM_941466.2	0.151201	1.646515	1.48039	-0.18555	-0.74529	1.115294	0.602658	-0.59437	-2.02378	-2.8945	2.173104	1.28367	-1.20137	0.562471	0.644575	-0.57959	-0.11875	0.510649	0.074584	0.236508	1.170701	-1.53763	0.52299	-0.20327	0.535092	1.223676	1.593366	0.005026	-0.06853	-0.26923	-0.19271	0.709412	0.665088	-0.53986	-0.03073	-0.71197	0.711184	1.148711	0.482367	0.219848	0.641533	0.830955	0.223677	1.223578	1.9749	-0.93724	0.422436
ARHGAP24	10239	NM_031305.2	-0.53752	0.936611	-0.1376	-0.80308	0.052416	1.37716	0.778947	0.535436	-1.23649	-0.86558	-1.31782	2.91074	-1.61429	0.234422	-0.04835	0.720132	-0.4776	1.422529	-0.6097	1.926564	0.474383	-0.99754	-0.32171	0.143573	-0.86268	0.362944	0.324041	1.001223	1.628665	1.070196	1.509249	0.551554	0.00057	0.568773	-0.59768	-0.42623	-0.9252	0.970149	-1.54341	0.736369	-1.34944	-0.45425	-0.47152	-0.19063	-0.15597	-1.66565	1.488474
P2RX1	10240	NM_002558.2	-0.2668	0.37213	-1.01823	0.065963	1.413242	-0.11888	1.008935	-1.48055	-1.15216	0.707195	1.890147	-0.01695	-1.75382	-0.32736	-0.31486	1.222968	0.414507	-1.01786	0.728268	-0.52659	1.197708	0.564798	0.764259	-0.78359	0.779459	0.72912	-1.41103	-0.56927	-0.19978	0.475881	0.285777	1.218253	0.061956	0.996664	0.312187	-0.28976	-0.31351	-0.1263	-0.48908	0.34839	0.011475	0.714772	2.215889	-1.75381	1.524902	-0.58022	0.807451
PPIL5	10253	NM_203467.1	-1.55561	-1.45259	0.414227	-0.03158	1.202354	-0.56519	-1.66939	-1.77299	1.550228	1.044348	-2.26328	-0.73975	0.75389	1.746067	-0.45452	0.626682	-1.37382	-0.33316	0.783448	-0.08789	0.766117	0.234084	-0.44809	0.002618	-0.17123	-0.16305	-0.58908	-0.70567	-0.3685	1.372088	0.632054	-0.23235	-0.44842	0.564844	-1.82703	-1.37485	0.807293	-1.83844	-0.17139	-1.3451	0.395242	0.050133	0.480533	0.353291	0.029507	0.290212	-2.31881
ATP1B2	10255	NM_001678.3	0.406322	0.41033	-0.57103	1.178418	0.566463	0.562126	-1.5243	0.432578	0.612988	-2.12432	3.032149	0.549629	-2.15271	-0.6189	0.106907	-0.80805	-0.13478	-0.01462	0.069501	1.168255	-1.42462	-0.02674	1.052198	0.561556	0.155483	1.785682	1.409983	-0.06431	1.68537	1.819311	0.647822	1.228773	0.708049	-1.35686	1.833185	-0.23043	0.191741	-0.20636	-0.01553	-0.50078	1.705549	0.167176	1.075895	1.098026	0.517565	-0.04329	0.131856
UBLCP1	10278	NM_145049.1	-0.21111	-0.50072	0.167269	1.356065	-0.92741	0.241473	1.702988	-0.38915	-0.4037	1.101472	2.404705	-0.52224	-0.27267	-0.53124	1.904406	0.600616	-2.66666	-0.65745	-0.67131	-1.25036	0.220135	-1.23492	0.556085	-0.917	-2.11583	-0.47827	-1.75508	-0.60075	0.111605	0.807457	0.141984	0.385675	-1.20358	-1.61788	-2.1335	-0.03433	-0.44697	0.600178	-0.78299	0.025081	0.810888	-0.49589	1.449302	-0.42743	0.556114	-0.03391	0.593915
ADAMTSL4	10286	NM_025008.3	0.177495	0.353142	-0.53468	-0.23068	-0.11208	0.19037	0.113148	-0.92857	0.235497	-1.13829	-0.52846	1.00142	-1.46446	0.429978	1.340951	-0.70564	0.873334	-0.05564	0.681866	0.973104	-0.48659	-0.77638	1.91539	0.521544	1.770641	0.704177	-0.11426	1.131149	-0.49212	1.60809	2.228022	0.177852	-0.86977	-1.56352	-1.79079	0.050051	-0.1934	1.034112	0.315022	-1.09554	0.855959	0.047521	-0.26884	0.67374	0.190735	-0.32712	1.488623
PRR16	10324	NM_016644.1	1.145761	1.786506	-0.89781	0.947213	-0.5417	1.746679	1.244421	-0.38804	-1.66651	0.387323	.	-0.35865	-1.27373	1.116202	0.109198	0.221094	0.340669	-0.81538	-0.17473	-0.78784	1.406987	1.268449	1.132464	0.586386	-0.49545	0.549079	0.110938	0.65709	0.347946	-1.43919	-0.53418	1.712422	0.122882	-0.44033	0.457861	0.087393	-0.26136	1.153327	-0.70302	0.999668	-1.70121	0.788508	2.865686	-0.76311	0.364372	-0.99786	1.600659
HIPK2	10332	NM_022740.2	-0.35002	-0.46469	0.424028	-0.60718	1.436251	-0.82764	-0.96048	-0.35005	0.413549	-1.69105	0.73896	0.839272	0.680448	-0.48352	2.109486	-0.30607	0.659959	0.9314	-0.68844	0.255727	0.482761	-0.2184	-0.26974	0.943546	-1.07746	0.739422	0.352776	-0.17427	1.71626	0.36248	0.197022	-1.28763	0.845672	-0.73946	-1.22438	-0.17647	-1.8672	-1.40105	0.124981	-0.45727	0.055081	0.328628	-0.70831	-0.69667	0.932997	1.352626	-0.51321
LOC731682	10333	XM_001129369.1	-0.97722	1.096696	0.34525	-0.75362	0.841952	-1.47043	0.589541	-0.0152	0.871253	1.759453	0.705624	-1.2677	1.271824	0.871317	-1.18481	-0.67264	0.864677	0.045344	1.211665	-0.80886	0.858347	1.945939	-0.05768	-0.2248	0.737737	-1.31608	1.140419	1.106227	1.31771	-0.97695	1.146211	0.218497	-0.77568	-1.30584	-1.01897	-0.90723	-0.91263	-0.66296	-0.8912	-0.9187	-0.79918	1.060162	-0.72263	1.327002	-0.66624	0.3937	0.957958
SHMT2	10341	NM_005412.4	-0.31663	-0.9394	-0.3944	-2.3889	-0.6105	0.939376	-2.22535	0.256305	-0.53492	-1.24592	1.617569	0.852055	-1.21136	-0.60442	-0.66815	-1.47817	1.166322	0.669304	1.02409	1.123235	1.229944	0.411901	-0.23821	0.911131	0.418792	-1.03029	0.782501	-0.78909	0.747151	0.280855	0.476237	-0.96318	0.235006	0.116675	0.164435	0.344807	-0.12652	0.062044	-0.81285	0.031576	1.2183	-0.2776	-0.26325	0.480296	-0.55272	0.415509	0.636847
MRPS5	10343	NM_031902.3	0.053066	1.873512	0.99073	-1.7452	1.495948	0.816529	-2.14193	-0.67949	-0.82536	-0.89382	1.136574	1.608725	-1.01374	0.016266	-0.1307	-1.01837	1.467046	-0.23393	0.745825	1.40565	-0.8142	-0.28321	-1.94728	-0.69063	1.376612	0.043872	0.405422	0.21964	0.833248	-1.61556	0.699928	-1.05504	-0.18826	0.920844	1.107716	0.66583	0.676795	1.073574	-0.45436	-0.61607	-0.51999	-0.78175	1.843543	1.074865	-0.2082	0.168325	1.520738
SNORD36C	10356	NR_000016.1	-0.14514	-0.83447	-0.51794	0.922985	-1.15873	0.38117	-0.89818	-1.38776	1.161699	-0.73816	-1.95468	0.179042	0.173933	-0.79895	-0.17746	1.348197	0.48903	1.429649	-0.20558	-0.23874	0.112546	-0.07128	-1.31854	-0.50934	-0.4864	-2.77264	-1.03805	-0.19888	1.329766	-0.06571	-0.5224	-1.84498	0.575284	0.221731	-1.46484	-0.46812	-0.14265	-1.87429	-0.07763	-0.14822	-0.27702	0.313488	0.350245	-1.8594	-0.67363	1.768079	-1.01295
SPN	10358	NM_001030288.1	-1.11612	1.625619	-0.52524	-0.22939	0.828935	-0.05748	-0.54516	0.242168	-0.00116	-1.02762	0.879583	0.271327	-1.78957	-1.0129	-1.93097	-1.24864	1.114621	1.045599	1.6488	0.182824	-1.09474	-0.22156	0.695655	-0.67037	1.173001	0.664483	0.638137	-0.33493	-0.04541	-0.36414	0.08419	-0.1302	0.284946	0.435256	0.092168	0.92514	-0.69715	-0.876	0.319924	-0.76964	0.990495	-0.54111	1.177635	0.362197	2.833812	0.890612	1.037311
TBC1D22A	10369	NM_014346.1	-0.92644	1.056193	-1.20233	-0.41316	-1.27337	-0.52845	0.011265	-0.99482	-1.32683	-1.61236	0.708479	-0.53117	1.124531	1.39718	0.895021	1.045747	-1.27335	1.569501	-0.22762	0.089634	0.854207	0.570056	0.409835	-0.05496	-0.28015	-0.09039	0.444872	0.726074	-1.77075	-0.93551	-1.00085	-0.53791	1.071393	1.323853	-0.03479	0.288185	-0.20534	-1.03284	-0.31725	-1.37434	-0.27212	-2.04194	-1.10075	-0.4746	0.454361	0.0678	1.295237
LOC440737	10370	XM_496446.3	0.128229	-0.79873	-0.36256	-0.15951	-0.62313	-0.92349	-1.48943	1.018342	-0.11827	-2.27614	0.056641	-0.06495	-0.31246	-1.69106	0.400992	-0.69389	1.528059	1.352281	0.604327	0.351537	0.983616	1.38056	0.798967	1.079246	-1.87248	-0.82999	0.0816	0.094254	0.559305	-0.8263	0.288109	0.256911	0.244942	0.3357	-0.51991	1.584313	-1.07093	-0.86118	-0.43954	0.866614	1.079236	0.23215	-0.22502	0.886841	0.422379	0.690087	-0.07315
ST6GALNAC4	10379	NM_175039.3	-1.30695	1.798812	-0.18558	-1.05928	1.022602	-0.41715	-1.51337	-0.55627	0.263214	-0.97533	3.145914	-0.01652	-1.0954	-0.84742	0.764121	-0.17852	-0.33684	0.019996	1.105784	0.810481	2.309315	-0.89648	0.61465	0.269763	-0.75396	-0.73802	0.505611	-1.56604	0.033004	0.241668	-0.63568	1.132284	0.522203	1.604082	0.838323	-0.77142	-0.07874	-1.63626	-0.45415	1.623151	0.827173	0.308816	0.583012	0.045079	-0.16336	1.168877	-0.09192
TM2D1	10386	NM_032027.2	-0.3487	-2.35515	-0.61145	-0.08638	-2.39211	-0.32	0.043386	-1.06909	0.062758	0.837371	0.380226	0.927377	-0.51182	-0.75519	-0.68867	-1.78108	-0.15979	-1.22199	-0.1325	-0.30186	-1.74963	-0.33074	0.371349	1.072339	-0.25038	-0.33883	-1.15799	0.168501	0.73562	-0.10698	0.329607	1.121028	0.582488	-0.35734	-2.21202	0.606678	0.923363	-0.00474	0.043133	0.745362	-1.10784	0.223497	-1.29281	0.903028	0.833481	0.451822	0.093223
PTTG1	10414	NM_004219.2	-2.36467	-2.14924	1.687576	-0.66825	-0.72871	0.332005	-0.40241	1.076012	0.568527	0.97861	-0.67571	0.468812	-0.23149	-0.03862	-1.11591	-0.48621	0.092978	-0.79484	1.33961	0.070108	-1.58208	-0.01211	-0.06796	0.668686	1.290749	1.556017	0.87618	0.159834	-0.14256	-0.71557	-0.23645	0.970869	0.532061	-1.05861	-0.18588	-1.79316	0.22817	-0.28022	0.227893	-0.5079	0.884814	0.699388	0.463006	-0.79839	-0.72005	0.060409	-0.3352
LYRM5	10435	NM_001001660.2	1.353846	-0.605	-0.70357	1.258797	0.042977	1.149185	0.240228	0.34222	1.204634	2.110829	-1.1682	-0.70477	0.235112	-0.27393	0.95219	0.786229	0.071225	-1.1671	1.810863	1.831393	1.162798	1.11787	-0.93977	1.451953	-0.58605	1.350987	-0.49021	-1.3115	-1.2358	-0.64731	0.455832	1.427236	-0.4363	0.526604	-3.1442	-0.54738	0.133313	0.401417	-0.65011	-0.65699	-1.24553	0.531962	-0.31336	-1.25282	0.298112	-0.79955	-0.49993
MARS2	10440	NM_138395.2	-1.48444	-1.36197	0.392991	0.404831	1.478877	0.739172	0.269816	-0.10057	0.687279	1.216741	0.355746	0.310548	0.975652	1.293878	-0.8503	0.305026	-0.1903	0.62883	-0.19601	0.427813	-0.39556	1.345328	0.539606	-0.4343	1.193561	-1.63621	-0.51097	-0.51191	-0.77748	-0.69884	-0.19878	1.815198	-0.95548	0.958548	0.986979	0.935101	0.946082	-0.39607	-0.09794	-0.60312	0.971011	-0.23465	-0.85081	-0.57336	-0.95573	0.33197	-0.61162
SMG7	10458	NM_201569.1	-0.29291	1.032731	1.357517	0.465996	-1.07145	1.197997	0.978686	0.440864	-0.40007	0.468162	1.714759	-0.5007	-2.24965	-1.22577	0.084111	0.927868	-0.0044	0.753557	-0.04416	0.139591	0.542971	0.40366	0.710097	0.54626	-2.14785	0.620102	-0.11985	1.510663	0.973737	-2.04558	-0.82555	0.423681	0.130073	1.600017	0.163903	0.868638	-0.00647	0.540364	-0.42002	0.577495	0.550572	0.913777	0.498637	-2.24606	-1.28671	-0.11279	0.469729
PDIA6	10463	NM_005742.2	-0.54009	1.467657	1.695491	-0.98702	0.94195	0.568694	-1.58091	1.343208	-0.52018	-1.57292	-1.63363	-0.15148	0.868656	1.175963	-0.60277	-0.66436	0.828401	1.292157	-0.42823	-0.5254	-1.49724	1.260232	-0.32042	-0.68503	1.267376	-0.84228	0.717984	0.409374	-0.45068	-1.19496	1.379917	1.182992	-1.15794	0.524347	0.650729	-0.73795	1.334856	-0.21301	-0.43502	0.051494	-0.30875	0.378155	-0.67014	0.655301	-0.83906	-1.22505	-0.90175
GTF2IP1	10470	NR_002206.1	-0.46112	0.742659	0.959566	1.367303	-0.98336	-0.6317	1.875853	0.99132	0.533967	0.615695	-2.81445	0.17458	1.586424	0.368374	-0.30387	0.724061	-0.57682	-0.77309	-0.56768	-1.00231	0.020942	0.701947	0.431456	-0.86404	0.578433	0.284353	-0.35979	-0.76727	-0.43623	-0.83194	-0.45575	-0.05977	-0.96643	1.376315	0.589492	-0.07447	0.282007	0.270654	-0.3627	0.812722	-1.37813	1.297025	-0.78378	-0.04532	-0.92454	-1.30331	-1.24277
NFATC3	10474	NM_173165.1	-1.90718	-0.20929	0.082891	-0.6798	0.374134	-0.49917	-1.20271	0.182821	-0.75872	-0.58543	0.619182	.	-1.04804	1.438007	-0.03116	-0.84673	-0.92365	1.150098	0.268555	-2.08441	-0.43785	0.170893	-0.52995	-0.06904	-0.35496	0.709159	0.604725	-0.07666	-1.48249	-2.4071	0.005338	-0.66702	-0.45444	-0.48626	1.822772	1.040191	0.725043	2.33837	0.457932	-0.98353	0.237697	1.106886	0.223945	-0.04127	-0.41734	0.707291	-0.22956
SLC25A25	10487	NM_052901.2	-0.1128	-0.83175	0.392833	-0.2658	-2.06511	1.42877	-2.10428	0.464191	0.402175	0.458057	-0.38929	-0.42048	-1.08872	-1.03075	-0.90667	-0.88272	0.870778	0.371853	0.609161	0.665204	-0.62144	-0.40793	-0.28099	0.230374	0.301639	-0.40885	-0.19775	1.392663	2.198425	0.901996	2.763778	-0.0264	0.056969	-0.2957	-0.9638	0.037093	-1.06753	-1.0624	0.700084	-0.77145	1.500057	0.624508	-1.19934	0.209039	0.522317	0.36261	0.168563
FGFBP2	10504	NM_031950.2	-1.95857	-0.72603	0.374303	-1.10943	0.946519	-0.69462	0.059942	0.506651	1.486367	-0.19207	0.819053	1.069108	-0.07152	0.503117	-1.08319	-2.17827	0.598854	1.373939	0.896404	-0.51519	-1.53646	-1.06575	0.214152	0.488899	-0.92839	1.332784	1.373206	-1.51015	0.056839	-1.24287	0.235352	-0.04774	0.543031	-0.50982	0.971731	1.211251	0.699154	-0.36755	-0.21009	-2.68122	1.276893	-0.24746	-0.65491	-0.31991	0.065665	0.831335	-0.29256
RPS24	10546	NM_001026.3	0.411047	-2.417	0.532466	0.334689	-0.26672	-0.07344	-0.19788	-1.23673	0.733391	-1.24465	0.886469	-0.57966	0.185472	0.389334	-1.16042	0.615756	0.017286	-0.53638	1.388951	0.087885	0.330657	0.737713	-0.50099	0.801812	-0.79451	1.487462	-0.64317	0.038183	1.527215	1.36481	-0.22571	0.11698	-0.841	-1.60409	0.079235	-0.60138	0.168643	0.051501	0.514972	0.779113	0.717222	0.717931	-0.31275	0.268894	-1.55539	1.892107	-0.53077
C14ORF102	10551	NM_017970.2	-0.46674	0.853126	-0.87067	0.558509	0.437633	-1.29467	-0.67975	-0.93809	0.51623	-0.25253	-0.71251	1.340277	-0.58451	-2.89078	0.626075	1.265567	0.520287	1.041949	0.552624	0.084667	0.401913	0.350677	1.168394	0.755868	-2.93043	1.076981	0.652773	0.406404	1.426579	0.067333	0.454189	1.311539	0.526559	-0.07767	-2.28063	-0.56531	-3.77373	-0.69407	-0.44557	0.369229	-0.09396	-0.33186	0.397855	-0.22943	1.904119	0.859606	1.351397
EFCAB4A	10592	NM_173584.3	-0.36537	1.087629	-1.72422	-0.43267	-0.89013	0.605214	-1.56004	-0.54782	-0.34045	-1.69982	0.810355	2.716548	-1.65665	0.412592	1.380963	2.651693	0.543885	0.085905	0.041324	0.296397	0.065108	-1.61515	-0.49435	-0.44299	-0.75486	-0.37621	0.395423	0.527889	0.70913	0.34215	-0.93896	0.481733	-0.46387	0.665224	-0.42039	-0.39416	-0.35424	-0.16286	-0.88296	-0.42308	0.554551	0.520786	0.815936	1.035851	0.883883	-0.21787	0.551185
PECI	10594	NM_006117.2	0.082027	-0.7097	0.00165	-0.29278	-1.1004	0.023548	-1.5193	0.14848	0.000902	-0.45093	-1.51574	0.662372	-1.08951	-0.68568	-2.21955	-1.32602	0.017627	-1.10569	0.052583	-0.36918	-0.793	-1.7029	0.778762	1.298992	0.237605	0.029905	-0.03893	-0.29133	0.782014	0.138836	0.812665	-0.08295	0.961242	0.914656	-1.83168	0.154293	1.558744	0.08825	-0.33322	-1.62966	0.126374	-0.69999	-0.62884	-0.07022	-0.30393	0.895156	-0.05951
BTBD3	10608	NM_014962.2	0.825432	0.306834	1.315703	0.34562	1.379091	-0.02278	1.823753	-0.61522	1.646852	-2.26613	-2.90153	-1.76242	.	1.638407	-0.20361	0.474598	-0.42417	0.563744	0.062718	-0.80319	0.13564	1.696596	-1.72757	-0.08266	1.717803	-0.96559	-0.08565	0.021787	-0.1876	0.340866	-0.04758	-0.69294	-1.01344	2.943441	-0.10369	-0.18621	0.471773	-0.35765	0.223962	-1.71393	-1.44833	-0.01335	0.091703	-0.79265	-1.86651	0.031289	-0.94299
RBM17	10612	NM_032905.3	-0.48928	-0.6032	0.065324	-0.23625	-0.7609	0.633726	-0.20727	-0.25313	-0.18767	-0.90834	-1.79589	-0.61797	-0.53108	-1.28228	-0.97091	0.30076	-0.16191	1.826069	3.307871	1.655515	1.504997	0.265579	-0.98443	0.648227	0.181129	-0.61213	-1.12721	-0.43646	-0.61975	-0.0311	-0.34657	-0.71554	0.174367	3.123201	-1.1774	-0.61883	-1.14639	-0.49246	-0.04613	-0.60983	-0.03902	-0.27034	0.142812	-0.51768	-0.47593	1.412406	-0.55818
TRSPAP1	10626	NR_003109.1	0.488347	-0.3915	-0.9704	0.905788	1.870386	0.531706	-0.6419	-0.45371	-0.64666	-1.33011	0.080365	-0.41224	-0.69556	0.213617	0.130879	-1.41103	-0.17317	0.206809	-0.74933	-1.06766	-0.67581	2.021423	-0.71189	-0.14557	1.401151	2.049754	-2.09467	-0.85644	-0.62955	-1.04561	-0.1459	0.777373	-0.38871	2.353094	2.216475	0.552963	-0.42686	0.60594	-0.07126	-1.31041	-0.0937	-0.77343	-1.1261	0.667605	0.051923	0.109651	-0.83797
IL21R	10630	NM_181078.1	1.164133	0.486732	-0.32229	-1.13901	0.208397	0.259401	-2.51185	-0.43979	-0.45881	-0.79811	2.778731	0.447737	-0.20355	-1.0935	-1.10625	-1.37898	0.377255	0.647598	-0.73332	-0.54268	-0.43294	-0.70504	-0.19508	0.081473	0.933338	-0.12562	1.053406	-0.69529	-0.33441	0.470871	0.112118	0.379114	-0.97937	-1.11559	0.048243	-0.39703	-1.10323	-0.24465	2.049294	-0.01828	0.920635	-0.53833	0.726509	0.429817	-0.35197	0.888168	-0.39432
SYNE2	10634	NM_015180.4	0.259913	1.135049	1.580702	0.628511	0.171767	0.923669	-0.02483	-1.41941	-0.87507	0.738371	-0.86497	-0.81373	1.071136	-0.04916	1.136852	-0.37103	1.14222	1.606063	-0.6609	0.890715	-1.23636	0.32958	0.758295	-0.71276	-1.15554	0.442955	-0.56464	0.646066	-0.47164	-1.35454	-0.10543	-1.53019	-0.79117	1.473922	2.021507	0.115661	-1.69703	-0.33851	0.440009	-0.78103	0.681922	0.260905	-0.44925	0.849011	0.103415	-0.97074	0.099821
RASSF4	10639	NM_032023.3	0.384671	-0.0345	1.072856	-1.29617	-0.12436	-0.37932	0.494402	-1.08951	-0.13695	-0.59125	0.89912	2.247857	-0.91564	0.49318	-0.16454	-1.73565	0.517421	-1.10582	-1.1508	-0.35992	-1.57297	-0.30131	0.540073	1.838024	1.786102	1.057725	1.429901	0.575958	1.142908	0.521727	1.924263	0.213474	0.292169	-2.84836	0.269621	0.863328	-0.4276	0.657136	1.112048	0.034696	0.854089	1.430047	0.243781	0.095578	0.227873	-0.06217	1.742198
PLXNB2	10673	NM_012401.2	0.789546	0.375972	0.696515	-0.59711	0.209014	-0.42219	-1.26059	-1.4867	-2.19052	-2.43809	1.846567	1.417995	0.792661	1.338876	-0.44367	-2.44722	-0.31168	0.032264	0.189819	1.182575	0.551681	-1.20573	-1.76433	0.562467	0.882445	-0.47048	0.383922	1.344139	0.497747	0.887782	1.468571	-0.26864	0.729993	1.773041	1.27501	-1.08331	-0.54931	-0.67349	0.859561	-0.61211	0.329313	0.553951	-0.1158	0.061687	0.108774	0.331445	0.238674
ANTXR2	10685	NM_058172.3	-1.04543	0.812033	-0.18635	2.33093	0.783977	0.730623	1.426351	-0.46755	-0.9042	1.265585	-1.23013	-2.23683	-0.41991	0.245948	0.870295	1.336487	-0.26589	-0.09842	-0.06958	0.65436	0.291202	0.301039	0.635094	0.0371	-0.09233	0.382235	-0.5628	-0.14658	-0.53977	-0.37441	-1.08576	1.27075	0.213682	2.162459	0.101307	-0.63311	-0.83213	0.342675	-0.42988	-0.1649	-1.72789	0.017651	0.404117	-0.22429	0.673273	-1.30021	0.060852
GALK2	10692	NM_002044.2	-1.16869	0.137084	2.361125	-0.0192	1.523346	-0.34199	0.525865	0.46053	-0.28329	0.583487	-2.39796	-0.90537	1.215062	-1.22176	0.438929	-0.3199	0.571443	0.393887	1.473372	-0.01383	-0.90973	1.736513	0.714063	0.592504	1.63241	-1.19307	0.446732	0.495148	-0.04858	-0.46063	0.915734	-0.71348	-0.32689	-0.63423	-0.01092	-0.5309	-0.34747	-0.69454	-0.04179	-0.35771	-0.24314	0.504541	-0.23691	-0.86235	-0.81103	-0.35734	0.038827
C17ORF37	10717	NM_032339.3	-2.22723	0.389649	0.587272	-0.36576	0.588699	0.275256	-0.42166	2.726135	0.13536	-0.41322	1.096677	0.348493	-1.51588	-0.26873	0.038652	0.418656	0.390977	-0.43398	-1.69642	-0.71347	-1.89826	-0.96038	1.484089	-0.73792	-1.27194	0.808179	0.840193	0.046526	0.124974	1.455704	-0.758	1.543172	1.207719	-0.15079	0.89051	0.897257	1.243371	-1.44144	2.413307	1.195504	-0.23256	.	0.780713	0.055707	0.542675	-0.02657	0.877586
TMEM59	10725	NM_004872.3	-0.06412	0.320739	-0.01541	1.079846	0.224547	0.336426	1.198244	1.157414	-0.18622	0.310945	0.819661	-0.46332	-0.46367	1.066798	1.004415	1.51647	-0.65604	-0.92874	-2.45483	-0.06416	-0.7897	-0.24112	0.228232	0.342043	0.181581	1.015317	0.582584	-1.06427	0.373291	-1.22917	-0.71479	2.582372	-0.23949	0.141141	0.732578	1.403807	0.544648	0.808365	0.266106	-0.55762	-0.39361	1.264662	0.213991	-0.41756	1.730542	-0.74648	0.19716
VRK3	10731	NM_001025778.1	0.163562	0.808892	-0.35137	-1.76558	-0.17658	-1.00856	1.238794	2.025863	-1.13542	0.942861	0.954033	-0.06611	-0.52523	0.498523	-0.23689	-1.63094	0.65318	0.188725	0.833059	-0.94601	0.113094	-0.65558	1.143609	1.112741	1.783925	-0.91401	0.500724	-1.23538	0.789877	-0.08399	-0.39094	0.390122	-0.90057	1.2107	0.266693	1.703058	-0.02371	0.163865	-0.01159	1.525707	1.595031	-0.37238	1.958747	-0.79229	0.037423	-0.18599	0.108702
TXNDC11	10746	NM_015914.5	-0.65938	-0.13954	-0.14861	-2.03976	0.200484	1.783414	-2.2918	-0.57948	-0.41303	-0.37005	0.815107	-1.40129	0.146923	0.505471	2.579659	0.922501	-1.31232	0.15852	1.05358	-0.5322	1.513122	-0.79882	-1.09129	0.277996	-1.27855	-0.49968	-0.41834	0.056602	-1.19005	-0.00925	-0.40908	-2.1096	-1.32728	2.121907	0.876665	-0.15689	0.522125	-0.40329	0.588604	-0.77443	0.746263	-0.72914	0.830726	0.987518	0.473056	0.573407	0.54947
DOCK2	10747	NM_004946.1	-1.31331	1.053208	-0.41803	-0.88	-0.01984	-0.46693	0.121578	0.15798	-0.69044	-1.67657	1.369901	1.201173	1.335166	0.664185	0.126525	-0.81567	1.007612	1.296016	-2.61864	-1.64563	-2.56102	1.100714	1.462873	0.8159	0.277463	0.620844	1.448855	0.905771	1.37361	0.219506	0.787214	0.358041	0.569	-1.65076	-0.32281	1.214204	-0.87577	-0.31118	0.202766	0.247461	-0.09412	0.030769	-0.79937	-0.85163	-0.12188	-0.75638	-1.09522
ARFIP1	10753	NM_001025593.1	-0.26813	-1.2919	1.565653	1.918287	0.227205	0.659083	0.398361	1.06344	0.129332	1.564311	-2.27909	-1.01045	0.083045	0.891406	1.152169	0.872564	-1.09375	-0.76499	-1.68781	-0.34531	0.347991	0.66174	0.737804	-1.28394	0.243743	-0.34388	0.328068	-0.34493	-1.27522	-0.70445	-0.47671	0.531712	-0.69397	0.201208	0.748597	0.896455	-0.13648	0.528606	0.398987	1.09758	-0.94419	-0.3994	0.531789	-0.18278	0.626735	-0.4977	-1.23835
LARGE	10768	NM_004737.3	1.233988	-0.15024	0.310514	-1.76014	-0.93387	0.146613	0.579397	0.796405	1.188034	0.585343	0.381228	2.118076	1.35121	-0.58794	-1.09573	-0.85384	0.625816	1.686477	0.720001	0.291278	0.484506	0.399811	-0.44542	0.489457	-1.30401	-0.4983	-1.48756	-0.11296	-0.06469	0.425522	0.682803	-1.13262	-1.13882	-0.54118	-1.0763	-1.14152	-1.85688	0.709754	-0.40756	-0.04172	-1.35339	-1.4635	0.394555	-0.85297	1.044684	-0.34063	-0.07167
HS.549918	20008	BE265648	-3.12059	-0.1539	-0.1931	0.425152	-0.10051	0.119587	0.701508	0.300373	-2.22249	-0.91561	-0.75628	-0.20344	-1.107	-1.1092	-0.44655	0.751295	1.725813	-1.14189	0.75997	0.097874	-0.3416	0.208369	1.728453	-1.3797	-0.46867	-0.37871	1.278282	1.636861	1.147431	-1.09046	0.219623	-0.03132	0.672718	-1.08562	-0.40988	1.175912	0.000505	0.301683	0.010048	-0.21776	0.023816	0.118645	-0.06236	0.503586	0.038963	-0.89864	1.596468
CARS	20010	NM_001014438.1	-0.02367	0.918314	-0.21127	0.698605	1.421126	2.039524	0.927146	-0.09584	0.082492	0.608006	-1.1133	0.055435	-1.33407	-0.80397	0.539564	0.694902	-0.86952	-0.54537	-2.48923	-0.47353	-1.40985	-1.90411	-0.53846	0.090707	-0.16592	-0.01639	-0.12279	-0.51498	0.941461	-0.53698	-0.37895	0.371434	1.270593	1.713096	2.777052	1.628159	-0.54909	0.327254	-0.4616	-0.7775	0.05562	-0.38152	1.402252	0.843959	1.461634	0.615998	1.97978
LOC650128	20017	XM_945833.1	-2.35886	1.315504	0.180289	0.490182	0.818562	0.089643	-1.30008	-0.32908	0.852655	0.410675	-0.88346	0.977248	-1.3587	-0.36571	-1.29065	-0.6098	-0.39062	-0.45104	0.547741	-0.07309	-1.03741	-0.18958	-0.08863	0.040473	0.676889	-0.37552	-0.75677	-0.14016	1.316639	0.664732	1.317244	-0.16638	-0.33953	0.84322	-0.65244	-0.20691	-1.50353	-0.65751	-0.22611	-0.25003	2.15308	-0.08281	1.32313	1.462952	3.366369	1.088685	0.72952
SRF	20022	NM_003131.2	-0.36176	1.944816	-1.04335	-0.38397	-0.34424	-1.51946	0.837877	0.197655	-0.66958	.	1.45821	0.917186	-0.12309	0.726282	1.080994	-0.02975	1.152944	0.953563	-1.60055	-0.08488	-1.90572	0.485704	1.232195	0.021349	0.728451	2.275679	0.466561	0.394439	0.617976	-0.11878	0.845131	1.700685	0.002199	-1.66561	0.929111	0.55583	-2.32442	-0.14311	-0.18949	-0.67763	0.713817	-0.39742	0.577148	-0.26487	1.074939	-0.64299	1.284135
PSEN2	20040	NM_000447.1	-1.27621	-0.31654	2.962878	-0.27492	1.283	-0.30555	-0.32503	0.304369	-0.82355	-0.51452	1.543279	-1.3209	-0.64998	-0.97684	0.802274	0.530884	1.861967	-0.19788	-1.05151	0.501851	-0.88764	0.161878	0.048628	0.217784	0.521244	-0.44553	0.05293	0.508672	0.327953	-1.03222	0.387138	0.521182	0.26614	-0.93885	1.416032	0.61566	-0.45916	-0.85516	0.679845	-0.18486	0.156246	0.519179	0.803924	0.361035	0.938976	0.065867	0.358404
ACMSD	20041	NM_138326.2	-1.24049	1.615861	0.227832	-0.7502	-0.27091	1.705929	1.736535	1.681922	-0.78513	-0.68888	0.386916	-2.48333	-0.78089	0.503568	0.663209	-0.13835	0.986726	-0.56072	-2.84046	1.461415	-0.96307	0.127666	0.72512	0.303138	-0.7497	0.076981	1.706725	0.825121	1.544496	-0.17778	0.793741	1.472119	0.902478	-0.84498	-0.68356	0.184627	-0.31909	2.573281	0.556935	-0.47853	-0.13864	0.86279	0.654403	-0.20859	0.588409	-0.48295	0.633343
HIST2H2BF	20048	NM_001024599.2	-1.34683	2.027612	-0.62075	0.589662	-0.02078	0.038935	-0.05674	0.474289	-1.31631	1.997492	1.421926	-1.01852	-0.65967	0.362468	2.247019	1.173344	0.447773	-0.20935	-2.76455	-0.605	-1.94593	1.461703	1.218422	0.163914	-0.45401	1.399902	0.194599	0.243119	-0.24785	-0.80813	0.380163	0.303729	-0.38911	-2.09673	0.523575	0.391192	0.971381	0.812854	0.34444	1.087906	-0.09147	0.343755	-0.27337	-0.00851	0.074029	-0.67075	0.253075
ATG10	20050	NM_031482.3	0.352179	1.434235	-1.05902	-0.2924	0.83965	0.426813	0.526303	0.576098	0.383333	0.211316	-0.32243	-0.65369	-3.18701	-1.88855	-0.97405	-0.30349	-0.24466	-1.34756	-0.4735	-0.60571	-0.27614	-1.72243	0.285594	-0.66015	-0.86238	0.805208	-0.00441	0.025012	0.9212	0.229342	0.756085	1.309357	0.145559	1.292477	-0.53746	0.724697	-0.71011	0.476385	0.047346	0.767292	0.388929	0.470801	2.154346	0.991592	3.226301	0.99659	2.08666
TPT1	20056	NM_003295.1	-0.48811	3.365805	-0.76485	0.139477	0.738061	-0.02374	0.180544	2.435783	-0.44603	-0.90228	.	2.031354	-1.06425	0.001386	0.412706	-0.27045	-0.0593	0.558191	-0.82115	-1.09679	-2.42471	0.336064	-0.15738	0.286315	-0.61104	-0.03512	0.377873	0.275393	0.060789	-1.33114	0.03995	1.164993	-0.78347	1.78954	1.276435	1.067408	-0.17738	1.723766	0.662392	0.785881	1.536472	0.686445	0.623137	-0.00013	1.640667	-0.63685	0.444648
OGDH	20066	NM_001003941.1	-2.72777	.	-0.22121	0.285195	1.067343	-0.21811	0.387304	0.707619	-0.1693	-0.74975	-0.80214	-1.02372	-1.1917	-0.05123	0.738472	0.976571	1.399996	-0.09449	-0.72176	-0.75849	-1.72465	0.539416	0.229129	1.724512	-0.00171	1.636391	2.515464	0.521419	0.585179	-0.99718	0.646684	1.455528	0.367433	-0.69862	-0.05445	0.660397	-2.06809	1.485778	0.744626	0.148863	0.466002	-0.19855	-0.88471	-1.13209	1.08584	0.149543	1.264809
OTUD1	20068	XM_939698.1	0.065352	0.663899	0.022433	1.273437	-0.3707	0.465413	0.084619	-0.21395	0.603926	1.737911	-1.50789	0.436648	-1.48147	-0.50024	-2.23152	-0.34218	-2.41218	-1.32972	-1.9251	-2.00156	0.103802	-0.80818	0.053494	-1.33319	-1.15103	0.10474	0.786542	-0.0233	0.120337	-0.27043	-0.66412	1.028279	0.347528	1.458303	0.652289	0.66663	1.118174	1.159564	0.745644	0.750813	0.083098	0.817071	0.466852	0.254458	0.940828	-0.37386	-0.88734
C3ORF60	20075	NM_199074.1	-1.09175	1.453328	-1.13172	0.079888	-1.28722	0.296077	-1.31858	-0.03915	-0.61411	-0.69491	0.035883	-0.25264	0.041417	-0.03694	0.343653	1.1107	1.408373	-0.76799	-0.12501	0.173802	1.62871	0.820893	0.60406	0.038283	0.192195	-0.28177	-0.41652	0.102517	-0.10003	0.322298	1.8828	-0.01111	0.158928	-0.66698	-0.43801	-0.58311	-0.28156	-0.29026	-0.91001	0.042275	-0.11205	0.041081	-1.05032	-0.84704	0.327126	0.995569	0.887923
EXOSC3	20088	NM_016042.2	-0.62847	-1.98958	1.162843	-1.41305	1.556699	0.326372	-0.2672	0.935125	1.129037	0.948253	-2.12389	-0.28531	0.943217	-0.72565	0.114658	-0.53712	0.465752	-1.28752	-0.14884	-2.2483	0.319032	-0.27615	-1.21992	0.601931	0.302038	-0.8907	0.93622	0.850667	0.552276	0.37873	-0.37603	0.350249	-1.22478	-0.56862	1.226812	1.116894	0.697054	0.049226	0.003885	1.13224	-1.35014	1.188641	-0.26654	0.663432	-0.56886	-0.28874	-0.86597
GABARAPL2	20091	NM_007285.6	0.326487	0.582988	-0.00067	1.106897	-0.4378	1.312965	1.628812	-0.34432	0.831479	2.100643	-0.23315	-0.90016	-0.69294	-1.47557	-1.07003	0.366151	-1.44521	-1.81872	-0.41394	-0.78119	0.951326	-1.90038	0.671491	-0.86834	-1.16	-0.51949	-0.53715	-0.38494	0.896464	0.242941	0.27651	0.475353	0.345274	3.01237	-0.50354	0.622112	0.274492	0.231803	-0.59206	0.524565	-0.19331	-0.03419	1.274492	0.392655	0.623055	0.267554	-0.1015
CREB3L2	20110	NM_194071.2	-0.99856	1.02674	0.620728	-1.11837	1.601432	-0.96481	-2.39447	-0.54782	0.594611	-1.49797	1.090125	2.267024	1.572349	1.663834	0.133304	-1.10759	0.75145	1.179586	1.213692	0.067281	0.320134	0.918949	-0.55604	0.043704	0.264682	0.642567	0.446853	0.225971	-0.75414	-1.61151	-0.04426	-0.20047	-0.43689	-1.44212	1.824268	-1.41561	0.357753	0.488449	0.477932	0.194821	1.495549	-0.43461	-1.23836	-0.83216	0.695904	0.04468	-1.60485
CD52	20129	NM_001803.2	0.422135	-0.40619	-0.6374	-0.24191	0.471823	-1.06312	-1.17059	1.228105	-0.82749	-2.02435	3.019366	1.458787	-1.11959	-0.31348	-1.03968	-0.08447	1.438657	1.312664	0.629722	0.048094	-0.37697	-0.02427	-0.83396	1.100448	-0.84575	0.388525	0.166319	0.248061	-0.11435	-1.16415	0.065111	1.601774	0.267528	0.060368	1.190991	0.31358	-0.7227	-0.08	0.379147	0.068759	0.988166	0.101067	0.321016	0.469288	-0.13345	0.340785	0.571165
C17ORF65	20131	NM_178542.3	-0.50184	0.172514	-1.63914	0.058146	0.516794	0.483716	2.534444	-0.93287	-0.99218	-0.17452	1.779067	1.076451	-1.46546	0.212295	0.06809	1.956658	-0.08702	0.034723	-0.30706	0.444202	-0.20114	-0.47857	-0.02888	0.364574	-0.59932	-0.25986	-0.03308	-0.2257	0.117599	-0.37051	-0.67518	-0.09923	-1.12179	-1.02771	1.354691	-0.72306	0.548324	0.224786	0.00059	0.733019	0.481615	1.021265	1.552899	0.575238	-0.57441	1.593671	0.114578
ARPC5	20142	NM_005717.2	-0.54661	1.961021	-0.57135	0.222743	-1.07946	0.716038	0.943558	1.756584	-0.35345	-0.73139	1.637529	-0.25768	-0.95798	0.093041	0.118622	0.472212	-0.37651	-0.88202	-1.79598	-0.94889	-1.68247	-0.32702	1.216032	1.295591	-1.80467	0.257157	0.377653	0.244327	0.215113	-1.07309	-0.32785	1.059731	0.358019	1.507123	-0.76984	1.646827	0.174188	1.122524	-0.52109	-0.50782	0.550103	-0.22001	1.335803	0.06342	2.4013	-0.11253	-0.02823
YIPF1	20164	NM_018982.3	0.410908	2.204344	-0.47932	1.257188	-0.30757	2.56167	2.710002	0.168311	-0.90034	0.444707	0.564579	-2.24408	-0.98622	-0.91505	0.392449	0.12602	-0.68161	-0.56877	-1.89564	-0.17382	0.105199	-0.51772	0.314293	1.445813	-0.37832	1.130376	0.169157	0.123532	0.466489	0.413602	-0.32237	2.895241	0.095762	1.301053	0.421594	0.461857	-0.28448	0.250485	0.199633	-0.49009	-0.65183	0.297072	0.863815	-0.45378	1.267507	-0.23986	1.266954
ZNF385A	20170	NM_015481.1	-1.26891	0.962037	-0.24693	-0.49263	0.342831	-0.36578	-0.72059	1.709821	-0.95813	-0.4051	3.405863	0.131898	-1.26423	0.390143	-0.32762	-1.10816	-0.87983	-0.62707	0.044629	1.413504	0.526067	-0.37619	-0.66045	0.325423	-0.2273	-0.16359	0.701378	0.144469	0.048707	-0.17176	-0.5317	0.767625	0.249752	0.722376	2.843808	0.312319	-0.65774	1.095939	1.008924	-0.8635	0.398865	0.471548	0.708387	0.004812	0.450173	0.455244	1.288475
DHX35	20192	NM_021931.2	-1.51689	-0.06546	1.148711	-0.37545	1.200975	2.153358	-1.5462	0.613155	-2.68923	-1.59879	0.707018	-0.47306	0.233004	0.948195	-0.3443	-0.77326	0.685369	-0.11954	-0.0651	-0.59041	-2.52797	1.524004	0.563262	1.538776	0.81786	0.599872	0.179226	-1.25093	0.367722	-1.90562	0.110686	0.609212	-0.26532	-2.16344	2.423688	0.161125	0.976088	0.428962	0.472768	-0.4982	0.562679	0.182248	-0.68638	1.427333	-0.84315	-0.29367	1.070146
SUV39H1	20195	NM_003173.2	0.544579	0.12365	0.588852	-1.49435	-1.16936	0.503744	0.166018	1.154617	0.414583	0.082962	0.926404	-0.11563	0.568444	-1.2499	-1.35968	-0.12607	0.717582	1.033611	0.818474	0.107042	2.151411	-0.23927	0.488317	0.302716	-0.64225	-0.01013	0.432622	1.467687	0.152121	-0.72793	-0.0386	-0.6773	0.266891	-1.16949	-2.37599	-0.09897	0.297371	-1.52651	-0.4423	-0.27238	0.70928	-0.96712	1.331339	-0.97245	-0.75579	-0.55669	0.081024
FUBP1	20201	NM_003902.3	-0.72318	-1.33035	-0.3242	0.095652	-2.33267	0.721561	-0.3932	-0.58215	0.166093	0.646255	-2.11435	-0.25932	0.797337	-1.72359	-0.28871	0.28471	-0.26094	0.242297	-1.19676	0.571847	-2.11091	0.9901	-0.28321	0.565039	0.84391	-0.5269	-0.40535	1.632316	0.451955	-0.16416	0.48766	-0.8918	0.90473	-0.82142	-1.82918	0.08359	0.642406	0.510628	-0.49797	0.632387	0.028117	1.033432	0.595082	-1.34645	-1.86486	-1.12509	0.138728
REPS2	20239	NM_004726.2	0.416057	0.019923	0.09181	1.18696	0.454296	-0.40176	1.274766	0.554024	0.323688	0.001958	0.170502	-0.80856	-1.05432	0.481063	1.303975	1.092337	-1.30914	-1.50541	-1.7803	-0.65681	0.738484	0.455701	1.89749	-0.33594	-0.39779	-0.56405	1.418958	-0.01042	0.866242	0.10201	-0.73882	1.247318	-0.23552	-0.35547	-0.07586	-0.91343	0.183691	1.834164	-0.34677	0.159838	-1.06456	0.002388	1.430199	-0.00374	1.267994	-1.20645	0.661423
SLC7A1	20241	NM_003045.3	0.666522	-1.35724	-0.20914	-1.08114	1.020348	0.36481	-2.70773	0.325683	-0.92015	-0.77496	1.619687	0.026543	0.388227	-1.07204	-1.78523	-1.51665	1.159579	1.319923	-1.72239	-0.72008	-1.60601	0.1791	0.548469	0.038944	0.836738	1.375705	1.212407	0.127801	-0.4092	-0.54164	-0.18359	0.052967	0.316015	-1.14579	0.377743	0.601626	-0.14566	0.179856	1.236374	-0.86971	1.085604	0.239209	-0.03661	1.120687	-0.92492	0.981168	0.159894
PRDM4	20243	NM_012406.3	0.209663	-0.54322	-0.82697	-0.50412	-0.13434	-0.8806	-1.64626	2.054483	0.374702	-2.22844	0.421399	0.887251	-0.21503	0.998885	-0.16384	0.641374	0.047445	1.756527	-1.94343	-0.27669	-1.49017	0.403184	0.994894	-0.53214	0.425428	1.752413	-0.49275	-0.4759	-0.47057	0.388598	0.405452	-0.06262	1.956125	-2.32673	-1.05404	1.221871	-0.90407	-1.10558	0.408682	-1.00354	0.403573	-0.61116	-0.0072	0.12831	0.904061	-0.57459	0.446294
LILRB1	20246	NM_006669.2	-0.29409	-0.36182	0.101315	0.175134	0.509067	-3.15121	-0.612	2.248584	0.602724	-0.53784	-0.02534	2.614639	-0.18667	1.582009	-0.98872	-1.29058	-0.84578	-0.52332	0.441031	0.75408	0.068309	-1.10161	-1.00982	0.064878	1.796272	-0.43631	-0.39338	0.711402	1.41504	-0.05929	-0.02355	-0.23022	-0.49007	-0.04298	-0.12255	2.173442	-0.85057	-0.49406	-0.07484	0.880122	-0.57144	-0.00286	0.565053	0.88056	-0.20356	0.563525	0.705554
HS.225083	20259	BE276063	-0.86524	-0.12765	-0.30441	-0.39694	-1.31148	0.49391	0.946278	-0.6653	0.00284	-0.04298	2.256616	-1.67303	-0.28588	-0.46529	-0.61937	1.206477	0.135419	-0.85254	-0.72259	0.005571	1.373834	-0.10743	0.874625	-0.36738	-0.84839	0.93376	0.749056	0.841719	1.771481	-1.0058	-0.42103	2.033449	0.269453	-0.5285	-1.15475	-0.95595	-2.144	-0.07638	-0.64178	0.288519	-0.41097	0.207836	2.297037	-0.1827	1.211628	-0.322	0.57867
HS.572495	20279	BC038747	1.472471	1.136073	-0.87619	0.03477	0.571615	-1.80802	1.603046	-0.35348	-2.30678	-1.54344	2.470818	-0.13188	0.021085	0.165706	1.458825	-0.47862	0.242109	0.890872	-0.16387	0.642751	-1.53576	0.866086	0.628893	0.954446	-0.51626	-0.83733	-0.17054	0.858152	1.342432	-0.42436	0.015019	0.344684	-0.12733	-1.01206	0.332503	0.165627	-0.30096	-0.38538	-0.37846	-0.67745	0.637545	-0.36086	0.696921	-1.43178	0.74166	-0.0124	1.31481
11-Sep	20288	NM_018243.2	-0.87353	0.256095	-0.59168	0.230748	-2.04909	0.938567	-0.95697	-0.37874	1.479084	-0.29637	-0.61912	-0.1577	-1.29474	-0.67795	-1.53827	-1.03957	-0.98473	-1.46666	0.719684	-0.10693	-0.0333	-0.54376	0.454987	0.797853	-0.63287	0.066966	-0.24271	-0.82275	0.537414	0.131052	-1.20933	0.26763	0.494018	1.408046	-1.79286	0.465126	-0.69764	0.08062	0.278008	-2.20362	0.160385	-0.55338	0.740184	0.52093	0.638121	1.351545	0.589785
RNASE4	20324	NM_194430.1	0.867827	-0.42445	0.666491	-0.1797	2.098156	-1.24733	-0.3302	1.059953	-1.33138	-0.49774	-0.1964	1.468014	0.345946	1.457729	0.823428	-0.76213	-0.19869	0.076223	1.056527	-0.11557	-0.88336	0.71146	-0.41447	0.855001	1.023754	0.407812	1.58266	0.564077	0.819586	-0.91848	-1.61849	-1.4639	-1.08809	-0.20392	0.051922	1.160362	1.062153	1.222371	0.978626	-1.06859	-0.04088	2.257314	-0.17558	-0.60831	-0.27728	-0.91721	0.386697
TRADD	20347	NM_003789.3	-0.06886	3.182203	-0.84445	-1.42394	-0.97211	-1.19909	-0.64739	0.119964	-1.28762	-0.68355	0.71908	1.599463	-1.08244	-0.99949	-0.10152	-1.00467	1.182934	-0.99227	0.792828	-0.24577	0.599056	-1.05952	-0.14301	-0.61235	1.155086	0.539676	1.286255	0.092723	0.286687	-0.09398	-0.00005	-0.952	0.314919	0.633066	2.154922	-0.31415	2.663053	1.091721	-0.78212	0.200269	0.721753	1.071435	-0.2026	0.1267	-0.62336	-0.50316	-0.14727
HS.340945	20348	BX098667	1.338619	2.065261	-1.43876	0.241977	0.029388	2.373966	3.403874	1.167919	-1.06992	-1.83188	.	0.175744	-1.66775	0.923641	0.24773	0.154463	0.177252	0.955734	-1.5153	0.671497	-0.48587	1.008619	0.697809	0.45127	-0.06169	0.567149	0.891395	0.107868	-0.04205	0.065236	0.145825	1.875178	0.082428	-1.15673	-0.59306	0.407107	-0.97432	1.118743	2.364945	0.392769	-0.41238	-0.06819	-0.01474	-0.31612	0.437482	-0.28348	0.842564
RNF157	20382	NM_052916.1	0.28054	0.724405	-1.41495	-0.36666	-1.00763	-0.65492	-1.4107	-0.03145	-0.31893	0.731645	1.538484	-1.14376	-1.13882	0.045	0.865694	-0.2767	-0.64994	0.23091	0.797747	0.033028	-0.61459	0.140126	0.541375	-0.52346	0.187935	0.128206	-0.01794	-0.25495	-0.07823	-0.5915	-0.65044	0.287557	0.096379	1.024894	1.672444	-0.80031	1.438578	0.356185	0.440364	-0.59457	1.113601	-1.49684	-0.15261	0.003499	0.037935	1.614328	1.309425
CISD1	20392	NM_018464.2	0.106078	-0.47606	0.048596	1.801799	1.327386	1.101052	0.749389	1.16204	1.267118	-0.11344	0.22315	-2.90037	-0.24237	0.350726	0.331064	0.192503	-0.06132	0.561331	1.901964	1.082975	1.115482	-1.29817	-0.94197	1.188009	-0.53176	-0.72409	-0.3286	-1.16127	-0.02874	-0.61312	0.723223	0.179882	-0.0468	0.861253	-0.63721	0.332	-0.50034	0.581589	-0.69113	-0.36312	-0.40821	-0.56259	0.327557	-1.09814	-2.52999	1.301467	0.272398
ALOX15	20397	XM_001131480.1	-0.77294	-1.56384	-0.7821	-0.54945	0.838634	-0.17451	-1.47821	-0.94456	0.569744	-1.16292	1.063222	-1.16443	-1.39317	-1.05502	-0.69071	-0.47784	1.4946	-1.11466	1.408429	0.409966	1.459254	0.245708	-0.68675	0.689559	-0.59902	1.648198	-0.87222	-0.28306	1.048301	-0.24559	-0.61355	-0.02166	0.109496	0.430366	0.408686	-0.44017	-0.83613	0.542374	0.191136	0.049027	0.506509	0.56073	0.527461	1.920435	-1.30187	-0.31878	1.529697
ZNF294	20398	NM_015565.1	0.34738	-0.21203	0.804502	-1.12547	0.633277	-0.16936	0.347016	-0.00144	1.42496	-2.23768	0.701904	0.130387	0.243761	0.079182	-0.34707	0.976963	-1.14906	-1.17801	-0.29749	-1.2702	0.000816	-1.44805	0.828204	-0.31622	-2.41451	-1.31978	0.560897	1.605457	0.402538	1.676921	-0.41071	1.285245	-1.38151	2.242419	-0.05145	0.271125	1.308379	-1.41402	-0.15621	1.529006	-0.4145	0.746682	0.368828	0.024392	-0.30213	-1.1469	0.586929
TOR1AIP1	20403	NM_015602.2	-0.49014	0.538554	0.697388	1.22258	0.51156	0.050347	1.257158	1.025992	0.231024	1.917548	.	-1.11335	1.756487	2.124331	1.141098	1.233709	-0.51072	0.375968	-0.863	0.310223	-0.17733	0.629418	-0.38786	-1.76971	-0.08685	-0.78197	-0.62115	-0.83497	-0.78895	-0.67258	-0.59401	-0.00336	-0.82936	0.301177	0.129414	-0.95495	0.091075	-0.19497	-0.20292	0.612851	-0.46926	1.297698	-0.52164	-0.31913	-0.17568	-0.69262	-1.61157
RNH1	20427	NM_203385.1	0.451869	0.993092	-0.32057	-1.77035	0.592256	-0.34155	-0.50559	0.19234	-0.36318	-1.9528	3.233303	0.703553	-0.42576	0.239154	0.029831	-1.64306	1.236469	-0.93752	-0.13894	0.404496	-0.46766	0.092156	0.100865	0.884066	1.56346	-0.29266	1.122584	0.559487	0.241851	0.326025	0.40974	-1.46136	0.022294	0.082502	2.750247	0.230164	1.392305	1.058207	0.964244	-0.05658	0.91357	0.562808	0.056417	0.192985	-0.03133	0.370262	0.652464
ZNF692	20431	NM_017865.2	0.711229	0.754621	-1.2651	1.092264	-0.5707	-0.09637	0.148496	0.635938	-0.12186	0.193177	1.419483	1.819236	-2.85017	0.516852	0.991102	1.357669	-0.59336	-0.331	-0.25658	0.144799	-0.72454	1.146705	0.467849	0.604349	-0.86647	-0.00337	2.291366	0.057809	-0.20065	-1.88631	-0.85966	1.319453	0.087876	0.357524	0.171329	0.148915	-0.4553	-0.08661	0.823166	0.642178	1.983446	-1.26929	1.668482	0.64002	1.284071	-0.26194	1.001483
HS.452445	20433	AL359560	-1.41486	0.403492	-1.79428	0.155264	-0.03733	0.9544	1.108494	-0.81661	0.404387	-1.3479	-2.66427	0.49303	-0.29737	-0.84803	0.811577	2.738743	0.260825	0.596279	0.794265	0.709127	0.57953	0.337021	-0.11352	-1.11064	-0.20003	0.282574	-1.13022	-0.15155	0.19106	0.21613	-1.42537	0.999089	-0.08409	-0.15828	-0.9404	-0.75675	-0.52099	-1.39449	0.612137	-1.47596	-1.32927	-0.65	-0.2253	-0.01436	1.98206	1.108703	0.264567
HS.254477	20441	AK000189	-1.22859	0.982391	-0.7979	0.2083	-1.81222	1.087882	-0.78221	-0.66326	-1.0432	-0.94613	-0.88266	-0.23705	-1.4749	-1.40455	2.217586	1.649836	0.242723	0.306283	0.34853	-0.59859	-1.15355	-0.59651	0.558395	-0.35806	-0.55052	0.923639	0.837276	1.617587	-0.198	0.702728	-0.55771	1.710158	0.225282	0.897765	0.930711	-0.13654	0.009387	-0.24512	0.103538	-0.89866	-1.08222	-0.71099	-0.10132	0.024233	3.393514	0.456226	0.832731
CEBPB	20446	NM_005194.2	-0.73578	2.92295	-0.7559	-0.47748	-0.04317	-0.01262	0.429153	1.150606	-1.99462	-0.66573	2.999314	0.48059	-0.81477	0.077082	0.668603	-0.03865	0.149317	0.080121	-0.93484	-0.80925	-2.09629	0.377337	0.024807	0.502165	-0.35601	0.260518	0.363315	0.460564	0.269364	-1.16989	0.218983	1.153886	-0.70973	0.910602	1.073191	1.027157	-0.68564	1.606843	0.389844	0.660084	0.678741	0.70047	0.841036	0.067365	1.7135	-0.53521	0.530431
MEFV	20451	NM_000243.1	-0.39223	1.682825	0.940017	0.321159	0.410358	0.918463	1.791708	-1.16317	0.735115	0.327979	-0.75618	-0.98701	-0.17178	1.376391	1.262556	1.254821	-1.37681	-0.70526	-1.49344	0.155931	0.446264	0.060996	-0.66147	-1.28294	0.197946	-0.43781	-1.14022	-1.40979	-0.35105	0.609252	-0.86206	-0.03242	-0.72358	1.627891	0.038711	0.647652	-0.50165	0.12897	-0.62425	-0.55948	-2.48433	-0.71711	0.796354	0.446914	0.406625	-1.02371	-0.1946
MRPL36	20465	NM_032479.2	1.461469	-0.91813	0.007763	-1.2864	-0.04322	0.202532	0.029894	0.232984	0.509826	-2.11298	2.360286	0.354459	0.214732	0.280668	-0.5868	-0.91695	0.926473	1.010675	0.325519	0.335607	-0.56738	-0.05336	1.02596	1.971535	-0.82059	0.109	-0.09517	-0.27299	-0.19031	-0.58937	0.846096	-0.15091	1.272346	-0.78693	1.447914	1.332492	-0.20297	0.382209	-0.39187	0.669919	0.341239	0.579133	0.034372	0.067713	0.410627	0.154525	0.252084
GRASP	20470	NM_181711.2	0.815672	-0.21738	-2.12936	-0.15028	0.297209	2.52111	1.377713	-0.08443	-0.62046	0.487084	2.30717	0.750504	-1.96004	0.273489	0.526631	0.157186	0.388822	0.793727	-0.64115	0.10839	-1.44325	0.794516	1.16505	0.039614	-0.5334	1.154581	0.873894	1.214503	0.516888	0.262409	-0.88583	1.166309	0.703263	-1.25654	0.456524	0.749804	-1.26547	1.081108	0.554272	-1.14195	0.137177	0.555902	0.234886	0.741718	1.271106	0.280163	2.388661
RNF13	20487	NM_183381.1	-1.0055	0.355658	0.155653	1.168038	-0.9662	0.534767	0.806678	0.042787	0.469252	1.549783	-0.90766	-0.35963	0.641121	0.374948	0.853871	2.34053	-0.73478	0.191321	-1.25929	0.74325	0.154056	0.09629	-0.02039	-0.51485	-0.52258	-0.0222	-0.9242	-0.67216	-0.59252	-0.27458	-0.56417	1.31366	-0.75892	1.656631	-0.28452	-0.33901	1.535353	1.489198	-0.09664	0.346362	-1.83127	-0.67729	0.215783	-1.00897	0.466036	-1.47917	-1.7501
UBE2F	20491	NM_080678.1	-0.66846	2.907116	0.822934	-0.16619	-0.01893	0.363965	0.230217	0.899806	-0.95158	-1.7652	2.389179	1.299325	-1.33127	0.807269	0.360514	-1.18573	0.85093	-0.19916	-1.18001	-0.96234	-1.51704	-0.31187	0.436518	1.519501	0.131757	0.536351	1.64803	0.48541	0.595208	-0.71818	0.329229	0.651038	0.154364	-1.24033	0.889943	1.341379	1.274836	0.323622	1.217269	0.534907	0.23029	1.237141	-0.00256	-1.27516	0.654434	0.275729	0.649286
BRF2	20500	NM_018310.2	0.542605	0.95289	0.178711	2.254691	2.149185	0.393998	-0.35382	0.525283	0.091483	-0.82086	-0.73524	-0.98496	-0.89737	-0.98276	-1.09494	-0.00438	1.147699	0.770687	0.061835	-0.48174	-0.98705	-0.01944	-0.32783	0.626705	0.975681	0.839783	0.838485	-0.22453	0.813863	-0.36656	1.738951	0.521454	-0.05697	1.674087	0.88622	0.615575	0.83072	0.465523	1.398073	0.290517	0.007571	0.104183	-0.02166	-0.42584	0.323798	0.771647	-0.53267
MASTL	20521	NM_032844.1	-1.22286	-0.26007	2.186735	-0.17545	2.716375	0.593253	0.875331	-0.99566	2.310333	-1.44306	-2.02587	-1.58088	1.172342	0.542481	1.784742	1.442188	0.333639	-0.21179	1.020377	-0.26077	0.52882	-0.83237	-2.23729	0.323439	-1.38786	-0.24327	-0.06454	0.280592	-0.10862	-1.10775	0.853879	0.891057	0.206822	-0.5478	-0.62834	-0.7841	0.635116	0.331812	0.693321	1.50604	1.08609	-1.37482	-1.68517	-0.45607	0.378824	-0.64044	-0.16128
GART	20544	NM_000819.3	-1.07077	-0.12957	-0.03369	0.182651	0.448106	0.267547	-1.6563	0.913963	0.525708	-0.26753	1.498595	-0.98701	-1.08583	0.121928	-0.82295	-0.88804	0.996204	1.214905	1.045271	1.007906	-0.75501	0.186979	-2.90172	0.758208	0.366692	0.924828	0.836011	-0.21854	-0.46989	-0.53853	-0.63713	0.401876	-0.99096	0.045847	1.483673	-0.75699	0.741052	0.185708	1.00213	-0.589	1.052057	-0.92276	-0.31325	-0.57663	-1.73399	1.748851	0.499754
C1ORF124	20553	NM_001010984.1	-0.25794	-0.08862	0.739252	0.915999	-2.08538	-1.65678	0.327293	-0.36258	1.987221	3.201849	-1.09854	-1.51058	2.07849	0.792235	2.28981	0.952413	-0.28647	-0.50639	-0.98701	0.048748	-0.0761	0.324434	-0.58077	-0.7727	0.631274	0.343802	-0.39684	-0.0638	-0.46687	-0.81431	-0.10933	0.071226	0.175952	-0.61936	-1.6488	-0.97229	-0.36339	-0.87387	-0.55552	0.085245	-0.78233	0.427408	-0.86642	-0.67043	-0.8653	-0.18965	-0.855
NKX1-1	20575	XM_937659.2	0.360577	-1.53758	-0.67718	-0.64007	0.867598	0.881183	0.512092	-1.33024	-1.02065	3.385873	2.399445	1.067509	-0.81373	-0.07105	-0.12458	1.77154	-0.90925	0.616438	-1.31246	-0.43859	1.532968	0.113084	-0.1972	-0.45493	-0.77542	-0.01947	0.131424	-0.041	0.581141	0.015874	-0.08048	0.827805	0.15327	0.206352	-0.59803	-0.624	0.560369	0.349958	-0.08637	1.010883	-0.33881	0.271402	0.086059	0.286218	0.506404	-0.17679	0.07732
HDAC3	20576	NM_003883.2	-0.95812	-1.4707	0.067503	-0.15321	-0.00066	0.763692	0.222825	1.153906	-0.01065	-0.41081	-0.81038	-1.32364	-1.99052	-1.72032	-0.23834	-0.86137	0.536083	0.105611	2.627137	1.517639	1.746083	0.720652	0.02323	1.552978	0.353579	1.238319	1.289796	0.398801	-0.10022	0.508459	-0.29073	0.830943	-0.33978	-0.09376	-1.12957	-0.41571	0.014134	0.00697	-0.98957	-1.4807	0.73358	-0.79541	0.442933	0.467609	0.915354	-0.02625	0.402765
CD163	20593	NM_203416.2	1.088662	-0.17894	1.606571	-0.14622	1.52721	-0.56455	1.267083	-1.29703	-0.98099	-1.16657	0.385941	1.62924	0.822357	1.937	1.494762	-0.53257	1.06449	-0.36412	-0.32859	0.346318	-1.16601	1.150578	0.024057	-0.44947	1.502476	-0.50366	0.682577	0.655938	0.204875	0.81921	-0.28273	-0.09078	-1.11283	-0.66258	1.016295	-0.81665	0.598912	1.545016	1.673931	0.366992	-1.48927	0.224057	-0.17503	-0.85885	-1.49738	-0.34967	0.990782
BIRC6	20601	NM_016252.3	0.507642	-1.51021	0.025909	0.63883	-1.22608	-0.01224	1.154083	-0.74335	0.774701	-1.54376	-1.37545	-0.1016	0.082772	-0.3082	1.275985	0.815869	0.132707	-0.53726	-0.70248	0.802126	-0.96601	0.03245	-0.19884	-1.13715	-1.96563	1.650826	0.131844	-1.10387	-0.27214	-1.24858	1.006792	-0.40453	-0.03719	-0.77415	-1.96628	0.127074	-1.3749	0.167134	-0.21966	-0.73225	0.577912	0.183496	0.775803	-0.04786	-0.093	1.243799	0.014917
ZNF700	20603	NM_144566.1	-0.49732	0.67133	-1.2272	0.916201	0.098273	0.672416	0.875708	-0.2308	1.182918	0.611226	.	-0.98824	0.161036	-0.03094	-0.22272	2.868601	-0.03093	0.531391	-0.26223	0.554941	0.89989	0.167307	-0.4345	-1.39163	0.18305	1.049724	-0.333	-0.0203	-0.27211	1.161365	-1.8239	0.620823	0.548017	1.129663	-1.78714	-1.56805	-0.90039	-1.57211	0.042801	0.035117	-0.98407	-0.68285	1.012536	-1.29555	2.683725	0.176007	-1.45806
PSMD12	20646	XM_001134072.1	-0.9206	2.680403	-1.49628	-0.3138	-0.31293	-1.43086	-0.6228	0.537985	-0.75903	-1.2527	0.807165	1.565958	-2.02809	0.100918	0.893653	-0.00035	0.310016	-0.97078	-0.08065	-1.28707	-2.03619	-0.65171	0.052092	-0.67977	-1.02933	0.108253	-0.03462	-0.73004	0.663834	-0.25795	0.363581	0.156037	-0.48212	1.215443	0.677241	0.861844	-0.42211	1.308868	0.418918	0.391671	0.738695	-0.08954	1.097938	1.213766	2.830805	-0.17987	1.527506
ZNF613	20670	NM_024840.2	0.943084	-0.70115	0.210429	-0.93113	2.469994	-0.51113	0.929057	0.301581	0.827551	0.806455	-0.40028	0.891057	1.440287	1.394558	0.362986	0.802297	-1.13368	-0.09458	0.305531	2.122599	0.423488	-0.21161	0.650258	-1.38434	-0.90479	0.676884	-0.36406	-0.18292	1.117903	-0.08126	0.057792	0.616465	1.031988	-2.95705	-2.45549	0.743704	-1.0011	-2.0362	.	-1.25035	0.362491	0.501488	1.313978	-1.37694	-0.44494	-0.09223	0.199277
PSME4	20671	NM_014614.1	-0.52304	0.582831	-1.09271	-0.55605	-0.68247	-1.1824	-1.8502	0.666131	0.085102	-1.96454	-0.20116	0.09777	-0.21658	0.139966	-0.5743	-0.73066	0.748918	1.836873	-0.49836	-0.065	-0.60771	-0.49888	0.501266	0.255102	-0.8158	1.280641	1.678089	1.095373	0.755526	-0.19115	0.574515	1.009454	0.162045	-0.8938	-1.03316	0.050402	-1.39573	-1.24137	-0.94649	-0.42701	0.130196	-1.55491	0.742879	0.164135	0.963559	0.397771	0.871214
BSG	20673	NM_198590.1	0.10803	3.045696	-0.65757	0.895277	-0.56872	-0.05681	0.803838	-0.47734	-1.563	-1.28061	1.775489	0.269083	-1.46019	-0.47802	0.111545	0.427142	-0.09099	-0.98526	1.203034	0.717979	0.495967	-1.24508	1.757414	-0.06186	-0.68741	-0.48818	0.212573	-0.63541	0.018553	-0.42961	-0.3484	0.566065	-0.40101	1.023553	0.949437	-0.27666	0.053373	-0.07343	0.238975	0.219331	-0.33104	0.052309	1.990297	-0.45321	0.515593	-0.01932	0.894319
HINT3	20692	NM_138571.3	-1.08585	-1.69855	1.183004	0.783798	0.188242	0.43878	1.073712	0.226635	-0.38958	0.695666	0.72031	1.022134	0.147935	2.163002	1.008912	2.429997	0.137235	0.728049	-0.4578	-0.13833	0.020099	0.072351	2.184574	-0.39812	-0.11284	0.339357	0.425805	-0.08882	0.698909	-0.86153	-0.60088	0.753487	-0.3528	-1.65649	-0.85785	0.828178	0.264547	0.250814	-0.1178	1.463235	-0.50614	0.375049	-0.5116	-1.12865	-0.09199	-0.32992	-0.47226
PDCD10	20706	NM_145859.1	0.533127	-1.43441	0.521383	1.02591	-0.40205	-0.88668	0.550453	0.767944	1.345727	1.297624	-3.02018	-2.581	1.022969	0.403695	-0.10676	1.203676	-0.97315	-0.09971	-1.00626	-1.14382	0.243914	0.906664	0.105146	-0.48733	-0.11323	-0.47288	-0.36433	-0.16269	-0.87024	-0.18074	-0.0962	0.276931	-0.05714	-0.12889	-1.16605	-0.91153	0.427118	-0.03253	-0.2121	0.917146	-0.88449	0.294311	-0.64735	-0.32878	-0.29093	-0.98465	-1.43433
COMMD5	20707	NM_014066.3	0.379978	-0.80533	0.560695	-1.88115	-0.4424	0.195624	0.417907	0.318891	-0.60552	-0.09167	1.92901	1.808174	-0.86714	-0.16665	0.577691	-0.42391	0.136193	0.038763	-1.04422	-0.88342	-0.40758	-1.05973	1.246528	0.535914	-1.64813	0.579983	-0.11889	1.354984	1.210188	0.566886	0.60805	1.461489	0.650552	-1.48419	-0.53437	1.01544	0.037178	0.407999	1.116177	-0.30703	0.749363	-0.48282	-0.00243	0.537123	0.174474	-0.17841	0.727295
HS.560098	20711	BQ214365	-0.74356	-0.54723	0.748744	-0.51221	0.033351	-1.09616	1.087931	0.517058	-0.77568	2.381469	-0.91212	-1.06868	0.4746	-0.39845	1.093794	1.199303	0.01794	-0.95468	0.275164	-1.10113	0.680152	1.878139	-0.03877	-0.99592	0.47358	-0.1819	-1.03854	1.169079	-0.53435	-1.26088	0.144568	-0.45489	-1.9904	-0.97017	-2.35975	-2.20622	-2.73361	0.826607	1.275185	0.217341	-1.21981	-0.01167	0.902423	-0.40573	-0.29742	-0.88422	0.530744
LOC642017	20736	XM_936085.1	-0.70196	1.652962	0.041848	-0.54583	-0.90057	0.246699	-0.16054	-0.39306	0.719738	-1.7036	0.649122	1.32849	-0.59208	0.007193	0.049676	-0.66475	0.32204	-1.44715	-0.64785	-1.02164	-3.27768	0.299552	1.149731	0.244986	-0.75988	0.438274	0.914953	1.301082	0.101925	-0.85799	0.441975	0.894684	-0.70986	-1.19757	1.407103	1.543946	0.229259	1.153425	0.28857	2.112683	1.365551	-0.24795	3.080518	-0.67788	0.383212	0.545127	-0.09417
CDIPT	50048	NM_145752.1	-0.07152	0.202336	0.969066	0.090599	-0.35644	0.911748	1.228147	-0.52738	-1.94975	-0.8743	.	0.417604	-1.23544	0.046209	0.043562	-0.07923	-0.02504	-1.72533	-0.95711	-1.01612	-0.96086	-0.88852	0.741412	0.012285	-0.50292	0.304434	0.4155	0.532474	-0.44224	-0.06962	0.61595	1.949933	-0.71943	-0.75515	3.075773	0.408738	0.506527	0.279709	0.122468	0.627791	3.213614	-0.99038	1.869903	-0.47211	0.699207	-0.62679	1.188624
AMD1	50050	NM_001033059.1	-0.85887	0.47632	-0.28828	0.904602	-0.00351	-0.09539	-0.22128	-0.0611	1.324725	1.366998	-0.99856	-0.44363	-1.37608	1.507457	0.038355	0.753852	-0.58128	-0.88947	-2.76627	-1.14571	-1.01884	0.635093	1.97493	-0.18842	0.778213	1.67911	0.052133	-0.30225	0.612383	-0.10433	-1.01533	2.648285	0.566759	0.133835	-0.71078	1.074816	-0.18298	-0.14074	0.111192	-0.27388	-0.75972	0.354089	0.664131	-0.50735	1.333138	-1.53376	-0.30923
FOXP4	50053	NM_001012426.1	-1.56132	0.995444	-0.91205	-1.13333	1.639372	1.729547	2.04882	-0.93332	-0.08147	0.232631	2.391853	2.142034	-0.42876	0.303636	1.770907	0.456704	-1.16608	-0.87554	-0.99317	-0.82622	-0.16679	-0.11437	-0.19834	-0.10983	-1.24068	0.55374	-0.02699	-0.24044	0.234948	0.18529	-0.41398	0.027313	-0.07585	-0.29239	-0.36578	3.037263	0.515949	1.106635	-0.10163	0.520513	0.031053	0.919496	1.52963	3.011442	0.087214	-0.7593	-0.29352
MRPS18B	50056	NM_014046.2	-0.71091	0.18864	-0.49361	-1.64714	2.248418	-1.94262	-1.34412	-0.57629	-2.33877	0.117243	-0.99084	0.49455	-1.32528	1.746597	-0.12224	0.006664	-0.59013	0.556747	-0.50867	-0.2662	-0.21927	0.841458	-0.33241	0.676846	1.081349	0.325915	0.081498	0.131699	-0.44619	0.68617	-1.02461	0.010856	1.717002	-0.89449	1.339413	-0.4816	0.928494	0.916794	0.373559	0.550937	1.230361	-1.63845	-1.26666	-1.37602	0.536046	1.672523	0.658066
TCF12	50086	NM_207037.1	0.343921	-1.44508	0.677052	0.411055	-0.42301	0.18943	-0.50348	-0.32245	0.962047	1.345715	-2.51739	-0.93559	2.486513	1.215719	-0.77041	0.361574	0.1965	1.105125	0.963885	0.861599	0.52593	0.513961	-0.89129	-0.72621	0.882816	-0.47118	-0.87991	-0.27495	-0.93225	-0.21044	-0.00585	-1.28247	-0.49362	0.363396	-2.14263	-0.61357	-0.49105	-0.56471	-0.39616	0.249925	-1.305	0.012918	-1.78355	-0.96595	-1.31289	-0.07166	-2.76335
HCFC1R1	50088	NM_001002018.1	1.349246	-0.13053	0.000581	-0.56184	0.796691	-0.22413	1.41551	0.236332	0.779748	0.98798	1.998619	1.104712	-0.24658	-1.41546	0.082725	-1.29413	0.029917	0.658363	.	-1.60296	-1.76584	-0.32189	1.400201	0.525455	-0.4506	0.049353	-0.15919	0.283159	0.054211	1.116768	0.499127	0.204016	-0.49252	-2.35218	-1.55439	0.662289	-0.48246	-0.27656	-0.44853	-0.2535	0.796951	1.604868	0.485652	0.481135	-0.12261	-0.06889	-0.07246
METRNL	50095	XM_941466.2	0.320222	1.693322	-0.23134	-0.54571	0.311086	-0.15193	-0.3996	-0.58247	-1.88439	0.436334	1.544756	3.088717	-0.76615	1.518288	2.002964	-0.44023	1.188892	1.800307	0.073331	-0.33437	0.522935	-0.36637	0.594168	-0.24171	-1.21832	0.138289	0.453682	-0.4517	0.223824	-0.07541	-1.14193	-0.13891	-1.5631	-0.12823	-0.09457	0.343963	1.341978	0.420775	1.104459	-0.7367	1.081183	-0.78888	-0.99749	1.782965	1.290844	-0.49548	0.489657
DNAJC9	50114	NM_015190.3	0.258264	-0.99138	-1.01234	-1.68223	0.444646	-0.52155	-2.54555	0.229688	0.814098	0.206276	-1.41038	-0.0569	0.524631	-1.64925	-0.78783	-0.42831	1.442669	0.631709	-0.50412	-0.03556	-0.61246	0.52628	0.103281	-0.15745	1.426855	0.348641	0.383873	1.060393	-0.82362	-0.32156	1.324534	0.843567	1.607531	-1.29514	-0.64576	0.411784	0.666998	-0.19544	-0.24438	0.034085	0.511635	-0.50911	-2.13143	-0.53332	-2.0345	0.458324	-0.68971
ALG14	50128	NM_144988.2	-0.12993	-0.22803	-0.96324	-0.63799	0.894182	-0.74105	-0.29121	-0.12762	-0.22406	-3.30332	-1.43947	-0.37174	0.557785	2.617855	0.491024	0.048597	0.345804	-0.49433	0.673178	-0.28955	-0.63931	0.438011	-0.84995	-0.2734	0.335593	-0.0752	1.601899	-0.32151	-0.36898	-0.01559	1.078103	0.312309	2.767071	-1.2746	-0.29607	0.419831	-1.35738	0.348082	-0.18189	-0.21218	0.004628	-0.04158	0.233769	0.349136	-0.20587	-0.47031	2.571929
FHOD1	50129	NM_013241.2	-0.28607	-0.13483	0.65295	0.57289	0.488985	0.2051	1.42882	-0.28753	-0.74833	-0.56891	1.267297	-1.0402	-1.46143	2.048474	-0.62975	-0.64215	0.623382	-0.87291	-1.38529	0.768148	-0.4769	-1.50469	-0.52553	0.787677	0.515065	-0.58236	0.242075	1.459489	-0.1294	-0.08994	-0.90563	0.914165	0.255599	1.340807	2.508696	-0.0949	0.569085	0.75955	0.894856	-0.80779	0.773009	0.265839	1.62483	-1.02506	1.712711	0.787822	1.29461
CMTM5	50136	NM_001037288.1	-0.13773	1.786407	-0.43813	-0.02759	-0.02445	-1.2496	-0.11281	0.071659	0.626858	-0.40653	0.739084	-1.18137	0.422828	0.184064	0.062735	0.682489	1.294077	-0.9272	0.785776	-0.24624	0.717042	1.627664	-0.53288	0.83198	0.908398	1.009429	-0.04596	0.05085	0.294367	0.321291	-0.81547	0.134165	0.027315	1.118749	0.419978	-0.65091	-0.40048	-1.3635	-0.50575	-1.30632	-0.79603	1.074486	0.476268	-2.14441	0.680632	0.969667	-0.83506
SBDS	50170	NM_016038.2	-0.56695	-1.09699	0.9463	0.490288	0.092613	-0.41962	-0.43668	-0.07653	0.874506	0.751841	-2.71821	-0.51782	-1.26257	-1.3701	-2.2082	-1.16535	-0.20968	-1.54154	-1.467	-2.17186	-0.6093	-1.08223	-0.07834	-1.10761	0.283455	0.407981	0.53695	-0.88471	0.374021	-0.88618	0.069726	0.218453	0.255983	-0.01421	0.608415	1.247083	1.151837	0.69401	0.091674	0.497354	0.790205	1.642904	0.312471	0.497705	0.069668	0.483617	-0.44741
ZNF318	50193	NM_014345.1	-0.36849	-1.58668	0.030814	0.417021	-1.50507	-0.79074	-2.66892	0.145658	1.459572	-0.192	-0.27352	-1.17233	2.3616	0.755565	-1.65919	-0.702	-0.36027	0.649852	-0.00692	0.067519	0.438229	-1.2563	-1.11635	0.416364	1.710068	1.392557	-1.80234	-0.74087	1.100334	0.609853	1.103478	-0.67702	0.7895	0.092283	-1.45394	0.524686	-0.38393	-0.46339	0.3975	-0.17143	-0.23515	-0.69675	-0.89255	-2.03346	-1.1231	-0.78306	0.294148
LRRC8C	50201	NM_032270.2	-0.01606	-2.10792	0.503517	0.029446	-0.28463	-0.83443	0.146521	0.455329	0.457699	0.14039	-0.52336	0.589141	1.922019	0.059036	0.95728	0.814525	1.136267	0.375774	1.27664	-0.00685	-0.73713	0.491707	-1.15592	-0.47742	-0.42595	-0.81223	0.594252	-1.25723	0.173962	-0.33402	-0.87426	0.320271	0.684761	0.135094	0.121597	-1.72852	-1.07106	0.641366	1.07253	-1.48924	0.161516	0.265792	-2.27777	-1.26299	-1.22008	0.126264	-0.9745
DFFA	50224	NM_004401.2	0.956368	0.088631	-0.51058	-0.89553	-0.2474	-1.02659	-1.90456	-0.03435	-0.75429	-1.39447	1.681862	1.608766	0.285695	-0.73773	1.884831	-1.41016	0.979824	1.165908	1.42025	-0.43759	-0.6732	-0.00062	0.274012	-0.19635	-0.71272	-1.30463	0.361194	0.019877	-0.08704	0.561968	0.022288	-0.84192	-0.20902	-1.98483	-0.00476	0.482692	-1.26396	-0.5361	-0.24948	0.225023	0.240863	-0.78604	-0.19154	-0.58778	0.609402	0.473086	0.011922
NDUFA3	50240	NM_004542.2	1.286704	-1.06666	0.203516	-0.94664	0.576085	0.523228	0.351823	-0.08407	-0.53667	-1.13338	2.037841	0.215307	-1.03324	.	0.414923	-0.12632	1.542533	0.166877	2.027272	0.402951	0.919335	1.297969	-0.41227	0.811816	-1.86475	0.633476	-0.10864	0.018727	1.116602	-0.91498	0.525648	0.675941	-0.15567	0.726662	-0.19312	0.47006	-2.83782	-0.91882	1.432692	-0.37511	1.04796	0.639661	1.328972	0.749042	0.895195	0.729972	0.952607
ZFY	50253	NM_003411.2	-1.19312	-0.93969	1.432538	-1.3111	1.017257	-0.78011	0.976564	-0.19436	1.633962	-1.56561	-0.95526	1.077069	1.01859	0.980584	-0.69365	-1.213	-1.02645	0.8086	-1.56066	-0.88474	1.107305	-1.30321	-0.49097	-1.01351	1.371147	0.81727	0.516737	-0.91446	0.43048	-1.37427	0.943471	0.507643	0.884874	1.295634	-0.10043	0.927922	-1.05768	-0.33426	-0.82818	-1.20049	0.31091	0.66579	-0.0288	-0.7138	-0.4137	0.63094	-0.52623
MRFAP1L1	50274	NM_203462.1	-0.78884	-1.07683	-3.07808	1.048558	-2.29971	0.730131	-2.05314	0.802254	0.621576	0.298112	0.174389	-0.75556	0.333582	1.351865	0.745864	1.701825	0.971515	1.593524	-0.42823	-0.23597	-1.38313	0.368185	-0.12804	-0.01385	-0.40877	0.610469	-0.41792	-0.28912	0.313603	-1.13094	-0.14582	1.451317	0.078435	-0.92001	-1.85121	-0.35663	-0.70001	-1.49527	-0.99646	-0.29883	0.126785	-0.31623	1.094	-1.43526	0.578058	0.651973	1.048256
LAIR2	50278	NM_002288.3	0.26997	-1.13302	-1.54874	-0.10379	-0.21585	-0.26389	-0.81577	-1.3557	1.039309	0.871652	-1.15094	-0.4109	-0.80455	-1.50843	-1.00504	-0.76887	1.381694	0.08038	-0.75359	-0.1748	-0.3574	0.641042	-1.42703	1.393999	-0.15104	.	1.048046	-0.96203	0.135975	0.764951	0.788689	-0.43827	-0.0071	-0.59568	1.035394	0.010973	-1.34794	0.421113	0.296604	-2.57172	0.008223	0.825676	-0.26547	1.180606	2.855384	0.833077	0.297479
C21ORF77	50280	NM_018277.1	1.813705	-0.43571	-2.62851	-0.28057	2.511095	0.307838	-0.12628	0.064692	-1.12388	2.125352	1.764122	2.239971	-1.09525	0.338265	1.378976	0.322048	0.797594	-0.10939	-0.46858	-0.17897	-0.43376	-0.03733	0.10807	-0.53281	-0.48954	0.208657	0.248782	-0.6391	0.66545	0.81772	-0.31317	1.99354	0.239906	0.94598	-0.18529	-0.82367	-0.66363	1.629486	-0.10801	0.572647	0.505631	0.460519	1.359628	0.781167	0.565016	-0.3031	-0.49838
EEPD1	50286	NM_030636.2	-0.81694	-0.49813	-1.27948	0.233295	-0.72944	-0.47874	0.709137	0.382904	0.003042	-0.08198	-0.60133	0.540458	0.219873	-0.58362	0.830677	2.070151	0.743289	-1.02255	-1.096	0.27234	0.364614	-0.44784	1.721509	0.877392	-2.57443	0.886749	1.048059	0.799099	1.731748	0.252636	0.111765	1.120301	1.030746	-1.86362	-0.80242	-0.18474	-1.78097	0.245297	-0.93184	-0.62651	-1.46597	0.750027	1.038614	-0.09076	0.288704	-1.92323	-0.13603
HS.567480	50300	CR603222	-1.21924	-0.06875	-1.04689	0.218924	0.346962	-0.81624	-0.32002	1.168307	-0.42116	-0.67911	-1.6624	0.963658	-0.8646	-0.27261	0.753515	-0.19085	0.800643	-0.04981	-1.48293	-1.35091	-1.14534	0.760055	0.653409	-0.11428	0.521125	-0.07304	0.32346	0.529598	-0.89541	-0.17029	-0.42242	0.092897	2.078314	-1.32766	-0.00645	1.729056	-0.1113	0.444824	1.192833	-0.71337	1.090659	-0.87314	-0.4459	-0.73693	0.404222	-0.1871	-0.02327
EEF1E1	50301	NM_004280.3	0.866297	-2.22639	0.261381	-0.1283	-0.27619	-0.06455	-0.79773	-0.17779	0.8669	-0.20153	-0.88281	-0.63709	0.325955	-0.05824	-2.38566	-0.2916	-0.25151	0.475392	1.194271	0.711342	0.452993	0.526301	-2.39549	0.28216	0.358266	0.102356	-1.63113	-0.45698	-0.12257	0.62199	1.023333	0.300973	0.223965	0.45385	-3.01963	-0.70342	1.041373	-1.19161	0.090435	-0.42807	-0.80412	0.994247	-0.02103	-0.13378	-1.67135	-0.26986	-0.84626
F11R	50307	NM_016946.3	-2.09523	-0.28882	0.101213	0.747761	-0.75257	0.108826	1.252291	1.023194	1.660792	-0.69415	0.004859	-1.82907	-0.54401	-0.47253	0.539321	1.143737	-0.15669	0.340474	-1.83912	-1.1459	-0.2099	0.795072	1.024966	0.688646	-0.04508	0.96882	1.343145	0.131784	-0.15875	-0.07957	-0.17061	1.82386	0.258188	0.440825	1.748305	-0.13073	-0.4237	0.791162	-0.22304	0.372398	-0.5951	0.309136	0.604262	0.117127	1.003362	-0.33669	0.361682
DPYSL4	50309	NM_006426.1	-1.62078	0.302536	1.794789	-0.28873	-0.94367	1.149137	-0.20646	-0.85278	2.353695	-0.28535	-0.95789	0.582036	-0.91691	0.203819	-0.06562	0.165184	-0.75134	0.805947	-1.69864	0.293797	-0.18026	-0.89113	0.841662	0.587528	0.37329	-0.25127	1.028553	-0.51129	-0.40909	-0.98298	-0.07708	-0.49939	1.049846	-0.14177	-0.52432	0.401608	-2.14363	-0.8855	-0.71238	-1.11245	-0.55875	-0.8468	0.398506	-1.09448	-0.28202	0.655639	-0.56043
ZNF589	50327	NM_016089.2	0.56913	-0.60098	0.274244	0.210425	1.995938	0.311663	-0.42109	-1.00276	0.680711	-0.69899	-0.81282	-0.6702	-1.82539	0.717817	-0.26194	0.537711	-0.6945	2.170345	1.658584	1.452838	-0.77907	-0.46559	-0.1094	0.054587	1.281553	0.221634	-0.91697	-0.32767	0.870016	-0.20428	-0.58136	-0.2074	0.464913	0.355108	0.821568	0.363017	-0.24572	0.881559	-0.58425	0.561221	-0.41842	-1.83186	0.93512	-0.29808	0.277934	1.645688	1.929035
MDFIC	50332	NM_199072.3	-0.253	0.137427	1.34642	0.047802	0.827051	-1.20596	-1.15396	0.095212	0.319168	0.681718	-1.29369	-0.2778	2.477767	0.358005	-0.33534	0.698887	1.7944	-0.13563	1.04535	-0.82587	0.162785	0.900879	-0.69846	-0.95693	0.511527	-1.54424	-0.12879	0.218341	-1.78002	-0.3383	-0.24717	-1.94388	-0.59912	-0.64789	-1.22787	-0.06728	-0.68713	-0.6086	-0.22691	0.887396	-1.05682	0.719924	-2.20041	0.235872	-0.62118	-1.13309	-0.89176
SCAMP2	50341	NM_005697.3	-0.84252	0.443703	-0.56189	-1.33193	1.768803	0.385611	0.834032	0.972362	-0.28968	-1.54026	1.08068	1.674882	-1.87964	1.210477	-0.0653	-0.22239	0.265896	0.214634	-0.32101	-0.032	-2.29944	-0.17468	0.861081	1.322996	0.674243	0.000987	-0.11923	-0.79939	0.244857	-1.74152	0.357347	0.140518	-0.14425	0.457073	2.39564	0.780463	-0.75214	1.670907	1.431242	-0.69868	1.061135	-0.84559	0.976659	-0.7995	1.516612	0.380728	2.006946
ALS2CR4	50348	NM_001044385.1	0.872991	-2.5111	-0.88016	-1.79872	0.276881	-0.85161	-0.98686	0.240799	-0.52122	1.042911	1.320618	-1.66748	1.091914	0.676987	-0.26037	-0.15493	0.196397	0.700806	0.162826	0.382963	0.658898	1.424559	-1.54309	0.580237	0.918233	0.11688	-0.60104	-0.36619	-1.13683	-0.43747	0.013449	2.149368	0.348215	-0.20472	-0.1023	1.640377	-0.0894	-0.54874	0.384794	-1.00278	0.289997	-0.85328	0.422247	-0.24209	-0.90813	-0.51681	-0.68858
C11ORF31	50360	NM_170746.2	1.91304	0.094563	-0.55877	0.246752	0.269106	0.628214	-0.50723	-0.05338	0.856478	0.468337	-2.72667	2.443049	-0.32333	0.666858	-0.03963	1.273257	-0.35399	1.115414	0.976834	1.890324	1.133549	0.391158	-0.97261	0.259059	-0.69391	-1.54015	0.618359	-0.55949	0.553851	-0.80029	-0.67997	-1.72357	-0.34167	-0.05594	-0.61439	-1.21247	0.345237	1.276406	-0.15106	0.130062	0.267346	-0.60768	0.152074	-0.10487	-1.599	0.412591	-0.14148
RANBP6	50370	NM_012416.2	-0.44934	-1.37116	0.10221	1.137019	-0.99512	-0.45551	0.475737	-0.65454	0.488317	0.601103	-2.6973	-2.20103	1.687251	0.923229	-0.20816	0.665595	0.083966	-0.04647	0.157203	-1.07615	-0.22664	0.490934	-0.80804	0.377888	0.693063	0.115471	-0.57107	-1.8847	-1.70386	-0.82172	-0.77991	-0.90722	0.56466	0.693582	-0.93808	-0.10726	1.631286	-1.30057	-0.35668	-0.17947	-0.83395	-0.37774	-0.90621	-0.75875	-1.11603	-0.08434	-0.71469
COPB2	50397	NM_004766.1	-1.2258	-2.99782	1.303456	2.036655	0.374861	0.617125	0.939359	-0.32989	0.689713	0.837617	-0.15889	-0.27351	1.777539	1.44195	0.63239	1.498452	0.264344	1.202174	-0.02121	1.004127	0.68079	1.458428	0.045155	-0.99616	0.72243	0.624446	-0.25317	0.478228	0.026678	-0.31547	-0.45498	0.82689	-0.618	-0.44177	-0.12245	-0.5564	-0.65417	-0.79792	0.698148	0.145455	-0.64758	1.137263	-1.65649	-0.33329	-0.83746	-1.27762	-1.23328
ENO2	50402	NM_001975.2	-0.70406	-0.06055	0.932634	0.93961	0.13147	1.07265	-2.42414	-0.14526	-1.11219	0.37662	1.420546	-1.27157	-2.17901	-1.21734	-0.43185	0.230544	0.934658	0.537354	0.298941	0.658185	-0.86518	-0.67831	-0.88304	-0.20925	0.35684	-0.31333	-0.20386	0.638405	-0.89222	-1.60215	-0.95605	0.518538	1.041873	0.791227	0.5341	-0.2194	1.358079	-0.30028	0.647988	0.378971	1.557983	-0.72613	-0.16	0.370629	0.024689	0.868998	2.250028
C12ORF43	50414	NM_022895.1	1.09584	0.345493	0.766931	-1.17176	0.413212	0.392993	0.997954	0.878602	0.382354	1.142217	-1.35175	-0.77465	0.632167	0.033021	-0.67439	-0.63591	-1.53653	0.294801	1.804379	-0.04235	0.163706	1.796682	-1.29134	-0.93296	0.636139	-0.18975	0.068477	-0.04818	-0.76721	0.394708	1.037308	-2.84573	-0.14675	0.674759	-1.67193	0.661814	0.849625	0.002975	-2.14892	0.491916	-0.73837	-1.27018	-0.4697	-0.49263	-0.28286	0.976443	0.128851
TMEM106B	50427	NM_018374.2	0.779337	-2.08211	0.904724	1.044368	-1.80396	0.321167	-1.29073	1.10731	1.132523	0.570926	-2.1175	-1.53573	1.448596	0.173069	-0.35653	0.570834	-0.11961	1.336461	-0.29641	-0.43268	1.074615	-0.3286	-1.22272	-0.97945	-0.02604	-0.74932	-0.24899	-0.76015	-1.02492	-0.87634	-0.59092	-1.07587	-0.08689	0.003295	-1.31151	0.702762	1.010763	-0.51587	-0.37516	0.615854	-0.56872	1.049209	-0.81968	-0.35834	-1.35378	0.253535	-1.73245
DNM1L	50435	NM_012062.2	1.19866	-1.4688	-0.18359	0.354477	2.102089	0.118752	0.075919	0.092523	1.311763	-0.07629	-1.8311	0.672284	1.59479	1.538755	0.833473	-0.81669	-0.08913	1.429714	2.131172	-0.68922	-0.44538	-0.04846	-2.04539	-1.32446	0.690945	-0.93339	-1.08206	-0.48369	-1.02924	0.132675	-0.4142	-0.96524	-0.65811	0.818721	-1.25297	-0.40001	-0.17828	-0.02573	-0.30689	0.81104	0.09493	0.47	-1.67851	-0.62698	-2.12282	0.188161	-1.93246
ZBTB2	50440	NM_020861.1	1.292231	-0.17944	-0.57408	0.897586	0.210894	-0.40151	-0.00548	-0.78174	0.179342	-0.05561	-2.9422	0.022125	-1.87879	-0.76234	-1.74431	-1.17555	-1.47826	-0.97248	-0.59908	-0.69561	-0.24536	-1.49275	0.996351	-1.1025	-1.70082	0.448136	0.539521	-0.6382	-1.25186	0.523131	1.81082	0.267142	0.841757	2.265736	-1.11846	-0.35503	0.559479	-0.18769	1.255172	0.398353	0.445201	1.323306	0.937782	0.093752	0.316434	0.485951	-0.25954
INHBB	50446	NM_002193.1	-1.46393	0.571206	0.755648	0.401888	-0.2378	-0.09595	1.34568	-0.65089	-0.49998	-0.46745	-0.40054	0.367282	-0.2259	-0.33867	2.506186	0.79966	0.197868	1.289466	-1.486	-0.09771	1.0594	-0.8518	1.647436	0.103816	-0.78884	0.287837	1.17927	-0.7051	0.174177	-0.47692	-0.0169	0.570385	0.193341	0.027566	0.539491	-0.11327	-1.12685	1.866308	0.335351	-1.09416	-0.27262	0.519027	2.053117	-1.37179	2.127984	-0.53915	0.684366
NFKBIZ	50465	NM_031419.2	0.079011	2.497767	-0.89416	0.376561	-1.66023	0.772145	0.633572	-0.91967	-1.26785	0.279568	1.805265	3.360041	-0.21395	0.027077	-0.01078	-0.90102	-0.21146	-0.13512	0.636317	0.674738	-0.66153	0.092541	0.164288	-0.9966	0.025022	-0.46614	-0.10152	0.242927	-0.11645	-0.00363	-0.61324	2.737891	-0.09754	-0.09514	0.274983	-0.30141	0.283852	1.04633	1.490755	0.140399	-0.0509	0.678586	1.641781	0.150643	0.051531	-0.35982	-0.24256
PM20D2	50470	NM_001010853.1	0.725601	-0.88247	-0.02717	2.110821	-0.94561	0.526462	0.115487	-0.40895	0.387706	-0.04241	-2.65384	-1.16362	-1.30077	-1.25706	-1.80069	-0.16084	-0.36362	-0.79582	-0.12903	0.596715	1.698103	-0.59339	-0.46961	0.270379	0.092286	-0.24974	-1.41588	-0.59569	-0.43544	0.071322	-0.58652	0.940963	-0.13791	.	1.01842	0.067852	0.863462	-1.22668	-0.65123	-0.33904	-0.5323	-0.67976	-0.07215	0.882617	-0.28432	0.303499	-1.01618
SLU7	50475	NM_006425.4	-0.05062	0.497364	0.456777	0.3549	-0.20693	0.759234	0.838902	0.898255	-0.68014	1.167706	-1.07446	-0.69109	-0.81828	-1.30993	0.033178	1.737837	-0.58002	-0.79473	1.908296	1.169735	2.794378	0.041844	0.361799	-0.0835	-0.6863	-0.16744	0.053052	-0.32655	-0.44566	0.652814	-0.38242	1.731713	0.064411	1.688267	-2.68369	-0.68838	0.577782	-1.13894	-1.13622	-0.60776	-0.99258	-0.61391	1.977806	-0.07607	0.689663	-0.94801	0.864738
BUD13	50487	NM_032725.2	-1.07337	.	0.348864	-0.81323	0.045484	-0.63346	-0.31386	-0.74553	-0.01367	0.585271	0.992218	-0.19427	-2.91584	0.431249	0.177749	-0.33269	-0.25383	-1.50154	-2.17481	0.013653	-1.38576	0.200449	0.2591	0.567468	0.702335	0.54079	0.417374	0.863777	0.420558	-1.58845	-0.58046	0.151965	0.439523	0.423521	2.791878	0.311773	1.142801	1.233429	0.573151	-0.55059	0.397315	-0.26985	1.296036	1.357026	1.392033	0.426368	2.773276
MAML2	50491	NM_032427.1	-0.38404	0.763589	-0.42194	0.241078	-1.71264	-1.50001	-0.3979	0.500713	1.487779	0.398181	-1.14531	-0.07864	1.403825	1.140288	1.501901	2.189619	-0.87001	0.995654	-0.73318	0.254255	-0.1204	-0.19945	0.218753	-1.05395	-1.38442	-1.10274	-0.78714	0.256124	0.026988	-0.35516	-0.12529	0.080812	-1.86418	-0.4546	-1.33778	-1.08097	-1.0458	0.006771	-1.07396	-0.24138	-1.57701	0.93618	-0.65588	-0.85938	0.96472	-1.15399	-0.06731
HS.497591	50543	AK123840	-0.44461	-0.36231	-2.25142	-0.78881	-1.31682	0.452311	0.121092	0.312808	-0.09033	-0.86863	-0.26485	-1.84303	-1.39644	-1.35203	1.113969	1.169564	1.075636	1.648308	-0.31892	0.543785	-0.00194	-0.74168	0.490974	-0.21875	0.551296	-0.53104	1.677762	0.902465	0.259782	0.036456	0.819636	-0.33618	1.430275	-0.33874	-1.044	0.111191	0.168984	-0.93037	-0.2281	0.173447	0.515992	-0.77953	-0.15808	-1.19555	-0.19738	0.386306	0.81391
KIAA1797	50544	NM_017794.2	-0.95336	0.024033	0.227968	1.182385	0.92993	-0.27539	1.005302	1.004354	-0.10408	-2.38155	-2.03431	.	-0.08706	-0.01701	-0.51638	-0.4027	1.626814	0.185883	2.30064	1.007079	0.216271	0.397796	0.220864	0.59878	0.984642	0.323172	-0.1248	1.42497	0.536178	0.948612	-0.92434	0.418932	1.372795	-0.40002	1.00253	-0.22522	0.492587	0.710578	-0.52742	-1.59103	0.483268	0.093894	-1.06241	0.338154	-1.07137	1.538255	-1.58876
WDR45	50592	NM_007075.3	-0.7471	1.93486	-0.40879	0.461518	1.590237	0.263971	0.730175	-0.36891	0.552023	-0.56096	1.62283	-0.7671	-1.12773	0.316833	-0.3307	0.110863	-0.73707	0.451809	-2.08743	0.681117	0.616037	-0.85128	0.519328	0.260422	-0.95125	0.082334	-0.0553	-0.33516	0.686165	-0.50075	-0.26835	3.396616	-0.22176	-0.30634	0.830505	-0.60767	-0.12932	0.788791	-0.66497	0.400097	0.258165	-1.45151	2.132173	-0.20971	1.045169	-0.01922	1.852929
PURA	50601	NM_005859.3	1.031703	-0.99334	-0.29578	0.701632	-2.30451	0.134351	-1.51375	-0.74469	2.194307	0.36132	-0.65199	0.045736	0.398069	0.491234	-0.97885	0.780668	-0.43404	-0.21621	1.057084	0.827151	0.309414	0.088883	-0.22901	-0.7156	0.88986	-0.36837	-1.2094	-0.87932	-1.17838	0.487749	-0.38486	-1.47961	0.161465	1.949369	-1.7422	-1.13731	1.109074	-0.67444	-0.33812	-0.78219	-0.26514	-0.00128	-0.69735	-0.68922	-1.56382	0.57978	-1.60113
MTP18	50608	NM_001003704.1	-0.1258	2.860274	-0.50688	0.659498	-0.1901	0.044573	1.372929	0.249148	-2.25028	-0.28816	2.59305	1.603636	-0.27829	-0.99666	0.207053	-0.18367	0.403887	1.498169	-1.33465	0.221786	1.222678	-0.15475	0.670622	-0.78145	-0.2936	0.15585	0.037216	0.876843	0.101178	-1.0877	1.378867	-0.96252	1.57913	-1.20195	1.130324	0.599548	0.565502	0.458255	-0.07472	0.311186	1.326257	-0.84294	0.400081	-1.1122	2.192837	0.144529	1.287528
DDHD2	50671	NM_015214.1	1.746786	0.670606	0.439317	-0.99209	3.208977	-0.43536	1.612163	-0.80061	1.189649	1.20464	-0.74378	1.564881	-0.14799	0.493894	1.634973	0.516839	-0.94226	0.102557	-1.00526	-0.65026	-0.2243	1.48316	-0.58961	-0.88993	-0.61174	0.099673	1.005666	-0.93578	-0.64801	0.241845	-0.09512	-0.60433	0.470529	-0.55603	-0.6936	-0.58911	1.353852	-0.96751	0.965036	-0.93048	0.90222	0.036649	1.290454	-0.01471	0.052718	0.013532	0.508204
GSTM1	50672	NM_000561.2	-1.19917	0.579849	-0.54056	-1.06974	0.714525	0.847031	0.684124	2.16644	-1.23185	0.956565	2.872766	0.012432	-1.00499	-0.76216	0.179905	1.130887	-0.79272	-0.3439	-1.38891	1.528249	-1.24586	-0.32611	-0.54471	0.910128	-0.72873	0.986449	0.410119	-0.36426	-0.77002	0.26156	0.588241	0.252949	-0.5863	-0.63355	0.691167	1.034029	-0.87588	-0.52054	-0.44374	-0.25679	-0.70413	-0.40869	1.165827	-0.74126	0.068219	0.654715	-0.20548
MTHFSD	50681	NM_022764.2	-0.94106	2.605768	1.473841	0.74888	-0.06103	1.101044	-0.12688	-0.94545	0.197414	-0.81828	-0.39912	1.72013	0.78522	1.72994	1.92733	0.873143	0.381461	0.908961	0.332673	1.696478	-0.57584	1.200749	-0.1062	0.264193	1.285612	0.070604	0.917855	-1.05461	-1.69639	-0.27217	0.185975	-1.8867	-2.10395	0.107245	0.670794	-0.8266	-1.31127	-0.40773	0.156037	-0.16617	0.183706	-0.00175	-0.78131	1.140982	0.525186	0.151577	-0.53967
C7ORF28B	50689	NM_198097.1	0.638524	-2.15169	1.057612	0.480045	0.240732	0.342893	1.541764	0.488918	1.263547	-1.03517	-1.68199	-0.96633	-0.49236	0.561147	-0.53001	-0.41395	0.08407	0.40304	0.535287	0.371202	0.453309	-0.10251	0.121687	-0.22894	0.613437	-0.03561	-0.93361	-0.00488	1.00217	0.498773	0.241335	0.356243	-0.85435	-0.82442	-0.51209	0.450874	-1.0199	1.07009	0.160791	0.170268	0.244024	-0.65865	1.196697	-1.0256	0.418819	0.146442	-0.78307
RAB43	50692	NM_198490.1	-0.58673	1.38805	0.087521	0.230524	-1.18724	0.732348	0.863129	-0.73179	-0.96889	0.821319	0.651027	-0.02003	-0.515	1.132887	2.765342	0.59792	0.911819	-0.32359	-1.77469	1.416051	-0.11988	-1.24256	2.351225	-0.59464	-0.2802	0.221943	-0.19511	-0.67537	0.871538	-0.88961	-0.71037	0.686933	-0.91609	0.102588	0.355979	0.340691	0.440984	0.206727	0.363452	0.862994	-0.26163	-0.13954	-0.32143	-0.44452	1.332476	-0.78475	0.915084
CD40LG	50706	NM_000074.2	1.021704	-0.46494	-1.88335	0.353255	0.329198	0.027063	0.482076	-0.03736	1.249931	2.065454	-1.35466	-1.23529	0.166081	-1.58382	-0.71464	1.177818	0.848432	0.431683	2.088514	0.835693	1.76802	-1.54678	-0.41795	-0.54864	-0.16641	-1.07955	-0.72792	-0.1198	-0.68724	0.121159	-0.58891	-0.4166	-0.19245	0.307628	-1.30476	0.2507	0.059038	-0.73208	-0.03331	0.675221	0.759332	-1.17881	-0.98643	-0.4867	-0.98914	0.277223	-0.50016
LCE1B	50725	NM_178349.1	1.840925	0.538631	-0.99545	1.953916	1.56319	0.040473	-1.1075	-1.72927	1.17863	2.398	2.738739	1.536316	-0.5419	0.048561	0.201282	-0.22561	0.212816	0.051622	-0.32815	-0.06214	-0.41991	-0.75497	0.566803	0.429413	-0.6026	0.294087	0.136065	-0.01701	0.01214	-0.0018	0.406904	1.451348	-1.057	-0.57618	-0.92004	1.090904	0.457248	-0.01173	-0.40384	2.370006	0.625778	0.512759	0.637497	-1.12309	0.166329	-0.55393	0.201488
ADCY7	50735	NM_001114.3	-2.61564	-0.03885	1.53796	0.520773	1.566255	0.203493	0.174894	0.445615	-0.71702	-0.06554	-0.13749	-0.05608	1.657076	1.142387	-0.58788	-0.13366	0.097698	0.482217	-1.52684	-0.81633	-2.21462	0.861378	-0.20264	0.395372	0.668353	-0.04868	0.527372	-0.63203	-0.48496	-1.3293	0.54144	0.25872	-0.75099	-0.66319	1.615374	-0.19553	0.622986	-0.68836	0.011275	1.167414	-0.54705	1.465381	-1.34254	0.482098	-0.80182	-0.51065	-0.62195
SPG21	50754	NM_016630.3	0.804757	0.366877	-0.27232	-0.63895	-1.09576	-1.38266	0.643726	-0.13244	-0.77	0.706295	-1.47219	0.682983	0.676812	0.356008	-1.12929	-0.69341	0.83247	-0.27929	0.003738	-0.27097	0.489896	0.338114	2.458679	0.544841	0.239896	0.133509	1.628238	-0.09713	1.23232	-0.09574	1.240718	0.166146	-0.14147	-0.55637	-1.18764	2.780677	-0.68978	0.289158	-0.06821	1.676922	-0.75901	1.946265	-1.17766	-0.2947	-0.55079	-1.17507	-1.64197
FAM84B	60014	NM_174911.3	-0.1945	-1.65943	-0.76166	1.39266	-1.65541	0.681195	-0.97045	0.230043	0.832211	2.021466	-0.3744	-2.186	0.382313	-0.46301	0.317806	1.551147	-0.46998	0.221238	2.180577	-0.02486	1.302486	-0.68145	-0.04587	-0.92439	0.239494	-1.43009	-1.2384	-0.72941	-0.81393	-2.12381	0.004105	-0.60543	-0.96878	-0.33469	-0.6476	-0.10105	0.742579	0.061629	-0.13577	1.003739	0.087124	-0.90622	-1.19726	-0.91087	-1.04031	-0.8033	-0.5642
C3ORF39	60022	NM_032806.4	1.367987	1.431556	-2.15496	2.460581	1.192962	1.20484	-0.29883	-1.46363	1.046393	-0.24875	0.88829	.	-0.53339	-0.46749	0.01088	-0.36892	-0.81482	0.935815	-0.35419	-0.22804	0.321312	-0.79792	-0.90439	0.669268	-0.52277	0.232492	-0.25918	-0.24495	0.642479	0.005917	-0.5925	-0.09356	0.063253	-0.22089	0.21825	-0.61402	-0.08425	1.080412	0.009395	1.327789	1.725394	1.869868	0.742164	-0.60319	-0.29632	0.240042	0.698078
TMED7	60037	NM_181836.3	0.711362	-1.05654	0.603352	0.425775	-0.87998	-0.53264	0.324029	0.460339	0.875624	1.414778	-2.05422	0.299687	2.433564	1.298671	0.056796	0.283679	-0.6858	0.433097	-0.52232	-0.49868	0.680769	-0.12443	-1.45239	-0.84546	0.488092	-0.81502	-1.05205	0.043233	-1.09575	-0.11287	-0.61692	-1.04519	-1.19553	0.588479	-0.80685	0.504092	-0.1077	0.330922	-0.47696	1.230089	-0.86675	1.441633	-1.70629	-0.51053	-0.62301	-0.70552	-2.04166
C15ORF21	60040	NM_001005267.1	-0.2787	0.325291	0.032124	0.662264	1.825324	-0.41389	0.774302	0.839253	1.162133	0.432184	0.45578	-0.65601	-1.76253	-0.29015	-0.83714	-0.56436	-0.19361	-1.90054	-0.81322	-1.80735	-0.62419	-0.91	-0.06955	-0.18396	-1.15937	0.838229	-0.11394	0.077751	0.299797	0.032361	-0.47414	-0.17098	0.86767	1.9204	1.097502	1.467203	2.148224	1.826604	-0.027	0.066678	-0.58027	0.139655	1.041304	2.646087	-0.02454	0.085922	0.238379
C21ORF51	60041	NM_001042401.1	1.487743	-2.82511	1.190016	1.195192	2.130414	0.767328	-0.76815	0.975854	1.067659	2.038279	-1.89274	-1.42209	0.711392	0.90719	-0.71127	-0.236	1.46496	-0.07526	1.245948	0.593396	0.051649	0.517021	-1.35313	-0.56696	0.305196	-0.77636	-0.99794	-0.09009	0.338718	-0.60025	0.725735	-1.07799	0.272696	0.591898	-0.67355	0.91173	0.132889	-0.99296	0.658273	0.32523	0.269364	2.249727	-0.60367	0.587991	-2.31429	-0.38914	-0.27624
RPL11	60053	NM_000975.2	-0.91184	2.991714	-1.4584	-0.70049	-0.0652	-0.64499	-0.48106	1.280816	-1.14843	-1.78712	2.15039	0.777802	-0.99472	0.17277	0.49809	-0.02738	0.139937	0.315442	-0.57273	-1.10719	-2.23516	0.630935	-0.03724	0.401351	-0.60123	0.096035	0.46157	0.222271	0.191813	-1.2348	0.241414	1.344178	-0.81208	1.889449	1.16933	1.153859	-0.46309	1.361634	0.429587	0.699314	1.455989	0.428482	0.567882	-0.31065	1.567557	-0.72419	0.420265
LPGAT1	60070	NM_014873.1	0.302205	1.301979	0.39279	1.096581	0.152534	-0.82676	1.532092	-1.44872	-1.50252	1.373887	-0.23921	-0.01826	1.165118	0.805361	1.660005	1.330925	0.04252	0.279079	-0.23463	0.031218	0.562343	0.180141	1.134839	-0.78154	-0.70361	-0.25539	0.327793	1.67297	0.28858	-0.09565	-0.51515	0.43033	-1.0049	-1.55599	-0.74571	0.095939	-1.89651	-0.73473	0.187121	-0.02606	-0.42176	0.307604	-0.65735	-0.15071	-0.03714	-0.44843	-0.46246
DNAJB1	60079	NM_006145.1	0.387564	-1.18045	0.482549	0.121507	0.117999	0.291825	1.235613	1.693606	-0.50946	-0.12552	0.365697	-1.67557	-2.95346	1.517153	-0.45066	0.634905	0.95395	1.425939	-0.05348	-0.24635	-0.32059	0.883051	1.440491	-0.68067	0.26055	0.577409	-0.053	-2.06302	-0.83209	-0.99381	0.148597	1.460707	-1.12131	1.599049	2.10375	-0.33978	2.462391	0.183984	-0.10523	-1.1977	0.295154	0.221331	-0.11582	0.48685	-0.72206	1.013242	1.075957
PUS1	60092	NM_001002019.1	-1.22984	0.051246	-0.64081	-1.06975	1.714881	0.95424	-0.79847	1.334647	-1.70331	-1.39462	-0.87445	1.466298	-0.53014	-1.51535	0.084501	-1.72385	1.481793	1.519437	-0.5216	-0.31543	-0.47233	1.305686	0.539928	1.105748	0.772166	-0.53266	0.682771	0.108949	0.642017	0.106648	0.0399	-0.78102	-0.77087	-2.14573	-0.3108	0.165395	-0.21421	-0.42868	-0.24034	0.576961	0.923933	-0.42879	-0.43447	0.256253	0.602241	-0.01726	0.271072
NCALD	60093	NM_032041.1	-1.14145	-0.72593	-0.04544	-0.81105	0.574811	1.089016	-0.21839	1.761256	0.64134	-0.56885	-0.02246	0.473785	-0.91118	-0.6292	-1.28935	-1.06223	1.048961	1.876692	0.37993	-0.64551	-0.33744	0.511894	1.58893	1.608141	-0.93007	0.757414	1.967829	-1.09783	-0.98959	-1.29474	1.329487	0.672186	0.426077	-1.04929	0.627447	0.402544	-0.46982	0.094443	-0.95631	-1.56367	2.329272	-1.11575	-0.56843	0.191821	0.423413	1.295189	0.169882
CCPG1	60095	NM_020739.2	-0.17433	-0.54248	-0.25801	1.612499	-0.359	1.379645	1.685901	0.57092	1.20399	2.109451	-1.38477	-1.61878	-0.64591	0.078571	0.80274	1.363486	-1.70724	-1.27424	-1.95237	-1.45456	0.287213	-0.87581	1.010714	-0.08988	-1.41099	0.473019	-0.91656	0.578822	0.988785	0.805201	-0.48147	1.048814	1.255825	0.634976	-1.69747	-0.29161	0.697393	0.991638	-0.37608	0.011974	-0.87997	0.162564	1.50808	1.105482	0.072401	-1.02956	0.037974
MAPKAP1	60102	NM_001006618.1	-0.4756	0.836849	1.000591	-1.33767	-1.63461	0.857283	0.442354	-0.92369	-0.29214	-1.37646	-1.01117	0.781533	-1.11798	-0.45038	-0.18664	-1.25701	-0.37126	-2.45331	-2.28807	-0.96306	-1.8409	0.171395	0.365532	0.936734	0.524404	2.276416	1.676307	1.845975	2.288749	-0.26385	0.099136	0.700812	1.169441	-1.77475	-0.15152	0.183253	1.131351	-0.6351	0.423744	-0.0679	-0.79603	0.096477	0.906749	-0.82301	0.821289	-0.07175	0.377729
CTSB	60121	NM_001908.3	0.001639	1.397807	-0.32936	-0.72361	0.982224	-1.43223	0.853928	0.297862	-0.238	-2.11796	1.774972	2.865378	1.441031	0.989357	1.11064	-1.54819	0.710265	0.095467	0.055028	0.15476	-1.75138	1.346682	0.992666	-0.65804	-0.13429	0.171682	0.722588	0.285326	0.577809	-0.6395	0.961533	0.109502	-0.14469	-2.87231	0.096427	0.241397	-1.52257	0.426695	0.706414	0.287969	-0.12253	0.404293	-0.70383	0.146443	0.686233	0.162205	0.961867
PTDSS1	60128	NM_014754.1	2.087988	-1.48364	0.258034	-0.30819	1.021566	1.068918	0.728215	0.444758	-0.05135	-1.96968	0.83492	0.549929	0.778618	1.582104	0.323731	-0.57308	1.33209	2.057163	-0.35917	0.642173	-1.4382	2.070386	-1.51178	0.348926	0.488502	-0.70477	0.18547	0.404661	-1.03451	-1.95993	-1.20935	-1.66069	-1.47043	0.366289	1.749206	0.548916	-0.09999	0.811849	1.343115	0.838272	0.561584	-0.12594	-0.76948	1.316449	-0.49666	0.050073	0.982697
CPVL	60136	NM_031311.3	0.58628	-0.86379	1.274706	-0.9393	0.742762	0.603899	0.369918	1.346562	1.019477	-0.97005	-0.84066	0.464689	0.521958	0.21175	0.25757	-3.06547	-0.31323	-0.74083	-1.06961	0.837732	-0.87714	0.740423	-1.49124	0.62074	0.476781	-0.1569	1.316655	0.438486	1.350525	0.087301	-0.22948	1.282472	0.475827	0.256413	1.057132	0.902982	-0.05475	0.280003	0.890883	-0.16595	-0.70659	-0.10909	0.083444	-0.42998	-0.08355	0.455306	1.633362
HS.145307	60139	AV731331	0.215403	1.893232	-0.49442	-0.0368	-1.30543	0.656891	1.096023	0.630109	-2.69062	0.55216	0.264892	-0.55731	-0.96909	-0.30266	1.797928	1.543423	0.494161	0.236107	-0.46691	-0.94473	0.455285	-0.20465	-0.08439	0.276214	-1.26274	1.613216	-0.4699	0.538783	-0.57959	-1.1232	1.540702	1.738794	0.056222	0.281116	-1.87319	-0.07145	0.084259	1.533626	-0.53045	-0.40144	-0.83315	-0.75976	0.076216	-0.12545	2.532217	0.521726	-0.3459
BOLA2	60148	NM_001031827.1	0.279803	-1.09929	0.691584	-1.22012	0.52147	0.77011	0.035276	1.106379	-1.02335	-1.5641	1.15261	1.489303	-1.30506	-1.13204	-0.28176	0.412121	1.041342	0.662649	0.70501	0.653726	-0.78693	0.808277	-0.25385	0.697036	-0.95554	0.697335	1.09145	0.361971	0.250762	-0.53706	0.476366	1.395819	0.944131	-0.79193	1.774657	-0.08413	-1.60677	-0.10766	1.127956	-0.74464	0.825789	0.750573	0.826301	0.894091	1.151882	0.562089	0.278938
AARSD1	60154	NM_025267.2	0.399404	0.110302	-1.09602	0.884361	0.064831	-0.16617	-0.68121	-1.14891	-1.10754	-0.81863	-0.34918	0.116156	-1.11699	-0.46544	0.508299	-0.95242	0.754438	0.466758	0.483557	0.920813	0.126495	-0.08883	0.267508	-1.49653	1.186026	-1.04205	-0.55071	0.220713	0.724351	-1.88208	-0.0217	-1.50733	-0.42442	0.901893	1.433537	0.577129	0.178365	0.962469	0.725098	-0.66151	2.897571	-0.394	0.366932	0.174938	0.004899	1.507913	0.938607
SNX26	60167	NM_052948.2	1.288165	0.549497	-2.0641	-0.74314	-0.31674	1.330955	-0.75413	-1.29039	-0.82252	-0.97119	-0.53875	2.415059	-1.03555	-1.01044	0.620817	0.00872	0.412786	-1.31307	-1.16022	-0.14516	-0.51293	-0.40964	0.753874	0.004682	0.585364	0.063474	-0.12031	0.436878	0.850486	0.034831	-0.06007	-0.23317	0.543519	-2.2403	-1.82633	0.488881	-0.96579	0.35084	-0.92873	-0.27884	1.305426	0.004562	-0.51951	0.343692	-0.95886	-0.75512	0.304053
NDN	60184	NM_002487.2	-0.40212	-0.18675	0.398698	-1.95151	0.199943	-0.64986	-0.60202	-0.23778	-0.67485	-1.36473	-0.26857	-1.26082	1.565735	1.879672	-0.49479	-0.0618	0.904073	0.392051	-0.7591	-0.72053	0.603751	-0.11645	-0.59314	.	.	-0.1573	0.002713	0.589229	-0.41486	0.514831	-1.05582	1.003889	-0.64233	1.254431	-0.85575	-0.72498	0.541643	-1.02278	0.536481	-0.26669	-2.42044	-0.72588	0.532336	-1.20096	0.805242	-0.09584	-1.08703
CXCL6	60192	NM_002993.2	0.05324	1.551605	-0.76123	0.183929	1.361166	0.348853	1.946416	0.252706	0.61644	1.269844	0.233417	-1.86573	-1.27594	0.259856	1.275008	1.467572	0.306641	-0.60954	-1.65222	-0.78016	-0.21115	0.19094	3.157444	-0.32987	-1.88375	-0.96719	-0.61623	-0.10635	0.500095	-0.43697	-0.29559	1.138841	-0.28791	-1.12778	-1.63586	-0.53954	0.366031	1.429144	-0.03486	-0.64494	-0.76082	0.33075	1.052283	-0.56602	1.451065	-0.36378	0.789935
ELAC2	60202	NM_018127.5	-0.47743	-0.25769	0.558795	-1.73502	0.352533	-0.23644	-1.69332	-0.56478	-1.6424	-1.49103	0.320181	0.398366	-0.27917	0.829452	-0.12524	-0.00147	0.936905	1.836221	0.81285	-0.78833	2.308533	-0.47738	-1.19107	-0.7028	0.534204	-1.25244	-0.27135	0.741581	-0.44978	-1.68281	0.606165	-1.48565	-1.11159	1.021566	1.521173	-0.47084	-0.49611	-1.06056	0.277695	-1.15605	2.336009	-0.27799	-0.69039	-0.77651	-0.37016	1.465642	-0.80956
C16ORF79	60220	NM_182563.2	-2.20257	0.999119	-1.17679	0.240486	-0.49946	-0.62811	0.66316	0.601639	-1.00083	-0.99295	0.346166	0.967122	-1.53219	-0.83047	0.378889	0.273303	-0.42165	0.241148	-0.73179	0.142459	0.492566	-0.2254	2.397819	0.184665	-0.61613	-0.19725	0.465643	-0.30155	1.618903	0.467462	0.16501	0.053505	-0.52408	0.409695	-0.9695	1.226042	-1.30724	1.187327	0.862531	-0.74407	-0.61888	0.15328	2.79358	0.059977	1.590627	0.406239	2.071223
RFXANK	60221	NM_134440.1	0.186118	2.236993	-0.57327	-0.07586	-1.2616	-0.03113	0.475516	0.406947	-2.034	0.904267	-0.46344	-0.71596	-1.31201	1.161943	-0.03718	0.192357	0.615039	0.959405	-1.78831	0.774073	0.427816	0.496128	1.479987	1.838051	0.617763	1.080733	-1.06169	-0.65921	0.216359	-1.20586	0.956598	-1.32732	0.178419	0.697295	2.506208	-0.51862	-1.07076	-1.00874	0.816705	0.922865	-0.17059	-0.58439	0.784699	0.737476	0.9811	-0.51581	0.610681
CASC4	60241	NM_138423.2	-0.40904	-0.17793	1.575278	2.077636	0.130285	0.133418	1.914742	0.202232	0.04927	1.586138	-2.06986	-1.46659	1.20451	-0.86798	0.49479	1.850303	0.470486	0.765564	-0.03953	8.03E-05	-0.06932	1.783035	0.107665	-0.51915	1.254152	-0.11329	0.377044	0.349448	-1.18746	0.267321	-0.48806	-1.55634	-1.67009	-0.33687	-0.46716	-1.78071	-1.03349	0.01471	-0.35455	0.167344	-0.9468	0.392007	-0.12728	-0.95114	-0.37123	-1.48143	0.04561
C16ORF52	60243	NM_173501.1	-0.706	-0.95968	0.341005	-0.02421	-1.27686	-0.69969	-0.72041	1.017252	-1.64215	-0.88269	-1.21531	-0.72152	0.666897	1.106417	1.418945	2.088865	-0.14032	1.173556	-0.05776	-0.95294	1.227574	0.937029	-0.2017	2.616862	-1.78787	0.146672	-0.42228	-0.6305	-0.63485	-1.77702	-0.66017	-0.99034	-0.54485	1.248539	-0.273	-0.5658	-0.28616	-3.01561	0.117991	0.725197	-1.71399	1.040124	-0.01502	0.213612	-0.48911	0.274363	0.721887
ANTXR1	60255	NM_018153.2	2.16276	2.008774	-0.94426	-1.17488	1.742303	-0.25168	1.126864	0.013211	1.702552	-2.09233	.	0.962934	1.056793	0.20372	1.514169	-0.54928	-0.27875	0.178739	-0.7753	0.077309	-0.58309	0.918702	0.071748	-0.54641	0.227208	-0.56673	0.587621	-0.06145	0.14061	-0.77826	1.548694	0.660911	-1.1229	-1.98653	-0.52122	2.218039	-0.37295	0.305001	0.272012	0.80429	-0.14807	-0.01996	-0.52418	-0.10407	-0.39897	-0.97922	0.535742
FCF1	60307	NM_015962.4	-0.82951	2.227007	-0.20393	-0.65032	-0.96145	1.213987	-0.07521	0.354335	-1.27992	0.795263	1.341982	0.955845	-2.7251	-0.85824	0.450228	-0.58308	0.739282	-1.48655	-0.8002	-0.2521	-1.27127	-0.24173	0.206467	1.190689	-0.45628	-0.47643	1.422185	0.652131	0.306823	-1.22893	0.527014	1.514977	1.208564	-0.02581	0.848336	0.806939	0.26627	0.125993	0.772824	0.538326	0.316076	0.895067	0.724629	0.389904	0.873216	-1.01108	0.618887
ASB3	60309	NM_145863.1	-0.19215	-0.22872	1.967219	1.675824	-0.13738	-0.75852	-1.41428	-0.52554	1.727546	-0.36677	.	-0.73641	0.215777	0.991633	-0.13259	0.805128	-0.07063	-0.56708	1.502065	0.560795	-0.27211	-0.0169	-2.12599	0.240113	1.242098	1.406994	0.333777	0.116248	-0.15789	-0.1349	-0.90955	-0.91218	-0.52368	0.852499	0.182284	-1.92965	-0.67588	-0.09545	-0.11042	1.895597	0.836156	-0.22593	-0.76068	1.932557	0.344073	0.766169	0.462299
OCRL	60324	NM_000276.3	-0.41648	-0.72343	1.049873	1.967657	0.420464	0.294524	-0.20588	-1.35142	0.332531	-0.49107	-1.83271	-3.02995	0.440273	1.174832	-0.17539	-0.07006	-0.45452	-0.55473	-0.41086	1.61766	-0.76599	0.517816	-0.63769	0.589821	1.385037	1.430688	1.213135	2.149602	-0.51721	0.461238	-0.12671	-0.79076	-1.12156	0.897528	0.487756	0.050969	0.893826	1.608375	0.288009	-0.68677	-1.67089	-0.35707	0.46093	0.619729	-0.65302	0.743532	-0.78242
C7ORF42	60326	NM_017994.4	-1.22258	-1.84501	2.545833	1.433604	0.853542	-0.43213	1.343986	-1.98294	0.154206	1.152006	-2.12417	-0.83416	0.608652	0.807713	0.115746	1.403483	1.370778	0.233244	0.487264	1.289639	1.330995	0.00755	-0.05267	0.787166	0.218735	-0.73802	0.331022	-0.29044	0.465653	-1.38001	-0.80182	-0.84523	-1.20645	0.998029	-0.96006	-1.46285	0.630284	0.230261	-0.66857	-0.43493	-0.90209	-1.68576	-0.66958	-0.39058	-1.72969	0.390537	-0.55728
LOC653171	60341	XM_926322.1	0.765898	0.52214	-0.20302	0.191763	0.104485	-1.46494	-0.22511	0.477434	0.102393	-0.7129	-0.38046	-1.33008	1.126204	-0.18345	-0.5148	0.466295	0.033579	-1.09767	2.176375	1.072124	1.381186	-1.03504	-0.22147	0.031735	0.819731	-0.10879	1.029633	0.13721	-0.46017	-0.44936	-1.20897	-0.28169	-0.66632	1.776455	1.321539	-0.27141	0.492549	-1.28398	-0.33256	0.054787	-0.54323	0.916552	-0.51855	0.344672	-0.34372	0.243913	-0.40258
MAPK13	60349	NM_002754.3	0.335183	1.170666	0.277849	-0.19052	-0.01	1.924495	1.670384	1.053678	-1.76942	-0.25815	2.349292	0.212224	-0.90452	-0.83324	1.11473	0.960775	0.493427	1.210528	-1.68788	-1.2389	-2.5301	0.06808	1.490546	0.403438	-0.30023	-0.4781	0.252385	-0.11493	-0.22403	-0.07684	-0.26126	0.439384	-0.64692	-2.08837	0.605039	0.691284	-0.72047	0.2781	0.44244	1.178284	0.59527	-0.50905	0.288479	0.746794	1.046968	-0.61975	1.520042
PSMD3	60360	NM_002809.2	0.009954	0.823865	-1.243	-1.19865	-1.11172	-0.0242	0.558019	-0.21168	-1.00409	-1.66236	0.750235	1.459798	-0.90219	-0.07936	-0.10748	-1.17417	-0.37903	-1.06141	0.731388	-0.78551	0.559987	-0.2045	-0.05356	0.697734	-0.5507	-0.9586	0.542434	-0.13475	0.007158	-0.55519	0.537032	0.960691	0.455386	-0.10301	3.243501	-1.13451	1.78879	-0.81079	-0.52325	0.306691	1.523696	1.002021	1.000117	-0.62452	2.235164	0.102487	1.165512
LOC440145	60369	NM_001071775.1	2.348825	-0.26835	1.235911	0.901172	0.525194	0.356875	2.017856	.	1.072695	1.73589	0.639916	1.414737	0.965949	-0.21763	0.193491	-1.02537	-1.3002	-0.5539	2.121133	-0.32575	2.063431	-1.26454	-0.47502	-1.34974	-1.22445	-1.42226	-0.75753	-0.73361	-1.37966	0.092913	0.082876	-1.61239	-0.53898	1.102946	-1.0426	1.007255	-1.18851	-0.15387	0.068283	-0.16562	-0.27083	2.039258	-0.35193	1.424655	-0.01231	0.477999	-0.86507
MPHOSPH8	60370	NM_017520.2	-0.84384	1.020757	-0.42576	0.93566	1.395823	0.849903	-0.19061	1.371171	0.597407	1.565974	-3.11031	-0.2803	-1.04987	-1.10265	-0.7534	0.150501	0.738706	-0.38447	0.772314	-0.12878	-0.99367	0.280529	-0.16739	-1.01299	0.81615	0.307034	0.842221	0.576823	0.110401	-1.20693	0.272727	-1.49192	-0.92034	0.363406	1.223102	0.307884	0.621905	-0.02465	-0.12151	0.793802	-0.96578	-0.714	-0.28788	0.182781	-0.63232	0.759313	0.05148
URM1	60390	NM_030914.1	0.093743	0.48893	-0.61814	-2.25276	-0.41902	-0.48963	-1.01849	-1.13045	-0.76057	-1.10847	2.4042	0.338002	-0.76052	-0.23263	0.196698	-0.54823	0.507403	0.509211	0.636435	-0.11307	0.883722	-0.82811	-0.64301	0.233371	0.304366	-0.03237	0.44809	-0.05544	1.074035	0.31483	0.543706	0.120146	0.792783	-0.02968	1.486712	0.356308	-0.03591	-0.59078	0.132938	-0.47108	0.395365	-0.01847	0.70156	0.182698	0.693013	0.859856	0.972409
TRK1	60397	NR_001449.1	-1.15412	-1.03268	-0.39749	-0.3982	-1.51981	-0.14949	-0.48194	-0.64249	0.49572	-1.24835	1.072113	1.506459	-1.05151	-0.49378	-0.44196	1.082762	0.259944	-1.10034	0.131294	0.288313	-0.71044	-0.85506	1.613747	0.528308	-2.34589	0.686526	0.898983	-1.3447	-0.34121	1.185262	0.539043	1.125685	-0.2451	-0.46488	-1.56014	0.086978	-2.04004	-1.59057	1.509232	-0.35374	2.250311	-0.51061	0.401119	1.074164	0.726984	1.129137	1.472713
RARS	60400	NM_002887.3	-0.16047	-0.97213	-1.49837	0.40196	0.63433	0.691761	-3.02908	0.178866	-1.26144	-0.11267	.	0.68281	-0.0625	0.912853	-0.72414	0.876751	0.127166	0.898902	0.051224	1.758962	0.21113	0.7176	-0.80024	-0.36909	1.0267	-1.04767	-0.84743	-0.89754	-0.2252	-1.35266	0.294017	0.529878	-0.12483	0.838829	-1.59373	0.093986	-0.64356	-1.31659	-0.51269	-1.64383	0.463338	-0.86999	-0.30383	-0.26751	-0.72566	0.550067	1.551856
ZFAND2B	60403	NM_138802.1	0.06353	1.740962	-0.78444	-0.86931	-1.2374	-0.21514	1.640496	-0.14907	-0.3999	-0.00279	1.306162	0.480957	-2.15192	-0.10673	0.014965	-1.17514	0.079971	-1.07016	-0.02641	0.102339	0.469253	0.290325	1.00211	0.242599	-0.13313	0.503619	1.258448	0.582509	1.067321	-0.3799	-0.32867	1.366371	-0.24957	-0.40336	1.814529	-0.00938	0.8532	0.70488	0.70321	-0.38167	1.0113	-0.29176	2.021528	-0.73203	1.295796	0.620017	1.547755
NFRKB	60408	NM_006165.2	-1.41555	1.571103	0.464818	0.875451	-0.73205	-0.20689	0.947278	-0.67428	-1.94773	-0.78182	0.519005	-0.47141	0.987175	1.215433	0.465421	0.576922	0.628718	0.924711	-0.39414	-0.85844	-0.78554	0.961379	0.69011	-0.832	1.701502	-0.78623	-0.36749	2.612569	-1.2725	0.137396	-1.47048	0.40947	-1.30773	0.279936	1.403448	-0.39162	0.061009	1.316598	0.371099	0.451214	-0.30568	-1.55978	-0.44603	-0.42935	-1.13739	-1.13192	-0.23224
NUCB2	60427	NM_005013.2	1.618039	-1.20238	-0.37867	0.435465	-0.80826	1.093663	0.080783	1.07081	2.972998	-0.11534	-1.73067	-1.19759	-0.89348	-0.74125	-1.89177	-0.23594	-0.6963	0.088816	0.669631	0.489065	0.578716	0.31634	-0.17125	0.293783	0.777952	-0.32594	-0.94573	-1.01091	-0.27117	-0.82964	0.079384	0.058185	0.264354	2.134861	-0.01504	-0.21733	0.712238	-1.03876	-0.38654	-0.43618	-0.46983	-0.90262	0.009571	-0.93173	-0.21128	0.841024	-0.06094
HS.163346	60433	DB027866	0.094348	1.65255	-1.6042	0.136364	-1.36875	1.492441	0.870265	1.359202	0.517389	2.096216	-0.86406	-1.37727	-0.71332	0.618357	1.134187	2.616057	-0.29675	-0.66206	1.72808	-0.20296	-0.13797	-0.20409	1.519695	-0.78704	-0.69611	0.160145	-1.00644	0.993385	-0.97917	0.981619	-0.27582	0.930143	-1.52315	0.853315	-0.75453	0.061187	-0.00714	0.70763	-1.08195	0.115779	-0.76674	-0.07385	-0.82894	-0.06466	0.297626	-0.23472	0.411665
PLOD1	60437	NM_000302.2	-0.43672	0.65489	0.223952	0.463991	0.874779	0.064212	1.588825	-0.76973	-1.10989	0.178212	0.718109	1.573015	-0.47109	0.917359	1.735986	-0.07247	0.111101	0.109271	-1.85233	-0.43087	-2.1313	0.984284	2.484884	0.490858	-0.25664	0.807028	0.268431	1.101459	1.631286	0.453371	0.978663	1.243542	-0.32666	-2.22658	-0.19552	0.54158	-1.45691	0.667486	-0.41813	-0.48099	0.309394	0.265607	1.083995	-0.34213	0.826446	-1.20749	1.733164
OTUD5	60463	NM_017602.2	-1.53509	2.437205	-0.18928	1.436137	0.099149	1.280899	0.479558	0.015365	-1.4819	-0.51071	1.416267	-1.38278	-2.66996	-0.71359	-0.00193	-0.54674	0.170574	-0.63164	-0.45603	-0.47002	-1.26514	-1.17375	1.059858	-0.35884	-0.30495	0.603884	0.132997	1.989784	1.180065	-1.03364	0.331413	0.552466	0.274746	0.809807	0.893555	0.217402	-1.21298	0.246111	1.166779	-0.80258	1.676712	-0.62714	1.458709	0.257032	1.384165	0.352308	2.03437
STX11	60470	NM_003764.2	-0.33979	1.112508	-0.20523	0.797304	0.164879	-0.21329	1.177488	-0.13686	0.334766	1.044268	-0.16515	-0.18401	1.075135	0.122392	3.015766	0.417615	-0.91738	-1.26308	-0.61827	-0.36207	-0.59534	0.443751	-0.75832	-0.21749	-0.13857	0.644759	0.537656	0.119145	-0.43774	-0.39535	-0.60203	1.920951	-0.77387	1.091788	-0.67062	0.299267	1.336689	0.383375	0.178512	0.713672	-2.10859	0.942158	-0.97878	0.935837	0.155261	-0.9985	-1.26607
RIOK1	60500	NM_031480.2	0.29759	-0.35683	0.168131	-0.79284	1.162842	1.420951	-0.05428	1.725546	-0.43427	-1.41186	-0.47266	2.348855	0.590545	0.213475	0.819186	-1.07612	-0.15991	2.192716	-0.9762	0.844496	-0.81679	-0.58495	-0.50656	-2.35073	0.467181	0.723988	0.040992	-0.31025	1.032395	0.377505	-0.19256	-0.14793	-0.94915	-2.4395	-0.14454	-0.17643	-1.39644	-0.39318	0.386459	-0.07981	-0.61005	-0.35443	0.221328	-0.96788	-0.83192	1.790063	-0.07901
CTBS	60504	NM_004388.1	0.784874	0.199978	0.468237	1.750156	0.363117	-0.5527	2.117275	0.217132	0.210831	1.162278	-1.74581	-1.47548	1.293666	0.8816	2.041943	0.668992	-0.03638	-0.18272	-0.87899	-0.41939	0.610219	0.738026	0.747946	-0.92277	0.250035	0.256627	-0.07598	0.733482	-0.6125	0.318176	-0.03265	0.518343	0.376614	-0.56188	-1.27439	-0.1607	0.49817	0.619826	-0.98075	-0.20526	-1.2622	0.8396	0.277676	-0.45596	0.985926	-0.65685	-0.89615
HS.126889	60523	AK095534	8.37E-05	0.072047	0.339355	0.305663	-3.02657	-1.05925	-1.556	0.186451	-0.23017	-1.05201	-1.78797	-0.12819	-1.27822	0.506158	0.781346	-0.19384	-0.62496	0.762132	-1.6928	0.351274	-1.00761	2.679218	0.096414	0.712097	0.288621	2.116272	1.571321	0.160709	-1.09374	-0.89493	-0.72046	1.488371	1.201841	-0.36466	0.032255	0.515177	-1.89661	-0.36477	-0.24428	-0.03123	0.708204	-0.90719	-1.22937	-1.15413	0.829076	0.691332	0.599607
DENND1A	60524	NM_024820.2	0.561375	-0.16835	2.176182	-0.36559	0.124518	1.200517	1.055918	-0.33928	-0.27226	0.323495	-0.67804	-0.82911	1.058239	-0.25298	1.163268	0.12644	-0.57122	-0.08001	-2.46592	0.570662	-0.4179	-0.00374	0.068108	1.357887	1.558893	-0.30009	-0.21937	-0.39759	0.652995	0.58708	1.141519	1.533782	-1.08346	-2.72289	-0.64246	1.142434	-1.80845	0.804181	0.898262	-0.66287	0.233291	-0.30357	-1.07637	0.800414	-0.18506	-0.79513	0.958728
NAT14	60537	NM_020378.2	-0.58241	0.754976	0.029826	-1.05993	2.110156	-1.61219	0.481771	-0.83423	0.98384	-0.3156	1.456341	2.986714	1.228544	-0.80542	0.212492	-0.8331	0.071654	-0.41288	-0.38497	0.891958	-1.23053	2.014341	0.702036	-1.59431	-0.40193	0.601423	1.14987	0.373063	0.729172	1.773248	0.442366	-0.05371	-0.89909	-0.09485	-1.08196	-0.27362	-1.77183	0.532074	1.315221	-0.47315	1.851273	0.0122	-0.45513	0.253848	1.354037	-0.26405	0.571782
NDFIP1	60553	NM_030571.2	0.687317	-1.54227	-0.08529	0.369128	-1.24703	0.095113	-0.09359	1.02743	2.803226	0.975341	-2.52324	-1.57467	0.357696	0.311221	0.06756	0.634421	-0.63292	-1.6337	-0.84225	1.210521	-0.16529	-0.42929	-0.63238	-1.11575	1.330066	-0.56013	0.221464	-0.44905	-0.73631	-1.03464	-0.26787	-2.01473	-0.27565	-0.35606	-1.45773	-0.37957	0.583621	-0.12048	0.84783	0.783855	0.092124	-0.42635	-1.78123	0.043767	-1.0756	-0.64309	-0.10093
PLXNC1	60554	NM_005761.1	-0.14088	0.987894	0.856887	1.92871	0.280777	-0.01554	2.296983	0.440289	0.052696	1.042097	-1.8368	-1.29771	1.265046	1.326127	1.705651	0.790848	0.410446	0.036734	-0.36388	0.133255	-0.25311	-0.82582	0.014739	-1.1376	-0.04694	-0.33401	0.122155	0.408577	0.157842	0.176968	-0.21059	-0.27887	0.404556	-0.33154	0.130059	-0.4402	-0.20166	-0.67109	-0.73674	-0.1025	-1.89299	0.975837	-0.90965	-0.22148	-0.0575	-1.18629	-0.88924
DNAJB14	60594	NM_001031723.1	0.523861	-1.12238	1.01564	1.058388	-0.08523	-0.10871	0.391762	0.815382	0.831526	2.063071	-1.42251	-0.70596	1.827316	0.504892	0.153415	1.192159	-0.98297	0.79797	1.242453	-0.26875	1.054251	0.022122	-0.53723	-1.97979	-0.39842	-0.37923	-0.54581	-0.71303	-1.10192	-1.04523	-0.34869	-1.58755	-0.39759	0.102264	-2.33387	-0.32048	-0.1675	-0.57326	-0.00068	0.119748	-1.32874	0.000814	-1.18138	-1.22905	-0.82175	-1.02254	-1.11124
LOC388335	60598	NM_001004313.1	-1.0471	0.49829	-0.9853	-0.08481	-0.00332	-0.19162	-0.29788	0.432434	-1.55554	-2.143	1.397074	-0.21496	-1.56628	0.184221	0.240991	-0.27104	0.519574	0.013043	-2.3489	-0.4504	-1.76706	1.048798	0.283848	1.25787	0.599519	1.251136	1.437381	0.416966	0.9721	-0.99642	-0.4284	0.706741	-0.64497	-1.48273	0.324176	0.63605	-0.38681	1.205444	1.354448	1.044056	-0.60461	-0.21053	-0.38728	-1.04393	0.293485	-0.46461	0.430351
AFG3L1	60609	NM_001031805.1	-0.80628	0.893353	0.561118	0.729674	-0.49132	0.63074	0.206383	1.108954	-0.05134	-0.2605	0.62309	0.116405	2.275897	0.726646	-0.23903	0.425838	-0.14531	-0.05821	2.515397	0.518808	-0.37677	0.089538	-2.28441	1.623895	0.348547	-0.95732	-0.23581	-0.36019	-0.12124	-1.29698	-1.20535	-0.06053	-0.58492	2.243115	1.155262	0.140382	-0.65979	0.282413	0.595085	-0.12732	0.185411	-0.10726	-1.52913	0.656369	-0.1583	0.172888	-1.23866
KLRF1	60619	NM_016523.1	-2.52048	-0.64632	1.181678	0.026798	0.664958	0.83004	0.745091	0.374499	2.085007	0.69758	1.036126	0.429476	-0.84582	-0.22492	-1.00537	-1.44485	0.030662	0.500905	-0.33424	0.257701	-1.50472	-0.67628	0.692011	1.591877	-1.19388	1.402323	1.195357	-0.70735	-0.41967	-0.74599	0.928487	-0.10709	-0.28496	-0.02347	-0.21655	0.14099	1.241505	0.278481	-0.68604	-1.74989	0.999287	-0.11962	0.24509	-1.91975	1.753218	0.634801	0.479045
GLA	60630	NM_000169.2	-0.48678	0.408871	-0.21032	0.169092	-0.16259	1.544456	2.084671	1.268359	0.08673	-0.3132	-1.13783	0.362214	-0.11274	1.919615	1.276114	0.370161	0.472083	-0.3016	-1.71004	0.044217	-0.47991	1.719561	0.013057	1.334622	1.21354	0.77362	0.58931	0.262651	1.286515	0.368431	0.381962	1.397033	0.461687	-2.2562	-0.30594	0.216329	0.716928	0.506535	-0.70773	-0.46654	0.279767	0.270389	-0.14149	-1.00303	-0.01496	0.191068	-0.6817
FAM18B	60634	NM_016078.4	0.410147	-0.44286	0.552308	0.932376	0.687484	-0.23821	0.497739	0.464222	0.425652	1.587859	-2.58694	-1.88776	1.829283	0.627612	0.656458	1.040721	-0.45701	0.308321	0.444102	-0.76487	-0.23905	0.811228	-0.24973	-0.41986	0.00762	-0.68584	-0.41848	-1.20989	-1.09976	-0.77701	0.042019	-0.925	-0.88562	-0.70627	-0.55401	-0.40385	-0.69038	-0.89045	-1.22179	0.359341	-1.37188	-0.03055	-1.11224	-0.90747	-0.43475	-0.38617	-1.97072
GPX1	60647	NM_201397.1	-1.19338	1.867822	-0.51478	-1.37794	-0.49115	-0.23958	0.412492	1.569813	-0.45822	-1.42775	3.398852	0.678052	-0.08808	0.455638	0.724588	-0.73635	0.392029	-1.45327	-0.31606	0.160585	0.453054	0.46213	-0.82647	1.333205	0.510995	-0.33454	0.326573	0.252249	0.263224	0.079965	-0.23806	0.671125	-0.60142	0.700954	1.319685	0.204008	-0.24798	0.602466	0.268572	-0.02756	0.53057	0.977237	-0.48189	-0.89528	1.264582	0.068319	0.601584
PRR7	60653	NM_030567.3	0.112931	2.14823	-0.62055	-1.1564	-1.42417	0.819171	-1.69818	0.116352	-0.43499	-0.39262	2.134732	-0.05021	-1.19153	-0.95654	0.12994	-0.21208	0.382953	-0.06115	-0.62425	-0.05676	1.52099	-0.55467	1.063165	-0.26542	-1.51746	-0.06873	-0.37412	0.400472	0.310924	-1.50171	0.984948	1.193529	-0.55309	1.51523	-0.16363	0.338973	-0.30475	-0.10258	-0.79882	-1.53726	0.499871	-0.21639	1.36867	1.950553	1.095572	-0.15052	0.741197
LXN	60670	NM_020169.2	1.013827	-1.29173	-1.53891	0.644449	-1.12712	0.219533	0.715994	-0.48654	2.007535	1.85161	-2.03349	-1.52659	-0.0421	0.169677	1.547296	1.66027	0.385761	-0.44346	0.484745	0.348105	1.270152	-0.3526	-0.06763	-0.5523	-0.85514	0.680703	-0.63451	-0.46686	-1.1033	0.324285	-0.93372	1.019661	0.545154	0.020642	-2.15069	-0.00347	0.341123	2.438848	-0.13047	0.603958	-3.06632	-0.90366	-0.33401	-1.52913	0.788768	-0.56324	0.087269
ZNF217	60672	NM_006526.2	0.062019	-0.15412	0.47381	1.880526	-0.15985	0.419128	1.295728	1.038164	0.149532	1.028501	-1.55714	-1.52354	0.947087	0.988573	0.395427	1.076757	-0.38084	-0.72437	-1.60274	-0.93769	-1.01576	1.053741	1.523621	-1.07741	0.221383	-0.60424	-1.5058	-0.61522	0.499706	-0.81835	-0.71756	0.671633	-0.87605	0.514694	-0.81372	0.075998	-0.25847	0.827289	0.248233	0.488793	-1.8184	0.649218	0.068393	-0.28448	-0.4109	-1.31325	-1.80041
LOC641705	60682	XM_925793.2	-1.82203	0.925871	-0.36136	0.872667	0.24983	0.298776	-0.69427	-0.4303	-1.50793	-0.26598	0.868586	3.259584	0.539544	1.376912	0.054614	0.184324	1.128289	-0.21587	0.344196	-0.75367	-1.10607	0.709497	0.235915	0.567379	0.643284	0.297106	0.137231	0.31822	0.312041	-0.40858	-1.08816	0.161971	0.341946	-1.16574	-0.79741	1.435037	-0.13156	-0.49031	-0.96444	-0.60245	-0.1711	-0.5013	-0.50546	0.570275	0.79502	-0.4978	-0.3386
AAAS	60689	NM_015665.4	-0.70604	1.300461	-0.28175	-1.33933	-1.05983	-1.07247	-1.6276	0.818929	-0.99623	-1.05782	0.877205	-0.69668	-1.83322	-0.15464	-0.63963	-0.76227	-0.36762	-1.37291	-0.96124	-1.18311	-0.68136	-0.17731	-0.01646	1.084684	1.183537	0.745144	-0.42679	-0.64622	0.837608	0.422157	2.104771	1.851801	1.664865	0.386573	-0.15717	0.949441	0.354825	0.918768	0.333362	0.476866	1.006385	0.507772	1.670149	0.892507	0.086777	1.337652	0.174978
RELL2	60703	NM_173828.3	-1.00735	0.955673	-0.66934	-0.50596	-1.07239	-1.99553	-1.61452	1.317213	0.978515	-1.2018	1.489722	-1.10627	-0.40467	0.715287	1.546556	0.350275	-0.19897	-0.26256	1.226993	0.292959	0.179242	-0.50776	-0.18088	-0.35409	-0.7023	0.278065	-0.2529	0.617799	0.279801	-0.88368	-0.58558	0.27264	0.254472	1.391236	0.241742	-0.08259	0.941613	0.439156	-0.27053	-0.87995	0.057786	-0.79464	0.011895	0.680478	0.420058	1.595732	-0.31371
SDCCAG3	60706	NM_001039708.1	1.368815	-0.42013	0.293528	1.51048	1.893043	1.461371	-0.67885	-0.04969	-0.94064	-2.09374	-0.04951	0.255281	-0.56958	-1.82371	0.312085	-0.68774	1.647768	0.320823	0.832882	0.607539	-0.57673	0.454322	0.12195	0.197186	2.255394	-2.07512	-0.14492	-0.38966	-0.29233	-0.82145	-0.21865	-3.10015	0.708072	0.089414	1.794313	0.005393	1.484044	-0.61623	0.781734	0.664252	0.265198	0.315681	-0.34368	0.856671	0.737122	0.179879	-0.00294
DPP8	60707	NM_130434.3	-0.81898	-1.32211	-0.05673	0.767097	-1.04995	-1.15394	0.205484	-0.73819	1.268932	1.278881	-0.06367	-1.87677	1.214713	2.308321	-0.39563	0.904583	0.486032	-0.29427	2.422844	-0.33296	1.002024	0.459171	-0.48462	-2.45434	0.596107	-0.76581	-0.03785	-1.45977	-1.20252	-0.60654	-0.15016	-1.45578	-0.12473	1.299492	-1.41434	-0.98976	-0.53911	-2.00585	-0.11773	-0.51416	-0.92088	-0.65276	-0.01922	0.212087	-0.96839	0.529722	-0.25045
KCNJ2	60719	NM_000891.2	0.418953	2.932302	-1.20702	0.376219	-0.52961	0.287497	0.443717	0.265383	-1.45945	-0.48357	1.33037	-0.37316	-1.75784	0.279055	0.704816	0.143859	-0.03007	-1.52523	-1.45717	0.340081	-1.11985	0.729307	0.62482	1.125346	0.288029	1.158778	0.392888	0.09836	0.244945	0.345204	0.454464	2.2415	0.696509	0.227143	1.021625	-0.14762	-0.51331	0.874962	0.503941	0.728097	-0.10774	0.673441	1.10209	-0.07012	1.710402	-0.79904	2.00054
GUSBL1	60722	NR_003504.1	-0.50369	-2.04216	0.086576	-1.92578	-0.494	-0.03192	-1.29874	1.040796	-1.29148	-0.8806	0.426182	1.234862	-0.12589	0.694318	0.218794	0.496896	-0.07228	1.23596	1.071363	-0.43279	1.683048	-0.84211	-1.5891	0.398257	1.290242	-1.86822	0.251611	0.864639	-0.37223	-1.57005	-0.31655	-1.30491	0.740352	0.678596	1.13563	-0.82501	1.190926	0.428298	0.276697	1.184265	0.963384	-0.66122	-0.13479	-0.44335	-0.26162	0.609601	-1.30247
CENTB2	60746	NM_012287.3	1.213951	-0.25486	0.097401	0.597003	-1.53899	-0.99463	0.454715	-0.11482	0.858745	1.189955	-0.69981	-2.44757	1.197211	0.494462	0.444963	1.888013	-0.86219	-0.91386	-1.02516	-2.08683	0.672889	-0.06097	-0.58644	-0.2393	-1.05761	0.496476	-0.49828	-0.36664	-0.29684	-0.18044	-0.58389	0.157176	-1.09132	1.592177	-2.379	-0.45094	0.426028	0.780334	-0.66845	0.408604	-1.83903	0.748347	0.39174	0.112202	0.917013	-0.48248	-0.47933
FBXL12	60768	NM_017703.1	-0.29745	0.88627	-1.8532	-0.31357	-1.37676	1.674011	3.003372	-0.62407	-0.36322	-0.3562	0.657517	-1.7594	-0.82843	0.94554	0.615401	-0.32777	0.026702	-1.56249	-0.71022	-1.21507	0.043599	0.182782	2.145456	1.429853	-0.11784	-0.21406	-0.54139	-0.54644	0.449809	-1.07687	-1.26347	0.871849	0.688014	-2.08776	-0.80034	0.247371	1.94516	-0.82879	0.472832	0.262547	-0.40659	1.728243	-1.26575	-0.04046	1.801326	-0.26158	0.002681
NCF2	70008	NM_000433.2	0.584489	1.279324	-0.155	0.646021	-0.06832	1.059734	1.624999	0.277157	-1.4825	0.187683	-1.33672	-1.07195	-0.47208	1.067333	0.783689	-0.48401	0.170322	-1.23662	-1.68639	-1.79801	-0.86336	1.0146	1.135377	-0.30629	-0.55307	0.147999	0.122716	0.006411	-0.23829	-0.62214	-1.08812	-0.51244	-1.15265	0.863093	1.466991	0.564975	0.614024	1.154552	0.12785	0.213459	-0.6466	-0.25801	1.731414	0.330939	1.184441	-0.7914	1.379315
SFRS14	70019	NM_014884.2	-2.56975	-0.8291	-0.19718	-0.8073	-0.35365	-0.31898	-0.79197	1.364434	-1.80691	-2.0029	0.201118	0.483662	-0.24226	-0.73237	-0.11751	-1.47356	1.613964	1.5334	-0.98941	0.22648	-1.04336	1.354153	1.177968	0.401516	0.429643	0.587182	0.286435	1.493078	0.178076	0.100376	0.068901	-1.38992	0.205161	-2.83442	-0.70651	0.646833	-0.66903	-0.19102	-0.44319	-0.00682	1.76296	-0.31096	-0.456	1.214434	0.188923	0.092264	0.106405
SYNGR1	70026	NM_004711.3	-0.22597	-0.32419	-0.0038	0.40323	0.552786	-0.69098	-0.44198	1.115624	0.539585	0.447488	0.5105	-1.28775	0.01385	1.111407	1.25644	-0.2059	0.106099	-0.93081	-0.65034	0.288726	1.804273	-1.91569	-1.01969	1.736104	-0.14369	0.980956	1.296332	0.642497	2.030083	0.238822	0.723635	-0.65032	-0.63146	-2.01532	0.597063	1.277165	-1.73373	0.803178	0.499659	0.196529	0.061382	-1.78638	0.825232	0.288755	0.084531	1.388599	0.838299
CLUAP1	70037	NM_015041.1	0.985271	-0.29999	-0.61333	1.789108	-1.11067	-0.1602	-1.75923	1.312443	-1.74287	-0.95265	-1.31615	-2.07471	0.601195	0.086529	0.440482	0.382024	1.441139	0.14277	1.824546	-0.4422	-0.67985	1.638135	0.65042	0.591381	1.098191	-0.71247	-0.45137	0.592804	-0.00046	-1.58154	-0.8977	-1.00763	-1.63419	0.802597	-0.32103	0.749398	-0.06874	-0.9279	0.358588	0.525272	-0.24928	-0.50077	-0.25104	-1.16806	-0.79083	-0.22187	-1.0395
UPF3A	70041	NM_023011.2	-0.91167	-1.37811	-0.11439	0.863575	2.439623	0.071443	-1.31448	-0.08916	1.909412	0.655106	-1.50303	0.920495	0.524527	0.401605	-0.31689	0.100221	-0.32409	1.901442	2.512977	0.89415	-0.17791	0.35394	-0.84566	0.081003	-0.49046	-0.07878	-0.76712	-0.44202	0.392829	-0.67169	0.39861	-1.86099	-0.53285	0.637308	-1.25392	0.259008	-0.58843	-1.48832	-0.23194	0.192447	0.404222	-0.17782	-1.04685	-0.70851	-0.76746	1.437205	-0.15719
JTB	70044	NM_006694.2	-0.47586	1.921282	-1.63861	-0.38644	-0.41175	-0.85348	0.092727	0.440856	-0.2384	-0.37104	2.831322	1.519841	-1.33184	0.32825	1.271306	0.174365	-0.24926	0.266889	0.154611	-0.42783	-1.09995	-0.32228	0.866682	0.781183	-0.47794	-0.13808	1.126019	0.435156	0.596943	-0.46262	-0.25458	1.167421	-0.79795	0.52363	0.858166	0.26987	-0.51527	1.362825	0.324082	0.281117	0.22289	0.082976	1.294514	-0.51159	1.412592	-0.22084	1.0123
TSLP	70053	NM_138551.2	1.200493	2.985361	-1.78721	-1.62054	-0.64522	1.048284	0.877061	-0.18581	-0.00204	0.371756	3.401541	-1.09764	-0.02708	-0.32892	1.149811	-0.10197	1.816757	-0.40025	-0.17464	-0.85096	0.734587	-0.76415	-0.44432	-0.52408	-0.8385	-1.09219	0.798467	-0.9476	0.63297	-0.8188	0.253886	1.382535	0.306899	-0.8133	-1.13773	0.265023	-0.19245	-0.07455	-0.57234	1.00542	2.120061	1.500749	2.008266	0.501736	0.347232	-0.51702	0.120481
GRINA	70070	NM_000837.1	0.274248	0.913241	-0.3287	0.205981	1.084929	0.614622	0.343537	-1.15012	-1.2564	-0.35249	3.218458	0.647503	-1.6531	-1.04629	0.352783	-0.82111	-1.16381	-1.32726	0.050238	1.318678	0.091212	-0.49066	-0.026	0.934716	-1.26056	0.910132	0.641304	-0.22176	0.208598	0.667798	0.347756	0.849112	0.404329	2.338542	1.570118	-0.62898	-0.55076	0.745778	0.033131	-0.24203	0.450155	0.802407	1.572803	0.514658	0.269177	0.084531	1.029211
POLR2J4	70092	NR_003655.1	-0.14497	0.997356	-0.02475	0.864683	0.023143	0.456678	0.728471	0.022964	-0.0866	1.3658	0.578625	0.919314	-2.8965	-2.05137	-0.79006	-1.59425	-0.65628	-1.55477	-0.50098	-0.55883	-1.83004	-0.62033	0.238451	0.224586	-0.31254	0.223152	1.336858	0.189274	1.103141	0.333791	-0.27079	0.574715	0.265151	0.588133	0.2854	1.238276	-0.93135	0.618832	1.249195	-0.15235	0.839591	0.950435	1.08114	1.319126	2.849991	0.595209	2.09456
TCL1A	70110	NM_001098725.1	1.829028	-0.24592	-0.02623	-1.24792	-0.89198	0.466599	-1.08274	-0.18777	-0.71124	-0.17293	0.178391	2.0962	0.208225	-1.62061	-0.8215	-0.7614	0.48875	1.574871	0.229674	-1.89855	-0.17992	0.973687	-0.45002	0.117918	-1.90524	-0.85522	-1.64286	0.515086	-0.65863	0.342001	0.121821	-0.88429	0.075998	1.619464	1.517007	0.766498	0.266823	0.776059	0.82578	2.546842	-1.16826	-1.3292	-0.18935	1.384981	0.950387	0.195716	0.916549
PRKX	70139	NM_005044.2	0.109782	0.605966	-0.40556	-0.81693	-0.83711	1.020421	-2.41302	0.715368	-1.64122	-0.1269	1.527729	-0.6662	-0.85924	-1.50303	-0.11447	-0.91751	0.839242	0.749825	1.200394	0.600621	-2.12234	0.480454	-0.28187	0.150784	-0.73219	-1.33862	-0.20568	1.906066	0.653662	-0.16223	0.131766	-1.06245	-0.78376	0.024881	0.874955	-0.69879	1.294072	0.822452	0.870933	0.203002	-0.59611	-1.95621	-1.48853	1.477215	0.472321	-0.91971	0.580786
PKD2	70161	NM_000297.2	-0.84527	-0.80104	0.651687	-0.16107	-1.43523	-0.06807	-0.64122	-1.58257	-1.05399	0.099983	-2.43359	-0.50258	2.093047	0.051535	-0.30789	2.43954	0.279684	-0.42954	0.105244	1.633983	1.185185	-0.35573	-0.55326	-1.1648	0.641533	-0.09128	-0.74786	-0.41776	-1.3307	-0.996	-0.05046	0.208143	-1.25754	0.86912	-1.42998	0.392787	-0.00989	0.409605	0.063298	-0.67963	-0.08285	0.497544	-0.3378	-0.9566	0.229264	-0.13882	-0.4675
TDG	70162	NM_003211.3	0.116509	0.995826	-1.11831	-0.59175	-0.82903	0.001248	-0.59817	-0.42602	0.211179	-1.19567	-0.37086	2.07685	-0.18701	0.038492	1.374675	-0.91843	0.505175	1.598806	0.440355	-0.33902	-0.32106	0.470652	0.738205	0.531455	-1.20174	1.030044	0.971393	0.483802	0.447488	0.505691	1.088769	1.125598	-0.12283	-0.54923	-1.54732	-0.2153	-1.87434	-1.4101	-0.34884	-0.32063	0.264326	0.210608	-0.04001	-0.22288	0.846	-0.03585	0.971778
LY96	70167	NM_015364.2	0.482537	2.119664	-0.05393	1.326015	0.060049	1.303643	1.798647	0.887234	-0.06225	-0.39292	0.584549	-0.22388	-0.92475	-0.19612	1.282848	1.040294	-0.29657	-1.56998	-2.11113	-0.20122	-0.6079	1.005001	0.536522	0.712942	-1.06209	0.869766	-0.31142	-0.78451	0.028834	0.151007	0.193274	1.954479	-0.40546	-0.05665	0.282583	0.457012	0.340572	1.259666	0.38927	0.321141	-0.18307	-0.13452	1.495484	0.144776	1.850815	-0.49898	1.656364
MED29	70168	NM_017592.1	-0.32252	0.398268	-1.07996	-1.44141	0.423288	0.386326	-0.13236	-0.41522	-0.89518	-0.53787	-0.06108	-0.07789	0.963376	-0.20749	0.40652	0.418142	2.086109	0.156192	-1.27594	-0.1432	-0.96677	-0.08799	1.162263	0.590986	0.692964	0.929484	0.160673	1.332493	1.335157	0.903929	0.944524	0.023968	0.451984	-2.93387	-0.23792	1.753038	-2.41757	-1.22295	0.116795	-0.47502	0.811606	-0.87134	-1.63555	-0.23587	-0.59665	-0.62464	1.223972
NAP1L4	70181	NM_005969.3	0.409362	2.663353	-0.49194	-1.80168	0.165265	0.038486	-2.5867	0.847199	-0.04986	-2.37413	0.779078	0.96026	-0.08094	0.19645	-0.38247	-0.85819	0.859117	0.363929	0.704315	-0.09544	-0.22079	-1.2235	-1.00569	0.005999	0.327365	-0.11837	1.282533	0.928861	0.561775	-0.59068	-0.39091	-1.98497	-1.51033	-0.05793	1.175953	0.362438	1.192707	0.104284	-0.24736	-0.58556	1.004525	-0.18364	-0.23455	-0.75766	0.590402	1.393926	1.214912
AGGF1	70239	NM_018046.3	0.451804	-2.47443	-0.34326	-1.05911	-0.03268	-0.50877	-0.45905	-0.95799	0.604896	-0.91113	-3.10827	-0.22841	0.607718	0.631471	0.416243	0.564746	0.452418	0.27479	-0.50963	-0.20874	-0.08014	-0.44955	-0.21776	-0.27021	0.070684	-1.01002	-0.54105	1.135591	0.428259	0.474795	0.333622	-1.22295	0.505288	-1.26828	-2.61882	0.564469	-0.52015	0.466404	0.216106	-0.19346	-1.29706	-0.10471	-1.05617	-0.4198	-0.57554	0.569418	-0.53099
C19ORF29	70243	NM_001080543.1	-1.58547	0.002601	-1.43436	-1.93389	0.443128	-1.75843	-1.14531	-0.79972	-1.41957	-2.31999	.	0.155871	0.649146	0.624702	0.980795	1.137379	-0.32537	0.877512	0.664377	0.541048	1.062049	-2.46002	-0.31191	1.350533	-0.69979	-0.65237	-0.22948	0.20787	-0.51356	0.022393	-0.32167	-0.66364	0.890546	1.407945	-0.13522	0.820492	0.495257	0.259539	-1.37728	-0.36196	-0.14376	-0.38815	0.136111	-0.39036	0.318428	0.975632	1.257477
OR4M1	70255	NM_001005500.1	1.118478	1.443726	-2.15605	-2.23928	-0.12198	-0.55523	1.98438	0.376358	0.267367	1.148202	2.49444	2.278414	-0.90157	0.257158	0.553556	-0.12311	-0.58563	-0.37396	0.181372	-0.29646	-0.66836	0.453083	0.419803	0.335186	-0.52352	0.350579	0.225784	-0.18444	0.499267	0.548753	-1.28678	1.141181	0.368691	-0.34117	-0.66784	0.917413	-0.35029	0.566567	-0.16665	1.659245	0.800119	0.840192	0.194827	0.838859	0.169849	-0.99031	0.657453
MGC39900	70270	NM_194324.1	-1.36941	0.396402	0.477483	-1.78376	-0.32869	-0.17237	-1.66055	0.577324	-0.32594	-0.63291	-1.77506	0.614836	-0.35152	-0.2279	0.172968	0.831465	0.36672	0.719134	-1.92054	0.427961	0.137403	0.983437	1.476405	.	-1.16374	1.589045	0.2264	0.317589	0.573761	0.055537	-0.13192	2.606376	-0.53631	-0.24388	-0.74515	0.579023	-1.29774	-1.31423	1.540467	0.702146	-1.23503	0.097127	-0.84652	0.250345	0.290279	-0.78761	0.626803
LOC441743	70286	NM_001045548.1	0.696992	0.517114	-0.75427	0.257764	0.110642	0.117633	-0.4387	1.227392	0.903597	0.064627	1.142812	1.102423	-2.25325	-1.5935	-1.44388	-0.68946	-0.91451	-1.77776	-0.31764	-1.46649	-0.42223	-0.70582	0.238258	-0.03615	-0.71694	-1.08127	-0.91653	-0.22881	-0.23956	-0.77255	0.018149	0.231814	0.925797	0.200168	0.289465	0.818052	0.529825	0.637934	1.453845	1.874731	1.574229	0.646943	0.825732	1.208805	0.108149	0.138181	1.245207
LYPLA1	70300	NM_006330.2	1.179609	-0.45358	0.133164	0.169687	0.921268	-0.92191	-1.08112	0.304009	-0.20199	0.620036	-1.52664	0.167304	2.035785	2.604489	1.669679	0.97074	0.424144	0.941519	0.183813	-0.92678	-0.06897	0.860491	-1.05895	0.901027	0.639555	-0.73978	0.755839	-0.47479	-1.04492	0.001479	1.011073	-1.96441	-0.77741	-1.66901	0.033549	-0.77	-0.08483	-0.89353	-0.29397	0.346824	-0.57424	0.973155	-1.45412	-0.79804	-0.42883	-1.02116	-0.98416
SLC26A10	70301	NM_001018084.1	-0.57788	0.131256	0.995423	0.85333	-0.46232	-2.94778	0.520004	1.622583	0.901534	1.037607	1.877963	1.78664	-0.18858	-0.04957	0.314611	0.509019	-0.7745	-0.12707	-0.97028	-1.00113	-0.75771	-0.12266	-0.00251	0.313522	-0.15953	0.426993	0.377042	0.590591	0.339586	-1.44429	-0.86555	0.414111	0.218332	1.332659	-0.06582	1.725746	-0.42863	1.249384	0.185646	-0.02193	-0.36072	0.085315	0.081543	-0.45067	-0.19611	-0.54141	0.351144
FRAT1	70343	NM_005479.2	0.495883	1.592621	0.433542	0.357176	-0.33178	0.68593	1.994975	-0.19757	-1.15909	0.533642	1.467125	0.013908	-0.3616	0.769085	3.16825	0.58261	1.108756	0.13586	-1.12925	-0.52539	-1.06549	-0.79166	1.678404	-0.28627	-1.11092	-0.09182	0.392454	0.396987	0.001642	-1.05564	-1.64529	0.580842	-0.63611	-0.03471	0.564427	-0.79883	-0.34985	0.814872	-0.23466	0.647853	-1.24076	-0.38129	0.70847	1.411327	0.112825	-0.94676	0.975564
ARL5A	70364	NM_012097.3	1.074573	-2.21137	1.417519	0.055872	0.934529	0.502433	1.516649	1.620925	0.78076	0.676022	-1.81901	-0.05215	-0.04281	0.988859	0.769243	-1.31249	-1.16682	0.994473	0.454644	-1.22601	-1.10839	0.37532	0.569559	-0.00011	0.119794	-0.78825	-1.31696	0.833809	-1.34399	-0.04632	-0.698	-0.73931	0.68516	-1.55595	0.385534	0.077048	0.100532	0.669338	0.933017	-0.31853	0.124391	-0.23429	-0.58815	0.156347	0.344965	0.231344	-0.0609
CD8B	70386	NM_004931.3	0.832068	-0.06452	-0.88009	-0.16804	-1.4179	-0.09469	-1.58799	1.637032	1.09916	-0.27972	-0.82873	-0.19938	0.143415	-0.73483	-0.8135	-0.70151	1.042834	-0.20539	-1.4895	-0.44463	-1.37248	0.569342	0.903177	1.244468	0.013408	-1.53408	0.228363	-1.50809	0.30149	-0.43464	0.942677	1.422548	0.875555	-0.09259	2.301709	1.653376	-0.16614	-0.477	0.154426	0.087925	1.513216	-1.36214	-0.1712	0.653387	-0.99145	0.309579	-0.63685
LOC642178	70398	XM_936332.1	1.957941	-0.14254	-0.40036	-1.37129	-1.03335	-0.05008	-0.57874	0.521328	-0.38552	-2.02711	0.212524	-0.58827	-1.9264	-0.1202	-0.80789	1.844994	1.711552	0.278484	-0.99364	0.090935	-1.33019	1.661735	-0.92263	1.321018	1.849658	0.776908	.	-0.5226	0.325065	-1.21665	0.30992	0.710555	-1.18634	0.356028	0.20865	-0.5263	-0.74248	0.130429	-0.27705	-0.53275	0.547496	-0.66891	0.845914	-0.93904	-0.96037	1.267868	0.116835
C14ORF45	70403	NM_025057.1	-0.46828	0.575851	-1.42207	0.14413	-0.90214	-1.07845	-1.88462	0.187864	-2.07328	1.546673	-1.13341	-2.4867	0.271037	-0.12571	-0.89063	-0.29796	1.219973	0.53166	-1.39723	1.346452	0.432034	0.893689	0.117593	1.2486	0.23184	0.849225	0.25673	-0.52955	0.733338	0.788681	2.458185	0.167372	0.653123	-0.55411	-1.5592	0.844614	-0.72893	-0.3062	-0.83675	-0.18022	-0.55247	-0.70068	-0.3638	-2.39635	-0.09063	-1.62039	-0.797
LOC650799	70431	XM_939885.1	-0.22136	0.731814	1.343938	1.549453	-1.97961	-0.16093	-0.42068	2.013458	-0.95884	-1.51032	-2.36794	2.530348	-0.78325	-0.79765	-0.17688	-0.14626	0.287751	0.201682	0.947553	-0.20465	-0.06235	0.548535	0.289092	-0.18641	-0.61482	0.633693	0.480308	-0.04283	-0.38729	0.354821	-0.39836	0.418547	0.373531	-0.96039	2.082676	-0.05763	1.063756	-0.09374	0.733791	1.46044	0.445649	0.114271	-1.0907	-0.27005	-1.80968	-0.01187	-0.51301
SMPD1	70433	NM_000543.3	0.540528	2.142061	-1.69622	-2.13039	-0.49085	-1.53623	-2.06682	-0.82634	-0.43612	-0.94047	-0.43229	1.221375	-0.27133	-0.05422	-0.65801	-0.67987	1.704135	0.145112	-2.16945	0.186678	-0.63643	1.380482	1.335953	0.20992	0.967627	0.868948	1.072872	-0.9877	0.312857	-1.00998	1.176466	-0.83221	-0.69214	-0.02261	1.133684	-0.64972	-0.01623	0.160131	0.687624	0.191885	-1.34479	0.445653	0.516138	-1.62101	1.122673	-0.11924	0.947312
TP53I11	70440	NM_006034.2	-1.26128	0.203648	0.22905	-0.30503	-1.16516	0.203423	1.311636	0.686727	-1.00472	-1.97658	-1.4065	-1.24405	0.012485	0.429003	0.724091	1.249264	-0.47479	-0.9137	-0.75177	0.95961	1.999028	-0.5271	0.685895	-0.31363	-0.44156	-0.32951	0.890887	-0.03985	0.151264	0.548879	-1.22146	2.062703	0.006419	0.066264	-0.09438	-0.40215	0.424411	-0.51904	-1.27937	-0.21311	-0.49013	0.058384	1.958371	-0.98349	0.246658	-0.8928	-0.26772
NDUFS7	70441	NM_024407.3	-0.62836	1.305836	-0.38938	-1.67722	1.123334	0.441421	-0.95035	0.634366	-1.1635	-1.38175	2.683507	1.657705	-1.00252	-0.72249	1.063423	-1.48293	0.035564	0.933628	-0.25231	-0.31809	0.138827	-0.01868	0.143568	1.029082	-0.23371	-0.15646	0.517976	0.40598	0.677953	-0.26616	0.246991	0.295573	-0.39968	-1.25978	0.020708	0.095932	-0.71542	0.510027	-0.20064	-0.69914	1.459494	-0.31215	0.798414	0.443787	0.986365	0.611855	0.679899
WAS	70451	NM_000377.1	-0.76292	2.448993	-1.0841	0.083865	0.313721	0.097371	0.754171	1.014979	-1.05827	-0.17369	1.337921	-0.45876	0.747733	-0.30239	1.693353	1.348363	0.210973	0.506024	-0.15129	0.095428	-0.05546	0.735666	0.931052	0.759663	-0.70775	-0.21989	0.827806	-0.53001	-0.13882	-0.63901	-0.25896	0.766382	-0.62554	0.993347	-2.06604	-0.19781	-1.34276	0.331943	-0.18334	-0.13666	-0.72126	0.164678	0.716372	-0.66689	1.001198	-1.38293	0.566949
BTN2A2	70458	NM_006995.3	0.367021	-1.20608	-1.24013	-0.96571	1.223018	-0.28159	-0.2572	1.507196	0.109307	-0.30386	-0.63559	-0.65697	-1.38611	0.233178	-0.04318	1.041028	0.172566	0.696132	-1.5345	-2.32391	-2.48426	1.621329	-0.44981	-0.61906	0.040973	1.889628	-0.23507	-0.09753	0.013777	-0.44497	0.316363	0.069727	-0.35477	-0.34728	-0.1463	-0.27529	-0.44647	1.863032	0.491556	1.086449	-0.36699	-0.3525	0.515408	-0.47663	2.576861	0.989212	1.649713
AKR7A3	70484	NM_012067.2	-0.75278	0.221478	0.49041	-2.38271	-1.87071	-0.24631	-1.4963	-0.26984	0.542904	-0.39851	1.126555	0.582763	-1.6493	-1.67498	0.136783	-1.45974	-0.44442	-1.29521	1.244744	-0.92067	-0.04211	-0.93788	0.25554	1.690497	-0.04152	-0.07344	1.45504	0.026006	0.26912	-0.53317	1.633061	0.222741	0.737744	1.516702	1.979004	0.123344	0.114155	0.337148	0.25039	0.433557	0.833398	0.198601	0.552432	1.104569	0.046921	0.45511	1.260849
REC8	70541	NM_005132.2	-1.29482	0.099684	-1.52692	-0.66786	0.647272	-0.17	-1.46864	-1.04499	-1.26704	-0.63522	-0.92383	2.149339	-0.87235	-1.29805	1.405534	1.370554	-0.02156	-0.14393	-0.51645	0.026449	-0.07716	0.982632	0.629869	-0.05742	0.144485	0.108394	0.017533	0.394694	0.169512	-0.07033	-0.39914	0.280697	0.338046	-1.57937	0.862376	-0.28605	1.538162	1.507201	0.287751	-0.53302	1.46119	0.336173	-0.45044	0.965423	0.577261	0.055529	1.206267
IQCG	70551	NM_032263.2	-0.94112	-1.23366	-0.68884	-0.85879	1.400658	0.238786	0.294948	0.060966	-1.90339	0.773867	-1.62504	-1.02301	-1.75182	-0.29725	0.059007	-1.30947	-0.8858	-2.09463	-1.36723	-1.45791	-0.27438	2.287012	0.910513	-0.13033	0.589231	0.013854	0.22192	1.195109	0.108646	-0.27432	0.760457	1.822015	0.247513	-0.78172	-0.49177	-0.76265	1.518853	0.336803	0.138726	-0.66673	-0.36331	0.149916	0.096463	0.734316	-0.93009	0.540966	0.190474
MGC40489	70554	XR_016048.1	0.044473	0.462927	-0.86383	0.658536	-0.35138	0.187766	1.579815	1.465956	-1.23143	0.448873	1.131125	0.28525	-0.59703	-1.52889	2.747878	-0.15384	-1.25488	-0.83541	-2.04173	-0.7492	-1.53976	-0.88346	-0.14425	-0.23468	-0.41247	0.259831	0.045578	1.352168	2.16047	0.084026	-0.1417	0.415041	0.71841	0.364688	-0.90984	0.350185	0.35061	0.989363	-0.44915	0.845916	-1.2633	-1.14736	0.821936	-0.1085	1.424361	-0.36475	1.623082
VCL	70592	NM_014000.2	-1.73694	2.023692	-1.0955	-0.23921	-1.33894	-2.22314	-0.87651	0.802238	1.079581	-0.59657	1.293423	-1.37083	0.725469	0.505396	0.56181	0.1367	1.504261	-0.10551	0.2872	0.021266	-0.42408	1.312951	0.509346	1.150962	0.471525	1.521415	-0.03631	0.629589	-0.39178	0.188806	-0.63344	-0.03084	-0.79155	0.715642	-0.91175	-0.45424	-1.36495	-1.53358	-0.44662	-0.86879	-0.15724	-0.39049	-1.10468	-1.23598	1.287655	0.895107	0.624408
ING4	70594	NM_198287.1	-0.81764	-2.15049	0.218141	-1.02785	0.515741	-0.00701	1.731127	-0.21764	-1.53284	0.628154	-1.94551	-2.62409	1.290175	0.718879	-0.73716	0.834631	-0.62541	-0.4403	-0.51363	-0.14202	-0.79337	1.157958	2.367101	-0.04483	0.534705	0.287787	1.671001	0.115605	0.038681	0.396802	-0.17838	-0.58122	-0.93659	-0.30231	-3.42021	-1.05832	-0.13513	-0.72995	-1.63425	1.549559	-0.49317	0.607148	-0.14603	-0.24457	-1.35297	-0.35977	-0.2044
CUL1	70601	NM_003592.2	-0.0928	-1.62364	1.07145	-0.08147	1.723333	0.391733	-1.75959	-0.76942	0.130816	-1.02964	0.831059	-0.64211	0.664165	0.23908	0.879969	-0.67189	-1.41012	0.063816	0.524617	0.611762	1.016103	0.085262	-1.25016	-0.299	-0.60249	-0.85392	-1.15822	0.797981	-0.23863	0.288788	0.600942	-1.80282	0.581648	1.112885	-1.20137	-0.51277	0.811417	-0.73	0.701486	-0.53346	0.358095	0.499788	-0.59013	0.46484	-0.13666	-0.19089	-0.83053
CCDC50	70603	NM_174908.2	0.828111	-1.23673	-0.14586	-1.88437	-1.91566	0.147932	-1.30877	-1.36237	0.590664	-0.72084	-0.26457	0.441343	1.767991	-1.20926	0.436562	0.813722	-0.05164	0.772741	1.076353	0.386006	0.895904	0.256092	0.348059	1.578508	-0.42533	-1.18341	-0.10961	-0.95409	-0.4039	1.307894	0.455122	-0.80092	0.415693	-0.00637	-1.21894	0.038364	-0.34398	0.635659	-1.21937	0.544539	-0.63771	-0.3229	-1.63377	2.031353	-0.84963	-2.27353	-1.00049
HSPD1	70605	NM_002156.4	1.013097	-0.93348	-0.93548	-0.80164	0.379792	0.75295	-2.29763	0.957352	0.787144	0.397621	-2.13593	-0.96736	0.24964	0.604891	0.55428	0.742036	-0.8441	-0.14168	-0.83158	1.254104	-0.68807	0.286809	0.001317	-0.5445	0.737876	-1.02043	0.01318	-0.12616	-0.59242	-0.23692	-0.55012	-0.5775	-0.35301	0.821499	-1.94401	1.281654	-0.8841	-1.20266	-0.42994	0.150613	-0.79151	-0.37309	-1.51619	-0.98946	0.478067	0.780917	0.488264
MRPL42	70608	NM_172177.1	0.401813	-1.99934	1.801696	-0.28899	-0.61122	-1.21445	-1.20294	0.112158	1.909553	1.933565	-2.35612	0.159658	0.110485	0.448834	-0.54664	-0.69847	-1.17979	-2.37279	-0.77406	-0.22712	-0.0685	1.10066	1.196759	2.037995	0.087843	-0.18917	1.058118	0.988977	-0.18919	-0.57188	1.106368	-0.2726	-0.72912	-0.34466	-1.39828	0.868837	-0.08514	-0.589	1.194284	-0.58669	0.742796	0.459091	-0.55014	-0.87566	0.021101	0.135938	1.438255
RNF144B	70630	NM_182757.2	-1.17429	0.34028	2.18036	0.429967	0.876559	0.4047	1.625309	-1.57304	-0.03063	-0.56992	0.539569	-0.98084	-0.98178	0.760731	0.498067	0.069648	-0.95868	-0.65252	-2.17911	-0.45147	-1.00924	-0.3592	0.700138	-0.0929	0.842945	1.75499	0.887268	0.937846	0.489315	-0.56428	-0.1138	0.693796	0.797118	-0.40019	2.7914	-0.03288	2.154306	1.531149	1.08413	0.455365	-0.92341	0.488742	0.485375	0.576011	-0.30264	-0.97936	0.072178
RABAC1	70634	NM_006423.1	0.212481	1.340382	0.457857	-0.34592	-0.20477	0.265418	0.706091	-0.43986	-1.05321	-1.15335	2.433482	-0.01781	-1.59953	-1.54214	0.982554	-0.98026	1.144881	0.221536	0.229025	0.242536	1.115066	-1.20443	0.61645	1.155601	-0.08355	0.885412	1.287417	0.827729	0.082547	-0.12781	0.484223	1.289172	0.696788	-0.42488	1.682421	0.281011	0.581449	0.516969	-0.37273	0.229596	0.415879	-0.24901	1.316648	-0.90797	1.555927	0.730889	1.064672
CAPN2	70646	NM_001748.3	-1.10617	-1.06497	0.596713	0.386738	1.888731	0.010128	-0.31853	1.384868	-1.3519	-2.12347	-2.04842	1.730355	-0.98836	0.841132	-0.4153	-1.84509	0.684215	-0.39305	-0.45381	0.194914	-0.97132	-0.32402	-0.31616	-0.44817	-0.39167	0.264499	1.003382	0.410643	-0.29449	-1.70301	1.055506	1.074662	2.266265	-0.79529	-1.00939	0.056142	-0.62463	1.374836	-0.37967	-1.48376	1.102502	-0.30568	-0.8458	-0.52439	1.50516	0.748004	1.109826
CCDC72	70661	NM_015933.3	0.308312	0.009988	-0.69683	-0.0178	-0.44338	-0.35155	-0.45132	0.9408	-1.12144	-1.0989	2.571665	-0.37665	-0.5949	-1.2467	1.04506	0.967062	0.49028	0.210667	0.025138	0.167981	-0.04471	1.632863	0.486286	0.689468	-2.33611	1.058897	-0.68059	-0.8057	0.778862	-0.99897	-0.09688	1.349601	-0.65218	-0.31475	-0.11589	0.593676	-1.93383	0.664407	0.455903	0.493925	0.200755	0.862511	0.940562	0.722859	1.951892	-0.15831	0.758063
TCIRG1	70672	NM_006053.2	0.077997	1.998008	-0.42418	-0.74787	-0.66449	0.578938	0.577711	-0.57438	-1.6334	-0.63841	1.704131	-0.21495	-1.34637	1.308118	1.758804	1.174771	-0.51125	0.04084	-0.78318	0.009756	0.528147	-1.45188	0.290819	-0.163	-0.72424	0.068117	0.509796	0.134559	0.125559	-0.13603	-0.7467	1.021284	-0.63446	1.664801	1.153775	-0.52399	-0.11162	1.29512	-0.25661	-0.57396	0.135335	-0.58712	1.927356	-0.55028	2.690311	-0.57215	1.623578
TM9SF4	70674	NM_014742.2	0.912694	-1.35317	0.561357	-0.75451	0.567741	-0.92788	-2.66454	-2.00908	-1.03242	-0.11071	-0.54572	-1.14568	1.064409	0.519112	-0.17089	0.959455	0.331171	-0.53295	2.048251	0.156607	1.914662	-1.01122	-0.20206	0.144834	1.501011	0.387764	0.195055	-0.63786	0.136963	0.868732	0.870802	-0.50608	-0.2975	1.114488	-0.58688	-0.58998	-1.07251	-0.37892	0.763355	0.178568	-0.99195	0.271617	0.068345	-0.05174	-0.75818	-0.4268	-1.16765
GPBP1L1	70678	NM_021639.3	0.266603	0.651692	-0.12329	1.336832	-0.02584	0.000756	0.402443	1.231889	0.787886	1.108894	-2.10982	-1.46872	0.021398	1.327496	1.077856	-0.1718	-0.90195	-0.52036	-1.07836	0.556184	2.083532	-0.35139	1.183767	-0.84626	0.813303	-0.39228	-0.21939	0.104789	-0.66975	-0.45852	-0.66373	0.242998	0.925838	0.547464	2.118939	1.077128	0.275176	-0.76277	1.371412	-0.54801	-1.10576	-2.82686	-0.67995	2.113985	-0.73519	-1.05029	-0.16314
WDR6	70707	NM_018031.2	-0.47306	0.695494	-1.19673	-0.88272	-1.31563	0.095414	-2.7993	-1.37202	-0.48784	-1.05682	1.634093	1.398018	-0.02155	-0.9327	-1.45454	0.141127	1.691071	-0.28637	1.107892	-0.33257	-0.71331	-1.09564	-0.13615	0.554075	0.682115	-1.17585	-0.30276	-0.51927	0.522274	-0.30995	-0.90324	0.173046	-0.0497	1.413957	1.439891	0.682841	0.061457	-0.01583	0.549354	-0.98411	1.64372	-0.35874	-0.40111	0.234249	0.410597	1.45646	1.774167
GAS6	70730	NM_000820.1	0.597461	2.947064	-0.04676	0.066399	-0.38312	0.964257	-1.05917	-1.61856	-0.80984	-2.12923	1.699072	1.70256	-0.64752	0.749086	1.539778	-0.65116	0.382296	1.185941	1.032495	1.024929	1.794497	-0.4313	0.047689	1.546467	-0.15761	-1.61146	-0.97542	-0.95396	-0.14303	1.16289	-0.38774	-0.59425	-0.48961	-0.04383	-0.14273	-0.12265	-0.02161	1.415256	-0.95548	-1.05154	0.78715	-1.66307	-0.66676	0.151957	0.757561	-0.42133	2.360349
BP75	70736	NR_002730.1	1.329914	-2.00883	0.779358	0.455701	-0.93124	0.540534	-1.27274	0.603722	-1.32985	0.990283	-3.38804	0.152259	1.390128	0.557464	-0.51841	0.866294	0.492654	1.377951	0.676076	-0.2096	0.380865	-0.46096	-1.51388	-0.31304	0.88309	-0.22901	-1.61361	-0.62911	-1.82074	-2.29235	-0.11819	-0.52124	-0.78649	-0.45627	0.209269	-0.67607	-0.21386	-0.51463	0.377354	0.647952	-0.30429	0.990926	-0.33486	-1.11706	-1.69959	-0.35557	-0.56689
C9ORF123	70753	NM_033428.1	0.232512	-2.49231	-0.29168	-0.12998	-0.03725	0.818299	-1.3496	-0.31651	-0.16812	0.848246	-1.62685	-1.88882	-0.17704	-0.46577	0.68934	0.418072	-0.03074	0.949433	-0.15515	0.307287	-0.21045	0.180913	0.702907	0.481266	-0.43063	-0.49262	-0.46264	-1.08493	0.003805	0.449059	-0.58981	0.281642	-0.33932	-0.48495	-1.06449	-0.10201	0.355881	-0.60882	0.439951	-0.57435	-0.05085	-2.42128	-0.1726	-1.10669	-0.27709	1.95119	1.243981
FCRL3	70754	NM_052939.3	-0.26855	0.340023	0.359454	-0.6146	0.207787	1.24319	-0.54171	0.464333	-1.1049	-1.21506	1.008049	-0.22533	-0.07061	-0.49384	-1.02938	-0.92884	2.141112	2.15016	-0.31226	-0.72486	-1.4805	2.306502	0.471076	0.359265	-0.57973	-0.75699	0.540211	0.146558	-1.16292	-1.05318	1.388047	0.835737	-0.98713	-1.18385	2.371085	-1.02368	-1.33054	-0.02413	2.323639	0.237591	1.240979	-1.46692	-1.56682	0.483562	0.467054	1.256886	0.499038
BAIAP2	70767	NM_006340.1	0.819786	0.305257	0.95135	-1.03361	-0.91714	-1.33937	-0.96058	0.118205	-0.60116	-1.86885	1.694413	2.675962	-0.88121	-0.3484	0.253773	1.012492	-0.09383	-0.55938	-1.27249	-0.04596	-0.59704	-0.64595	0.445945	-0.36154	-1.18492	-0.3288	1.771315	-0.41939	0.699398	0.122859	-0.03052	-1.08025	-0.77054	-0.16397	0.419756	0.558303	0.425082	0.73794	0.569282	0.258509	0.657934	-2.32522	1.471085	0.736116	2.379096	-0.93136	0.847744
RAB27A	110010	NM_004580.3	1.541368	1.787743	-0.40323	0.439025	-0.76967	0.06472	0.807361	0.281536	0.393894	-0.43715	-2.03407	-1.0137	-0.37846	-0.49518	3.181572	1.360496	0.820913	0.059317	0.520199	0.237254	0.960858	-1.42298	-0.0284	-1.61735	-2.10704	-0.07689	-0.64441	-0.96863	0.158257	-0.30256	0.134909	0.3081	-0.32571	0.588868	-1.37494	0.671884	-0.75461	-0.79702	-1.0052	-0.21078	0.171473	-0.37137	0.631656	-0.74811	0.561021	0.440709	1.077652
UBE1DC1	110059	NM_024818.2	-0.4817	-2.24125	0.63893	-0.08992	0.274731	0.659792	.	-0.64245	2.082041	1.514559	-2.07786	-1.77017	2.714912	0.996728	-0.64919	1.557256	-1.2056	1.06725	1.37189	1.059758	0.949397	1.559777	-1.05125	-0.54488	0.273638	-0.72403	-0.36108	-0.49053	-1.11757	-0.75937	-0.23879	-1.35339	-0.53418	0.85556	-1.50061	-0.9266	1.692742	-1.25951	-0.61477	0.626097	-1.19754	-1.26286	-0.58104	-0.31296	-1.48169	-0.16527	-0.79895
RNASEL	110064	NM_021133.2	-0.77581	0.965951	-0.09083	1.705328	-0.70214	0.180103	1.833014	-0.56406	-0.62654	2.099786	-1.56933	-2.35415	0.109842	-0.02083	2.215589	1.623221	-0.32251	-0.91435	-1.14144	0.111416	0.661314	0.302417	0.752579	-0.93715	-1.43397	-0.35761	-0.61783	0.199133	0.01716	0.303709	-0.32955	0.383591	0.23579	0.06106	-3.11348	-0.57916	-0.14698	-0.41768	-1.12059	-0.11574	-1.70147	0.52513	0.404909	-0.48491	0.385574	-0.90472	-0.33035
NUDT14	110092	NM_177533.2	1.622931	-0.06972	-1.87714	-0.92	1.205016	-0.71089	0.20892	-0.3789	-0.60904	-0.31477	0.827074	1.97932	-1.01059	-0.53071	-0.55374	-0.56862	0.044351	-2.07085	1.432317	0.914211	-0.49763	-1.88808	-0.26209	1.094227	0.591702	-0.60626	0.566993	1.531035	0.036777	0.382778	0.061689	0.187986	-0.87172	-0.25066	-0.07418	1.158964	0.674453	1.533771	-0.09372	-0.08007	1.083787	0.451825	0.502096	0.44807	-0.28663	0.70196	1.669245
GMCL1	110095	NM_178439.3	-0.51304	-0.59233	0.812962	0.621607	-0.55704	0.435135	0.67399	0.561793	1.010305	0.69991	-3.12099	-1.94826	2.361499	2.067114	0.381765	0.940086	0.111467	1.716227	0.163251	-0.66029	0.559805	0.558385	-0.10387	-0.63486	-0.1683	0.697537	-0.14874	-0.79479	-0.36132	0.439204	0.093803	-0.93749	-0.85784	-0.20626	-1.56209	-0.18722	-0.33444	-1.24403	-0.7462	0.52542	-1.80139	-0.51041	-0.2831	-1.40492	-0.53385	-1.17228	-0.49926
HSPE1	110110	NM_002157.1	0.693148	-1.45296	-0.38544	0.57211	0.936045	0.201864	-0.86907	0.209633	0.469759	0.55444	-1.07574	-0.50011	-0.87582	-0.84097	-1.6849	-1.0572	-0.73136	-1.85452	-0.40639	-1.71679	-0.85106	-0.71086	-0.00119	0.268629	-1.25243	-0.14339	-0.09111	-0.47947	0.01181	0.081412	0.602026	0.481327	-0.5809	1.375761	0.266735	0.849817	0.363754	0.579458	1.272412	0.958946	0.650782	0.908853	0.194076	1.685658	0.293255	1.153762	0.070258
UBIAD1	110121	NM_013319.1	0.487334	0.631487	0.088906	-2.0889	0.693816	0.188985	-0.74668	0.486919	-1.44248	-1.60992	-2.04321	1.763525	0.737056	-1.62412	1.531498	-0.03538	2.459328	-0.26209	-0.03733	-0.2841	0.794132	0.696548	-0.56466	0.752165	-0.52825	-1.33208	0.067715	0.441271	0.588423	0.739541	0.301131	-0.40521	-1.27584	-0.51126	-0.94806	0.594978	-1.28527	-0.44156	-0.9923	-0.80321	-0.32106	0.599524	-0.10197	-0.49984	-0.58196	-0.28514	0.010562
GLTPD1	110132	NM_001029885.1	0.482406	-0.95949	0.927607	0.13644	0.050881	-0.89042	-0.02098	0.839645	-1.85442	-2.48185	0.030412	-0.87224	-2.44302	-1.13204	0.34405	1.121894	-0.06763	-0.45656	2.056483	0.89814	0.617781	-0.69872	1.137855	1.539191	-0.26036	0.63969	-0.4879	1.123917	0.333775	-0.52411	1.33215	0.462122	-0.12427	-0.76987	0.746443	-0.26503	-1.05758	-0.9884	1.456245	-0.94273	0.641619	1.484057	0.427089	0.25099	0.221747	0.26046	0.822047
NSD1	110136	NM_172349.1	-1.18809	0.407206	-0.79766	-0.28937	-0.08349	0.0281	0.211055	-0.61534	-1.99722	-0.20804	0.39345	-1.05402	-0.89672	0.704836	0.715763	1.215328	-0.5234	0.139384	-1.46384	-2.60443	-0.31338	3.009894	0.086934	0.5568	0.268204	0.872164	0.426878	-0.78688	0.768784	-0.80638	2.381723	0.282895	1.07334	-0.19114	0.187647	0.393928	-1.59759	0.839527	0.794531	-2.27514	1.499834	-0.84778	1.117039	-0.58507	0.978356	-0.3338	1.736355
EML4	110139	NM_019063.2	-0.57908	-0.30764	-1.51758	-0.15806	-0.56114	1.311039	-3.30939	-0.99016	0.45526	0.113373	-0.13391	-0.23947	0.456651	-0.39316	-0.56469	0.617713	-0.49766	-1.24552	0.312615	-0.04358	0.123397	-1.01019	-1.47221	-1.20502	0.294934	-1.0439	0.560781	0.540217	-0.49359	-0.16773	-1.26209	0.202215	-0.06935	1.106631	0.531298	0.215089	0.587879	-1.21444	-0.91852	0.129065	-0.6026	-1.45313	0.462647	0.797275	-1.99169	0.828684	-0.22518
BCL10	110148	NM_003921.2	-0.24352	0.100315	-0.16054	0.416445	0.152856	-0.32383	0.971763	0.20438	-0.46746	0.918366	-1.91265	-1.11472	2.45542	-0.12263	1.692586	1.219649	-0.31644	-0.14101	1.839527	-1.05215	1.369643	1.218926	0.795723	-1.85475	0.290607	-1.13481	-1.35085	-0.92463	-0.4552	-0.89135	-0.73089	-1.52035	-0.04173	-0.82963	-1.7828	-0.77488	-0.15925	0.099222	-1.12209	-0.85452	-0.67606	1.313793	-1.59397	0.036512	-0.3768	-1.01907	-0.18194
EFR3A	110161	NM_015137.3	-0.76756	-1.16763	0.334131	1.02168	0.653446	-0.18152	-0.42373	1.922538	0.930194	-0.49953	0.493691	0.577727	-0.09025	1.472901	1.388888	-0.02255	-0.46513	-0.45185	-2.51376	0.178921	-1.2488	0.423184	0.54225	-0.95757	0.847146	0.790075	1.16435	0.855134	-0.4341	-0.67488	-0.70652	1.778785	-0.41466	-1.86982	1.181206	0.740897	-0.38437	1.323069	0.55514	0.975723	1.359369	1.184472	0.640203	-0.45165	1.43304	-0.26295	0.727868
TRAM1	110167	NM_014294.4	-0.54265	0.451206	-0.91643	0.070683	-0.39984	-1.04635	-2.62944	1.12279	0.700061	-0.33177	0.871086	0.533216	0.218515	-0.64885	0.242229	-0.73739	-0.75793	-1.12979	-0.29795	-0.0849	-0.03408	-0.11414	0.552774	0.446155	0.982463	0.146421	0.369128	-0.10876	-1.36203	-0.62669	-0.04372	2.379691	0.973433	1.16947	-0.80373	1.116457	0.500681	-0.45856	0.288731	-0.92277	0.837338	-0.29995	-0.40993	-0.83151	0.812424	-0.20892	-0.11188
ARHGAP9	110180	NM_001080157.1	-0.17847	0.959498	-1.24292	1.362408	-1.02803	0.504498	1.059147	0.674567	-0.15749	0.373179	-1.01826	-0.93038	0.372134	0.540499	1.802719	1.485552	-0.01363	-0.78934	-0.35374	0.302821	-0.33346	-0.17548	1.025573	0.33268	-0.5049	-0.10595	0.045811	0.148319	0.363856	-0.19583	-0.27592	1.893606	-1.10889	1.09639	-2.52011	-0.38164	-0.70372	-0.24304	-1.09878	-0.12303	-1.84048	-0.49915	1.231589	-0.39138	1.343162	-0.80578	-0.02302
LOC646197	110195	XM_929153.1	0.148592	-1.95419	0.350767	-0.13059	-1.1691	0.266643	-1.40987	0.784787	0.312773	0.152672	-0.29189	0.287821	-2.25437	-1.26445	-1.95309	-1.70198	-0.34665	-1.04004	-0.62034	-1.28945	-0.35719	-0.33774	-0.151	-0.22621	-0.44843	-0.91192	0.431286	0.299392	-0.65023	-1.12031	0.082887	-0.80501	0.229872	2.953365	2.870533	0.395003	1.228331	1.527858	0.846842	0.064657	0.357851	-0.10824	0.973544	0.409339	0.233576	0.988226	1.686056
C12ORF29	110240	NM_001009894.2	0.897856	-1.80127	-0.97299	0.032989	-1.96831	-1.00183	-2.69416	-0.25917	0.564516	2.682663	-0.33286	-1.19389	0.926486	-0.40233	-0.74702	0.449551	-0.09915	0.682719	-0.64657	0.304189	0.969935	-0.98321	-0.52959	-0.07306	0.009826	-0.73763	-0.49073	-0.67464	-0.77329	1.414138	0.762044	-0.52018	0.101887	0.583468	-1.43296	-0.1413	0.178132	-1.09165	-1.10693	-0.64841	-0.71988	-0.49945	-0.67886	-0.6089	-0.42944	0.313066	0.68529
MCM3AP	110270	NM_003906.3	0.63499	0.040333	-0.85069	-1.9461	0.224778	-0.61697	-1.51924	-0.25888	-0.80499	-2.1722	-3.28881	-0.02829	0.514845	-1.44827	0.506399	0.564082	1.479909	0.966525	0.257949	0.993559	0.255847	0.947798	0.173461	0.748041	0.602945	0.280026	-0.45766	0.745294	-0.63675	1.85489	0.661836	-1.93649	-0.63538	-0.91557	-1.73217	-0.20065	-1.58459	-0.73961	0.00955	-1.58411	-0.87183	-0.75402	-0.29275	-0.12827	0.775756	0.333282	0.425641
RUFY3	110279	NM_001037442.1	0.46401	0.917524	0.728004	-0.33133	-0.00293	0.121137	1.192323	-0.22738	0.132717	-1.58578	-0.61071	1.286848	-0.45326	-0.0486	-1.49977	-1.21851	1.500957	-0.50907	0.046177	0.793818	-1.62253	0.820872	0.754675	1.207373	0.547323	-0.46467	0.967338	0.632247	0.190342	0.044597	0.242129	-0.23651	-0.97691	-1.10589	2.497355	-1.62297	-1.69135	-1.11334	1.626088	-0.12082	0.169498	-1.02143	-0.82808	0.529504	0.110463	2.185873	0.66008
BMF	110280	NM_033503.3	0.161099	-0.95342	-1.03744	-0.2407	-0.80018	-0.8433	1.008071	0.427715	-1.67221	-1.47591	-0.73258	1.433612	0.086337	1.764808	-1.39031	-0.41106	-0.19915	-0.28647	0.064536	0.625418	0.60951	0.581466	-1.21802	2.128612	0.42516	0.010632	-0.33683	0.233144	1.144881	-0.45208	0.547809	-1.50784	1.176539	0.206423	1.876718	-0.43986	-0.05272	0.717433	1.104487	-1.14643	-0.3655	-0.70339	-1.0252	-0.0104	1.251278	0.513268	0.80194
RDH5	110326	NM_002905.2	-1.57384	0.516011	-0.54982	0.214221	2.100523	0.946136	2.986981	1.081596	-0.88847	1.059685	0.748398	-0.29289	-0.15971	-0.88567	0.957561	0.974173	-1.00954	1.082721	-1.54808	0.211637	-0.59807	-0.89485	1.456996	-0.75267	0.784875	0.606465	1.081472	0.230141	-0.27762	0.403693	-0.83731	1.271632	-0.34666	-1.44071	-1.15413	0.115919	-0.53003	0.272931	0.210953	0.524393	0.465067	0.579994	-0.10396	0.382493	0.434075	-1.24493	1.069012
SEC62	110327	NM_003262.3	1.452619	-0.39581	-1.05967	0.142619	-1.7714	-0.67283	-0.17883	-0.67314	0.560616	1.648328	-1.08083	1.164388	1.512194	-0.30199	0.828481	0.857279	0.627483	1.204311	0.474749	0.18293	1.62272	-1.2062	-0.51741	-1.88313	-0.6889	-0.97404	-1.55009	-0.74755	-1.4804	0.25985	-0.75556	-1.24609	-0.03806	0.809368	-2.47564	-0.51171	-1.17058	-0.46807	-0.13462	-1.12677	-0.99941	0.038211	-1.22007	-1.45644	-0.17042	-0.26036	-1.11968
C14ORF32	110328	NM_144578.2	0.734022	-2.01362	-0.16315	1.189618	-2.12324	0.498825	0.288296	1.23444	1.029755	-0.212	-2.60344	0.243948	2.880591	0.371534	0.133878	0.413343	-0.45062	-0.06689	-0.86947	1.3726	1.534254	0.459038	-0.46232	-0.03347	0.949646	0.177142	-0.73573	0.100298	-0.58164	0.063271	-0.22985	-0.52832	0.351779	-0.30341	-1.86636	-0.67693	-0.39074	1.375331	0.265041	-1.02938	-0.12803	-0.52346	-1.74506	-0.6932	-1.16361	-0.56116	-1.58454
HS.447508	110332	XM_378421	0.688069	0.991686	0.975115	0.347797	0.412335	0.592052	-0.94168	0.948352	-1.35434	-1.33667	1.053234	-0.07136	-1.27026	-1.01622	-1.43946	0.535943	1.38709	-0.53287	1.142716	0.099104	0.370804	-0.88899	-0.99712	-0.08059	1.683364	-0.33622	-1.00968	0.754224	0.280624	-1.13444	-0.81227	-0.54764	-1.41752	0.868189	-0.68505	-0.85994	-0.62612	-0.88697	0.753146	-0.06738	1.497139	0.231239	-0.94044	0.643797	-0.33958	-0.256	0.457293
XRN1	110338	NM_001042604.1	-1.81305	-1.87256	0.575351	0.131269	1.28581	-0.54759	1.146109	0.209807	1.907923	2.3658	-1.30795	-0.98302	1.236366	-0.22814	1.380917	0.79238	-0.36109	0.443065	-0.30277	-0.07515	-0.69214	0.878854	-0.30366	0.355956	1.010921	1.482167	1.320098	1.010005	-0.25153	-0.87107	0.237724	-1.08719	0.055062	-2.07419	-0.3799	1.965322	-0.73912	-0.27698	-0.35569	-1.09451	-1.02079	-0.55776	-0.69997	-0.58945	-0.23877	-0.62459	0.325828
PDK3	110347	NM_005391.2	-0.7187	-0.51006	0.597164	0.988149	-0.66601	0.581177	1.947036	1.752187	1.663823	0.886592	-1.66881	-2.5841	0.600025	-0.75629	2.026522	1.232613	0.053188	-0.19323	-0.11572	0.816651	1.101508	-0.62569	0.273697	-0.47937	0.511432	-1.81292	0.71369	-0.06457	0.307397	0.134506	-0.19215	1.442308	-0.74842	-1.23241	-2.05349	-0.21651	0.178604	0.171909	-1.03298	0.27921	-1.51725	-0.257	1.278324	-0.55678	-0.51422	-1.11822	0.296678
SYMPK	110349	NM_004819.2	1.515408	0.199085	0.064691	-1.40142	-0.0618	-1.37248	-0.05622	-0.83282	-1.15624	-1.15682	1.134485	0.339023	-1.93299	-1.39805	-0.03986	-0.82525	0.416604	-2.0602	-1.75136	0.431533	1.538784	0.235483	-0.25832	1.274973	-0.75086	-0.42133	-0.28826	0.703952	0.824456	1.785027	-0.50838	0.25149	1.197088	1.596632	0.758122	0.852982	0.001531	0.551676	0.32734	-1.10426	0.561956	-0.33393	1.142416	-0.50466	2.66891	0.962803	1.910301
PDPR	110364	XM_001134215.1	-0.62419	-0.93432	0.31599	-1.74013	0.814981	0.18179	-0.35843	0.769571	-1.00816	-1.16775	-0.05964	0.426936	1.165375	0.573152	0.57514	0.368167	-0.76031	0.725708	1.6797	-0.81593	0.45855	-1.15919	-1.18342	-0.20459	-1.12514	-1.26241	-0.11273	-0.57224	0.538742	-1.06187	-1.20932	-0.60306	-0.75204	0.363476	2.40393	0.625512	0.10184	2.162263	-0.34503	-0.3762	0.12229	-0.71969	-1.29959	1.093206	-0.37567	0.313918	-0.29166
CSTA	110372	NM_005213.3	2.182943	0.450799	0.561304	-0.01218	-0.67189	0.247192	1.553586	0.801402	-0.45788	1.027869	-1.55745	0.976154	-2.33564	-0.41374	0.88333	0.166046	-1.16672	-2.10974	-1.33036	0.167475	-1.93038	1.595439	1.286282	1.664306	-1.35782	-0.15059	1.276297	-0.48082	0.89982	0.03278	-0.59068	0.538376	-0.27899	-1.34985	-0.06423	0.036834	-0.41773	0.755772	1.391958	0.346861	-0.06941	0.461956	1.767808	-0.14173	-0.38907	0.271611	1.344556
RAC2	110382	NM_002872.3	0.162639	2.843845	-1.7231	0.254484	-0.64982	-0.92343	-0.25515	-0.37032	-1.89294	-1.60233	2.667532	0.465089	-0.30396	-0.41933	0.763239	0.474236	1.192536	-0.52707	-0.53525	-0.52089	-0.73144	-0.6038	1.13379	0.671158	-0.50425	1.450204	0.839215	-0.22973	0.550017	-0.81405	0.370315	1.628239	-0.70674	0.523077	0.478868	0.848839	-0.4955	0.661592	-0.13735	0.743631	0.014982	0.637827	1.267602	0.155359	1.006381	-0.25572	0.929433
SLC25A34	110390	NM_207348.1	-1.03178	1.272983	0.12926	0.38908	1.981504	0.704077	-0.47814	0.723346	-2.25475	-1.82878	-0.36581	-0.5445	-0.33017	0.351773	2.182683	0.917582	-1.27963	-0.81134	-0.10476	0.31366	-0.43541	1.821641	1.250769	-0.42372	0.17035	0.065822	-0.32161	1.076631	0.303144	-1.39595	-0.93716	0.457903	-1.01479	-0.00169	-1.23997	-0.05996	-1.28857	0.020151	0.541798	1.329739	-1.10153	-1.23556	1.586536	0.934133	0.621828	0.856073	1.424065
LOC652755	110397	XM_942384.1	0.980762	-0.70543	-1.61415	-0.70797	1.872393	-0.47091	-0.02487	-1.5002	-1.85557	-0.35001	-1.77678	0.565117	.	-1.45752	1.266442	-0.423	0.128562	1.573141	-1.04476	-2.03859	1.43089	0.673209	-1.23942	0.230041	.	-0.39239	0.416152	0.024292	1.275129	1.857659	0.367872	.	1.098264	0.657587	-1.59356	-0.92074	-0.52558	0.040286	-0.05849	0.761196	-0.42119	-0.23046	-0.20653	2.532249	0.351763	-1.58208	0.670221
TCEA1	110427	NM_201437.1	0.437452	-1.44731	1.040853	0.245427	-0.24167	-0.29184	-0.82769	0.600765	0.588008	0.464624	-2.38252	0.508038	2.323637	0.272942	-0.32292	-0.06464	0.411455	0.533155	0.442015	-0.29044	-0.15748	1.134836	-0.3951	-0.75756	0.588888	-0.51076	-0.29062	-0.10964	-0.9071	0.019973	0.232105	-0.85224	-0.00956	0.289919	-0.18032	-0.36902	-0.07401	0.576059	-0.30806	0.448693	-1.05718	1.260088	-2.57177	-0.37358	-0.96549	-1.05144	-2.16599
TERF1	110437	NM_017489.1	0.705199	-0.23274	0.027166	0.890956	-0.72788	0.371887	0.714112	-1.63495	1.074852	2.060792	-1.87649	-0.67278	1.008656	0.323252	1.69716	0.202071	0.098843	-0.26807	1.107774	-0.12336	1.458758	0.164392	-0.27189	-0.64337	-1.723	-0.79889	-1.19616	0.147672	-0.3303	-0.64102	-0.12701	0.323573	0.166785	-0.39598	-1.78529	-1.45542	0.243177	-1.07952	-1.54959	0.08662	-1.96305	-0.88453	1.176509	-0.98163	0.4412	-0.67739	0.419168
ITGB1	110440	NM_033668.1	-0.92853	-0.05458	0.707189	-0.01429	0.614149	-0.9443	-0.33103	0.18274	0.050974	0.422859	-0.94092	0.010636	2.847884	1.209364	0.157271	-0.63133	0.797917	0.070662	-0.45453	-0.34247	-1.1932	0.446948	-0.737	-0.80728	1.124171	0.215478	0.240134	-0.56036	-1.1792	-0.69747	0.286291	-0.30279	0.113156	0.514902	0.935301	-0.02313	0.51854	-0.64383	-0.10011	0.101074	0.30316	1.005772	-2.26445	-0.5589	-1.68564	-0.47933	-2.28409
ACADS	110441	NM_000017.1	-0.00356	0.915982	-0.70743	-1.67597	-0.93948	-0.40382	-0.5547	-0.49464	-2.92099	-2.14007	2.637097	1.441114	-0.84275	-0.18984	1.106127	-0.67604	1.466995	-0.54026	-0.68127	0.432661	-0.37117	-0.02138	0.533416	0.107839	-0.64322	-0.12781	0.566097	0.110765	0.051621	-0.18447	-0.17403	-0.53856	1.626244	-0.67068	-0.4966	0.823175	0.869465	-0.13043	0.07214	-0.12653	1.092101	-0.3441	1.483353	-0.60642	0.888564	-0.378	0.800548
NUMB	110445	NM_001005744.1	0.667168	0.768911	0.050967	2.155324	-1.85133	0.499955	2.086865	0.980654	0.406687	1.678227	-0.00422	-1.92207	0.569922	0.219858	1.756344	1.791246	-0.80145	-0.63132	-0.77462	0.861862	0.767483	0.540929	0.165071	-0.69786	-0.18391	0.80992	-0.1505	-0.40518	-0.38825	0.602334	-0.95068	1.181039	-1.04442	0.733074	-0.93774	-0.46905	0.022226	0.589808	-0.21988	-0.06985	-2.17063	-0.25903	0.086519	-0.13056	1.004859	-1.65383	-0.15142
SLC12A9	110450	NM_020246.2	-0.31314	.	-0.38465	0.404081	0.207469	0.12918	1.791511	1.070117	-1.56351	-0.64694	0.757802	0.508477	-0.28097	0.601816	1.228548	0.064739	0.731774	0.037139	-3.04647	-1.01344	-1.88384	1.312084	1.024373	0.469566	0.42217	0.847844	0.916865	1.141369	0.755858	0.13234	0.429007	1.453212	-0.42536	-1.13161	-0.33224	0.575445	-0.72917	-0.21526	-0.99489	-0.12879	0.171824	-0.06516	1.487011	-0.32783	0.939363	-0.70396	1.036521
SSR1	110451	NM_003144.2	-1.54853	-1.99153	0.932763	1.058555	-0.41884	1.50255	-2.18668	0.65179	1.091555	1.141119	-2.02061	-0.85096	1.024154	0.011708	0.676523	1.192762	-0.62117	-0.66139	-0.9932	1.030391	0.435223	0.091664	0.148123	0.325175	0.374956	-0.1671	-0.23035	-0.48534	-0.13155	-0.02428	-0.06159	2.023957	0.433861	0.703735	-1.61744	1.166746	-0.06613	-0.26083	-0.09231	-0.5166	-2.15668	0.694385	0.307639	-0.94895	-0.10189	-1.07749	-0.44876
GSS	110474	NM_000178.2	0.604521	0.743226	0.024081	-1.55773	0.927784	-0.37075	-1.71137	-1.06109	-1.41293	-1.84088	1.30261	1.258536	-1.35232	0.361363	-0.37959	-0.53045	2.10915	0.487302	-0.78693	-0.07628	-1.21702	0.779372	0.246206	-0.12069	1.243161	-0.59692	1.11596	0.405222	-0.39868	-0.22592	0.209279	-0.33771	0.136417	-0.144	1.804822	0.672935	2.016491	-0.10191	0.447182	-1.00992	1.710788	-0.56623	-1.38133	-0.35295	0.37057	1.232221	1.143475
HS.188979	110523	AV700714	1.644147	0.293669	-1.21025	1.027077	0.584532	1.518224	0.265019	1.167871	-0.42972	-1.10505	3.420959	0.379978	-0.29702	-0.33144	0.139663	0.416624	1.435727	0.709873	0.460559	-0.30852	2.798855	-0.55145	1.706281	0.216162	-1.11256	1.020196	1.758443	-0.60954	1.024416	0.830021	0.051502	1.569462	-1.53885	-1.89526	-0.67857	-1.11204	0.119847	-0.28793	-0.06578	0.41433	0.381727	0.660759	-0.21419	-0.68963	-0.54687	-1.01417	-0.09512
NDST2	110561	NM_003635.2	-0.16413	0.978725	-0.41849	-0.27626	-0.62207	-0.42923	-0.0829	1.001886	-0.94396	-1.99746	1.730273	2.433348	0.094695	1.792617	1.179553	-0.1546	0.209497	1.105524	-1.10467	-0.95805	-1.36033	-0.18118	-0.13358	1.640933	1.138026	-0.02308	0.599866	0.949944	1.597202	0.17883	0.547029	0.360232	-0.4575	.	-0.78051	0.336883	-2.15985	0.011038	-0.21431	1.164965	0.577539	1.141095	0.124997	0.219737	0.391748	-0.49867	0.958888
SUSD2	110592	NM_019601.3	-2.14755	1.098442	-0.4304	0.060905	-0.50651	-0.84649	.	3.472419	-1.29736	0.268898	-1.88387	1.961886	-0.84418	0.462543	0.049487	0.489309	0.693399	0.171238	-0.53883	-0.36511	-1.32632	0.959768	1.114838	0.149988	-0.48876	1.826494	0.673986	0.624997	1.764398	-0.65409	0.088874	0.598568	-0.30879	-0.32715	-1.62445	0.836334	-0.97927	1.144617	-0.0473	-0.29886	-1.32712	0.306332	0.374258	1.624743	-0.00313	0.146664	0.386955
DNAJC17	110615	NM_018163.1	-0.68495	-1.00267	0.364081	-1.07539	1.529127	0.773638	-0.80683	-0.17521	-0.33988	-2.20119	2.181392	0.553078	-1.21704	-0.76526	0.082759	-0.47452	-0.39777	0.603639	-2.55506	0.385171	-0.20464	-0.59374	0.399014	1.194588	0.045542	0.110169	1.513978	0.529919	1.407498	-0.06276	0.601494	0.479821	0.02743	-1.28063	1.548576	1.170696	1.342012	-0.20878	0.82224	-0.38484	0.464436	0.096713	0.787999	-0.34063	0.598808	-1.13298	0.791009
MAPK14	110639	NM_139012.1	1.088895	1.763895	0.426787	0.929601	-0.55629	0.22799	1.680908	0.028906	-0.53295	0.411524	1.150022	0.468216	0.524294	-0.92535	1.302958	-0.3494	0.991114	-1.06744	-0.31345	-0.50727	-1.32779	0.147724	1.684614	-0.16397	0.736477	-0.45292	1.73858	-0.31746	0.786196	-0.17468	0.52001	0.691069	0.261142	-1.43841	0.470675	-0.70243	-0.5397	-0.48109	-0.70739	-0.18001	1.060373	1.098964	-0.06436	-0.07973	0.592781	-1.1455	-0.40455
NPL	110653	NM_030769.1	-0.9377	1.434558	1.053282	1.194115	-0.04263	0.292285	1.079097	0.493227	0.210981	0.990414	0.676314	-1.58696	1.328353	0.840463	1.390302	1.671174	-0.73661	-0.55476	-1.24341	0.263718	0.26254	0.845232	1.844109	-0.52922	-0.40155	-0.00799	-0.94267	0.455606	0.099192	0.895461	-0.28196	0.400265	-0.21712	0.47963	-0.91759	-0.12156	-0.59925	-0.57735	-0.491	0.769515	-2.10585	0.087346	0.640649	-0.68834	0.532748	-1.28716	-0.31535
TSPAN4	110661	NM_001025235.1	0.24637	-1.10349	0.835388	-1.08203	0.407527	-0.32936	-0.19117	-0.38323	-1.16471	-0.62902	2.802144	0.969211	-0.14242	-0.3969	-0.18449	-1.70691	0.150985	-0.59789	-1.00133	0.096487	0.477763	0.193865	0.651567	1.080627	-0.55715	0.545792	1.569231	1.702024	0.838853	0.784821	1.526837	-0.84902	0.46766	-2.31657	-0.42981	0.115501	-1.64879	0.000153	0.113706	-2.0497	0.643678	-0.45932	1.030046	1.1189	0.028558	0.738517	2.016689
USO1	110669	NM_003715.2	0.498605	-1.57206	0.555683	-0.97436	-1.41717	0.229412	-1.05338	0.18914	1.53585	1.009066	-2.92196	0.375709	1.157249	-0.22831	-0.45927	-0.44982	-0.35985	-1.65498	-0.67845	0.616006	0.545941	-0.01273	-1.14537	-0.5724	0.748755	0.27214	-0.55496	0.746108	0.254421	0.62906	0.570121	0.148415	0.891634	0.703229	-1.1533	0.393187	1.310117	-0.19204	-0.96995	-0.70276	-0.4875	-0.0031	-1.76685	-0.63963	0.012474	-0.3486	-1.88808
KIAA0368	110678	NM_001080398.1	0.034008	-0.03752	-0.14728	0.448774	1.617709	2.545454	1.394843	-0.26266	1.679703	-0.0775	1.486462	-2.03906	-0.10242	1.094832	-0.85849	-0.4	-1.61895	0.001704	0.545291	-1.31183	-0.84307	-0.54234	-1.91731	-0.69395	0.31632	-0.15185	-1.33891	-0.2014	-1.90328	-1.05994	0.31708	1.129819	1.84868	0.832936	2.155071	-0.74884	0.39163	0.482101	-0.38023	-0.31112	1.961631	0.807205	1.279744	-1.75064	-1.79144	0.560172	-0.21209
S100A11	110682	NM_005620.1	0.276825	3.115455	-0.82158	0.287324	-0.48698	-0.28248	1.499384	0.348515	-0.91648	-0.24887	2.204694	0.540331	-1.31	-1.06729	0.868028	0.189861	-0.98847	-2.34804	-1.46441	-1.11997	-0.49222	-0.36543	1.145323	0.654266	-1.05898	0.670599	0.599261	-0.24779	0.651657	0.26132	-0.15283	2.254364	-0.30145	0.473707	1.34929	0.328272	-0.89825	0.967299	0.328106	0.354289	0.180481	0.517459	1.573039	0.692686	1.650712	-0.34658	1.219758
SYK	110685	NM_003177.3	-0.00209	2.316417	0.385901	0.355676	0.456613	-0.75238	1.079789	-0.1617	-0.73836	0.887254	0.182457	1.360037	-0.75697	1.961161	1.70575	0.352145	-1.00275	0.248445	1.085913	-0.3447	-0.1289	1.09195	-0.04423	-0.03574	0.265248	-0.60964	-0.11529	-0.18021	-0.57434	-0.98116	-0.21359	-0.29205	0.105777	1.483352	2.031921	-0.50657	0.274077	1.046338	1.268959	0.199577	-1.27926	-0.27971	0.784779	-0.07189	1.740359	-1.24993	0.857216
ANKAR	110707	NM_144708.2	-0.83255	0.336121	-0.02287	-0.05871	-0.37195	0.318186	-0.79139	-0.04615	1.499626	-0.04006	-2.70471	-0.88859	1.231705	0.705093	-0.30657	0.90197	0.395408	1.617068	-0.17014	-0.38314	0.212429	0.160559	0.091551	-0.36998	-0.96473	0.474035	-0.94826	-0.00422	-1.50167	-0.0603	-1.17478	-0.87521	0.529834	0.159501	-1.88881	-1.55224	-0.23953	-1.48728	-1.37247	-1.19262	-0.94042	-0.42606	-0.40105	-0.98893	0.6919	-0.49378	-0.5097
TM2D2	110711	NM_078473.2	-0.96122	-0.10437	0.552842	0.987539	-0.94687	0.571882	-1.72722	-1.45775	1.212017	0.090418	0.276718	-0.61792	1.219521	0.527094	-0.00977	0.162756	0.038991	1.068976	1.66575	0.444226	-0.19355	0.508499	-0.01802	-1.00435	1.204778	-0.88178	-0.94161	-0.56551	-0.86145	-0.55001	-1.05889	0.024826	0.001349	0.390921	-0.52331	0.259052	1.199871	-1.55654	0.668886	-1.91136	-0.18498	-0.39098	-0.75167	-1.55838	-0.58601	0.939383	-1.0336
SLC16A3	110719	NM_004207.2	-0.06995	3.015786	-0.84612	-0.23696	0.449908	0.577184	1.137075	-0.609	-1.20752	-0.39068	0.953758	0.314793	-0.72127	0.190341	2.067038	0.016843	-0.44959	-0.36592	-1.58847	-0.13019	-0.07436	-0.46187	1.359815	0.842964	-1.16595	0.668729	0.275651	0.096886	0.199887	-0.52947	-0.17117	1.256305	-0.30582	0.519558	-0.5745	0.411783	-0.83145	0.338775	-0.32315	-0.30156	-0.35933	0.522734	1.674935	0.072915	1.912931	-0.94118	0.749639
ZNF394	110739	NM_032164.2	1.135742	-0.1262	0.622862	-0.68111	-0.2068	0.029832	-0.07662	-0.27207	-0.24466	-0.27775	-1.65708	-0.25159	0.064379	2.071287	0.568741	2.286967	0.71543	1.486222	2.293274	0.98696	1.02424	-0.89867	0.686883	-1.19786	0.390601	-0.99297	-1.00912	-1.0517	0.17876	-3.21475	-1.4298	-0.61054	-1.40214	1.663248	1.694585	-0.1444	1.406092	0.675315	-1.54338	0.278379	-0.11571	-1.84959	-1.31182	-0.95664	-0.5539	0.048422	0.283477
OSBPL1A	110743	NM_080597.2	-2.15148	0.957398	-0.02235	1.550545	0.187289	-0.00279	1.168543	0.340731	-0.96368	-1.87562	0.909344	-1.10753	-0.17258	2.152413	1.899203	0.860779	1.540356	-0.18686	-1.98407	0.914182	-0.22534	0.978519	1.11915	-0.70768	-1.35093	-0.11721	0.272266	0.24321	-0.27157	0.941081	-0.4773	2.548179	-1.36969	-1.59803	-1.39223	-0.40684	-1.16932	0.268314	0.546499	-0.99174	-0.36746	-0.80193	0.695328	0.736897	0.348349	0.023732	1.238551
ARHGAP24	130008	NM_001042669.1	1.315855	-1.09003	0.159567	-0.77888	-0.05834	0.493821	2.023745	-0.46327	-1.40219	-0.91938	-0.68218	-0.75609	0.332131	-0.70262	1.377212	2.031442	-0.27408	0.176755	-1.21116	-0.07402	2.193292	-0.96788	1.021807	-1.21905	0.039602	-0.48013	1.010614	0.159164	-0.33866	1.150953	-0.27547	0.222433	-0.02907	-1.00386	-2.62948	-0.35639	-0.95504	0.578092	-0.13531	0.170034	-1.69052	0.247749	1.213251	-0.88648	0.269075	-0.95586	0.050331
C14ORF159	130020	NM_024952.5	-1.23202	0.166977	-1.04824	-0.39935	-0.34155	-0.62687	-1.35918	-0.27521	-1.51887	-0.19634	0.278631	-0.26514	-1.6462	0.474314	1.836801	1.286913	0.195557	-0.0522	-0.69974	-0.6944	-1.19776	0.996738	1.01333	0.285307	-0.27065	0.365632	1.556282	0.658513	0.144789	-1.12916	0.038804	1.871606	-0.6033	-0.33581	1.83744	-0.0267	0.332534	-0.41531	0.790302	0.043838	-0.36236	-1.34265	0.897543	0.353736	2.663091	-0.29299	1.628752
IL2RA	130021	NM_000417.1	-1.52286	-0.36993	0.102177	-0.13494	2.498257	0.333812	-0.2731	0.903837	0.078317	1.80034	.	1.454191	-1.02389	-1.14351	1.073132	-0.07623	0.39706	0.341771	0.01499	0.804445	-0.19593	-0.08481	-0.23887	0.882243	-0.94207	-0.78246	1.010337	0.100106	1.919408	-1.63572	-0.41492	-0.12134	0.16216	0.004917	-0.18499	-0.53983	0.863729	0.434922	0.853202	-0.45229	0.130472	0.733028	0.605197	-1.30219	-0.2803	-0.59696	-0.61486
CDCA5	130022	NM_080668.2	-0.00618	-0.40334	-0.14292	-0.66841	1.914957	1.75988	-1.11434	-0.00169	0.620385	-0.45444	0.377267	0.270048	0.873603	-0.23971	1.451375	1.186566	-0.15817	-0.70293	2.450154	-0.27043	-0.24219	-0.5473	-0.68	-0.20331	-0.85447	1.047986	0.032322	1.222891	-1.63821	0.282059	0.722664	0.501314	0.248347	-0.90225	-0.94673	0.010205	-0.48774	0.06047	1.500438	0.073313	1.216137	0.401673	0.390561	0.709826	-0.22266	0.020844	0.329804
PHF5A	130037	NM_032758.3	-1.56048	-0.66689	-0.89058	-0.02227	0.936434	0.745069	1.654715	-0.44765	-0.51052	1.221754	-0.04923	-1.77118	-1.92478	-0.61494	-0.21533	-0.40959	0.30593	-0.97962	-1.1406	-0.4607	-0.2138	1.683863	1.227529	1.670909	-0.34622	0.838164	-0.62411	0.707208	-0.32666	1.162704	-0.92478	-0.23295	0.501443	-0.25839	1.247336	0.277816	0.978678	1.265326	0.517853	0.177395	0.653776	0.664294	0.215503	0.31146	0.127231	-1.37448	-0.05367
AGA	130064	NM_000027.2	1.077895	-0.86296	0.321053	0.215859	0.904511	0.499282	-0.23343	-1.15973	1.088469	-0.36778	0.384248	1.097662	0.014698	0.256751	-0.15756	-1.77276	0.537167	0.965553	-0.5287	0.6246	-0.22697	0.416302	0.072603	-0.366	-0.20218	1.082888	-0.903	0.449023	0.244229	-0.10512	1.422929	-0.77104	0.23428	-1.76318	-3.06963	0.503936	1.00811	-0.5933	-0.50925	0.600499	0.903224	-0.86153	0.270269	-0.2246	-0.57505	-0.54307	0.753542
CYB561	130086	NM_001915.3	-2.84677	-0.76096	-1.15743	-0.7162	1.486693	-0.10783	-0.60966	2.045239	-2.60233	1.422538	0.785811	-0.84032	0.005445	-0.44593	1.371001	0.184676	-0.88043	0.606959	0.337499	0.710406	0.81248	-0.10984	-0.02215	0.017342	-0.6029	0.11651	0.341488	2.152539	2.442129	-1.86083	0.452112	1.735544	0.44671	-2.29624	0.077018	-0.19129	0.104982	-0.46836	-0.77757	-0.77016	1.249385	-0.72032	0.205688	-0.95235	0.155555	0.187695	1.413586
HSF2	130121	NM_004506.2	0.963858	-2.47839	0.44197	1.596416	-0.90804	-0.37149	-1.03093	0.064783	1.297511	0.695362	-2.52789	-2.00355	0.303684	0.4303	-0.04176	0.683257	0.315729	1.018959	0.7291	0.546736	0.717224	-0.02195	0.71496	-0.42949	1.136254	0.033307	-1.37753	-0.6269	-0.55359	-0.68036	-0.54111	-1.55691	-0.08908	1.432271	-1.32058	-1.09857	-0.41381	-0.99378	0.310193	-0.02348	-0.77267	-1.3108	-1.0345	-0.34243	-1.49977	0.535355	-1.76692
LOC653994	130142	XM_944429.1	-0.09921	0.296625	0.662977	-0.05758	0.885656	0.069855	0.378567	0.953887	-0.17207	-0.34112	-1.21888	0.487408	0.920177	-1.78321	-0.14486	-1.08162	1.570776	-0.24591	1.320295	0.78117	-0.1025	1.27283	0.662722	0.178993	0.665386	-0.54909	1.537068	-0.15788	0.886561	0.164166	-0.32221	-1.26861	-0.27209	-0.87175	0.137385	0.35367	-0.00343	-0.55815	1.077034	0.958602	-0.2024	1.414274	-2.34899	-0.3738	-1.11201	-1.58664	-1.052
LCK	130161	NM_001042771.1	-0.62661	-0.65335	-1.14808	-0.18901	-0.55025	0.126642	0.076934	1.162311	-0.45958	-0.75928	0.678923	-1.04759	-1.86679	-1.85816	-1.49127	-0.23339	0.424652	0.101207	0.883761	-0.74415	0.583497	-0.22404	0.233258	0.539836	-0.05596	-1.04195	0.704374	-0.56714	0.050049	-0.23166	0.472547	0.215263	0.432707	0.282018	1.539376	1.701627	0.762109	1.030429	0.702749	0.839779	2.528556	0.250627	0.538171	0.157559	0.55045	0.813914	0.621565
SPAG9	130164	NM_003971.3	-0.67438	0.814828	1.309069	1.298827	-0.94132	-1.41623	2.615354	0.373942	-0.20691	0.562694	-0.91961	-0.58137	1.644114	0.665889	1.786171	0.727452	-0.01936	0.033624	-1.1448	-0.75762	-0.40777	1.050355	0.305461	-1.21649	-0.75894	-0.90351	0.559082	0.951036	0.071122	-0.74575	-0.26606	0.762112	-1.10705	-0.82557	0.511008	0.077191	-0.97167	-0.39946	-0.46984	0.031807	-1.15884	-0.41489	-1.05261	-0.25103	0.208964	-0.49824	-0.64697
ANKRD22	130181	NM_144590.2	-0.25812	-1.29048	0.197712	-0.09844	0.037883	0.570917	0.042127	1.625103	0.042217	1.533607	-2.40081	0.520081	-0.1001	0.468574	.	2.059346	-0.91517	-0.99626	0.334476	-0.51399	-0.88392	0.555129	0.050369	0.319318	-0.3185	-1.51024	0.419982	0.245911	-0.14018	0.046081	-0.90845	1.018693	-0.8165	-0.64399	0.27533	-1.12845	0.352309	-0.57588	1.169573	0.382422	0.109034	0.934761	0.360947	-0.5172	-0.85143	-0.56315	0.006096
PAPSS1	130187	NM_005443.4	0.38547	-0.5423	-0.19417	2.63441	-1.31099	-1.43149	2.170442	0.031515	-0.38336	0.980431	-0.55806	-0.1495	1.426142	0.906287	0.893053	-0.95803	-0.43288	-0.31468	0.778569	1.421225	-0.18211	2.006954	-0.65856	0.727479	-1.22154	-0.08445	-1.54235	0.369543	0.113068	-1.7104	-1.12847	-1.22235	1.088654	0.605777	-1.36743	-1.36099	-0.30056	-0.1229	0.075114	0.734711	-0.06506	0.406847	-1.77605	0.471371	-1.33587	-0.5349	-0.22357
HS.442098	130196	CD515724	-0.86902	0.286999	-2.05921	1.077959	-1.72416	0.116432	2.006678	1.053751	0.536742	1.669805	0.232854	-0.01515	0.090802	-0.25527	0.38066	-0.37644	-0.7272	0.33195	-0.86652	-0.00051	-0.31977	0.260559	-0.50041	0.418253	-1.24486	-0.09914	0.195344	-0.56511	0.724629	0.722058	-0.23064	0.341052	0.55919	-0.79572	-0.83208	0.755551	-1.10884	0.258866	0.117273	-0.5165	-0.58488	0.507213	1.795473	1.504979	0.627676	-0.80594	0.832179
CCNG2	130215	NM_004354.1	-0.32779	-1.00794	0.392912	2.085599	0.886087	-0.78044	1.25949	0.792147	2.022686	1.50585	-0.6345	-0.55041	1.046057	0.26553	-0.11782	0.428367	-1.19249	0.137578	-2.10628	-1.30213	-0.90955	1.290902	0.537791	-0.36802	0.918672	1.913081	-0.43322	-0.18841	0.35765	0.085447	-0.3999	0.190056	0.338851	0.613263	0.713505	0.209047	1.061061	0.283234	0.089684	1.125069	-0.41083	-0.15605	-2.13501	-0.29414	-0.02619	-0.72004	0.022181
MRTO4	130220	NM_016183.3	0.040257	0.850985	-0.44211	-0.98276	0.957244	0.416422	-1.07057	0.820363	-1.08366	-0.70864	-0.6939	0.380119	0.208015	0.767062	1.106515	-1.42963	1.397202	1.290843	-1.10801	0.177047	-0.947	-0.40686	-0.32399	2.16758	-1.02045	-0.70842	-0.19429	0.682866	0.350545	-0.86899	-1.09527	-1.22758	-0.6866	-1.09891	1.435328	0.380234	0.629344	1.208005	-0.06944	0.9014	-0.02698	-1.14195	0.927065	0.327246	-1.5612	0.39526	0.288197
LOC440589	130224	XM_942424.2	-0.84758	3.170859	-0.84103	-0.08185	0.412673	-0.09136	-0.25555	1.964821	-0.71475	-1.07946	3.301061	1.914784	-0.96873	-0.04115	0.346255	-0.06023	-0.03261	0.475726	-0.58885	-1.06479	-2.38397	0.319689	-0.25871	0.108969	-0.64162	-0.14379	0.440208	0.166707	0.154707	-1.28542	-0.02378	1.038795	-0.73382	1.553091	1.298511	1.103327	-0.12118	1.469744	0.723662	0.818577	1.325655	0.656587	0.641664	-0.05209	1.558115	-0.62959	0.408545
HDHD1A	130228	NM_012080.3	0.906187	0.92388	-0.59301	-0.43918	-0.7407	-0.16403	-0.31985	-0.68364	-1.52936	0.085793	0.922732	-0.47001	-1.02034	0.229053	0.89521	0.44355	2.440765	-1.29891	0.062096	1.222014	-2.08903	0.693502	0.600437	1.393422	0.144555	-0.94988	0.496081	0.741077	-0.85872	2.733377	-0.3067	-0.95381	-0.32792	-2.36588	-0.35846	-0.09826	0.758244	1.373496	1.317977	0.392233	-0.93926	-0.33821	-0.76097	0.957957	0.765549	-2.25398	1.284325
SMARCB1	130241	NM_001007468.1	0.139848	1.038603	0.272685	-1.51635	-0.33408	-1.39721	-0.83353	-0.26994	-1.77185	-1.06401	0.796568	2.297568	-0.49474	0.35742	0.436708	-0.39737	1.095081	-0.07455	1.376209	2.960435	-0.103	-0.03092	1.197841	-0.13288	-0.63749	-1.01752	0.135955	-0.16295	1.063367	-0.90797	-0.81634	-0.81066	-1.696	1.898052	1.853093	-1.02975	-1.06176	0.050822	0.340009	-0.47116	0.284952	0.350345	0.904145	-0.29519	-1.30309	0.600522	-0.11205
CSNK2A1	130255	NM_001895.3	-0.88801	-1.57265	2.182882	-0.60392	0.928442	-0.87235	-0.80635	0.394299	-2.09375	0.206267	0.171589	-1.285	1.689268	0.463383	-0.94709	0.616617	0.696334	-0.60978	0.843771	0.710539	-0.66334	0.982658	0.241239	1.163789	0.699686	0.585342	0.346939	0.524966	-1.08301	-1.46082	-0.64616	-0.94826	-1.3936	-0.88118	0.958388	0.595513	-0.38591	1.186008	1.075387	-0.69013	0.222057	-0.04238	-1.71903	0.247843	-1.04385	-1.0384	-1.22665
LCK	130274	NM_005356.3	-0.52852	0.491725	0.030881	-0.2593	1.317804	-0.35345	-0.76727	1.20127	-1.84266	-1.09094	-1.09929	-0.65768	0.449209	-0.70188	-0.39896	-0.28191	0.78223	1.139096	-0.0705	-1.19368	-1.611	-0.04355	0.762803	2.385137	0.976269	0.848247	0.233542	0.880165	0.294131	-2.19153	-0.09486	-0.53184	-1.41915	-0.21675	3.001078	0.910694	-0.61098	-0.1105	0.179273	0.174016	0.33428	-0.95736	2.320408	-0.70499	-0.53491	-0.08852	-0.38285
C3ORF62	130280	NM_198562.1	-0.54165	0.136397	0.231741	1.850789	-0.28444	0.223522	2.453392	0.609231	0.555337	1.451392	-0.53479	-1.30766	-0.5557	0.628781	0.994399	1.603149	-0.99436	-1.12885	-1.30923	-0.2719	0.757658	0.189679	0.306953	-0.84371	-0.84889	0.959153	-0.32581	-0.92059	-1.03797	0.557279	0.130084	1.693927	-0.51457	1.828653	0.097293	-0.76465	-0.20892	0.869418	-0.55331	-0.61054	-1.53289	-0.94077	0.485907	-0.67636	0.909883	-0.53292	0.385363
KIAA0146	130301	NM_001080394.1	-1.79589	-0.64333	-0.06142	1.190088	1.801421	-0.96619	-0.21498	-0.15343	1.004134	-2.79139	-1.44125	2.743615	0.783681	1.419057	0.568751	0.172252	0.836634	1.737018	-0.64692	1.009813	-1.29814	-0.29663	-1.33195	-0.01902	-0.52762	-0.07914	2.601572	-0.01138	0.570745	-0.18975	0.615716	-0.49091	0.779277	-0.37268	0.213245	1.315894	-0.51849	0.082546	-0.07882	0.266099	1.973539	0.908789	-0.71687	-0.00778	-1.30163	-0.88119	0.098368
CDKN1B	130309	NM_004064.2	-1.2499	1.120547	-0.35227	1.112192	-0.09593	-0.37934	0.052054	0.273263	-0.6069	0.492921	0.539288	-2.49243	1.193433	1.496035	-0.28105	1.558893	0.803861	-0.19067	-2.00867	-0.35617	-1.02134	0.812254	0.53794	0.93875	0.525626	-0.17791	-0.85339	-0.56212	-0.3498	-0.66819	-1.20943	1.11753	-0.51546	1.111111	1.35253	-0.19942	1.442555	1.004127	0.117833	1.176795	-1.13809	0.771452	-0.60431	-1.43162	-0.12424	-0.95692	-1.78949
NOLA1	130326	NM_018983.3	-1.13745	-1.34682	1.426549	-0.96535	1.453515	0.043117	-1.37507	-0.76359	0.934018	-0.57522	1.135144	0.90198	1.105814	-1.16447	-0.60906	-0.85093	1.344316	-0.38352	0.493525	-0.10004	-0.69985	-0.20459	0.09554	-0.51537	0.529618	-0.44028	0.616708	0.659249	-0.29883	0.248128	0.474998	-1.71063	0.641085	-1.79935	1.019555	0.950904	0.807465	-1.43941	0.110431	0.696629	-0.22164	0.555329	-0.62913	-0.63882	-1.46632	-0.38847	-1.85027
NDE1	130347	NM_017668.1	-0.28369	1.551237	-1.11308	0.869969	-0.06579	0.146465	1.158279	0.62673	-0.10482	0.187321	0.2928	-0.28418	0.16514	0.608033	1.610836	0.639956	0.662071	0.042578	-1.46934	-1.34043	-0.7265	0.930232	1.886431	-0.05419	-0.07168	1.307651	0.740534	-0.4536	0.643573	-0.8002	-0.1988	0.706039	-0.67793	-1.15209	-1.40999	-0.00401	-0.71763	0.934796	-0.8943	-0.56568	-0.9957	-0.90591	0.47818	-0.61794	1.28865	-0.53129	0.629322
HS.374460	130356	BQ439091	-3.21359	2.297044	-1.15045	-0.48195	0.014346	-0.96303	0.002511	-0.3635	-0.93491	-0.37358	-1.31538	-0.54354	1.42379	1.463139	1.641287	1.245994	-0.905	0.728547	1.346875	-0.5886	-0.63685	0.212805	0.113449	0.1479	0.767147	0.761205	-1.34892	1.174343	0.135357	1.813367	-0.7539	-0.53534	0.189248	0.908556	-0.74824	-1.09422	-0.53395	-0.19021	-0.88444	-0.35976	-0.60138	-1.12735	-0.5324	-0.71566	1.059925	-1.20158	-0.30111
IDS	130360	NM_000202.3	0.914769	0.56955	-1.4033	1.067383	-0.32162	-0.93658	2.546865	0.450999	-1.0943	0.68853	0.803036	-2.4264	0.55239	0.722628	0.919116	0.885976	-0.08607	-1.08523	-0.95826	0.832616	-0.16891	0.076261	0.99178	0.634234	-0.7994	2.68826	1.296312	-0.09731	-0.3186	-0.39746	-0.47285	1.950724	-0.75416	0.573059	0.006612	-0.3859	-0.65567	0.315531	-0.22888	-1.86477	-1.74561	-0.04289	1.59081	0.135067	1.913916	-0.5154	0.265156
MST150	130364	NM_032947.3	0.384206	0.360423	-0.88529	-0.50011	-0.43392	0.313555	0.013392	0.573935	1.722922	-1.65103	2.2612	-0.29605	-0.22231	-0.74247	0.663604	-0.17075	-0.19171	-0.02757	-1.20119	0.984525	-0.10336	0.432556	0.505782	0.8448	-0.43386	1.42956	0.228639	0.362096	-0.30669	1.971991	-0.87296	2.335649	-0.12963	0.192084	0.535058	0.006173	0.228446	-0.65657	0.522307	-0.74542	-0.28446	0.713845	0.469403	-0.68702	-0.15451	-1.00515	0.314029
PRKAR1A	130368	NM_212472.1	-0.78532	1.156072	0.281368	1.444531	-0.09078	-0.57566	1.332543	0.352193	0.272311	0.918423	-1.36794	0.052662	2.551683	1.313867	1.095656	1.445268	-0.65555	0.210421	-1.65047	-0.07125	-0.53731	1.251775	-0.00611	-0.53713	0.613439	0.597277	-0.19394	-0.7374	-0.18019	-0.68469	-0.37666	0.952358	-0.56667	1.355451	-0.90447	0.200945	0.132728	0.034892	-0.32078	0.330999	-1.41932	0.800095	-0.56614	-0.92953	-0.58218	-1.13829	-2.07182
HDAC6	130370	NM_006044.2	0.338117	-0.49592	0.882679	0.308906	0.017926	-0.27633	-1.44493	-0.4513	0.072992	0.113076	0.63042	0.359671	-0.8826	-1.65882	-0.36365	-1.18811	0.720734	-1.25337	1.100728	1.33428	0.374097	0.199024	-0.13875	0.764261	-0.72112	2.930111	0.192452	0.189507	0.307702	2.330196	0.294959	1.776584	-0.75807	0.37347	-0.11199	-0.48071	-0.30393	0.660497	-0.75517	-1.06734	0.640617	-1.32719	0.461437	2.409688	0.706678	0.543766	0.688562
SH3BP1	130382	NM_018957.3	-1.63543	-0.36331	-0.31006	-0.56415	-0.17027	-0.96774	1.710794	-0.51253	-1.07471	0.505442	2.146191	-0.33975	-0.23558	-1.46349	-0.04434	0.327694	-0.53352	-1.25837	1.108009	1.32146	1.758162	-1.33473	-1.24711	0.748753	-0.45188	-1.07817	-0.5354	-0.32069	-0.26576	-0.07835	0.773621	1.352233	0.387168	1.869287	1.434511	-0.10161	-2.33424	-0.8666	0.623734	-0.16841	0.495881	0.14441	1.082278	0.927664	0.921001	-0.1174	1.636681
TNRC6A	130386	NM_014494.2	-1.47757	0.862173	-0.62376	-0.39492	-0.2028	-0.42765	0.452296	-0.03178	-1.26451	-0.47045	0.598414	-0.31156	-0.78059	0.230485	0.875255	-0.17277	0.19166	0.33501	-2.12207	-1.30256	-1.5504	1.534364	1.508358	1.153098	-0.39623	0.405057	0.689048	0.291715	0.888069	-1.00137	0.060997	1.95604	0.500993	-0.7614	-0.6835	0.799115	-1.14083	-0.19797	-0.96315	1.041067	-0.46427	-0.13317	0.764377	-0.5659	1.417648	0.465832	0.8696
GLUL	130392	NM_001033056.1	-0.05013	1.035966	0.453979	0.446845	0.026854	-0.62235	-0.38902	0.045801	-0.75917	0.227863	-0.64584	0.518827	-1.02339	-0.47333	-0.42818	-0.86855	1.489147	-1.12595	-1.43535	-0.0518	-0.90405	1.341125	1.064559	0.944156	1.404221	2.49462	1.788173	-0.16687	0.372173	-0.07177	-0.44797	-0.03801	0.745852	-2.21234	2.303154	0.93291	-0.28835	0.401411	0.383212	0.602584	-0.65307	0.737493	-0.37596	-0.34452	0.370076	-0.91809	-0.43692
RNF19B	130403	NM_153341.1	-0.33361	0.242417	0.421088	0.812202	0.655987	0.727147	0.022035	-0.19934	-0.64037	-0.36447	0.047836	-1.69456	-1.41691	0.191563	0.298226	1.781589	-0.66311	-1.58421	0.003694	1.215007	1.022461	-0.14956	0.221462	-0.25156	-0.57686	0.187752	-0.24266	-0.91768	-0.29407	-0.36348	-0.41752	1.202593	0.291657	1.669867	0.61129	-0.17837	0.252191	0.768595	0.743907	-0.02814	-0.33153	0.029693	1.598523	0.390772	1.136738	-0.00561	0.606754
KLHL20	130408	NM_014458.3	-0.65519	-2.6733	0.466009	-0.03825	-1.90996	-0.6483	0.28707	-1.1138	1.279746	1.207321	-2.0874	1.441413	1.84925	0.071318	-0.61781	1.086457	0.89941	-0.58911	2.412623	0.183759	1.447812	-2.08186	-0.59668	-0.40273	-0.72562	-0.02544	-0.154	-0.75527	-0.49443	0.565105	1.195246	0.176395	-0.17273	-0.43235	-2.40489	-0.9966	0.746028	-0.6679	-0.66499	-0.74012	-0.48859	-1.16722	-1.30939	-1.11195	-1.88264	0.579533	-1.35642
CTTN	130433	NM_005231.2	-0.67759	2.28035	-1.02063	-1.12021	0.105299	-0.44433	-1.46657	0.540544	0.535367	-0.20101	1.284381	-0.31029	0.153134	-0.05526	0.429855	0.141248	0.862351	-0.67573	1.042958	0.047144	0.641928	1.36351	-0.6511	0.645338	0.721256	0.88354	-0.61168	-0.34356	0.659579	0.122625	-0.67252	-0.05129	-0.2449	1.64044	0.791364	-1.08522	0.047451	-0.733	0.333661	-1.02931	-0.85545	0.675126	-0.47503	-2.58665	0.577738	0.533801	0.112888
LOC643446	130440	XM_001130649.1	2.971951	0.812938	0.299015	0.4009	0.522588	-1.68834	-0.3431	2.707012	-0.24445	0.972433	1.0829	.	-0.02307	0.914044	0.265095	-0.0052	0.884443	-0.22815	-1.07003	0.814396	-0.3598	-0.98941	-0.24148	-0.18043	0.142098	0.099838	0.085401	1.027242	-0.26443	-1.01731	0.83532	-0.27344	-0.57758	-0.41389	-0.53812	-0.56499	-0.24047	-0.65241	-0.18674	1.682645	0.959606	0.382391	-0.21422	0.062256	0.652501	-1.31214	-0.17777
SNX11	130446	NM_152244.1	0.069697	0.908033	-0.6159	0.249141	-0.98296	0.255696	0.655115	-1.09512	-0.62741	-1.38652	1.242368	0.400807	-1.56506	-0.37735	1.336032	0.759548	-1.08825	-1.39159	-2.45199	-0.35133	-0.72158	0.18621	2.763316	1.216426	-0.53112	0.603154	0.956598	0.292942	1.100266	0.052681	0.46656	3.009811	-0.05917	-2.17481	0.754473	0.274105	0.895714	0.83464	0.45713	0.059293	0.807025	-0.13368	1.092985	0.230459	0.963646	-0.74531	1.270884
LOC729486	130497	XR_015557.1	-1.57922	1.020236	-1.24704	-0.52624	-1.24703	1.368474	-0.5494	-0.12007	-0.43053	0.131574	0.281412	-0.81939	0.645194	-0.24503	1.00303	-0.33743	0.590838	-1.21203	1.70228	0.837132	-1.77449	0.421216	1.14732	0.706177	-1.14403	0.984186	-0.6951	0.996865	0.922857	0.66462	-0.87447	0.424284	1.286723	-1.54577	-0.26042	0.123809	-0.52863	0.809719	-0.50377	-0.59341	0.967495	0.371026	2.406733	-0.30172	0.703234	-1.75513	2.372627
STAT2	130519	NM_005419.2	-1.81383	-0.87044	-0.68923	-1.08807	1.440941	1.310438	-1.78657	0.842157	-0.92997	-1.21201	-0.19674	2.170761	-1.11475	-0.32787	2.428207	0.241412	-1.19999	-0.74627	-1.42859	-0.09862	-2.31923	1.195943	-0.5366	0.594042	0.14422	-0.21827	0.393054	0.237745	0.303413	-0.34419	0.003687	0.462883	0.040345	-1.57606	2.096678	0.660366	0.653872	0.893855	0.533951	0.436802	1.181093	-0.36661	0.423395	0.361411	1.303124	0.343879	1.46583
KIAA1160	130544	XM_001130192.1	-0.70173	1.329279	0.20893	-0.49687	0.290402	-1.00337	-0.18977	0.955232	-0.24036	-0.02906	-0.87654	1.216275	-0.68394	1.198884	1.759796	-0.24999	0.166243	-1.32645	-1.09038	-0.82784	0.173658	-0.05926	1.495791	0.730934	-0.31653	0.473089	0.470033	-0.72466	0.910599	-0.3271	0.295107	2.081688	0.365193	-2.29908	0.478461	0.119761	1.445248	-0.43579	-0.2814	-0.59464	0.733415	-0.8797	0.443227	-0.76768	0.236893	0.160074	-0.11923
PRKCZ	130551	NM_002744.4	-1.53704	1.373484	-0.00199	0.162187	-1.52754	-0.20117	0.517898	-0.86708	-1.56588	1.458201	3.342755	-0.43976	-0.98401	-0.01507	1.919156	0.030885	0.470593	0.517519	-0.45083	-0.19392	0.816501	-1.00498	1.547723	-0.44995	-0.84754	0.251857	-0.3268	0.327709	0.978749	-1.72274	-0.60765	-0.39305	-0.04741	-0.09458	0.682964	-0.12177	-0.81341	-0.03842	-1.06445	-0.60042	0.823104	0.675014	1.151774	-0.05505	1.213327	-0.11523	0.661458
KENAE	130577	NM_176816.2	-0.74516	-0.33992	-1.25345	1.768803	0.213404	0.92628	1.73408	-1.69679	1.469478	-0.91308	-0.05076	-2.2274	-1.70781	-0.73539	1.139064	1.795938	-1.015	-0.96572	0.041499	0.855414	-0.03157	0.194031	1.738716	0.02055	-0.31746	1.25634	-0.85178	0.134294	0.969367	-0.6788	-0.7908	0.930419	1.645451	0.013672	0.439251	-1.04646	-0.22125	0.32948	0.136428	0.709713	-1.74388	-0.29243	1.34551	-1.0438	-0.06443	0.196222	0.575039
LOC649864	130594	XM_941341.1	0.113186	0.633012	-1.20571	-0.33135	1.043445	-0.29979	-0.70413	1.18858	-0.90147	1.717304	1.591308	1.46429	-1.65275	-0.38573	1.362763	-0.29172	-0.85623	-0.70633	-1.33265	-1.11313	-2.74133	-0.97228	0.669806	0.257067	0.171859	-0.22661	0.683826	1.139227	1.533507	-1.23198	-0.12327	0.382684	-1.02957	0.016369	2.359596	0.822713	0.412975	0.881261	-0.61947	1.095469	1.431673	-0.11189	0.683367	-0.21126	-0.59254	0.403414	0.832867
DYNLRB1	130603	NM_014183.2	-0.88144	1.427798	-0.55232	-0.29746	-0.79238	-0.8127	-0.2581	-0.37792	-0.26215	-1.03097	1.861586	-1.049	-1.6379	-1.13141	-0.25751	0.147811	1.289827	0.120232	0.515967	-0.05849	0.055286	0.521074	0.032232	1.562738	0.140464	0.914113	0.937418	-0.23894	0.794645	-0.60501	1.321962	1.701745	0.459462	0.335048	0.9504	0.719025	-0.17599	-0.29781	0.199711	-0.93939	0.481986	-0.4019	0.674052	0.235636	1.4699	0.653628	1.966497
PPFIA1	130608	NM_003626.2	-0.56513	-0.43516	0.322388	0.35134	-0.77366	0.337048	1.892877	0.655972	-1.04319	0.263569	-1.36507	-0.14679	2.018222	-0.99869	1.172095	1.546699	-0.38143	0.38447	-1.09103	-0.01881	-0.65447	0.061663	2.818273	-0.5431	0.183401	0.580177	-0.27276	-0.07928	0.483755	1.35987	-0.31596	1.178386	-0.63083	-0.75157	-2.60538	0.301444	-1.88913	-0.55681	-0.65378	0.268207	-1.7021	-0.3312	0.389522	-1.43513	0.272385	-0.60699	-0.05788
FCGBP	130609	NM_003890.1	1.484294	-0.29809	-0.43391	1.308639	-2.74944	0.795247	-0.55159	-0.81696	2.118586	-1.07173	-1.3046	-0.24061	-0.29569	-0.83413	0.719587	0.51902	1.343336	0.378227	-0.99605	0.195634	-0.71123	1.730494	0.927413	2.015517	-0.37251	0.229098	-0.78049	-0.56722	-0.57311	0.317325	-0.07073	-0.88321	-1.23105	1.060629	0.006948	-0.24985	-0.77911	-0.12541	1.872669	0.062121	0.728055	-2.23218	0.919124	-0.17189	-0.79397	-0.23594	-1.13291
PRPS2	130619	NM_001039091.1	-0.02405	-2.28151	0.194956	-2.03667	-1.34508	0.484037	0.662101	0.140015	1.552868	1.028069	-1.71458	-1.79986	0.177036	1.24546	0.368049	-0.80035	-0.80149	1.250263	-2.84259	-0.57695	0.241998	0.783415	-0.55514	-0.71232	0.81693	-0.17372	-0.71846	0.682743	-0.26195	0.406147	0.994841	0.241755	-0.89412	-0.47534	-2.08479	1.108475	0.73963	0.956572	-0.39839	-0.0861	-1.37146	0.530292	-1.77602	0.091887	-0.32312	-0.50695	-0.20444
RFWD2	130639	NM_022457.5	0.516885	1.573965	-0.3543	1.293048	-1.66387	-0.0779	1.358748	0.493946	0.11049	0.094441	-1.83502	-0.84778	-0.22196	-0.0472	1.276078	1.870192	-0.29182	-0.93494	-2.13627	0.359988	-0.74427	1.068171	0.866738	0.284615	0.432719	0.583642	0.648948	0.410747	0.068108	0.019406	-0.0843	1.856471	-0.2091	0.204691	-1.62898	-0.11354	-0.62005	0.187522	-0.73819	-0.72374	-1.31504	-0.87321	1.707394	-0.85441	1.858848	-1.03438	0.580471
PEX1	130647	NM_000466.1	1.322768	-1.16299	-0.26481	0.916724	-0.74582	-0.0777	-0.98678	1.126987	-0.1996	0.091206	-2.11269	-1.51253	1.858971	0.625364	-1.18979	-0.18157	0.13547	1.391962	-0.48879	-0.55818	-0.58133	1.831912	-0.80862	0.75881	-0.1738	-0.09885	-0.18102	0.510753	-1.60333	-0.52684	-0.65541	-1.06648	0.011986	0.189064	0.20931	-0.44389	0.500481	-0.33884	-0.00103	0.397664	-0.23526	-0.38136	-0.33367	-1.21655	-1.45596	-0.01026	-0.78281
LOC650795	130661	XM_939880.1	-0.11346	-0.24068	-0.43209	0.081926	.	1.34251	-1.46681	0.277296	-1.61189	0.685597	1.135421	-3.00008	-0.76068	-0.96303	0.866738	0.57751	1.105662	0.632671	-0.6193	-1.33642	-2.06137	0.909764	-0.09079	0.357881	1.572082	-0.88589	0.588475	-0.77191	-0.6185	-1.81985	-0.84628	-0.07284	-1.14454	0.811046	0.782987	0.600631	0.547335	-0.23595	0.8342	0.40747	0.474679	-1.0375	-0.50148	1.764239	-0.50554	0.631139	0.442658
BAG5	130669	NM_004873.2	-1.12072	-1.04835	-0.30642	-0.86048	0.639125	1.112259	0.740485	-0.05469	1.032186	1.09399	-2.31096	-1.10195	1.722173	-0.80822	-0.7265	-0.07481	-0.87545	0.179207	0.290003	0.251037	1.188269	-0.45602	-0.97761	-0.35588	-0.22924	0.838613	1.157072	0.095563	0.28617	-0.46569	1.225315	-0.53477	0.577452	-0.14859	-0.80181	-0.32928	-1.1637	-0.9271	-0.87428	0.308749	-0.83777	1.802344	-1.55903	-0.09067	-1.26156	-0.72313	-1.38586
ZDHHC5	130670	NM_015457.2	-0.7221	-0.13006	-0.08346	0.247535	-0.51376	0.211776	-0.85497	-0.17054	-0.37826	-1.23435	1.384638	2.037339	-1.07037	-2.45537	0.972714	-0.23925	1.08852	-0.17029	-1.88603	0.052406	-2.27956	1.317725	1.298262	1.605757	0.231206	0.343934	0.737142	2.052852	1.219255	0.198958	0.086416	1.195742	0.462214	-2.92611	0.512952	0.500958	-0.94624	0.348296	0.797398	-0.37793	0.741458	0.623055	0.840069	1.063406	1.078443	0.227385	1.766417
MED21	130672	NM_004264.3	1.666601	0.018445	-0.10275	-0.43701	-0.14119	0.033637	1.127571	0.214558	0.174891	0.738473	-0.98802	-0.47911	-1.77882	-1.68439	-1.33982	-0.27125	-1.10137	-1.6308	-2.22964	-2.7124	-0.57188	-1.06601	0.548606	-0.54789	-0.64074	-0.09599	0.34323	-0.54852	-0.57557	1.142906	0.700581	1.123875	0.363018	1.185506	-0.16843	0.730217	0.571858	0.532175	1.037406	-0.35058	1.538747	1.763636	1.204334	0.949156	1.276371	0.978339	1.226446
CSF2RA	130674	XM_942501.1	0.060248	2.754624	-0.40776	0.191254	0.334636	-0.54615	0.751739	0.445557	-0.36619	-0.25217	1.693113	1.803776	-1.52957	-1.29264	0.733148	0.013651	-0.74119	-0.28292	-0.85261	-1.32247	-1.22363	-0.52793	0.885877	0.230799	-0.51471	0.397969	0.29268	-0.46364	0.684068	0.177876	0.201506	0.129311	0.327304	0.168083	0.325948	0.532656	-1.22528	-0.06271	0.716027	0.031358	0.38721	1.030619	1.858089	0.685069	2.170982	-0.41079	1.459439
CCDC147	130678	NM_001008723.1	0.138475	0.756878	-0.72627	1.128736	-0.41039	1.536171	.	0.07248	-0.11678	1.467227	0.233414	-0.61458	1.150991	0.024828	1.17637	2.546049	0.240227	-0.6375	-1.94314	0.135275	0.606511	-0.72667	0.45036	0.143146	-1.09003	-0.92739	-0.10568	0.905783	0.198202	1.566461	0.217054	1.065371	0.969564	-1.18074	-1.61059	-0.83839	-0.29627	-0.14586	-1.3941	0.376151	-0.79072	-0.40139	-0.04631	-1.15081	0.796188	-0.4968	1.204905
RNASE6	130681	NM_005615.4	-0.10952	0.656566	-0.02563	0.589365	0.455445	-0.07826	-0.1195	-1.08587	-0.71805	-0.5204	1.118001	1.249415	-1.00042	-0.25927	0.946387	-1.81962	0.500795	-1.42345	-1.51455	-1.11247	-1.49519	0.861635	2.149204	0.844087	0.355117	1.188871	1.610234	0.912933	0.909616	-1.09283	-0.74825	1.068104	-0.22588	-1.43674	1.946643	0.886439	1.137998	1.717066	1.640229	0.619597	0.655461	0.414812	0.778867	-0.44081	0.917029	-0.30874	1.269978
ARL8B	130685	NM_018184.2	0.473442	-1.48348	0.341239	0.48287	0.350355	0.760758	-1.20991	0.468687	0.044709	0.385191	-0.97048	-1.66649	1.076174	0.183681	-0.40198	0.555717	-2.48202	-2.02767	-1.84299	-0.06553	0.20496	-2.08861	-0.62383	-0.02128	1.52265	0.161155	0.463671	-0.91452	-1.24712	1.021424	0.99589	0.656541	-0.07798	1.673501	-1.12321	1.463822	-0.37707	-0.3388	0.977298	-1.11875	-0.22797	0.122942	0.450747	-1.10612	-1.59207	-0.71257	-1.34449
CCNDBP1	130703	NM_012142.2	-0.60288	1.023651	0.077057	-0.11666	-0.22961	-1.34891	1.711204	0.030523	-0.6784	0.423441	-2.12526	0.002198	1.473664	0.812771	0.221403	1.333364	0.014405	-0.07446	-0.20269	-1.24031	-0.3961	1.084632	1.693451	-0.38098	-0.33213	0.880569	0.23608	-0.08985	0.095244	-0.93864	-0.37359	-0.84335	0.127516	-0.18676	1.091791	0.376733	0.690087	-0.28088	0.634325	1.126997	0.146993	0.232338	-1.24235	0.759388	-1.43433	-1.45289	-1.70866
C16ORF5	130709	NM_013399.2	-0.74578	-0.02719	-1.46856	0.866048	0.254399	1.482387	-0.69527	0.771349	-0.4834	-0.22166	.	-2.03118	0.141574	0.136516	0.901457	-0.12357	1.536753	0.069669	1.571803	-0.01442	1.297144	1.508026	1.123119	1.085722	1.005756	1.213048	1.558818	-0.12946	0.600147	-1.22205	-0.52192	-0.86071	-1.06094	0.352394	0.990711	-0.80768	-1.23331	1.002277	0.111742	-1.07387	-0.31318	-0.50751	0.877269	-1.20092	0.363712	-0.40256	0.516417
ARPC1B	130717	NM_005720.2	-0.17457	1.235377	0.767583	-0.93486	0.87485	-1.32264	0.508478	1.085125	-3.31041	-1.01521	1.011812	0.822902	0.725643	0.499735	1.477383	-0.98649	0.891743	-0.47868	-0.75456	-0.77415	-0.92146	0.563447	0.534782	0.888384	1.211409	-0.07222	1.488248	0.336641	0.453308	-0.40733	0.615624	-0.72604	-0.76887	-0.80919	2.311868	0.299776	1.193843	0.47327	-0.27223	1.425578	0.106844	1.562323	-0.26848	0.135261	-0.74447	-0.70429	-0.13825
PGGT1B	130735	NM_005023.2	0.06223	-1.64301	2.724666	1.480148	1.412739	-0.59942	0.920108	0.842437	1.074711	-0.88678	-1.70452	0.18271	0.174306	0.923997	0.450597	0.726658	1.159491	-0.03755	-1.36443	-0.26571	-1.69343	2.027424	-1.49713	-0.71902	1.771658	1.30126	0.416595	0.734068	1.184509	-0.78343	-0.6007	-0.35351	-0.28235	-0.51291	-0.16513	1.120694	-0.78281	0.764284	0.479967	-0.14171	-0.61157	1.286463	0.231651	-0.52494	0.506334	-0.13124	0.329856
CLEC4C	130743	NM_203503.1	0.631036	0.710522	0.671312	-1.6788	-0.56113	-1.14843	1.816436	-1.05568	-0.65112	0.126089	-0.09961	1.750842	-1.16044	-0.27333	-0.40123	1.605833	-0.2763	0.121875	-0.99725	0.339721	1.739267	-0.88262	1.602757	0.555938	0.089521	-1.19964	0.001583	0.128734	0.712269	0.232609	-1.75782	-1.38033	0.893033	0.030896	-0.92427	0.626988	-0.21091	0.935209	0.365513	1.49064	-0.97546	-0.57671	0.576506	1.217174	0.451272	-1.12006	-0.57258
YPEL3	130750	NM_031477.4	-0.39176	2.167415	-0.63054	0.057648	-0.6291	0.163779	0.650619	-0.66585	-1.46956	0.084509	2.587544	-0.93542	-1.65383	-1.19766	0.217275	0.390807	-0.40415	-1.6426	-0.88755	-0.56783	0.395573	-0.30543	1.770276	0.315829	-0.83979	0.477839	0.865876	-0.36098	0.093156	-0.08299	-0.37932	2.017495	-0.46629	1.755784	0.720096	0.456528	-0.47861	0.678408	-0.33329	0.359802	0.059132	-0.07653	1.364214	0.081099	1.496751	-0.86916	1.430178
SLAIN1	150019	NM_001040153.2	2.68905	-2.47627	-0.62105	-0.32352	-1.74563	0.266143	-1.86239	1.611207	1.356979	0.648849	-1.01672	-0.21547	-1.29017	-0.62838	-0.82155	-0.25186	-0.50637	-0.64937	0.084154	-0.49191	-0.18305	-1.27937	0.171165	-0.56911	-0.4697	-1.34936	-0.27323	-0.92222	-0.73024	-1.08995	-0.08859	-0.0912	1.212173	-0.68513	-1.37368	0.291485	-0.31327	0.606287	-0.54704	-0.06805	0.344713	0.425748	-0.81413	0.050743	-0.59155	1.092049	0.045286
C19ORF22	150020	NM_138774.2	-0.13668	2.903197	-1.42977	0.079976	-0.85263	0.109442	1.253248	0.299929	-0.68371	-0.96998	2.634228	-0.65789	-0.9574	-0.65146	0.691643	0.792856	-0.76715	-1.1185	-0.69284	0.176157	0.836147	-0.73515	0.42478	0.414234	-0.82619	0.950196	0.778002	-0.38467	0.375653	0.687847	-0.29972	2.108228	0.077971	0.764909	0.658331	-0.24246	-0.9535	0.951047	-0.50955	-0.01884	-0.2243	0.076226	1.547242	-0.17731	1.535958	-0.32296	0.503229
SMARCB1	150021	NM_001007468.1	-0.7147	0.882346	-0.37505	-1.41627	-0.1383	-0.30226	-0.98315	0.018106	-1.07101	-1.79247	1.828179	0.082662	-0.81503	-1.42421	0.909646	-0.3111	-0.96723	-0.63771	0.964588	0.039277	1.29306	-1.41633	-0.53863	0.020605	-2.54307	-0.57936	0.188948	-1.17063	0.873001	1.446789	-0.26368	0.249503	-0.34862	0.955019	1.33196	-0.48621	-0.46398	-0.26096	0.042796	0.066998	0.24805	0.250375	2.171771	0.604027	0.831068	0.222444	-0.42757
ZNF142	150040	NM_005081.2	0.763404	-1.51227	-0.5456	-1.98082	0.49422	0.083764	-0.75493	-1.51659	0.874942	-0.93424	-2.2072	-0.54467	0.488361	-0.83027	0.151505	-1.55708	0.669902	0.917627	0.075604	0.209619	0.257807	0.865821	0.950773	-0.5653	-0.20405	2.221973	-0.12838	-0.62983	0.510136	0.06989	0.000261	-0.77886	0.424515	-1.88158	-1.74696	1.419326	-0.41844	-1.75768	-1.06053	-0.06258	0.403345	-0.96306	-0.59745	0.296509	1.323002	-0.03535	-0.3331
MANSC1	150041	NM_018050.2	-0.17011	0.925187	-0.03515	1.862477	-0.93255	0.473096	1.72335	-0.25409	0.07052	-0.28834	0.322359	-1.26381	0.339234	0.628968	1.157654	1.893556	1.465367	-0.48021	-2.23443	-0.95133	0.836261	0.303948	1.086615	-0.84038	-0.03691	-0.40722	0.642717	-1.63366	0.12699	0.104969	0.50926	-0.1242	-0.34255	-0.2618	-0.30445	0.317366	0.246499	0.23683	-1.08693	0.086904	-1.07516	0.684271	0.718156	-0.51716	-0.67819	-1.62925	-0.46104
PSME1	150047	NM_006263.2	-1.31846	0.234271	-0.92833	0.522279	0.128013	0.793615	-0.9347	0.507814	-1.28214	-0.57265	1.040229	-1.37527	-0.67123	0.508775	1.676791	2.015238	0.146605	0.460151	0.150734	0.31781	-1.55516	1.007468	-0.69929	0.333405	-0.26609	0.145421	0.781912	-0.45785	-0.98541	-2.25122	0.053179	1.558549	-1.0574	0.066028	2.065414	0.588701	0.797987	1.043643	0.634771	0.889618	-0.20966	-1.34662	0.676505	0.755739	1.041381	0.55267	0.993575
SEC24B	150048	NM_001042734.1	0.441956	-2.56883	0.884839	1.388846	-0.31614	-0.35461	1.562491	-0.55564	1.215189	1.494296	-2.20154	-1.76038	1.537911	-0.72509	0.347218	0.717605	-0.42827	-0.02936	-0.31997	-0.79542	0.628574	0.027167	-0.14392	-2.33567	-0.86374	-0.62572	-1.08784	-0.9768	-0.62404	-0.12759	-0.99864	-0.30094	-0.4248	0.355341	.	-0.37294	-0.42435	-0.59437	0.220633	-1.35175	-2.00395	0.996931	-0.76075	-0.26021	-0.47748	-0.8632	-0.16358
DHX36	150050	NM_020865.1	-0.2537	-1.77952	0.741068	0.526815	0.435755	0.726645	1.247625	-0.29591	0.948066	1.763272	-2.56875	-0.9724	1.704392	0.286066	0.18467	0.628312	-0.03543	0.880843	1.059383	0.941129	1.29979	0.544772	-1.97964	-1.31563	0.252739	-0.64062	-0.66148	-1.19874	-1.18419	-0.79498	-0.85161	-0.76154	-0.25441	0.01302	-0.58771	-0.38412	0.968633	-0.7359	-0.52806	-1.13713	-1.08532	0.780461	-1.14039	-0.47716	-1.62135	0.132249	-2.1274
SCNN1D	150059	NM_002978.2	-1.15554	0.152896	0.863159	-0.29706	0.53118	1.65587	-0.72121	0.879941	-1.6668	-1.29679	-0.84962	-0.41761	-0.26523	-0.39454	1.348358	-0.80182	1.102616	2.214099	-0.28727	-0.36907	-0.9239	0.971599	0.778538	1.125477	0.36112	-0.02206	-1.00125	0.658578	0.479125	-0.59835	-0.40621	-0.10745	-0.23958	-2.11925	-1.32487	0.945339	-1.71887	-0.31775	-1.16386	0.892841	0.753342	-1.74289	-0.5377	0.287642	-0.02741	-0.10354	0.287764
ABHD14B	150064	NM_032750.1	0.578658	0.214123	-0.48689	0.285263	-0.03216	-0.15923	0.068631	0.162925	-0.33562	-0.35214	0.690588	-0.23254	-3.03126	-0.6574	-0.79479	-0.98245	-0.37164	0.39662	0.007931	1.180084	-0.39602	-0.57261	-0.09539	0.685366	0.181851	0.628511	0.37091	0.205573	0.591058	-0.94458	-0.09027	-0.36924	-0.98014	1.681486	2.755056	0.331658	-1.17429	1.813193	0.449395	-0.20149	1.532416	-0.03066	0.998507	0.183353	1.127732	1.342653	1.718698
WDR33	150070	NM_001006623.1	0.536865	-1.35498	-0.31685	0.848055	0.567795	1.050456	0.987626	-0.584	0.140669	0.165832	0.181011	2.39133	0.507064	-0.02083	-1.01671	-1.14691	1.382727	-0.78596	-0.01149	-0.86291	-2.64531	1.386467	1.161581	0.214016	-0.03697	-0.34893	0.394296	-1.9674	0.393086	-0.25398	0.595448	-1.40486	0.110102	-0.27495	0.53083	-0.16744	-0.6574	1.3532	0.965504	2.378567	-0.37822	0.874384	0.891283	-0.98994	0.61859	-1.66358	0.223228
IRF8	150072	NM_002163.2	-0.84515	0.292805	0.253924	-2.57427	-0.0743	-0.78942	-2.33407	-1.79641	0.212912	-1.41386	1.212079	1.641225	1.651866	1.24347	0.938899	-1.17467	0.966395	1.552509	-0.27521	-0.4942	0.410847	0.528534	-0.97599	1.36857	1.1574	-1.54031	-0.22632	0.674761	0.137	0.64414	0.610638	-0.72825	-0.25402	-1.21532	1.191321	0.05417	0.284821	0.683996	-0.33848	0.940939	-0.41355	-0.07582	-2.00273	0.428441	-0.21822	0.192257	-0.95158
SEC11C	150082	NM_033280.2	-0.19485	-0.78078	0.598029	-1.76534	0.105299	0.155076	-0.52599	-1.17067	-0.37796	-0.02576	-1.14932	-0.78136	1.84081	0.654501	1.087778	0.360594	-0.29878	-0.2046	1.681516	-0.3049	1.508353	-1.02092	0.237399	0.764067	-2.09022	-2.34919	0.84593	-1.39935	-1.24579	-1.04667	0.226927	-0.646	0.231667	1.347999	-0.6636	0.940356	0.353688	0.006161	0.820104	-0.41516	0.029514	0.116907	0.601727	1.339544	-0.40408	-0.47956	-0.94887
RBM33	150092	NM_001008408.3	-1.43174	1.798305	-1.23233	-0.00194	0.300336	0.721749	1.298343	0.315359	-1.60632	-0.73994	-0.16012	-0.98101	-0.36818	-1.02902	-0.53783	1.161809	0.479452	1.153443	-2.3303	-1.19561	-1.81352	0.49132	1.831607	0.521103	0.681977	1.84309	0.429149	1.042371	1.110795	0.099757	-0.54044	0.88687	0.319055	-1.63346	-0.33315	1.049478	-0.64598	0.410452	0.758833	0.479043	-0.53245	-0.49049	0.476996	-0.28866	2.236387	0.077092	0.445464
TP53BP2	150095	NM_001031685.2	-0.84455	-2.90903	0.990738	1.014918	-1.98312	0.443155	-0.45228	1.706521	-0.07783	-2.15026	-0.42742	-0.56276	0.306819	0.76591	1.954594	0.320936	-0.41749	0.848383	-0.0992	-1.19313	-2.06426	0.320006	-0.51256	-0.12952	0.559932	-0.58553	0.314396	1.245395	0.480929	0.326938	0.790002	-1.50175	-0.41149	-1.13939	0.389008	0.791093	-0.6124	-0.35854	0.383171	0.572301	-0.52247	1.487815	-1.01234	0.151848	-0.13754	0.041433	-0.1678
UXT	150131	NM_004182.2	1.004127	-0.31125	-0.46522	0.313388	0.075811	-0.21513	-1.01585	-0.28401	-0.32267	-1.31575	2.02104	-0.43366	-1.8473	-0.70297	-0.73102	-0.16458	0.753501	0.197014	1.135731	0.885118	-0.00774	-0.04645	-0.10186	2.068107	-0.55591	0.575228	0.502514	0.323555	0.417423	-0.43868	-0.30127	1.044485	-0.30506	0.331262	1.220631	0.73867	-0.36494	0.132112	0.618124	1.258634	0.796578	-0.30672	0.632482	0.581019	0.820754	1.250215	1.020851
ZNF706	150139	NM_001042511.1	1.862072	-0.26565	0.868907	0.361089	1.123515	0.720606	-1.36801	-0.5774	0.541198	0.2484	-1.85718	-0.34869	-1.44434	-0.01306	1.015696	0.029526	0.109814	-1.28234	-1.49779	1.031881	-1.32843	1.567016	-1.10777	0.463347	0.480949	0.379797	-0.93324	-0.50953	0.193221	-0.00968	0.626987	-0.13339	-0.31355	-2.07521	-1.41164	1.11167	0.139195	-0.82759	0.617717	0.404901	0.678675	-1.75774	0.595369	-0.64779	0.150836	1.584389	0.761682
MAP1S	150148	NM_018174.4	0.613262	1.148594	-1.07174	-0.46343	-0.61179	0.082899	-0.61787	-0.77267	-1.40112	-0.93907	1.350658	-0.15295	-0.77629	-0.40449	0.733663	0.093303	-0.59134	-1.0375	0.532829	0.027131	1.28295	-1.48088	0.191238	0.952906	-1.19676	-0.04806	0.649063	1.320877	0.851679	-0.02452	0.02644	1.029985	0.085036	2.319851	0.230819	-0.80609	-2.13994	0.051616	-0.34831	-0.86569	0.245625	0.299177	1.367393	-0.26053	1.724051	0.194122	1.778125
FAM108A3	150154	NM_001080422.1	0.717679	1.349208	-1.07242	-1.62884	-0.00897	-0.82142	-1.18637	-0.45106	-0.06212	-1.80986	0.343386	1.83571	-1.39774	-0.1015	-0.57418	-1.4703	1.131181	-0.35445	-0.7906	-0.70805	-1.47153	-0.64181	0.716055	0.793778	-0.01738	0.418694	1.089549	0.609761	0.275672	-0.38777	0.421454	0.281192	0.258126	-1.34531	1.654528	0.721804	0.695388	0.610373	0.023433	0.191632	0.73285	0.589346	-0.01031	0.785386	0.629234	0.49437	0.636848
ACBD5	150156	NM_145698.2	-1.79379	-0.13085	-0.36542	-0.17589	0.029485	-1.40893	-1.55318	0.171118	-1.19827	2.754422	-2.13959	-2.04309	0.258659	0.549159	0.328539	0.702972	0.061489	0.157137	-1.5521	-0.01348	1.131018	0.517391	0.077617	0.464175	0.470122	0.255605	1.942281	1.049982	-0.16132	-0.01358	0.524347	-0.71436	-1.94077	-0.23177	-0.61628	-0.37075	-0.41997	-0.66326	-0.29463	-1.33059	-0.57386	0.406688	1.113068	-0.32131	0.14827	-1.38879	0.941122
PPIG	150164	NM_004792.2	-0.84874	-0.14485	0.212303	0.42979	0.79424	0.57582	1.325416	-0.31465	0.733567	1.531593	-0.48305	-0.55189	-1.24095	-0.84031	-0.28756	-0.44915	-1.29263	-1.74268	-1.67845	-1.14669	0.034194	-1.46158	0.231797	-1.17575	-1.12029	-1.04788	-0.13738	0.524021	-0.08385	0.813965	0.965483	1.111886	0.626834	3.151023	-1.01757	1.969583	0.609399	0.469839	-0.0048	0.15387	-0.4168	-0.38124	0.88076	-0.1464	-0.01697	0.058688	1.419641
OSGEP	150176	NM_017807.2	-1.14011	-1.74308	-0.37837	-1.25646	0.084274	-0.31129	-0.28201	1.250631	-1.35319	-1.47376	2.055953	1.259939	0.126173	2.198097	0.210368	-1.60729	0.042229	-0.55199	-2.26423	-0.40185	-2.3532	0.323572	0.554067	0.342764	0.58117	-0.83532	0.113167	2.240134	0.691605	0.739339	-0.12833	0.298596	0.348544	-2.41002	0.683697	0.48337	0.859153	0.299013	0.332923	-0.13845	0.364033	0.561827	1.421646	0.137136	-0.16975	0.033365	1.820396
MPZL2	150202	NM_144765.1	-0.15904	0.364021	-0.27664	0.3073	0.101011	-0.9506	-0.49714	-0.14898	0.393069	-0.74762	-2.43588	-1.00899	0.171841	0.48414	0.501576	1.109576	-0.00651	-1.13853	-1.93883	-0.75722	-0.53934	-0.33621	1.580996	0.991079	0.45237	1.37058	0.93749	1.553233	1.057602	0.992627	-0.97587	2.08068	-1.85514	-1.56081	-0.88541	-0.30581	-0.15194	-1.06074	0.491615	-0.48883	-1.34841	-1.87971	0.864859	0.552858	0.965565	-0.70003	0.770973
LOC196752	150224	NM_001010864.1	-1.51005	2.740308	-1.70725	0.644659	-1.07715	0.521439	0.120845	-0.20022	-0.70911	-1.24036	0.852145	0.826882	-0.4658	-0.03349	0.559398	-0.86358	-0.79724	-0.57575	-1.15825	-0.35227	-2.20299	0.126258	1.912277	1.602016	0.141628	0.933288	0.347848	0.448556	1.356932	-0.25057	-2.00178	0.817414	-0.28568	-1.91082	-0.90212	-1.00139	-1.10064	-0.40341	0.151644	0.003684	0.562946	-0.60584	1.288899	0.727336	1.383901	-0.81153	1.823311
TRIMP1	150240	NR_002777.2	-1.7295	1.180851	-1.41935	0.227725	1.939855	0.915282	1.373878	-1.5973	-2.55214	-1.75569	3.074433	0.528978	0.132058	-0.00707	2.378718	-0.84159	-0.64378	-0.05434	-1.61141	0.00736	-0.0859	0.261961	0.692265	0.495352	0.0098	-0.69369	1.1732	-0.91129	0.363925	1.053519	-0.64369	1.310092	-0.58171	-1.61303	0.275827	2.40621	0.769026	-0.32069	-0.08963	-0.29184	-0.36961	0.404914	0.202159	-0.07594	0.365496	-0.38332	0.708961
MAN2C1	150241	NM_006715.2	-1.68688	0.824357	0.319619	-1.25315	-0.70626	-0.75354	0.779135	-1.47628	0.371082	-2.42688	2.440506	0.188272	0.752009	0.660214	-0.41268	-1.08453	0.788468	-0.22367	-0.6746	-0.70501	0.891075	0.186619	-0.23341	-0.24126	1.249037	1.204252	-0.20156	-0.83763	-0.79613	0.036844	0.272976	-1.51062	-1.91647	0.830333	1.906897	0.511687	0.772906	-0.60299	0.295531	0.188375	1.316491	-1.2685	0.285599	0.649816	0.007932	0.737197	1.108071
HECTD3	150280	NM_024602.4	-0.60393	1.941626	-1.26613	-1.53606	0.171854	0.079882	0.518509	1.171401	0.265469	-0.75136	3.13218	-0.02351	-1.67883	-1.6985	0.176135	-1.47384	-0.06591	0.25318	-0.2342	-0.54604	-1.0597	0.248747	1.4826	0.460965	-0.82266	0.255242	0.40861	-0.92837	2.246794	1.460039	0.920332	-1.10899	-0.84554	-1.5236	-0.563	1.964666	-0.08461	-0.89098	0.357666	0.46671	2.261629	0.035427	-0.02957	-0.85543	0.844703	0.373768	0.824264
UBE1	150288	NM_003334.2	-0.13374	2.397122	-1.00141	0.122334	-0.6341	0.967208	-0.19521	-0.2608	-1.83707	-0.13079	3.017442	-0.91184	-0.94968	0.169383	1.38144	1.542863	-0.44506	0.19817	0.612591	0.496675	0.529207	-0.80754	0.43149	0.132303	-0.98109	-0.69802	0.024018	-0.13406	0.20492	-0.58772	-0.65192	0.955955	-1.20647	2.321225	1.173032	-0.48193	-0.61745	0.243336	0.727675	-0.86372	-0.2561	-1.12821	1.436663	0.385456	1.85488	-0.23444	1.35458
ZNF616	150291	NM_178523.3	-0.09716	-0.59975	0.029571	0.010803	-0.11381	0.795595	0.244299	-0.72416	1.305219	1.217967	-2.68504	-0.36462	-0.29727	0.759323	-0.5006	0.237196	2.201178	0.294025	-1.05165	0.440354	-0.07338	0.09718	1.188918	0.105672	-0.4142	0.416749	0.839892	-0.94203	0.135877	-1.56906	-1.64853	0.466885	0.23178	0.594843	1.746825	-0.69341	-0.81781	0.022014	-0.17971	-0.18981	1.431164	2.385645	-0.27801	-0.85778	0.405998	0.221388	0.869398
LOC644482	150292	XM_927612.1	1.327913	0.639854	-0.57383	-0.03483	0.063102	-0.26536	0.400868	0.570184	-0.39387	-0.2217	0.491926	1.255797	-2.59152	-0.7349	-0.30928	-0.85837	-0.57929	-1.61173	-0.41918	-1.36888	-0.77496	-1.16085	0.4513	-0.27656	-0.68738	0.82606	-0.29625	0.61728	0.33238	-0.62241	0.929174	1.067722	0.599467	1.451614	0.934969	1.125009	-1.16087	-0.17646	0.615378	0.507643	2.835841	2.412604	1.23584	1.487098	1.12762	1.107268	0.609392
SLC24A3	150309	NM_020689.3	0.387302	1.194946	-0.68215	-0.78569	-0.59295	2.335435	0.426541	-0.63316	-1.76381	-1.61966	0.229176	-0.20038	0.349877	-1.86865	0.063315	0.273634	-0.07795	-1.44856	0.438199	0.489517	0.887919	1.381856	-0.17681	-0.47696	0.272303	0.400172	-0.04516	0.0152	0.671154	-0.13576	-0.08114	-0.12327	-0.1207	1.166045	-0.3998	-0.38659	-0.32056	-0.42493	-0.50547	-2.04029	-0.73337	0.310601	-0.9775	-0.87128	1.240259	1.055758	0.123713
C21ORF7	150315	NM_020152.2	-0.98831	0.559549	-0.27346	-1.81225	-0.32147	-0.59933	-2.05742	-0.45019	0.515353	0.372187	1.381269	-1.51419	-0.84757	0.934593	-0.63668	1.32696	1.150139	1.576372	0.139937	-0.03386	0.997786	2.482354	-0.33224	0.509145	-0.54514	1.783214	-0.17842	-0.23011	0.198681	1.047215	0.818318	0.161839	0.868345	-0.13205	-0.62546	-0.54361	-0.20291	-0.43138	-0.37189	0.488506	-2.0705	-0.99297	1.563321	0.114884	-0.1058	-0.27548	-0.18178
HSPH1	150327	NM_006644.2	0.654093	-2.86221	-1.04595	0.502074	0.164267	-0.30624	-2.45154	0.067126	0.253896	0.450909	-2.00962	-1.0056	-0.2709	-0.61986	-2.18688	-0.11462	-0.09424	-0.28946	-1.19762	-0.53254	-0.81977	-0.28751	-0.81436	0.028413	1.082938	-0.81166	-0.281	-0.42141	-0.90832	1.281858	0.057983	-0.13533	0.19254	1.26098	-0.38769	1.697425	0.668803	-0.65477	0.534811	0.140783	0.313804	0.133509	-0.45516	0.383642	-1.18589	0.518732	-1.16946
HS.213061	150343	AK095855	-1.1096	-1.66221	-0.54908	-0.28847	0.16886	1.859499	-2.31653	0.652546	1.455296	-0.84515	-0.0457	-0.97554	0.797172	-0.53618	-0.58168	-0.01216	-1.10533	1.367213	-0.7551	1.422162	-0.95216	0.991077	0.265912	0.589544	0.169232	0.353801	-0.36156	-0.26975	-0.20651	-0.28041	0.451161	0.099341	0.299135	-1.46207	-0.81826	0.051919	-1.39743	-0.92795	0.092558	-0.03203	0.80838	-1.74189	-1.19013	-0.79722	-1.03844	0.83949	-0.65892
PHKB	150349	NM_000293.1	0.959297	-0.2689	-0.79463	0.428057	-0.38124	0.250098	-0.57574	-1.66953	1.103599	0.418618	-1.53846	-0.67821	-0.53524	0.702687	1.437559	1.005575	0.314703	1.73116	1.038386	0.436956	-0.03013	0.048853	-1.60596	-0.20553	-0.18144	1.009582	-1.08404	-0.8276	-0.39084	-0.36891	-0.33824	-1.38504	-0.54935	1.419828	-0.78969	-1.10451	-0.29891	-1.32294	0.64295	-0.46745	-0.88259	-1.48931	-0.98659	-0.07145	0.391323	0.801112	1.615296
PPP2R5C	150356	NM_178588.1	-1.10655	-1.1388	-0.82901	0.135192	-0.78346	-0.89231	0.561187	0.72551	-0.24569	1.062328	-0.21539	0.866681	1.847255	1.40449	1.057628	0.760145	-0.75292	1.132445	1.004081	-0.10664	-0.27493	0.651216	0.39903	-1.64175	0.413321	1.443425	-0.8677	-0.65853	-1.72202	-0.03017	-0.60375	-0.21079	0.636173	-1.50078	-0.59602	-1.46777	0.799706	0.940234	-1.00868	-0.54017	0.799017	-0.48463	-1.05583	-1.28607	-1.60677	0.468538	-2.03525
LNPEP	150372	NM_005575.2	1.148761	-0.61391	0.015788	0.380956	-0.21384	0.060004	0.257449	1.581192	-1.19153	2.257345	1.600402	.	-0.78358	-0.09211	0.725245	0.566876	-0.09869	-0.24057	-0.64381	-0.66837	-0.33246	0.245946	1.024635	0.301283	-0.85277	0.120697	1.374162	-0.07601	-0.62909	0.63293	0.397966	1.134341	-0.56278	-0.44924	-0.44682	0.62443	-0.39197	0.012518	-0.59896	-0.71965	2.908697	1.88278	-0.19437	-0.28997	-0.61227	-0.84361	0.22302
HS.545913	150376	CR738137	-0.65231	-0.5985	-1.77618	1.399776	2.632552	0.217836	1.15713	2.881327	-1.33439	-1.50578	-0.99721	0.512274	-0.27856	0.492292	0.909078	0.451323	-0.22883	-0.16267	-1.00674	0.650446	0.552281	0.567316	0.502246	-0.16745	-0.97876	-0.16721	0.40769	-0.08253	0.859049	1.184294	-0.31249	0.822349	-0.36822	-0.8225	0.139402	0.541184	-0.96416	0.559059	-0.47733	-0.43148	-0.22801	-0.11716	0.278367	0.735466	0.013077	-0.66941	-0.13514
LOC652771	150390	XM_942413.1	0.23257	2.236313	0.366702	0.270504	0.290408	-1.90635	1.459918	1.109651	-0.74675	-0.07872	-1.14817	-2.00982	-0.17702	0.348968	-0.05853	-0.32418	-0.23163	-0.80735	-1.89155	-0.28231	-1.66099	0.305637	1.127108	-0.72459	1.164639	0.410792	0.963024	1.77321	-0.2999	-2.01815	0.454696	0.524568	-0.43677	0.831547	1.635877	0.953209	-0.62995	-0.38351	0.259378	0.316251	-1.13017	0.202228	-0.17512	-0.64954	0.94801	-0.90022	0.252812
HS.522924	150392	AK125150	0.174591	2.666849	-0.7893	-0.19423	-0.87865	0.324226	-1.03244	-0.93791	1.551345	0.786081	0.149949	0.489359	0.321115	0.466428	-0.22155	1.375969	-0.423	1.358051	-0.66438	-0.32271	1.688798	-0.07979	-0.47851	-2.51703	-0.03209	1.38945	-0.83446	-0.60896	-1.26085	-0.05016	-0.71566	0.136787	0.128399	1.673373	-0.68281	0.365846	-0.18307	1.454511	-2.3387	-1.30126	0.433435	-1.16402	-0.26121	-0.52574	-0.17969	1.203246	0.379753
IRF3	150397	NM_001571.2	-0.46041	0.79548	-1.11756	-0.47872	-0.58037	-0.13087	-0.16098	-0.13432	-1.03175	-1.24902	0.991931	0.909387	-1.73266	-1.10711	-0.7544	0.371975	-0.17139	-0.9221	0.525828	-0.18128	1.233762	-0.15145	0.032399	0.089625	-0.17548	0.48503	0.098384	0.338666	0.452913	-0.1632	0.75952	1.365981	0.180689	0.93383	1.281526	0.070153	0.047598	-0.07693	0.332497	-1.14149	1.075152	-0.42841	1.800369	-1.13368	1.671249	0.751374	0.767291
LBA1	150400	NM_014831.1	-1.3858	1.339711	-0.76288	1.850463	-0.49663	1.268158	-0.4043	-0.12068	-1.19623	0.380567	1.340917	-0.90665	-0.54367	-3.11358	0.996093	1.277858	-0.27225	0.261678	-0.3576	-0.11243	-0.80484	0.354317	0.984854	0.066477	-0.84176	-0.05856	0.410732	-0.301	-0.26383	-0.24519	-0.19885	2.024922	-0.7392	1.660101	2.851919	-0.72161	0.881607	0.852292	0.514583	0.509138	-0.40086	-1.66956	0.450006	-0.17284	1.083455	-0.68223	1.226462
LOC644590	150437	XM_927705.1	-0.48485	0.893335	-0.35289	-1.52263	-0.90309	-0.22928	-1.48964	-0.90904	-1.2728	-1.9559	2.558026	0.666505	-2.09611	-0.05802	0.683942	-0.77051	-0.33673	0.261818	0.903578	-0.53227	0.317839	-0.93059	-0.26228	0.91306	0.152446	-1.05457	-0.4122	0.460162	0.654944	-0.74927	-0.31882	-0.45932	0.17473	0.784208	1.840951	0.679398	0.447683	0.493309	0.355213	-0.18271	1.561924	-0.35857	0.888384	0.271883	-0.15526	0.740306	0.642289
MID1IP1	150438	NM_021242.4	-0.15453	0.274703	-0.04274	0.403939	0.283529	0.400567	0.392013	-0.30684	-1.69869	0.42211	2.316425	-1.0907	-0.51412	-0.20172	0.547223	1.744724	-1.1635	-0.67586	0.666042	0.423812	1.772264	-0.5557	-0.2377	-0.35108	-0.81254	-0.08381	-0.64616	-0.8489	-0.22365	-0.67621	-0.96955	0.712307	-0.87751	1.279184	1.419894	-0.40318	0.347921	0.76663	0.724999	0.613524	-0.62443	-0.21479	0.441873	0.298913	1.014504	0.292293	0.339678
TIGA1	150441	NM_053000.1	0.83087	0.784476	-0.80046	-0.77752	0.236808	0.469363	-1.99829	-0.28005	0.008697	-0.9328	1.738553	1.602628	0.304431	-1.77557	-0.73242	-0.92375	0.133327	1.307436	0.822183	0.195064	0.11872	0.361121	0.042825	1.155797	0.188397	-1.34234	-0.28696	0.686122	0.952606	0.106555	0.077679	-0.99455	-0.17697	0.537825	0.904798	1.683653	-0.50799	-0.60556	0.459213	1.601182	-0.02674	-0.50971	-1.24322	0.399293	-0.5911	0.302029	0.163138
MSH3	150465	NM_002439.2	1.145439	0.073777	-0.79826	-0.31366	-1.40123	0.302769	-0.76657	-1.05626	0.682708	-1.01564	-1.85848	1.893478	1.795332	1.83319	-1.4736	0.982322	-0.57208	1.872714	1.80982	-0.7613	1.069876	0.668194	-1.19111	-0.35385	-0.46975	-1.5546	0.68938	0.176045	-0.09226	-1.61477	0.141349	-0.91721	-0.7249	2.160416	-0.17577	0.816177	-1.57678	-0.79045	0.899953	0.006968	1.870905	-1.25529	0.510384	-1.19021	-0.9099	0.155904	0.499652
LOC401622	150491	NM_001013689.1	-0.72469	2.377201	-1.0787	1.172404	-1.30078	-0.74594	0.129222	0.974543	-0.6366	0.312136	-1.26151	-1.52607	-1.28172	0.38781	-0.25012	0.925618	-0.02581	-1.64195	-1.91578	-1.09743	-1.22328	-0.60253	0.587394	0.627126	1.718639	1.12967	0.295069	0.188559	1.852931	0.042954	0.783968	0.752047	-0.71446	0.832136	-0.49828	0.642622	-1.32896	-0.47009	0.406743	-1.25746	0.5905	-0.83804	1.557352	1.765396	.	0.311709	1.358611
AMPD3	150504	NM_000480.2	1.040335	0.361141	0.056652	1.160248	-0.50564	-0.6149	0.632073	-0.98134	1.921117	0.350375	-0.57431	-1.24042	-0.2348	0.289661	0.447378	1.730986	0.866492	-0.12187	0.057644	1.105478	0.718254	-1.47245	0.354661	-0.44419	-0.39133	0.714229	-1.06797	-0.76627	0.778198	1.379308	-0.0435	-0.44622	0.414924	0.415849	-2.9437	-0.40695	-0.59213	0.767074	0.680265	-0.62829	-0.95904	-1.02009	0.608503	-1.40614	0.775846	-0.5299	0.794583
MAEA	150528	NM_005882.3	0.510941	2.117554	0.412933	-0.19892	-0.31976	-0.52856	1.675328	0.223475	-1.61366	-0.42826	-0.59062	-1.01938	0.242976	-0.70005	1.759318	0.374331	0.461012	-0.14629	-0.23589	-0.74117	0.085301	0.035526	1.589142	0.610978	0.01804	-0.92506	0.507313	0.188345	0.116245	-0.64963	-0.46864	-0.45768	-0.44229	0.292632	0.155583	-0.59231	0.525435	-0.98094	-0.78	1.611284	-0.53459	1.030173	0.173437	1.404257	0.210105	-1.83135	-1.12688
PSMC4	150544	NM_006503.2	0.298343	-1.39623	0.646604	-0.23399	0.378105	0.361555	0.612121	0.269771	-0.62574	0.453357	0.896529	0.468928	0.590162	0.167714	-0.86672	0.026023	1.28283	1.30919	0.723816	-0.17046	-0.09778	0.33347	0.601471	0.126857	0.960986	-1.34692	1.13659	0.615748	-0.45281	-1.5618	-0.83898	-1.41571	-1.33228	-1.83074	0.918739	-0.60809	1.556253	0.868575	2.215641	1.225367	-0.04014	0.944453	-1.49053	0.021556	-2.55632	-1.05326	-0.2891
FMNL3	150551	NM_198900.2	-1.31152	-1.53382	0.738208	1.618609	0.411038	0.129773	1.124717	0.25872	1.845909	-2.68896	-1.92159	-3.26504	0.264676	-0.10179	-0.54808	0.139503	-0.17793	0.474809	0.282042	0.980127	-0.85232	0.152766	0.505483	1.694443	0.470242	-0.08091	0.889414	-0.14313	0.23522	0.632817	0.564662	0.242965	-0.9254	-0.39824	0.299058	-0.87392	-1.96036	0.61639	0.266019	-1.2974	-0.64406	-0.50764	0.369884	-1.47189	0.70609	0.088331	-0.27178
PMS2L5	150575	NM_174930.2	-0.65613	-0.48034	0.733875	0.086359	-0.23754	0.651945	-0.51539	0.543289	-1.08248	-0.8001	-0.86612	0.088513	-0.69293	1.026276	-1.14734	1.138841	1.195753	-0.30674	1.454169	-0.76312	-1.72905	0.784817	-0.71719	1.18197	1.489504	0.407489	-0.25046	-1.12428	-1.07146	-1.19447	-0.03118	-1.19155	-1.39095	-1.13033	1.168727	0.565466	0.919347	-0.59097	1.007927	1.323862	1.150324	0.265069	0.723999	1.537588	-1.1813	0.503955	-1.42765
EIF4G1	150577	NM_198244.1	-0.05438	1.910611	0.783901	-1.04263	1.300024	0.627931	-1.41381	-1.27917	-1.80454	-3.06043	0.954085	1.296881	-0.19026	0.343574	-0.2996	-0.53028	0.301882	1.434182	-0.35065	0.146595	0.551773	-0.2661	0.040422	1.260517	1.052201	-0.9753	0.866712	0.593959	-0.60694	0.175607	-0.45265	-0.88155	-0.55315	2.348854	1.639963	1.056359	-0.4769	-1.43944	0.419863	1.205365	-0.52371	0.907081	0.120246	-0.28859	0.253395	0.439799	-0.4759
HS.583642	150600	BG190619	1.631523	-0.57201	-0.2954	1.008289	0.723393	-0.20021	1.075946	-2.83551	0.006036	0.400489	1.986056	0.360448	0.019197	-0.58962	1.121072	-0.20211	2.172261	-0.53323	-0.11377	-0.99838	-0.58226	-0.43411	-0.3937	-1.04373	-0.69869	-0.83541	-0.16999	1.032013	2.284378	0.539822	1.191388	1.854448	0.358571	-1.1284	-1.55379	0.51686	1.618256	1.179689	0.01084	2.39039	0.705366	0.236833	0.033266	0.470646	-0.42113	-1.07404	-0.61453
YTHDC2	150605	NM_022828.2	-1.2484	-1.35701	-0.03797	0.664795	0.924867	-0.28327	-0.43746	-0.26986	1.560562	0.039156	-1.52987	-0.77761	1.654019	1.431042	-0.35104	2.010792	0.038247	1.169595	0.148506	-0.46919	0.718148	2.374666	-0.77652	-0.92207	0.315882	0.015332	-1.46751	0.494178	-1.06337	-0.76305	-0.82663	-1.45593	-0.41053	0.023393	-0.95063	-0.79376	-0.26597	-0.55135	0.839502	-0.25343	0.785806	-0.57616	-1.6146	-0.82912	-0.58954	-0.55487	-0.04419
LOC652493	150609	XM_941953.1	0.057	0.339925	0.611048	-0.43836	-0.87362	0.430694	-0.88536	-0.27646	-0.35958	-0.31557	0.392582	-0.29812	3.322525	0.871191	2.083545	0.123298	0.17677	0.336888	1.206396	-1.08062	0.831315	1.971071	-0.70158	1.410169	-1.34409	0.757529	-1.3249	-0.58249	0.107711	-0.65788	1.576088	-0.65325	-0.70943	-0.57891	1.165021	-0.80975	0.708786	-0.10227	-0.24951	1.224931	-0.31247	0.20733	0.255564	1.136894	-0.91806	-0.91649	-0.84015
LOC641710	150626	XM_930648.1	-0.10082	2.242012	-0.92559	0.180384	2.737865	-0.48809	1.888955	0.333068	-1.41384	-0.44088	1.771659	-0.19286	-0.53564	-0.3495	0.904324	0.983214	-0.48284	-0.98949	-0.69628	-0.2507	-1.05398	-0.18293	0.292643	0.281317	0.451377	0.063971	0.060672	0.713721	-0.0855	-0.23599	0.166999	1.292194	-0.03199	0.021096	0.920546	0.389205	-0.11294	0.59841	-1.01491	1.391052	0.09324	0.761922	0.624067	0.166887	0.811657	-0.48539	-0.04918
UBE2G1	150630	NM_003342.4	0.198602	-1.08384	-0.80806	-0.92312	0.270319	0.634053	0.431022	-0.33528	0.149355	0.560002	-0.56423	0.089671	1.918885	0.14849	-0.18975	-0.60018	-0.59225	1.046603	-1.37286	1.162462	0.406479	0.574802	1.385986	2.207951	0.150401	0.988512	1.228141	1.172498	0.611583	1.745313	0.086393	1.527655	0.741707	-1.59778	-2.30226	-0.10856	-1.79657	2.209217	-0.71217	-0.73954	-1.10976	-0.87209	-0.31723	-1.05822	-1.11874	-1.48775	-0.2649
NTNG2	150647	NM_032536.1	0.943707	1.792668	0.078801	-1.18167	-0.49608	0.525591	0.174774	0.318268	-1.76846	-0.6777	0.48608	1.748919	-0.71651	-0.51378	3.041404	-0.24139	-1.18923	-0.7983	-1.2686	-0.80655	0.343343	-0.48534	0.97694	-0.00141	-1.07161	1.327037	0.437856	-0.22889	0.654481	1.666923	-0.92773	0.33058	-0.16045	-0.50877	0.279522	-0.5532	-0.44273	1.16905	-0.50117	-0.05231	0.381647	-0.97869	1.426868	0.496002	1.805127	-0.96434	1.880024
TULP4	150669	NM_020245.3	-0.5829	0.643317	1.126422	0.072281	0.209107	-1.00773	-1.56171	-0.41212	0.482175	-1.23823	-0.76457	-0.66631	1.748291	1.008848	0.087373	-0.36698	1.705698	2.173763	1.516518	0.608111	0.363488	0.378227	-1.32569	-0.19664	0.989833	-1.9043	0.183468	-0.65791	-1.14621	-2.8435	-0.64873	-1.73358	-0.88901	0.614076	0.167734	-0.79013	0.450061	-0.79752	-0.01053	-0.4923	-0.5925	0.246995	-1.44068	-1.39953	-1.33783	0.453883	-1.31804
KLHL7	150672	NM_001031710.1	0.714919	-0.10311	0.277324	-0.17496	-1.38961	0.484202	-0.39248	-0.45265	1.871109	2.201171	2.652372	1.729779	-0.73027	-1.39773	-2.05597	-1.36563	-1.13878	-0.81675	-2.14372	-0.77064	-0.6617	-1.66826	-0.94415	-0.4636	-0.55987	0.542676	0.031951	-0.91767	1.339817	2.024826	1.111684	-0.01876	0.620803	-0.22517	-1.06712	-0.13187	0.326014	0.558384	0.301449	-0.09899	0.3843	0.192404	-0.78202	1.236079	0.018202	0.13121	0.174914
C10ORF26	150678	NM_001083913.1	-0.70932	-0.76483	0.540167	0.576493	0.142303	-0.14123	1.045252	0.435914	-1.10131	0.491344	1.431123	1.694299	0.13448	2.997482	0.232278	0.851298	0.846895	1.200758	-0.22532	-0.22768	0.626168	-0.3339	-0.52634	-0.74185	0.185207	0.783674	0.424552	0.636001	-0.39011	-1.56036	-0.49191	-0.51474	-1.31858	-0.77043	1.335999	-0.95245	0.830366	1.199264	-0.23454	0.569697	-0.45809	-0.91038	0.847855	0.281172	-1.25855	-1.55554	-0.37111
C1ORF181	150681	NM_017953.2	0.542704	-1.41278	-0.13982	0.631456	-0.22487	0.677343	-1.19928	1.996651	-0.24321	1.004434	0.096688	-0.17575	0.949936	-0.97304	-0.84834	-0.19412	-0.10767	1.35161	0.181164	-0.32582	-0.58603	-0.42953	-0.89359	0.510518	0.479867	-1.16832	-0.41505	0.520194	-0.18978	-0.11182	0.294245	-1.92208	0.03214	-0.14601	-1.23227	-0.33707	1.107873	-0.26831	-0.17761	1.050539	-0.11695	0.568119	-1.94131	-0.83476	-1.20375	-0.10288	-1.7953
SLC26A6	150692	NM_134426.2	-0.25211	0.328272	1.404766	-1.13448	1.793981	0.219592	-0.04903	1.013102	-0.09053	-0.29112	0.161565	1.090931	0.303308	1.043051	2.009177	-0.94682	1.151867	1.514186	-2.29576	0.131285	-3.17995	0.096553	0.719339	1.089119	0.669742	0.044971	-0.08079	1.879066	-0.74259	0.892348	-0.72808	-0.56494	-0.30316	-2.78818	-0.48504	0.809187	0.040599	1.241495	0.590566	0.019765	0.593767	-0.12345	-1.46518	0.536613	0.353949	-0.27402	1.061319
UGP2	150706	NM_006759.3	0.935047	-0.744	0.722082	2.392451	-0.89514	0.192502	0.912488	-0.50389	1.234718	2.40369	-2.17566	-1.07219	-0.27465	-0.233	-1.05774	0.40863	-1.17789	0.075259	0.428811	0.388087	1.438179	-1.48676	-0.5713	-1.21667	-0.0008	-0.60137	-1.11638	-0.62759	-0.30919	-0.23314	-0.20224	-0.76347	-0.73408	2.207364	-2.66734	0.119659	0.707462	-0.42378	-0.77472	0.224474	-0.28796	0.686378	0.081459	-0.69218	-0.73766	-0.73973	-0.93456
DNTTIP2	150719	NM_014597.3	2.068917	-0.27633	0.115368	0.662623	0.490181	0.712872	1.673394	0.742444	0.457221	0.763323	0.00168	0.853748	-1.85179	-1.73341	-1.69537	-1.31399	-1.44025	-1.8453	-1.17546	-1.38157	-0.17799	-1.79101	0.129563	-1.13907	-1.12646	-0.45962	0.376555	-0.21636	0.779555	-0.1835	0.728735	0.191592	0.726792	1.729248	-0.50009	1.700265	0.964462	0.197693	-0.38152	0.868474	1.913511	1.253767	0.840887	0.303966	0.854459	-0.2928	1.286389
LOC642250	150743	XM_925774.1	1.094011	0.039734	0.10734	0.808778	0.313511	0.224637	0.486415	0.433115	0.523972	0.722963	1.440677	1.513141	-2.07268	-1.32951	-1.50396	-0.83797	-0.63485	-1.6375	-0.47135	-1.54338	-0.50856	-1.23158	-0.22585	-0.00438	-1.46178	-0.47765	-0.2991	0.982908	0.726886	-0.45698	0.414076	-0.09816	0.015886	0.525009	0.023748	1.234482	0.778373	0.79427	1.041223	1.52101	1.505246	1.751634	1.414262	1.535947	0.375355	0.609471	0.588246
LOC347292	150750	XM_294581.3	1.648675	-0.62703	-1.25401	0.229167	-1.06581	0.870919	0.071027	-0.33131	1.201884	0.137794	1.506137	0.415674	-2.36957	.	-0.98125	-0.54893	0.338745	-1.39355	0.314205	0.6536	1.033901	-0.62802	0.67717	1.293791	-1.88647	-1.4424	-0.60815	-0.16416	0.06521	0.238128	0.668751	1.184699	1.189087	1.92368	0.13686	0.83198	-0.52916	-0.24803	0.405194	0.616395	0.881982	-0.23695	0.753388	0.835861	0.867619	1.858192	0.688808
OSCAR	150762	NM_130771.3	0.545512	0.804216	-0.3163	-0.45216	0.531299	-0.95347	1.758516	0.258164	-1.27941	0.124278	0.824189	-0.50163	-1.72262	0.527405	1.744221	0.318217	0.506335	-0.67721	-0.19206	-0.7274	-0.04979	0.384777	0.836188	1.32418	0.115255	0.576263	-0.50295	0.220593	0.338725	0.764601	0.650578	1.108336	-0.19193	0.108309	0.785212	-0.90069	0.426543	0.726423	0.59394	-0.68767	0.004386	0.790811	2.035379	-0.61498	1.338386	-0.83108	2.129925
BANF1	150767	NM_003860.2	-0.0224	-0.13504	-0.2964	-0.88357	0.659576	0.548373	-2.37279	0.22567	-0.49174	-0.92471	3.088673	0.658465	-1.34941	-0.33534	-1.01896	-0.14374	1.086554	-0.3995	1.207491	0.676464	0.071606	0.165769	-1.4298	0.969425	-0.08745	-0.02655	0.281891	-1.30325	0.300009	-0.81521	0.055949	-0.0376	-0.47905	1.179892	1.95134	0.63829	0.601727	1.28784	0.876182	0.425883	0.869799	0.333531	0.01199	0.560522	-0.13065	-0.01353	0.650066
SORT1	160019	NM_002959.4	0.388777	2.013805	1.063384	0.470737	0.189785	0.379683	0.619443	0.374743	-0.11948	-0.87217	1.851228	0.912054	-0.93235	0.70877	-0.09448	-1.34152	-0.49409	-1.22538	-1.43973	0.152826	-1.23858	0.274976	-2.59573	-0.14783	2.187257	0.076592	0.246437	0.907637	0.164943	1.010229	0.094345	0.529556	-0.24771	0.915402	.	-0.98569	0.721858	2.274016	2.1119	0.92325	0.708795	0.331301	-0.86053	0.749896	0.214501	0.549014	2.259022
HS.553291	160021	BQ019141	1.722788	-0.53184	-0.51433	-0.92109	1.651399	0.23541	1.575129	-1.13942	-0.21005	1.279054	0.139766	1.115958	-0.32791	0.119893	-0.51976	0.15209	-0.40882	0.188897	-1.1561	0.075123	-0.5534	0.797233	0.75101	-0.21647	-0.42918	0.425381	1.016685	-0.16164	0.746296	-0.33308	0.32099	-0.29906	-0.70501	-0.50997	-0.08918	0.358402	0.635092	0.319684	-0.9306	1.158844	-0.72351	1.901639	0.373446	1.179372	0.30562	-0.88148	0.396788
MTMR6	160026	NM_004685.3	0.601736	1.226578	0.767485	1.384623	-1.58267	-0.6786	1.566912	0.629768	1.248441	1.48779	-1.1386	-0.0583	-0.73163	-0.21102	0.38904	1.109224	-1.90699	-0.95439	-3.12798	-1.3333	-0.60102	-0.33394	1.463404	-1.79872	-0.43947	0.712994	-1.02833	0.019747	-0.06588	0.547438	-0.24011	0.882037	0.550724	1.809908	-1.23881	0.314669	-0.15322	0.070949	-1.14655	-0.28121	-0.21436	0.23532	1.671977	-0.14354	1.122241	-0.78124	0.015501
LOC389787	160047	XM_497072.2	-0.32789	1.11242	-0.88171	0.728802	-1.29974	0.232364	0.369945	0.935289	-0.01588	-0.49161	0.297032	0.773429	-0.79215	-0.89614	-1.35406	-0.31579	-0.76429	-1.14866	-0.45186	-1.40446	-2.52993	-0.39564	-0.00647	0.448459	-0.43186	-0.35611	0.579289	-0.24033	0.593523	-1.13468	0.195041	1.544972	-0.63101	2.350943	0.333516	1.169288	0.344452	1.249649	0.444466	1.169954	1.159211	1.150308	0.906219	0.448483	1.106834	-0.33474	0.28073
CCDC69	160068	NM_015621.2	-0.02419	1.444307	0.338727	0.797255	0.462347	-0.61555	0.13996	-0.40221	0.018263	-1.00346	-0.51874	0.423085	-1.00209	-1.75709	1.954489	0.688889	0.818512	-0.12979	0.019146	1.319703	-0.25533	-0.20675	1.150393	1.151485	-0.50824	0.495715	-1.09718	-0.63065	1.57982	-1.37888	0.252283	0.640884	0.426384	-0.11436	-0.55274	0.957815	-1.20517	0.575718	-0.00027	0.349727	-0.75795	0.871904	1.171194	0.709209	2.259994	0.996551	0.972614
C16ORF30	160070	NM_024600.2	-0.07374	0.134763	-1.64811	1.114297	1.000473	0.044914	-1.69477	1.056701	-1.08127	-0.42068	1.594737	-1.50716	-0.37209	-0.7789	0.584562	0.290005	0.036115	0.446817	2.032889	-0.3381	1.935886	-1.21056	-1.00745	1.304759	1.236612	-1.17606	-1.04504	-0.23053	0.35983	0.662437	-1.57078	-0.26856	-0.32301	-0.28982	-0.48541	-0.47015	0.427654	-0.12339	1.164376	-0.26406	2.063794	-0.8363	0.257685	-1.40039	-1.215	0.908245	0.273838
MGC10997	160079	NR_001565.1	-1.04393	2.631219	-0.54169	0.904923	0.583402	-0.39577	0.519412	0.885165	-0.71953	-0.90306	1.637287	0.176668	-1.97556	-0.57137	0.880499	-0.15754	0.315111	-0.2861	-2.00242	-0.70413	-1.8607	1.544297	1.094702	0.668235	0.356115	1.387605	0.70749	-0.29219	-0.05887	-0.29683	-0.57857	0.835728	-0.72994	0.378568	1.196462	0.483984	-0.51596	0.542538	0.521236	0.487446	0.248632	0.506481	2.366985	-0.12649	0.796544	0.317115	1.423149
HSPA6	160092	NM_002155.3	-0.49017	2.104252	-0.83284	0.780498	-0.70959	0.387512	0.958159	1.35609	-1.29038	-0.78618	0.155436	-1.55421	-1.53263	0.608231	0.971485	0.871666	1.187055	-0.63037	-1.28336	-0.68411	-0.41963	0.494343	0.701542	-0.29722	-0.62835	1.059074	-0.03007	0.324316	0.583564	0.054049	-0.42824	1.007133	-0.40899	0.21015	1.268376	-0.1809	0.20823	1.630367	0.309106	1.053031	-0.50686	0.838981	1.514894	0.120403	2.04856	-0.83776	0.84337
SMAP1	160114	NM_021940.2	0.39151	-1.96829	0.349994	0.135309	0.713704	-0.19067	-2.01331	1.121272	1.154991	0.539133	-2.79524	-0.60384	-0.483	1.169807	-0.02827	0.856642	-0.28522	-0.03909	1.362424	1.288958	0.627861	-2.03622	-1.46124	-1.23161	0.073454	-0.6479	-1.19731	-0.46058	-0.506	-0.038	-0.65246	-1.8136	-0.7951	0.884717	-0.01499	-0.41508	-0.04995	1.520878	-0.51364	-1.22411	-0.52924	-0.37845	-1.12949	-0.39158	-0.3444	-0.05554	-0.02414
SYNE2	160121	NM_015180.4	-0.23341	-0.38941	0.38769	0.510692	-0.98403	-0.00987	0.559119	-0.59465	0.102638	1.127513	-2.86172	-2.13715	1.0695	-2.71703	-1.47193	-0.39729	1.099472	0.290062	1.996037	-0.45216	1.897002	-1.62658	0.774865	-0.60828	-0.78188	-0.47403	-1.21785	-0.1735	0.00383	-0.47759	0.058729	-1.24641	1.148919	3.369701	-0.39182	-0.1157	0.709848	0.205679	-0.16254	-0.85382	0.231774	-0.46359	0.49781	0.12779	-0.76791	-0.35588	-0.13795
BAT1	160132	NM_080598.4	-0.91765	0.961378	-0.71573	0.239707	0.304632	1.52296	-0.83351	-0.66581	-0.0478	-1.64634	-0.54454	-0.8465	-1.34693	-0.03114	-0.6981	1.393005	-0.28126	0.441807	1.982262	1.698452	1.528967	-0.32486	-0.7007	0.69301	0.071806	0.188561	0.126737	-0.27965	0.680947	-0.15067	-0.14673	0.582149	-0.43589	2.905122	-0.15129	-0.12863	-0.72493	-0.82307	-0.55551	-1.0327	0.358454	-0.88809	1.638682	-0.47846	0.938608	0.754068	0.837117
GPR89A	160142	NM_016334.2	-0.64975	0.053986	-0.09612	0.216941	0.736934	0.323048	-0.41733	1.523866	-0.982	-0.54383	-2.87693	0.657514	1.130421	-0.97654	-0.18406	0.014271	1.18836	0.989126	0.848329	-0.03111	-1.43994	1.876685	0.059628	1.487497	2.172819	0.698856	1.015429	0.130552	-0.04827	-0.07039	0.78058	-0.20557	0.586351	-0.70836	0.325808	-0.29917	-0.60215	-0.9247	0.982273	0.261866	-0.60195	-0.03083	-0.96553	-0.78925	-0.87529	-0.3801	-0.42203
AK3L1	160148	NM_013410.2	-1.29356	-0.58483	0.560654	0.382962	1.554992	0.069488	1.737612	-0.2769	-2.09174	0.05796	0.101532	-0.76878	-0.16966	1.149817	0.962062	-0.83733	0.628378	-1.26332	-2.21474	0.054479	-1.60592	-0.56125	0.908	0.44494	0.121495	-0.26487	1.747289	1.202372	0.981911	0.295278	1.791891	1.668564	-0.0108	-1.36889	-0.45105	0.784045	-1.45802	0.159165	0.63114	-0.59199	0.186625	-0.64195	0.461565	0.41166	1.78133	-1.60173	1.642374
HS.444785	160152	CR622072	-0.41925	-0.94845	-0.08255	-1.11941	-0.15111	-0.06273	0.851902	-1.2061	-1.3543	-0.98585	-1.25241	-0.38996	-0.43061	2.1975	0.21041	-0.45143	1.251403	0.537592	-1.25243	1.071291	1.678917	2.391267	0.440385	-0.28415	0.931467	-0.6921	0.422705	1.242745	-0.89136	0.878227	0.426913	-1.58004	-0.13876	1.424262	-0.87864	0.180198	-0.34463	1.414485	0.683034	-0.65637	-0.96967	0.652642	-0.39013	-1.78852	-0.87846	0.930975	1.479956
PKM2	160170	NM_182471.1	0.053983	1.303139	0.238005	0.088092	0.126807	0.301701	-0.06377	0.056327	0.493215	0.166827	2.139208	-0.18506	-0.99112	-0.36766	-0.89486	-0.12501	-0.568	-0.97081	0.918525	1.583617	1.833448	-0.16364	-1.4864	0.624853	-0.22223	-0.34296	-0.84253	-0.57792	0.04911	-0.23387	0.070484	1.715021	-0.2123	3.216653	2.786141	0.260461	-0.66746	0.001225	0.658354	-1.51939	0.641537	0.419506	0.658217	-0.80585	0.93471	-0.03261	0.831254
FOXRED2	160181	NM_024955.4	0.388907	-0.12465	-1.09183	1.9597	0.647416	-0.82884	-0.02106	1.799117	0.099389	0.692663	3.292479	.	-0.56652	0.282992	1.223777	-0.34196	0.116625	0.197665	-2.24783	0.240475	0.294223	-0.86615	0.664615	0.148673	-0.61945	-0.57254	1.134349	-0.07276	-0.19683	0.682278	-0.06039	0.263725	-1.39126	-1.69172	-0.70457	-0.54123	-1.12941	-0.29656	0.413948	-0.32301	1.734313	-0.23986	0.74313	1.132269	0.519732	-0.2792	0.700029
RYR1	160189	NM_001042723.1	-1.23134	1.554546	0.949595	0.63438	-0.35439	-0.32016	2.28205	-0.71596	-1.51943	1.598892	0.913839	0.280459	-1.63798	0.002007	0.396047	-0.39675	0.690738	-0.52325	-0.98645	-1.20439	-0.31288	-0.56938	0.452727	0.151444	0.134771	2.289473	0.225199	-0.98784	0.440882	0.064839	-0.10436	1.515244	-0.14382	-0.47827	0.82134	0.874131	0.22027	1.259546	0.056404	2.062067	0.796587	2.168835	0.305303	-0.96076	-0.14396	-0.60164	1.282938
DGCR14	160196	NM_022719.2	0.91064	-0.80874	-1.03064	-0.2385	-0.96297	0.12646	2.709957	-0.87494	-0.5553	0.51936	-3.43298	-1.61882	-1.03188	-0.43526	1.24157	1.776314	-0.17635	0.21483	-0.54811	0.799905	0.786118	-0.32087	1.158116	0.67898	1.577039	0.514897	0.138688	-1.09467	0.63779	0.069369	-0.36691	1.238226	-0.66994	0.511498	-1.53949	-0.46911	-0.85385	0.518385	0.114348	-1.243	-1.89183	0.122312	0.615093	-1.1337	-0.06907	0.392202	0.421456
RPP40	160204	NM_006638.2	-0.78777	-2.40671	0.068745	-0.52498	0.973272	2.263595	-1.05294	0.389609	0.438842	-0.22853	0.331092	1.985333	-0.12304	-1.49678	0.256081	-1.20037	-1.33081	0.818893	0.034861	0.883769	-0.09771	1.744814	-0.18907	1.302887	-0.26647	-0.93956	-0.68197	0.355677	1.10005	0.659347	0.296742	-0.46013	0.957271	-0.0479	-1.49325	0.161413	-1.59839	-0.72637	0.489907	0.822502	0.198536	-0.69504	-0.54071	-0.26151	-0.68846	0.801448	-0.52381
ANAPC7	160220	NM_016238.1	-0.27161	-1.77202	0.310922	-0.55088	1.242148	-0.01269	0.963858	1.261731	-1.28732	0.110624	-0.0573	1.028362	1.147088	1.430176	0.745982	-0.31694	0.798423	-0.55474	0.134124	-0.79554	-1.83247	-0.12356	1.456334	-0.96127	0.262013	-1.8912	0.379882	1.37881	-0.5138	-0.94301	-0.2944	-0.99893	-0.47946	0.639546	1.925857	-0.15227	0.022493	-0.15419	-0.49656	0.406558	-0.11631	0.790315	0.00538	-1.23451	-0.44537	0.023976	-0.36327
CLEC16A	160224	NM_015226.1	-0.93927	-0.27335	-0.8948	-1.43457	-0.06282	-0.14235	-0.57223	-0.11826	0.884434	0.499596	0.160975	0.407481	1.483545	-0.5828	-0.47251	-1.02858	0.872501	0.902321	-1.01518	-1.16437	-0.57954	-0.37604	1.622636	0.861156	1.152269	0.651805	1.449091	1.459377	1.823357	0.150367	1.428108	0.180428	1.318461	-1.64768	-0.34505	0.949254	-2.52622	-0.4691	0.014156	-0.61342	0.77019	-0.52985	-0.02621	-0.93245	0.814338	-0.87251	0.191085
LOC644019	160239	XM_933103.1	-1.17444	-0.33758	-0.63559	1.518817	-0.06076	0.284568	-0.17166	0.038067	-1.13642	-1.18608	-0.56554	-1.01651	0.257992	0.180965	0.820465	0.958164	0.502978	0.621774	-0.3917	-0.79792	-3.06936	0.469701	-0.00593	-1.23834	1.924132	-0.01664	0.111803	0.252892	1.455484	-0.46282	1.539617	0.39981	-0.38624	1.234041	-0.76868	-1.02755	-2.43375	0.185205	-0.70713	0.365984	-0.46025	0.532993	-1.29438	-0.17685	-0.57096	-0.83753	1.024475
C13ORF15	160242	NM_014059.2	1.374905	-0.07919	-2.09866	0.582369	-1.38731	0.545491	-2.42277	1.317558	1.125863	0.161803	1.732864	-0.20664	-0.92175	-1.50428	-0.83401	0.51965	0.85886	-0.07825	1.353943	0.220146	0.456183	0.961518	-0.19476	0.819483	0.371237	-0.37263	-1.13782	-0.10192	-0.53857	-0.94519	-1.66972	0.006258	-0.9695	0.841886	0.285135	0.001253	1.127499	-1.4217	0.624607	0.697651	-0.27408	0.169981	-1.14167	-0.15954	-0.41142	1.28851	-0.62208
MBNL1	160253	NM_207295.1	-0.08936	-0.43478	0.61437	1.12319	0.645437	0.367623	0.210675	0.867559	1.748449	1.670971	-0.88101	-0.97458	0.941574	0.153357	0.184848	.	-2.3132	-0.84195	0.694847	0.273081	-0.31491	-0.19158	-1.26921	-1.94213	-1.54122	-0.29397	-0.72511	-0.00806	-0.38537	0.353328	-0.2252	0.242166	-0.13064	1.272938	-1.11638	-1.00717	0.720475	-0.42046	0.21665	0.218977	-0.10489	0.051393	-0.05329	-1.7002	0.272409	0.791079	-1.6923
LSM10	160255	NM_032881.1	-0.59105	-1.42465	0.204493	0.804106	0.393905	1.045383	2.158268	0.727719	-1.05217	-0.11933	-1.82417	-2.06714	-0.02026	1.410533	1.079182	2.087417	0.311245	0.705956	0.110851	-0.67786	0.43589	0.742859	0.239896	0.340873	-0.11218	-1.63716	0.225887	0.560152	1.481845	-1.02833	-0.28809	-0.2032	-0.84547	0.537185	1.697204	0.92434	-0.34134	0.272671	0.134377	0.383586	0.436942	0.155537	1.433217	0.28752	1.100526	-0.34202	0.534346
ZAP70	160259	NM_207519.1	-0.3581	1.867983	-0.33338	-0.31242	0.188659	-1.98749	2.183921	-0.31929	-0.32958	-0.65916	2.050791	-0.0105	-0.8826	0.73901	0.109402	-0.1803	0.158715	0.359746	-0.05341	0.250979	-0.43169	-0.53445	0.195058	-0.2876	-0.51933	-0.37137	0.537469	0.313375	0.334402	-0.39511	0.184877	1.429847	-0.32359	0.05471	-0.45533	0.344062	1.10709	0.839463	-0.32195	2.257581	0.063522	-1.14366	2.188492	-0.52913	-0.09316	-0.48929	-0.15229
FXYD6	160270	NM_022003.1	0.06986	-1.04175	0.911886	-0.30841	1.658754	-1.32279	-1.09457	-0.96681	-0.13903	-1.89389	2.056486	.	0.393696	0.516461	0.746613	0.065389	-0.50009	-0.63388	-0.22716	0.668693	0.742126	-0.79152	0.886515	0.133916	0.316089	0.02121	1.374459	0.297941	0.014577	1.852834	0.453429	0.949469	1.511866	-1.4588	-0.662	0.816912	-0.32795	-0.39011	-0.43938	0.970003	.	2.318504	-1.08604	-0.96237	-0.35253	-0.05852	-0.18649
SLC15A4	160279	NM_145648.1	-0.19877	1.563614	-0.05856	1.55291	0.171612	-0.02725	3.123116	0.100726	-0.14205	0.520597	-0.34186	-1.65724	-0.22003	1.461103	-0.27314	1.582409	-0.95297	0.217401	-0.74205	-0.25108	0.96095	-0.37178	-0.12384	-0.38921	0.134542	1.221144	0.047572	0.014614	-0.51735	0.883185	-0.19642	1.006101	0.051299	0.203277	-1.32384	-0.29795	-0.50982	1.871411	-0.7443	-0.15794	-0.88945	0.197872	0.316535	-0.08096	1.251011	-0.76832	-0.22092
SCAMP4	160286	NM_079834.2	0.186406	0.718708	0.021603	1.022944	.	1.603638	2.445933	0.235563	-0.53668	-0.59115	-0.78069	2.523616	-0.66531	-0.55226	-0.13553	0.657631	0.396012	-1.0262	-0.96505	-0.33643	-0.40583	-1.17708	0.847194	0.916394	-0.89921	-0.42447	0.806893	-0.31146	0.734347	1.360597	1.613792	1.209852	-0.33657	0.914893	-0.15725	0.211175	-0.80682	-0.15926	-0.36718	1.254859	0.126786	-0.05071	0.998728	0.655654	1.023139	-0.29736	0.646626
TADA3L	160289	NM_006354.2	0.610273	1.743291	-1.10944	-1.91113	-0.78337	-1.2512	0.812506	-2.23156	-0.14832	0.560505	1.764939	0.126959	-1.97999	0.051958	0.574035	-0.15233	-0.65041	-2.49044	0.447706	0.1293	-0.15636	-2.05418	0.911992	1.124614	-1.01412	-0.09707	0.657565	0.883351	1.083781	0.363835	-0.0525	0.085678	0.516882	-0.84726	1.446834	-0.31802	0.790219	0.835599	0.229686	-0.29798	1.5584	0.209045	0.645855	1.019048	0.637799	0.041674	1.207208
MVP	160291	NM_017458.2	1.070409	2.775728	1.252601	0.048314	0.100566	0.47778	0.415367	0.335517	-0.99023	-1.3006	-0.22802	0.746277	-1.32655	1.067115	2.348531	0.967224	0.653499	-0.29486	0.646536	0.533901	-0.45783	0.956386	-0.27209	-0.60457	-0.16618	-0.14825	0.417874	-0.23036	-1.03489	-1.46709	-0.48299	-0.81093	-1.63537	0.962757	2.23004	0.025696	1.536886	0.003906	0.218913	-0.02567	0.158555	-0.20658	0.248882	0.148686	0.665723	-0.13969	1.860227
APOBEC3H	160292	NM_181773.2	-2.07736	1.160235	-0.38922	-0.43648	0.798404	-1.61498	1.344212	1.220933	-0.76695	0.897085	0.137094	0.723401	-1.58875	-0.18739	-0.13003	-0.87096	0.553266	1.167377	-0.43036	-0.23967	0.089062	-0.98694	0.853087	-0.09192	0.265229	1.630251	-0.1374	-0.53592	-0.29632	-0.58881	1.783944	1.771591	0.368706	-1.29341	0.487873	-0.02112	-1.13545	0.518657	-1.20538	-1.69659	3.039927	0.177165	-0.03254	0.08806	-1.12826	0.559339	-0.41255
HS.527657	160296	BX356403	1.38859	1.374977	-0.40305	-0.07464	-0.18253	1.475243	-1.64991	-0.80818	-0.64708	-1.68314	0.194233	-0.39994	-0.47473	-0.46365	0.346315	-0.24495	0.144417	0.205717	1.711439	0.97245	-0.25695	0.618785	-0.98024	0.439928	-0.60649	-1.11783	0.131076	0.864512	0.436049	-0.45357	-0.78557	-1.66743	-0.35807	0.145147	-1.64715	0.914912	-0.66197	0.334025	1.255488	-0.9944	-0.30272	-0.0151	-1.72066	-0.63324	-0.25029	0.514735	-0.04585
TSSC4	160309	NM_005706.2	-1.00128	0.423006	0.383044	-1.16741	1.084107	0.497525	0.510683	2.420586	-0.53418	-0.61519	0.584846	0.786196	-1.10663	0.061465	0.736103	-1.75419	-0.13812	1.730865	-2.4303	-0.39216	-1.3051	1.338291	1.019393	1.065416	-0.52004	0.783513	0.882778	0.158661	0.74	-0.97366	0.477669	0.577683	0.551618	-1.16742	-0.91024	0.798645	-0.81352	0.789616	-0.30105	0.128486	0.78194	-0.4078	0.830645	-0.68409	1.228845	0.035952	1.397383
C6ORF192	160333	NM_052831.2	0.195371	-1.59989	0.423398	-1.98474	0.34406	0.944595	-1.51425	0.98071	-1.98682	-1.13789	1.132157	2.074803	0.201491	0.564314	-1.61273	-0.85062	-0.01509	-1.08485	-0.54403	0.229688	-0.69247	1.008292	-0.2696	-0.98934	1.622409	-0.34393	0.108843	0.074291	0.591638	-0.09419	-0.783	-0.59857	0.498586	-0.39909	0.265591	0.034765	0.487579	0.745488	1.103792	0.071231	0.77696	-1.44939	0.674873	-2.18371	0.110718	1.656022	0.68586
C16ORF13	160358	NM_001040162.1	0.215853	-0.23715	-0.58314	0.604503	-0.24745	0.423253	-1.15179	1.366337	-0.76968	-0.67774	2.908555	0.713323	-0.58442	-1.54991	0.398465	-0.4366	0.763031	-0.58192	0.693795	0.219774	1.223343	-1.94379	-0.00388	1.996509	-0.37289	-0.52057	-0.12764	-0.61374	0.782891	-0.76116	0.25717	-0.0688	-1.38787	0.537767	0.039103	0.811962	-0.39578	1.564859	-0.17366	-0.1322	1.306919	0.073098	0.729128	0.313625	0.765175	-0.14479	0.749152
ZNF282	160364	NM_003575.2	-0.32548	1.394305	-0.39438	-1.66249	3.030649	-0.08094	-1.06337	-1.14062	0.456673	-0.85098	1.317942	0.265881	-0.99338	-0.37544	-1.20474	-0.4636	0.004716	0.356882	0.202965	0.574504	1.942809	0.227937	-0.32303	-0.18211	1.099754	-0.87934	0.936393	0.281163	0.565704	0.293622	0.185551	-0.65815	0.598794	0.392384	1.205137	-0.85407	0.131442	1.274478	1.111212	-0.50312	0.59386	-0.26417	0.818183	-0.88804	0.468797	0.419851	0.907619
SEMA6B	160368	NM_032108.2	-0.98808	1.2918	-2.46859	0.541339	-0.67181	1.181629	0.911383	-0.7434	1.174726	2.373166	2.138266	.	-0.69695	-1.1167	0.701323	1.139751	-0.45258	-0.81506	-0.08251	0.761974	0.160096	-1.00515	-0.12163	0.89765	-1.71894	-0.15821	0.405008	-0.53399	0.710588	-1.16663	-0.23695	1.767594	-0.87593	0.516804	0.651294	1.405604	-1.50339	0.593591	0.564471	0.612919	1.813434	0.580946	1.715899	0.842196	0.837609	-0.12515	0.11479
TPM2	160370	NM_213674.1	1.066274	0.675652	-1.82219	1.008127	-0.60272	0.085131	-2.10227	-0.81255	-1.73554	-0.20294	0.789468	-0.13477	-1.831	-0.20325	0.775768	0.765318	-0.46773	1.393812	0.315016	1.038575	0.77605	0.291813	0.128795	-0.05199	1.188357	-0.4611	-0.07024	-0.18133	0.144408	-1.60965	-2.41958	-0.36224	-1.12273	0.27913	0.18236	-1.3018	0.69319	1.44333	-0.60578	0.527629	-1.07747	0.064085	-0.26016	0.432834	0.863725	0.159036	-0.01889
CARS2	160403	NM_024537.1	0.417453	0.984741	1.59829	-1.10794	0.027188	-0.75219	0.852952	-0.16726	0.003441	-0.02047	0.729219	0.279438	-0.05967	-1.81889	1.312767	-0.00484	-0.55678	-1.39492	-2.08834	-1.6483	-0.4374	-0.94288	1.630045	-0.84839	-1.09225	0.332606	1.13582	0.756016	1.768442	1.444096	0.410241	0.781654	0.562165	0.314049	1.346339	0.372163	-0.40737	-0.67796	-0.6334	0.373162	-1.48499	0.408959	1.472779	0.46176	0.656349	-0.88598	0.777134
NCOA1	160411	NM_147223.2	-0.4749	1.714113	-0.33478	0.670752	-0.78392	0.383946	1.584258	-0.19724	-0.75578	-1.34963	1.617022	-0.54568	1.070509	0.827907	1.294722	1.305872	0.84063	0.731033	-1.37711	-0.03096	-0.59218	1.032061	0.888365	0.241871	0.014484	0.337958	0.006973	-0.33715	-0.26341	-0.65795	-0.30919	0.940208	-0.59663	-0.92385	-2.54405	0.400905	-0.66541	-0.10413	-0.33545	-0.05881	-1.10844	0.488814	0.596848	-1.39613	0.631021	-1.38155	-0.55985
LOC643389	160440	XM_926721.1	-1.21941	-0.53531	1.476585	-0.24703	-0.79102	-0.63974	-0.28909	-0.20893	-0.28127	0.498923	-2.32488	-0.43437	-0.01857	0.310876	1.126922	-1.24765	-0.12458	-1.22589	-0.36345	0.38423	0.635659	-0.46261	-0.61089	-0.33287	-0.67275	-1.33647	-0.42025	-1.20094	0.72205	0.515436	2.105474	0.217724	-0.60681	-0.62618	-1.07757	-1.9557	0.375802	-0.86948	-0.60127	-0.69307	-0.22404	-1.09858	0.637016	1.493273	0.604573	1.21107	-0.56346
HMBOX1	160446	NM_024567.2	0.884066	-1.35971	-2.13178	1.409693	0.27966	0.700872	-0.96762	0.499319	0.846616	-0.27376	-1.62642	-1.4094	-1.05043	0.805338	0.433598	1.122064	0.64108	-0.84797	-0.16453	-0.19536	-2.92682	-0.32381	-0.70567	0.328709	0.704171	0.864009	1.238568	1.113754	-0.51912	-0.79068	-0.34757	0.018229	1.161967	0.851695	0.939257	-0.77362	-0.0944	0.78843	0.483865	0.916466	0.909016	0.511388	1.007556	0.054923	0.462035	-0.27911	0.686159
TCEAL8	160474	NM_001006684.1	0.64711	-0.67586	0.309813	0.366289	0.321784	0.251952	-2.46059	-1.11728	0.963077	-1.10579	0.391995	0.931928	0.462259	-1.04533	-0.86804	0.48601	0.943167	1.597797	1.506962	0.344439	-0.32359	-0.03192	-0.09444	1.349402	-0.74875	-0.10465	0.339729	-1.24423	0.930585	0.374003	0.395205	1.333718	-0.09775	-1.36771	0.170707	0.616574	-2.03375	-1.22638	1.583205	-0.07058	1.052557	0.267454	-0.01801	-0.25789	-0.10738	0.69536	0.052829
DPH5	160484	NM_001077394.1	1.445528	0.059466	0.216801	0.943069	0.003386	-0.08521	-2.06893	0.060316	-0.06395	-0.23273	0.675661	-1.40841	-0.79779	0.538426	-0.12812	0.653534	1.105126	1.019566	-0.55942	0.655203	-2.22317	0.875151	-0.05811	0.943529	0.814118	-0.34767	-0.55228	0.327448	-1.36576	-1.25022	-1.35907	-1.37745	-1.44738	0.596877	2.526561	0.796135	2.242255	0.396883	0.916476	1.196887	0.243102	-1.36616	-0.29674	0.255236	-0.72087	0.445256	-0.90629
AQP9	160494	NM_020980.2	0.167029	2.684584	-0.47855	1.13548	-0.11284	0.759757	1.461924	1.361409	-0.84463	0.333932	0.476364	-1.57099	-0.06386	0.403285	1.113367	0.483704	-0.04246	0.243196	-1.96618	-0.07218	-1.57443	0.588307	0.568818	0.297419	-0.25836	0.42823	0.429962	0.212435	0.030068	-0.40574	0.158483	1.605067	-0.15996	0.072819	-0.18844	0.809128	-0.8502	0.769996	-1.2653	0.424633	-0.33549	0.192003	1.235851	0.208635	1.702259	-0.93499	0.506907
FVT1	160537	NM_002035.1	-0.90679	-0.3823	0.775582	0.74933	1.484934	-0.22418	-0.91617	0.266062	-0.79392	-0.28697	-2.01232	1.353157	0.471636	0.329415	-1.23837	-0.89453	-1.12625	-0.80336	1.208195	0.220435	0.54353	-0.85685	-0.67071	-1.41364	-0.00283	-1.21791	-0.19202	1.120522	-0.37598	0.10286	0.12321	-1.45141	0.577883	1.81339	-0.81926	0.199853	0.870682	1.252738	-0.08843	0.834442	0.179355	-0.30171	0.434424	-1.36314	-0.56415	0.809402	0.4475
TMEM18	160541	NM_152834.2	2.399785	-2.0892	1.913883	0.396487	0.982955	-0.38054	-1.53527	-0.02389	0.524919	-0.77496	-2.90455	-0.8025	0.419711	0.07513	0.056324	-0.26218	0.33423	0.213071	2.538248	0.020849	-0.39673	1.038775	-0.42855	-1.17014	1.679688	-0.81096	-0.81572	-0.20866	-0.70613	-0.68902	-0.01698	-2.46078	-0.04582	2.655244	1.147215	-1.26959	0.835644	0.171121	0.392414	-0.14076	-1.17768	0.072451	-1.0678	-0.67634	-0.59762	1.362821	1.392282
ARID5A	160554	NM_212481.1	-0.57725	2.55317	-0.37403	-0.77903	-0.81831	-1.6178	-0.11872	0.817861	0.786807	-0.50018	.	2.790335	-0.87503	-0.59446	0.71301	0.352604	-0.71223	0.128806	0.060156	-0.28444	-0.58693	0.058763	-0.39609	-0.62152	-1.19125	-0.40717	0.560605	-0.86475	0.115809	1.382645	0.226351	0.820923	-0.15585	0.719852	0.994182	-0.35692	0.700065	0.492145	-0.38956	0.290868	0.332627	-0.75633	0.791784	1.059532	1.153791	-0.14412	1.755288
ARHGAP17	160561	NM_018054.4	-0.53843	-0.3656	0.277827	-1.83115	0.486525	0.265133	-0.4652	1.32636	-0.44117	-1.90453	1.25788	0.692987	0.452323	-0.3661	-1.26827	-2.47767	1.078403	0.656634	-1.57631	-0.55681	-3.42168	0.57816	0.207603	0.94322	1.199255	0.197352	0.526211	1.190273	1.327892	0.129591	0.812385	0.488503	0.019859	-2.18379	1.84993	1.504408	-0.92194	0.031828	1.114926	1.060414	0.975783	-0.42113	-0.58775	0.558232	0.559965	-0.51137	0.200206
LOC644029	160575	XR_017397.1	1.188363	-1.39433	0.249365	0.683652	-0.25443	-0.25682	-0.19474	0.596238	1.025103	0.766277	0.510288	0.163029	-0.35194	-1.19743	-1.78928	-1.35267	-0.52227	-1.33559	-0.86072	-1.46081	-0.74845	-0.48783	0.128926	0.606757	-0.28722	0.395095	-0.22131	-0.26674	0.592565	0.126662	0.496163	0.236065	0.62059	0.799347	2.277546	1.780702	2.020541	1.296146	0.558752	1.493263	0.94797	-0.1274	0.029802	1.18719	-0.32597	1.750105	-0.26005
C21ORF45	160593	NM_018944.2	0.24139	-0.3937	-0.59432	0.560681	-0.12097	-0.35211	-1.66834	-1.03924	-0.61292	-0.75261	-1.67201	-2.37752	0.224498	-0.77239	1.185438	-0.16805	0.957725	0.093424	-0.6265	-1.40034	-1.02031	-0.08473	1.221168	1.232969	-0.82868	0.039756	-0.1617	-0.50731	-0.72375	-0.26913	0.857176	1.083558	0.120495	1.845727	-1.47333	0.58261	0.104476	-1.11235	-0.46221	-1.4534	0.044032	-1.08756	0.048659	0.787081	1.002298	0.502579	1.269192
RASA3	160605	NM_007368.2	-1.4542	-1.20292	-0.24935	0.091783	1.110182	0.869145	0.032999	0.463596	0.87705	-0.11248	1.606616	-0.61464	-0.75184	-1.84492	-1.731	0.864269	0.401278	1.629333	2.801902	0.415776	-0.62463	0.259293	-1.16287	-0.28797	-1.20591	-0.62447	-0.60127	0.379433	0.331745	0.853085	0.414085	-0.87448	0.171486	-0.46675	1.126366	1.286796	1.3469	1.497384	0.29414	-0.21799	1.540456	0.055199	0.393419	-1.27799	-1.2059	-0.1469	-0.22069
PURA	160608	NM_005859.3	0.452174	-0.29651	-0.47783	0.129165	-0.14356	-0.89758	0.920133	-0.62344	1.70545	0.207936	-0.29545	1.503463	-1.12549	-1.65731	-2.01043	-1.66076	-1.13512	-0.74618	-1.25183	-0.83011	-0.53123	-1.51176	-0.30517	-0.56454	-0.61606	-0.26348	-1.43001	0.468452	1.671929	0.985874	0.498259	-0.3331	-0.28282	1.807486	-0.92122	0.913358	-0.28812	0.382814	-0.65106	1.004053	0.191745	-0.46387	0.623015	0.140441	0.564515	0.162155	-0.01842
MGLL	160612	NM_007283.5	0.627041	2.579467	-1.03373	0.708829	1.13007	-0.26869	-1.22268	0.155481	0.195754	0.31003	0.117806	1.035853	0.743668	0.632296	0.284397	-0.22073	1.291199	-0.5716	1.597661	-7.77E-05	0.351123	1.113749	-0.43568	0.702034	0.805841	0.394988	-1.32364	0.099137	-0.49177	-0.04285	-0.47827	-0.40583	-0.81898	0.653858	0.034552	-0.2043	1.006867	-0.68551	-0.03845	0.196152	-0.55626	1.318158	-1.65523	-1.59064	0.675188	-0.25915	-0.58402
GGH	160615	NM_003878.1	-1.025	0.463354	0.963042	0.550737	-0.35066	-0.13936	1.005332	0.026801	2.445548	0.073398	-0.41851	-1.08848	-0.67209	-0.59738	0.01359	-0.60616	-1.30293	-1.10042	-0.91672	-1.12196	-0.57356	-1.71586	0.383319	0.163731	0.121387	-0.01495	-0.6934	0.045435	1.27194	0.377086	0.583849	0.359759	0.130643	-0.09577	-0.73687	0.989883	-0.27592	1.589439	0.063677	-0.85253	0.605339	-0.02357	0.664469	0.65763	-0.91352	0.088945	1.276342
PLOD3	160630	NM_001084.4	-0.07672	-1.1379	0.489377	-1.47858	0.206544	-0.3994	-1.65709	-0.39489	-0.34391	-0.49589	-0.68129	0.344775	0.676383	0.285445	-0.3982	0.094856	1.258659	0.518835	2.44905	1.309786	1.736254	-0.36829	-1.30896	0.003687	0.37247	-0.88216	-0.21024	-0.08189	0.559087	0.976504	-0.46834	0.703965	0.08058	2.293478	-0.327	-0.74345	0.303484	-2.0331	0.239329	-1.58776	0.047051	0.511618	0.484196	-0.86004	-0.27243	0.311535	-1.20515
EBAG9	160639	NM_198120.1	-0.05217	-2.01358	-0.54392	-0.45274	0.993347	0.460802	-2.05653	-0.55705	-0.07956	1.417407	0.587751	1.158532	1.367661	0.909945	-0.83167	-0.17401	1.092693	0.99451	0.956393	0.444874	0.343153	-0.04884	-1.15377	-0.1275	-0.65438	-2.1392	-0.55042	0.634525	0.496005	-0.54292	-0.1932	-0.72782	-0.04595	0.288861	-0.98892	-0.08238	0.081126	-0.26274	0.385393	-0.13612	-0.64349	0.536164	-1.68621	-0.55899	-0.29365	-1.04986	-2.32385
ERGIC3	160669	NM_198398.1	1.558402	-0.62046	0.290691	-0.54861	-0.17297	-0.41363	-1.79488	1.37341	0.243896	-2.67684	0.267376	0.927364	-0.93775	0.835575	-1.73256	-0.62563	1.276746	-0.79856	1.756521	1.632319	-1.14461	-0.26247	0.904406	1.447208	1.934031	-0.45734	-0.18186	-0.14637	0.500845	-1.90047	0.011828	0.254712	0.07826	1.655533	.	-1.97968	1.883966	-0.15396	0.36471	0.82978	-0.76818	-0.04247	0.949004	-0.48874	-1.38509	0.404443	1.10699
TCF7	160672	NM_201632.1	0.009188	1.419079	-1.53731	1.930899	-1.33255	1.170128	-1.05639	-0.19072	-0.14647	0.112871	-0.17052	-1.9285	0.217755	-1.06586	0.580955	0.045001	0.816998	-0.51029	2.190668	1.028662	0.398114	0.42247	-0.47137	0.461852	-0.05518	-2.13073	0.111653	-0.25531	-0.26882	-1.96375	-1.70336	-1.68035	-0.92847	1.974106	0.191035	1.275476	-0.27032	0.786495	1.049675	-0.27587	-0.37406	-0.03766	-0.87502	-0.72937	-0.88482	0.309022	-0.94481
MYOM1	160692	NM_003803.3	-1.5482	1.076211	-1.74581	0.442483	-0.42057	0.914932	0.283608	1.321526	0.063441	-0.32873	-0.69757	-0.32151	-0.6159	0.304551	1.242369	0.966742	1.10058	0.383426	-0.47614	0.220541	1.07219	-0.48734	-0.11329	-0.10752	0.548213	0.90475	0.747491	0.566003	1.3185	-0.68784	-1.14592	0.377091	-2.01557	-0.53583	-0.87095	0.306386	-3.01942	-2.23656	0.350651	-1.27064	0.286887	0.008309	-0.69957	-0.08039	-0.34121	0.341648	1.72141
SHISA5	160731	NM_016479.3	-0.16975	1.392984	-1.28746	-0.54685	-0.29258	1.53965	0.130909	-0.99168	-2.22215	0.211109	1.844787	-0.39527	-1.78522	-0.65796	1.434832	0.90499	-0.23274	-0.97091	-1.01745	0.252002	-0.70028	-0.16283	0.445406	-0.01353	0.331956	0.415128	0.467385	-0.99939	0.241999	-1.06291	-0.30101	1.19505	-0.17683	1.218813	2.358068	0.076975	1.570207	1.077584	0.248784	-0.42042	0.640491	-1.3077	0.91043	0.317556	1.140299	0.036481	1.206338
MGC3207	160736	NM_032285.2	-1.13203	0.05878	0.423802	0.045349	0.894476	-0.29657	-1.26558	0.766435	1.255595	-0.50684	-0.23843	-1.83757	-0.11367	-0.94339	-0.38931	-0.31001	0.283344	0.756666	1.286273	0.715771	0.929809	-0.33339	-0.76621	-0.14805	-0.5515	-1.46258	-0.21298	1.301824	0.587961	0.974209	0.147238	-1.52988	-0.69296	1.024804	0.079877	0.65027	-0.26722	-0.93444	1.26128	-0.10294	0.264188	0.690902	-1.07911	0.62404	-0.51075	0.372106	0.061419
APRT	160746	NM_000485.2	0.427695	-0.16679	-1.13727	-0.55403	0.261786	0.796724	-1.62582	-0.00317	-1.45476	-1.68188	3.210473	0.728843	-1.92323	-1.16377	-0.77862	-0.50498	1.021969	-0.09769	0.795452	0.414617	0.969097	-0.35722	0.833414	1.394346	0.168509	-0.83994	1.602126	0.214881	0.270655	-0.94689	0.170722	-0.09335	-0.31589	-0.0136	1.024603	0.771542	0.413124	0.509661	0.33631	-0.18754	1.198194	0.49527	0.131751	-0.72346	0.116793	-0.03677	0.385814
EDG1	160754	NM_001400.3	0.668382	-1.2713	0.060033	1.374331	0.279616	0.629321	-0.69291	-0.24873	1.427151	1.256726	-1.33861	-1.10618	1.069465	0.48632	-1.91695	0.722001	-0.07512	0.743242	0.765878	0.153294	0.175177	-0.09665	-1.28721	-0.66549	0.131866	-1.06639	-0.92209	-0.77056	-1.47094	-1.18398	-0.34902	-0.57262	-0.38505	1.351311	-0.30556	-0.45719	0.902904	-0.87849	-0.37067	0.343564	0.447257	-0.9578	-1.31925	-0.14532	-1.15871	0.593441	-2.45453
ZNF805	240008	NM_001023563.1	-0.53944	-0.07713	0.549948	0.297519	-0.14241	0.697214	1.930934	-0.75826	-0.06622	-1.84121	-2.87908	-2.01209	0.895994	0.598432	-1.14359	0.314335	-2.04056	-0.07472	1.420681	0.851717	0.920095	-0.11674	-0.76776	-0.21341	0.122439	0.055158	-0.28846	-1.30367	-1.28785	-1.35678	-0.4939	1.352888	0.185448	0.23271	-1.03043	-0.46777	-0.81536	1.325908	-1.0549	0.271956	-1.15799	0.507795	-1.28199	-0.60825	-1.43018	1.233425	-0.2527
TBC1D15	240019	NM_022771.3	0.279481	-0.46234	0.282481	1.550344	-0.1034	0.722841	0.943106	0.645996	0.903998	0.376381	-2.91013	-1.10193	1.390129	1.032722	1.133664	1.7172	0.097433	1.176799	0.035382	1.203549	0.332453	1.371449	-0.30993	-1.62952	0.749994	-0.01536	-0.67472	-0.90618	-0.6826	-0.4671	-0.72943	1.938084	0.266383	0.387246	-2.29127	-0.73501	-0.31392	-0.49421	0.034604	-0.25174	0.143411	-1.13607	0.889106	-0.95796	0.203896	-1.49647	-1.72152
LOC644172	240022	XM_927372.2	-0.4578	1.410044	0.602028	0.13335	0.81977	-0.75377	0.499308	1.368944	0.834852	-1.46099	1.102518	0.330229	-1.177	-0.00667	-0.09345	-0.49697	0.06175	-0.19742	-0.861	-0.53146	-1.50323	0.617856	-0.74983	-0.45376	0.50538	1.320783	0.973065	1.094142	0.512427	-0.94269	-0.61794	1.424077	-0.77903	-0.52146	.	0.821948	1.545797	1.085024	0.941559	1.156373	1.30081	1.534822	-0.37549	0.978082	0.499416	0.935171	0.503081
CNPY3	240025	NM_006586.3	-0.05736	1.138988	-1.14189	-0.53448	0.10123	1.407957	0.307502	-0.41863	-0.8657	0.483715	0.281987	0.235705	-1.23715	-0.51676	0.548335	0.341191	-0.21421	-1.66906	-0.81025	0.253352	1.464709	-0.86211	0.910787	0.482201	-1.1436	-0.56965	0.398435	-0.04365	1.011623	-0.02984	-0.16881	1.663242	-0.21374	1.362253	0.773089	0.648422	0.107894	1.145905	0.281805	-0.38775	-1.05526	-0.50806	1.595227	-0.09678	1.880525	-0.55503	0.842577
GCH1	240053	NM_001024071.1	-0.35611	-1.70388	0.040626	0.111836	0.486459	-0.12414	-1.57976	-1.49207	0.714482	-0.03782	-1.45147	0.010293	1.19553	1.684953	0.380563	-0.00349	-1.61963	-0.54449	-0.89278	-0.1435	-0.83176	0.300639	-1.8734	-1.07019	0.568273	-0.16365	0.126077	0.135934	-0.22096	0.067522	1.059794	-1.34246	0.0591	-0.18761	0.024354	0.011988	0.918707	0.112713	0.121928	0.334603	0.656362	0.718841	-1.41876	0.101981	-1.2703	0.159307	-1.74651
PHGDH	240086	NM_006623.2	0.986566	-0.44452	0.755657	-1.20417	-0.36946	0.969891	0.576099	0.620314	0.271048	-0.15525	-1.28069	-1.58018	0.967971	0.063273	1.768843	2.182195	0.189659	0.646845	-1.31683	1.532425	-0.61873	1.390328	-0.85658	1.728333	0.819816	0.131416	-0.5114	-1.01141	-0.48862	-0.10088	0.744802	-2.20662	0.307278	-0.96031	-0.08506	-0.34192	-0.67038	-1.86953	0.07617	0.040138	-1.30301	-0.0011	-0.64819	0.641678	0.267129	0.022638	-0.25485
CWF19L1	240097	NM_018294.3	-1.26826	0.724164	-1.37488	-0.51402	-0.12032	1.572625	2.87788	0.556299	-0.14637	0.493831	0.108851	1.215317	0.072401	-0.0061	0.650715	0.313786	1.112663	0.796534	-1.9771	-0.83895	-1.1421	0.084753	0.360128	1.142411	0.645611	-0.15238	0.467276	0.455023	1.034574	-0.21714	-0.52889	0.09867	0.152294	-2.39466	-1.6353	-0.16921	-0.07825	0.309892	0.000348	-0.78757	-0.02978	0.593412	-0.00486	-0.4184	0.659218	-0.35646	0.246877
RABEP1	240110	NM_001083585.1	0.608359	-1.16356	-0.19122	-0.56957	0.200456	0.478257	0.216721	0.1998	0.982639	0.319376	-2.83074	-1.64968	0.469178	0.652307	0.47936	1.211046	-1.74855	-0.14681	-0.96011	-0.36874	0.513078	0.341366	-0.57531	0.404874	1.599676	1.351205	-1.52741	0.397162	-1.57166	-0.62872	0.408664	0.044678	0.087739	-0.50099	0.77554	1.233304	0.188401	0.268094	-0.26265	-0.7206	-1.19454	-1.39859	-0.30507	0.130866	0.420206	0.922169	-0.7223
ZNF627	240132	NM_145295.2	0.946493	-1.24736	-0.74016	-0.54894	-1.11485	0.739083	0.886054	-1.51819	0.209449	1.864197	0.067791	-0.42314	0.886617	-0.61028	2.252584	0.203748	1.260203	-0.69533	-1.29413	0.951617	0.315943	0.540404	-0.00859	-1.17523	-0.42007	-0.9699	-0.72167	-0.39783	-0.06342	0.625535	-0.72284	-1.21129	0.142874	-1.14888	-1.73027	0.249395	-0.21232	0.008926	-2.36651	-2.31609	-0.41071	-0.2093	1.394714	0.023388	0.242055	0.896062	0.47486
DKFZP667M2411	240133	NM_207323.1	1.154176	0.096377	0.7499	-1.70328	-1.49764	-0.48677	-0.66253	0.350672	-1.71632	-0.66926	-1.16991	-1.701	0.068552	1.047659	-0.2363	0.448309	0.735887	1.701216	-0.72124	-0.84564	0.705715	0.625712	0.276137	0.27301	-0.23548	0.616969	1.667422	2.533037	0.499502	-0.58482	-0.09005	-0.01907	-0.02728	-0.1168	-0.30663	0.957976	-0.18686	0.824913	0.528196	-1.32276	-0.01811	-0.62629	0.80861	-0.49841	0.837805	0.132925	0.54283
PHF20L1	240136	NM_198513.1	0.618356	0.551784	0.329184	1.20896	-0.75324	-0.17944	0.557441	-1.21357	-0.33119	1.111583	-2.76647	-2.45356	0.690372	0.002225	-0.24549	-0.20593	-1.38878	-0.7112	-1.76813	-1.01188	-0.33788	0.837288	1.766809	0.361013	-0.31337	0.114016	-0.57224	0.020779	-0.22318	0.343611	0.100919	0.61242	0.354824	1.678231	0.232616	0.599998	0.751892	-0.89868	-0.45078	0.90415	-1.51049	0.030457	-0.77002	0.171809	-0.34802	-0.61359	-0.70513
MGC57346	240152	XM_377476.4	0.19236	-0.50926	-0.19678	-0.12689	-0.8845	0.331293	-1.85847	0.657286	2.102217	-0.60854	-0.84712	-0.96397	-1.70048	-1.02411	-1.1164	-0.07883	0.681666	0.634088	0.100978	0.712038	-0.60017	0.689588	0.001843	0.495928	0.035433	-0.89211	0.316932	2.197626	0.309054	-1.97836	-0.30421	0.989288	-0.47312	-1.45968	0.676502	0.327059	0.528374	1.010342	-0.13121	0.393828	0.334446	-0.84237	-1.89158	0.89918	1.340172	0.306871	1.759707
MORC3	240156	NM_015358.1	-0.2414	-1.27433	0.493485	1.379729	-0.45893	-0.26442	1.393103	-1.10471	1.211449	2.066107	-1.58071	-0.57638	2.460585	0.633588	0.03195	1.052246	-0.64789	0.868729	0.748039	-0.40066	0.906917	0.433226	-0.98853	-1.80961	-0.07802	-0.4452	-0.9622	-0.56945	-1.11928	0.286269	-0.31033	-1.18815	-0.50232	0.650744	-0.78142	-0.20672	-0.80923	-0.48715	-0.45436	0.447784	-1.19838	-0.29413	-1.9527	-0.97384	-0.54485	-0.69407	-1.15623
CAND1	240162	NM_018448.2	0.419685	-1.49155	1.026976	-1.06652	0.040942	-1.33602	-1.33541	0.292251	1.862176	0.581103	-2.45829	-1.76899	0.31635	1.90207	-0.30552	-0.51458	-0.94981	-0.99288	-1.33044	0.199772	0.709541	0.560824	-0.95505	0.232158	-0.11075	-0.70831	-0.0764	-0.40425	-2.49196	1.038335	0.520644	-0.91281	-0.6633	0.236408	-1.26543	0.887722	0.220964	-1.6044	-0.67718	-0.54766	-0.406	-0.23877	-1.06694	1.19246	-1.26651	0.878254	-0.23076
AP2M1	240187	NM_004068.3	-0.38609	1.545393	-0.46333	-0.58333	1.304334	0.182088	-0.30903	-0.2048	-0.42483	-0.09253	3.100659	1.201247	-1.12444	-0.75832	0.184311	-0.10901	0.313367	-0.28316	0.691858	-0.10866	0.498478	-0.10773	0.663895	-0.11062	-0.22611	0.40259	1.168537	-0.92814	0.268477	0.040622	0.310445	1.352342	-0.18288	0.555029	2.849102	0.34807	-0.84373	1.073221	1.361809	-1.07209	0.100745	-0.03377	1.791478	0.835823	-0.05774	0.38842	0.951408
B2M	240195	NM_004048.2	-0.70402	1.80094	-0.51862	-0.04907	0.206433	-0.90244	-0.07	1.466605	-1.4992	-1.10355	2.307359	0.290213	-1.1472	0.771851	0.498689	-0.3464	-0.06467	-1.01913	-1.31299	-1.40392	-2.18872	0.968823	0.53274	0.290683	-0.40448	0.073032	0.466936	-0.20251	-0.16753	-1.03527	-0.10313	1.850805	-0.09142	0.790006	1.650638	1.09895	0.2571	1.458012	0.205286	0.419863	0.639123	0.597698	0.727576	0.617215	2.120379	-0.16026	0.890183
TUBGCP4	240242	NM_014444.2	0.278717	-1.80625	0.042487	0.126566	-0.58156	-0.36527	-1.90138	-0.10222	2.215672	-0.91023	-1.43012	1.18701	0.043608	1.306979	0.474956	-0.16141	1.677994	0.551443	.	0.451208	1.129673	0.801547	-1.25675	-0.84764	0.467064	-0.72864	-1.07816	-0.219	1.365849	-0.03513	-1.18281	-1.6266	-0.85992	1.615874	-1.15863	-1.04689	-0.29121	-1.10411	-0.15349	0.69863	-0.09198	0.505293	-1.1129	0.07786	-1.14792	0.800745	-0.02332
PREI3	240288	NM_199482.1	1.048159	-1.01658	0.165483	0.758909	-1.11001	-0.36013	0.549128	0.385957	0.650092	0.870694	-0.12385	-1.17417	0.288249	0.621196	0.417041	0.464456	-0.43089	-1.90469	-2.04522	-0.65186	-1.41639	0.750579	-0.52495	-0.2668	1.252365	0.7518	0.422638	0.084484	-0.65629	-0.73839	0.35112	1.008155	1.196951	-0.86906	0.533265	0.64139	1.38484	0.302761	0.21407	1.188246	-0.52232	1.313584	-1.026	-0.58867	0.10804	-0.7597	-1.05623
CTSB	240309	NM_147780.2	0.775355	1.14991	-0.16757	-0.37255	0.443289	-1.75253	0.685012	-0.0912	-0.37707	-2.71058	0.597224	2.436264	0.510534	1.361358	-0.04115	-2.20684	-0.15022	-1.39008	2.486113	1.443397	0.585879	0.475475	-1.21252	-1.267	-0.14744	-0.34809	1.121158	-0.56514	-0.03088	-0.24719	0.786757	-0.87856	0.43583	1.063069	0.746761	-0.52858	1.173752	0.266488	0.589146	-0.2494	0.408272	0.39431	-0.84063	-0.07401	-1.45343	0.067019	-0.02699
ETS1	240333	NM_005238.2	-0.05699	-0.08297	-0.38366	0.705551	0.072583	-0.1752	-2.62962	0.636081	0.030067	-0.50392	1.089189	-0.64239	-0.16217	-0.57538	-0.9203	0.099784	0.535132	1.422946	-0.12693	-1.13535	-1.22221	1.208498	-0.41416	0.711227	0.476084	0.367088	0.035969	-0.60399	-1.09275	-1.25319	-0.78807	-0.17095	-0.69513	0.884604	1.154544	0.417833	0.735846	0.652708	0.740601	1.204888	0.624957	0.47198	-1.39198	-0.19544	-0.93315	0.483505	-2.13055
PPM1F	240348	NM_014634.2	-0.59429	0.981408	-2.07265	0.079823	0.105344	0.158264	1.538343	1.04731	-0.5949	-0.67578	2.276562	0.5153	-0.04181	1.072436	0.254419	0.177057	0.875608	1.353782	-2.50616	-0.70185	-1.23609	1.080601	1.447745	0.47198	0.296019	1.221471	0.855386	0.574514	0.602166	0.140014	-0.49466	0.346776	-0.02422	-1.81469	-1.04206	-0.08266	-1.79969	0.842073	-0.48158	-0.58749	-0.16294	0.367884	0.650782	-0.88628	1.697922	-0.45573	0.883105
SHQ1	240358	NM_018130.2	0.987088	-0.06302	-0.87177	0.411549	0.761125	0.794072	-2.91201	0.70357	1.517749	2.549638	0.159191	-2.12515	3.316167	0.133281	-0.5081	0.01439	-0.61136	1.445793	0.44379	-0.34305	0.237877	-1.33485	0.054317	0.199242	0.2717	-0.98666	-0.21861	1.692913	-0.88447	-0.83857	-0.47731	-1.28602	-1.95815	0.757687	-0.44317	-0.23474	-0.27895	0.055911	-0.14404	-0.21182	-0.41721	0.669581	-1.10429	-1.06308	-1.26045	-0.87311	-0.58128
MBD4	240364	NM_003925.1	0.621118	2.074051	-1.21551	0.292199	-0.63761	0.127546	-0.0351	0.279117	0.580315	0.378354	-0.57225	0.862126	-3.17848	-2.15976	-0.46017	0.195552	-0.39536	-1.04563	0.828806	-0.80907	-0.31246	-1.40144	-0.88898	-0.51125	-0.38246	-0.12898	-0.70725	-0.84619	1.239841	0.467308	0.035133	0.185108	-0.00686	2.559102	-1.24608	0.853226	-0.8432	-0.12184	-0.06719	0.417974	0.769056	-0.03504	1.811684	0.553542	3.160281	1.282607	1.525485
GEMIN6	240390	NM_024775.9	0.192071	-1.422	0.191207	1.130842	1.842284	0.114776	-1.87638	-0.54263	-0.49595	-2.08688	-1.19089	1.862731	-0.86614	-0.43401	-1.51354	-0.76082	0.365426	-0.78821	0.078522	1.153986	-1.83812	0.78506	0.105312	1.603762	0.449189	1.60291	1.604804	0.414392	0.566615	0.175269	1.904989	0.46447	-0.07182	-0.80955	0.631157	-0.64532	1.25462	0.340304	0.027283	0.20658	0.936233	-0.00595	-0.61341	0.501542	-0.14351	-0.75946	0.912515
HS.202577	240392	AK091904	-0.23618	0.231311	-0.88379	-0.09275	-0.52967	-1.21388	-1.00131	-0.60026	-0.06928	-1.2873	-1.11564	1.323312	0.657054	-0.62731	-0.14574	0.201301	1.078741	1.470996	0.324086	0.499252	-0.85195	1.464588	0.956521	0.685619	1.153704	1.187741	0.368013	0.888124	-0.08312	-0.05472	0.161964	0.402953	0.015001	-1.4877	-1.21865	-0.54844	-1.72576	-0.95562	-0.31753	-0.7927	-0.73062	-1.49489	0.635499	-0.3969	1.772723	1.70261	0.174278
PMEPA1	240400	NM_199169.1	1.550325	1.376916	-0.99208	-2.13997	-1.08496	-0.37455	-1.42374	-0.25617	-0.14793	-0.30291	-0.51136	1.764356	0.528819	-1.20975	-0.12542	-0.21856	1.032252	2.573648	-0.25684	-1.64391	1.945534	0.643617	-0.08921	0.855897	0.287687	-1.68792	-0.21063	0.523763	0.00079	-0.33248	-0.12584	-0.95415	-0.26437	1.215239	0.185201	1.11257	-0.97664	-0.46296	-0.66063	0.608717	-0.93866	-1.57822	-0.78442	1.18159	0.653852	0.010086	-0.93714
CABIN1	240424	NM_012295.2	-0.466	0.957033	-0.45492	-0.52872	-1.26121	-0.59402	0.366634	-1.43108	0.186853	-0.2252	1.466076	-0.8064	-1.92459	-0.59194	-0.99747	-0.01746	0.129826	-0.32051	1.477966	0.63554	3.192962	-0.30887	0.260861	0.225622	-0.09933	1.118277	0.170297	-0.64244	0.812857	0.020903	-0.68735	0.684964	0.468756	2.071508	0.171841	0.253933	-0.59163	0.13436	0.186384	-0.62755	-0.08649	-1.58046	1.35778	0.505825	2.118944	0.712658	1.408054
CICE	240437	XR_000206.4	-0.26129	-0.55668	1.015076	0.219939	1.887342	-0.46083	1.459007	1.982421	-0.75938	0.322908	1.187065	-0.83742	0.689128	1.709296	-0.51151	-0.15488	0.889336	-0.41193	-1.34476	-0.24389	-1.27138	2.351577	-0.40676	1.103189	1.394808	-0.09279	0.224607	-0.04288	0.337767	-1.84401	-0.06595	-0.3179	-0.01781	0.383057	2.255166	-0.53963	1.863586	0.331068	0.279091	0.657772	-0.07152	-0.0971	-0.96268	-0.60597	-1.08045	0.270573	-0.33244
IL1R2	240441	NM_004633.3	1.258141	0.811006	0.824941	0.961234	-0.89249	0.451739	1.522215	0.643162	0.221005	0.742998	0.371713	-0.78939	0.500217	0.045824	0.788027	0.22722	0.832819	0.131782	-1.76402	-0.05836	1.013698	0.849027	1.675766	-0.49524	0.58293	0.619882	1.389024	-0.81876	0.605103	0.056354	-0.17523	1.364092	-0.62945	-0.99141	-0.32166	0.776233	0.300583	0.087783	-1.09833	1.354633	-1.53031	0.594609	0.393518	-0.74586	-0.05316	-0.93134	-0.67224
SETD3	240445	NM_032233.2	1.180512	-0.61273	2.845317	-0.06136	3.428855	-0.3874	2.07022	-1.43035	0.661035	0.183019	-2.81159	-1.11968	1.126337	0.141903	0.433518	0.653553	0.586027	0.229397	1.081746	0.527014	0.139051	1.582581	-1.06867	-0.20276	2.272053	-0.3315	1.545447	-0.23565	-0.13716	-1.13192	-0.54946	-1.71671	-0.98454	-0.02524	0.390264	0.457191	-0.11244	0.571791	-0.3474	-0.18555	-0.34381	-0.62887	-0.50657	-0.65762	-0.06227	-0.15133	-0.16978
LOC441191	240463	XR_001271.1	-1.09489	-1.99955	1.162383	0.346425	0.952252	-1.89417	-0.07378	0.46182	-0.7786	0.977706	-0.34891	-0.10393	-0.3281	0.093932	0.455798	0.698646	0.014197	1.240825	0.818496	0.328016	0.198364	-0.11203	0.054649	0.948272	-0.61135	-0.72291	0.133283	-0.30388	-0.24912	0.250992	-0.37734	0.097844	-0.28624	-2.07833	-1.37868	-1.04402	-1.37188	-0.53943	0.036551	0.115612	-0.02775	-0.02641	-1.22376	0.281199	-0.42966	0.027502	0.367912
ZNF182	240484	NM_001007088.1	1.375418	-2.14846	0.732478	1.634062	0.588258	0.523403	1.354624	0.644361	0.196668	1.063972	.	0.830381	0.522726	1.558252	-0.09201	1.818885	-0.82673	0.106644	-0.49969	0.543761	-0.64941	0.579258	-1.44496	-0.62124	0.893678	0.003895	-0.86119	0.189485	-1.34566	-0.63945	-1.26176	0.197548	0.560832	1.434705	0.300728	-0.19701	0.609962	2.252784	1.235609	0.15514	0.207869	-1.16172	-0.3164	0.061749	-1.23066	0.111103	-1.45612
SH3BP5L	240487	NM_030645.1	-0.10922	1.770459	0.449956	0.597893	0.355257	0.189859	0.500549	0.601036	0.605872	-0.30635	1.159257	0.026429	-2.03043	-0.41733	1.641898	1.902009	-0.49038	-0.96783	-0.54905	0.364181	0.304427	-0.82453	0.535257	0.102015	-0.45384	-0.02568	-0.46129	-0.41191	0.961997	-0.79569	-1.2065	1.330225	-0.26553	0.458524	2.181707	0.419424	-0.17087	0.256811	-0.25161	-0.54527	-0.19606	-0.19257	2.499154	-0.10517	0.87395	-0.21461	1.266019
TCF7	240494	NM_213648.1	1.330009	0.427221	0.778109	0.253915	-0.09695	-0.68535	-0.21639	1.136618	-0.80333	0.113377	-0.55808	-2.20129	-0.41381	-0.78827	0.976161	0.304483	0.703691	0.392151	1.243792	0.749274	1.673654	1.780812	-0.82055	0.620344	-0.44599	-1.65396	-0.28366	-0.75688	-0.60612	-1.71104	-2.08725	-2.42675	-0.26736	1.675438	1.500668	-0.59532	-0.06771	-0.71538	0.835066	0.243441	-0.91075	-0.78135	-1.00169	0.431041	-0.39861	0.783935	-0.15349
PHC3	240524	NM_024947.2	-0.65935	-1.91811	1.118191	0.877268	-0.40541	-0.99095	-1.36437	1.00804	0.989983	2.045175	-0.4502	-0.12836	1.286464	1.087181	0.597892	-0.44492	1.716726	0.054845	1.393106	-1.7488	0.057194	0.398818	-0.50585	-1.84867	1.008607	0.282599	-0.30117	-0.03946	0.46738	-0.55922	0.550001	-2.07192	-0.89566	0.925872	0.141546	-0.55662	0.17424	-0.25262	0.132904	-0.09082	-0.83898	0.570914	0.589027	-1.96232	0.022014	0.093574	-0.61264
LOC648494	240537	XM_937544.1	-1.38533	2.199363	0.177721	1.094544	-0.67513	0.722944	0.113179	0.272246	-2.42497	-0.17401	0.710378	-0.84131	-1.47617	-0.46414	1.034595	0.6098	-0.83317	0.139783	-1.54452	-0.45892	-1.46898	0.161254	1.933537	0.242842	0.934969	-0.48656	-0.64521	1.031943	0.368352	-0.86755	0.060339	-0.42989	0.565181	1.496256	1.049092	0.289796	0.773103	-0.0468	-0.45798	0.722521	-1.1106	-0.48226	0.595894	-0.76547	0.742017	-0.00838	-0.60007
SCAND1	240546	NM_033630.1	0.191933	0.377259	-0.73963	-1.24611	0.311215	-0.02891	-0.64328	0.4627	-1.18187	-1.10712	2.33963	1.069975	-1.32733	-1.36216	0.34096	-1.18501	-0.05305	-0.7114	0.474975	-0.07665	-0.04858	-0.846	1.520507	0.499795	-0.17274	-0.27816	1.338603	0.449609	1.001373	0.067312	0.757771	0.798137	0.306657	-0.87121	0.89864	0.522334	0.335818	0.879632	0.625841	0.519493	1.741256	0.693511	1.064986	0.386986	-0.63097	-0.85532	1.450102
RRAGB	240575	NM_006064.3	0.294972	-0.64146	1.556571	0.764286	-1.74956	1.444779	0.852986	0.440153	0.394316	0.844297	-0.98576	-1.69227	-0.00619	1.24657	2.361205	-1.43675	-1.14257	-0.14131	-2.31435	0.400193	-0.20115	-0.77662	1.220445	0.433757	-0.33005	-0.31766	-0.7147	0.597752	-0.63852	-1.93299	0.49038	-0.16087	-0.18757	-1.53554	-0.59645	0.485861	-0.54834	-2.07749	-0.07493	-0.12951	-0.14916	0.289102	-1.06545	-0.36195	0.303922	-0.59188	1.484108
C5ORF28	240576	NM_022483.3	-0.40323	3.159531	-1.18942	-0.1166	0.202779	0.241538	0.177201	0.771732	-0.87478	-0.49035	1.760272	0.896855	-2.41201	-1.87786	-0.03572	-0.3426	-0.48022	-1.16811	-1.09419	-1.18508	-1.93163	-0.66659	0.869276	0.775871	-0.72933	0.680916	-0.20945	-0.24974	0.616427	-0.00272	0.000786	1.062513	0.050105	0.921249	0.919077	1.298957	-1.36078	0.960381	0.694813	0.038572	0.886885	0.681864	1.52365	1.185244	2.912392	0.100372	1.597011
ANXA3	240594	NM_005139.2	1.801082	2.332277	-0.38942	0.701325	-1.10953	0.840355	2.539768	0.642485	0.855026	0.772736	0.059341	-1.06752	-0.12687	0.962499	2.706669	0.601832	-0.29996	-1.45227	-2.58142	-0.0363	-0.20814	0.848859	0.114349	0.247387	-1.31472	-0.25184	-0.60589	-0.13292	-0.84007	1.310116	0.325599	0.255391	0.998032	0.332831	-0.64702	-0.59068	1.414776	1.093008	-0.51963	0.552325	0.062636	1.252885	0.779931	0.323339	0.701471	-1.23286	0.836197
DHX36	240646	NM_020865.1	-0.36362	-2.40191	0.35736	0.218613	0.937689	-0.79244	-0.00355	0.612282	0.811218	0.796503	-0.96928	-1.89846	2.197947	0.065674	0.407209	-0.18176	0.206841	0.155854	1.910697	1.019453	0.705546	0.733577	-0.56748	-1.35111	-0.35305	0.184368	-0.81262	-0.39166	-0.17287	0.205681	-0.42449	-0.61377	0.097027	-1.20941	0.429231	-2.21824	0.674351	0.478911	0.440267	1.394742	0.042591	-0.79325	-1.56422	-1.72038	-0.98517	-0.09865	-1.40488
TM6SF1	240653	NM_023003.2	-0.69846	0.278742	0.597937	1.863192	-0.23793	-0.21868	2.217582	0.136551	1.066202	1.12186	-0.98856	-1.65882	1.158897	0.734491	1.350488	1.779588	-0.49652	-0.73098	-0.29997	-0.18408	0.547813	0.966401	0.851753	-0.51376	-0.07038	0.421304	-0.07526	-0.44929	0.790846	-0.22601	-0.74382	0.490649	-0.71579	0.543608	-0.00105	-0.45624	-0.01427	0.537084	-0.53921	0.007787	-1.42038	0.883766	0.120703	-0.4401	-0.46198	-1.09883	-1.49434
LAS1L	240661	NM_031206.3	-0.23649	0.491018	-0.02266	-1.01382	-0.49881	1.483107	-1.10346	-0.94969	0.583275	0.24163	1.230861	0.298465	-0.41988	-1.61167	-0.31608	0.336776	0.762799	0.035559	0.38542	0.913468	1.120521	-0.44942	1.133738	0.732048	0.177575	0.023231	0.55066	-0.64008	0.391249	1.402981	1.150396	-0.52919	2.03207	-1.47664	-0.02078	0.65217	1.504387	0.390881	0.247815	0.151556	-0.83908	1.634902	-0.57517	2.35453	0.014463	-0.36727	0.525429
DDX3X	240674	NM_001356.3	-0.24435	1.238919	0.303277	1.577604	-1.53782	1.160915	2.052344	0.153894	0.676715	3.039451	0.454567	-1.36868	-1.00527	-1.49175	-1.12557	0.156788	-0.9667	-0.11199	-0.40425	-1.88082	-0.67183	0.681365	-0.59021	-1.30968	-0.54988	-0.05559	0.062019	0.452242	0.241544	0.998999	0.060739	-0.50289	-0.30543	2.62821	0.400534	-0.446	0.300833	0.274897	-1.20389	-0.05048	-0.10245	-0.40092	0.81465	-0.40446	0.983236	-0.23485	0.9714
ANKRD37	240682	NM_181726.2	-1.1313	-1.25217	1.820977	0.579372	-0.45623	0.16142	.	-1.25063	-1.42296	-1.07767	-1.45739	0.67	0.633295	1.117277	1.208896	-0.30497	0.725918	0.529422	0.363983	1.22749	1.535086	1.576406	-0.77626	0.430058	0.015457	0.304691	0.017214	0.981066	-0.04001	-1.41406	-0.09632	-0.79059	-0.16608	-1.50834	-1.07477	-1.36701	0.900279	-1.09454	0.926037	-0.28312	-1.38586	0.116958	-1.56123	0.814192	0.230888	0.241568	0.302072
OAS2	240722	NM_002535.2	-1.36873	-0.2632	1.173533	0.19252	2.388962	1.571042	-1.97297	-0.39192	0.136075	-0.4175	-1.21454	2.150258	0.859855	0.343116	0.455885	-0.27674	-0.84241	-0.20775	0.189303	-0.09447	-0.63897	0.756283	-1.26337	-0.12458	1.039404	-1.44983	-0.37576	-1.17663	-0.1052	-1.43503	-0.73611	-1.36346	-0.64366	0.666664	3.225511	-0.36762	2.205166	0.683619	0.811	0.036617	0.304507	-0.07395	-1.72314	-0.55045	-0.71883	0.223637	-1.17661
PAIP2	240725	NM_001033112.1	-0.2818	-0.99957	0.058331	1.865564	-1.49333	-0.22772	0.946559	1.225951	1.415734	0.793483	-1.14791	-1.68206	0.184993	0.790009	0.0956	1.054693	-0.03218	0.953992	-0.72929	-0.38856	-0.01284	1.914935	-0.05554	0.058979	-0.20588	0.426306	-0.72115	-1.17788	-0.12581	-0.49146	-0.05791	1.330626	-0.76354	1.126398	-1.17751	0.621637	0.352246	-0.09867	-0.7555	0.114363	-1.1111	-0.00037	1.042121	-1.01693	-0.10046	-0.89333	-1.48657
DGCR14	240730	NM_022719.1	0.200292	-1.67321	-1.0978	-0.26126	-1.70145	-0.86829	-0.89398	-0.8894	-0.67546	0.060301	-0.27442	0.489155	-0.39956	0.428826	1.264137	0.459065	1.774034	-1.43691	-0.05435	-0.86326	0.110262	-1.23956	-0.51903	0.184523	0.130179	1.24241	1.715481	-0.15354	0.264106	-2.2204	-1.01253	-0.06199	-0.93592	0.266396	1.127821	-0.95868	-0.61628	0.39689	-0.57366	2.625713	-0.06676	-1.07259	-0.78018	-0.51164	0.986438	-0.91766	0.95852
SGTA	240731	NM_003021.3	0.606216	-0.39131	-1.59083	-0.7982	1.30058	1.325578	-0.68414	0.29048	1.13177	-0.8914	1.103178	0.179551	-0.59263	-0.85685	1.088212	0.265231	-0.33459	0.790046	-2.73692	-0.16672	0.496347	0.355308	-0.32284	0.028378	-1.28118	-0.52354	0.441236	-0.22545	-0.52492	-0.62416	0.358481	0.916651	-0.492	2.741407	1.079591	0.339489	1.429468	-0.01157	0.281473	-0.36566	1.777619	-1.07072	1.53097	0.519385	1.097768	-0.22213	-0.61272
HS.442773	240762	CN312986	-0.62987	0.410959	-0.25135	0.789346	0.610996	-0.57848	0.279008	1.206735	0.081851	1.346597	-0.37212	-0.7669	1.023616	0.291251	0.726282	0.076328	-0.09661	2.168974	-1.28321	0.540684	-0.49198	0.972508	-0.79924	0.889719	-0.39413	-0.31813	1.082013	0.628485	-0.15389	-0.78138	-0.16776	1.855882	1.088711	-0.25472	-2.34678	0.242816	-1.94461	-0.07907	0.899488	-1.10596	-0.44937	-0.93863	-0.6241	0.260699	1.698731	0.730005	0.246739
GABBR1	270014	NM_021905.1	0.273864	0.410487	0.000136	0.092873	1.496734	0.331673	0.022484	1.333462	-2.07251	-1.4677	0.982365	-0.18022	-1.46187	-0.65753	-0.79943	-1.67757	0.333459	-1.01766	-1.70734	-2.00517	-3.29597	0.889716	1.697317	0.273028	0.404208	1.247091	0.605294	1.071642	0.024964	-0.5142	0.774973	-0.06062	0.470631	-0.34536	-0.13606	-0.03417	-0.49674	1.002108	1.391875	0.951206	0.510347	-0.50017	0.864455	1.1693	1.636269	0.496402	0.589501
C15ORF41	270017	NM_032499.3	0.299746	-0.27979	1.053584	0.761581	-2.07846	2.052029	1.160242	1.405601	1.367018	1.37412	-1.72993	0.339446	-0.93716	0.107306	0.50687	0.439441	-0.79297	0.93299	0.245864	0.380532	-1.04821	1.576354	0.512973	0.452145	0.824718	-0.84245	-0.70624	-0.65389	-0.00983	-1.32614	0.460405	0.25701	-0.30733	1.408633	-1.99517	-0.19489	-0.20632	-0.21543	-0.53064	0.666181	0.746155	-0.53122	0.392668	-2.10323	-0.24607	0.982441	0.884755
GOSR1	270019	NM_004871.2	-0.93109	-0.53638	0.622111	0.189694	1.409966	-0.37223	0.760231	-0.5559	-1.20655	-0.23455	-1.06059	-0.39435	0.014715	0.180292	1.193135	0.122362	1.64455	0.175495	-1.17571	-1.18183	-1.32384	0.822727	1.062646	-0.4757	0.462399	0.838831	0.965842	-1.25661	0.110998	-0.62315	-1.09753	-0.82021	-0.46478	0.316103	1.72349	-1.10232	-1.1017	0.241958	0.87683	2.122232	-2.18216	0.745632	-1.61232	-0.9505	1.526808	-0.98791	-0.21136
CEP135	270022	NM_025009.3	-0.18231	-0.38619	0.566749	-0.49675	-1.20873	-0.04251	1.168454	1.557703	0.068341	0.531117	0.441215	0.519104	0.365316	-1.11923	0.367462	1.869236	-1.29874	0.743848	0.631691	-0.31408	0.024977	0.65037	-1.42715	0.292664	-0.3107	-0.59383	-0.20636	0.368777	0.094292	1.152777	-0.4503	-1.67499	-0.26417	-0.19795	-1.64163	-0.25938	-0.35194	-1.06274	0.564731	0.527366	-0.65007	1.669758	-1.43531	0.011301	1.158086	0.088113	-1.58996
MRPL3	270025	NM_007208.2	1.512011	1.791723	-0.08973	0.031579	1.072119	-0.33983	0.145575	.	2.789503	0.909196	-0.53332	2.999675	-1.17971	-1.15689	-0.8925	-0.70493	-0.94531	-1.03103	-1.31967	-1.16351	-0.85823	-0.6052	-0.2403	0.316261	-0.82964	-0.66341	0.456391	0.441256	0.037248	0.040047	-0.13296	-0.28311	0.465485	2.060107	0.311158	2.138946	0.454345	-0.0588	-0.22016	0.830927	1.635461	-0.03705	0.164462	0.021565	0.341452	0.558981	0.945876
RASSF1	270026	NM_007182.4	-3.16704	0.577196	0.47443	-0.38374	1.302126	0.604146	0.162492	-1.45558	-0.93786	-0.13163	0.79838	1.679096	-1.89704	0.3089	0.24443	0.169944	0.101353	0.817586	0.278137	-0.3476	-0.69174	-1.08437	-0.47124	0.040692	-0.08983	0.33208	0.547507	0.588172	-0.47375	0.216943	-1.1429	-1.37428	-0.59165	0.977306	3.177735	0.323069	1.163539	0.613095	-0.32331	-0.7409	1.529327	-0.59826	-0.49968	0.488547	0.955566	0.383058	0.863353
HM13	270039	NM_178582.1	-0.94511	-0.19082	-0.45308	1.459163	-0.69907	-0.88611	1.239722	-2.04324	-0.87037	-0.74532	0.75155	.	-1.15808	1.952583	0.249252	2.711081	0.387221	0.637986	0.944964	-0.49703	-0.88742	-0.88974	-0.52111	-1.85417	1.981447	0.554325	0.665962	0.040614	-1.51652	-0.02858	0.41967	-0.62652	-0.06071	-1.19104	1.875707	-0.06153	0.086909	-1.99605	-0.48165	0.432217	0.553923	0.406086	-0.72849	1.133697	-1.09704	0.45289	0.442923
CPSF6	270047	NM_007007.1	-0.24426	-0.7713	-0.82486	0.281247	1.956383	-1.5704	-1.52241	0.32791	0.265038	0.561836	-2.26194	0.391438	0.458441	0.523453	1.205721	1.157371	0.210852	0.540439	-0.11185	0.290722	2.388939	1.331132	-1.16808	-0.94002	-0.97424	-0.78702	0.105492	0.392748	0.609875	-1.19659	0.858854	-0.63623	-0.11453	0.772687	-1.8194	0.290277	-1.06222	-0.44528	0.312785	-0.64251	-0.41359	0.849936	0.055705	-1.30376	-2.08904	-0.81122	-0.07957
ECE1	270050	NM_001397.1	0.809717	0.697653	0.855208	-0.37038	-0.17347	-0.5872	1.156807	0.090419	-1.73581	0.843572	1.902349	-1.62217	-0.33534	1.915746	1.989876	0.078321	0.126444	0.498115	-1.252	-0.96361	1.738477	-0.07687	-0.80984	-0.80174	-1.46508	0.887141	0.779702	-0.15705	0.255075	-0.09626	0.333257	0.166065	-0.25244	0.319972	0.169831	2.465354	-1.5724	-0.3818	1.345991	-0.27703	-0.10593	-1.25499	0.656576	-0.78984	1.40322	-0.6723	0.055645
GABPA	270053	NM_002040.2	0.671144	-0.91076	0.550696	1.325771	0.065451	-0.51522	0.204409	-0.13213	1.115443	1.481926	.	-0.287	2.265661	0.791854	0.380476	1.511293	-0.20723	0.733208	0.020673	-0.67769	0.69835	0.817861	-1.87965	-1.94015	0.247674	-0.73754	-1.00108	0.023785	-1.61517	0.145158	-0.47393	-1.51457	-0.25169	0.855236	-0.97981	-0.01173	-0.63559	-0.46854	-0.33145	0.908359	-0.70094	0.409571	-1.526	-0.38752	-0.94146	-1.15153	-1.94391
SMOX	270068	NM_175842.1	-1.01306	1.015314	-0.8917	-0.41335	0.679163	-0.42958	-0.67502	0.845194	-0.86353	-0.75569	3.38403	-0.0821	-0.5629	-0.54448	-0.12935	-0.46914	0.906609	-1.70261	0.211792	-0.50399	1.018748	1.336494	-0.00077	0.920078	0.600294	2.237609	-1.10373	0.324221	0.332303	1.394092	-1.12004	0.570295	0.498939	-0.71462	0.853141	-0.00997	0.259333	-0.98025	0.428761	0.183177	0.419308	0.571034	0.422726	-1.12565	1.381829	0.166208	0.675896
LOC374920	270091	NM_199341.1	-0.5057	-0.13471	-0.01063	-0.67547	-0.28861	-0.17684	1.256084	-0.57184	0.316453	-0.60404	-1.16742	-0.61687	0.509662	1.276224	1.002053	-1.01521	0.16546	-0.0218	-1.30712	-0.56015	-1.3732	0.017775	1.205454	1.338586	0.181026	0.560471	0.988451	0.561529	0.387669	-0.32052	0.956165	1.851998	-0.72092	0.435953	-1.19575	1.20786	-0.93215	1.326667	0.826734	-0.84185	-1.09828	-0.84494	0.881271	0.186023	0.789235	0.883382	0.797192
MYO18A	270093	NM_078471.3	-0.50805	0.61809	-0.34324	0.225103	0.415003	0.139882	-0.16256	0.166813	0.016059	-0.09333	-1.33524	0.077546	-1.92964	-1.29105	-2.69427	-1.77979	-0.35587	-1.43521	-0.57332	-1.57276	1.170418	-1.96638	-0.9506	-0.57748	-0.43343	0.441988	-0.9147	-1.23699	0.921963	0.041053	0.632653	-1.05297	0.985346	2.357526	1.570552	1.28016	1.29836	0.255434	1.184928	-0.21138	1.178273	0.653174	1.759303	0.31238	1.447866	0.99697	0.216732
FAM134B	270114	NM_001034850.1	3.049456	-0.82173	-0.14004	2.453917	-0.82651	1.313661	-0.33616	-0.13469	-0.56168	0.252521	-1.25955	-1.38788	-0.28245	0.744273	1.72418	1.866948	-0.90961	0.398005	-1.03151	0.784956	0.122341	0.94576	-0.45377	0.266985	1.557322	-0.63443	-1.09022	-1.14064	-1.32033	-1.20803	-1.37694	0.022471	-0.98992	1.216943	-1.53952	-0.47111	1.32509	1.935149	0.06373	0.724045	-0.72996	-1.15799	0.897615	-0.93152	-0.22029	0.58363	0.273641
TMEM8	270129	NM_021259.1	-0.94572	1.564034	-1.19525	-0.83035	-0.27401	-1.37611	0.444328	0.098166	-1.01373	-1.02868	2.684742	-0.60513	0.192992	0.27416	1.345374	1.809162	-1.42514	-0.58817	-0.71424	-1.04695	2.032337	-0.84989	0.380985	-0.79931	-0.8547	-0.14143	-0.08816	0.030486	-0.21933	-0.66628	0.406724	0.88245	-0.68362	1.565848	1.572947	-0.08043	-0.09334	0.775164	-0.43113	0.880199	0.329497	-0.47826	0.632888	-1.07092	0.915488	0.15098	0.201508
C1ORF128	270133	NM_020362.3	-1.40291	0.843698	-0.47566	0.298548	1.980081	-0.78854	-0.73737	0.734015	-0.17047	-2.38214	2.108052	0.132278	-1.38787	1.035008	-0.37693	-0.34293	1.3344	1.159763	-1.01701	-0.36228	-1.53518	0.955363	-0.79848	-0.23199	2.361855	0.410953	0.92896	0.260019	0.733478	-1.70382	-0.98516	-0.28193	0.176376	0.123458	2.496361	0.388386	2.388764	0.72234	0.041947	0.514036	0.387683	-0.22547	0.081116	-0.8035	-0.16853	0.051927	-0.7546
RFX2	270136	NM_134433.1	1.134184	1.971136	-0.36567	1.220305	-0.23129	-0.63275	2.218213	0.256871	-0.02766	-1.5689	0.136415	-1.76894	-0.55144	2.424405	1.59329	1.284704	0.694361	-1.07142	-0.23828	0.980192	0.399085	0.476041	-0.60694	-0.55269	0.512018	2.26676	0.028988	-0.58438	0.09696	-0.25746	-1.39272	0.457318	-0.55011	1.631396	0.263101	0.189803	-0.96133	1.629116	0.602128	-0.34595	-2.05144	-0.03579	1.047354	-0.30866	0.516917	-0.80279	0.250458
SLC7A5	270152	NM_003486.5	-1.40859	1.726976	-0.64223	-0.21403	0.527264	0.686539	-0.70251	0.744031	-0.2018	-1.95978	-0.29915	2.564522	0.270126	0.115458	0.277062	0.424212	1.374454	-0.55935	-0.53124	-0.19256	1.156916	0.039487	0.341732	0.206291	-0.1588	0.269768	0.599018	0.49147	-0.63057	-0.65731	-0.24883	0.848052	0.64054	-2.10089	0.3058	1.383791	-0.32106	1.081492	-0.20151	-0.47878	1.056709	0.71168	-0.88178	-0.91947	0.17428	-0.09279	0.057604
UBE2N	270156	NM_003348.3	0.926078	-0.95363	-1.03492	-1.46858	0.167494	-0.20235	-1.64537	0.660129	0.200738	-0.80469	-1.89139	0.864253	0.864058	0.751786	-0.30678	0.225553	-0.25577	0.275475	-0.70141	0.026766	-1.2465	-0.26306	0.354295	-0.74712	0.157374	-0.06386	-0.27111	-0.53405	-0.84171	0.305455	-0.00405	1.09532	0.894994	-1.72619	-2.2952	0.101121	0.274055	-1.09032	-0.25878	-0.25619	0.542303	0.06885	-0.92989	0.006068	-0.89108	-0.07715	-0.72555
HLA-DRA	270168	NM_019111.3	-0.7037	1.270132	-0.71365	-0.41075	0.898838	0.000354	-0.37571	0.825372	-0.16607	-2.24489	2.833333	1.940297	-0.21097	0.208084	0.157993	-0.82155	0.122589	0.421218	-0.22345	-0.41394	-2.3838	0.965048	-0.1778	0.292501	-0.5872	-0.31406	0.493816	0.111053	0.272939	-1.14124	0.113372	0.987611	-0.59341	0.603744	1.69277	1.287928	0.360346	1.556721	0.993686	1.182605	0.562886	0.734845	-1.59644	0.519522	0.018998	-0.3721	-0.77688
ZNF230	270187	NM_006300.3	-0.90728	0.819706	-0.43416	1.784588	-0.50873	-0.64371	3.146522	-0.89563	1.715532	-0.79879	-2.72669	-2.28908	0.494384	1.450827	1.653375	1.686674	-0.12713	-0.22615	-0.67496	0.483263	0.241998	0.67207	0.005714	-1.10271	-0.89326	-0.24329	0.180386	-0.53239	-0.23842	-0.97829	-0.677	-0.3279	-0.78795	0.771424	-0.86497	1.098641	-1.32491	0.46772	0.351618	0.158134	-0.25441	0.227114	0.614056	-0.66386	-0.57141	-0.00616	-0.32035
OBFC2B	270196	NM_024068.2	-0.87811	1.41822	0.457419	0.445742	2.257994	-0.19962	-0.34149	0.260763	3.397354	-1.40629	.	2.604486	-1.06407	0.497438	-0.72132	0.509519	-0.34187	0.593219	0.280547	0.737135	0.64866	0.195267	-1.93953	0.164308	-0.58972	-0.716	-0.38192	0.428293	-0.25415	-0.80636	-0.31848	-0.41654	-0.23123	0.928618	2.786958	0.262014	0.286575	-0.46204	0.625922	-0.81155	1.712643	-0.47094	0.740416	1.324915	-0.47368	0.814525	0.225581
RFNG	270204	XM_941367.1	0.06905	1.262838	-0.89881	-0.848	-1.60956	-1.19338	0.285698	-0.5338	-1.68715	-1.9886	0.083356	-0.11369	-1.59721	0.203259	0.326503	0.851297	-0.16775	0.334752	-0.70182	0.828105	-0.20394	-1.73963	0.887077	0.203259	0.339612	-0.15842	0.896904	1.371147	-0.30139	-1.19524	0.470838	0.262296	-0.36737	0.490544	0.40057	-0.43202	0.677925	0.831863	1.172191	-1.85245	0.348273	-0.63037	1.540028	0.626223	1.005211	-0.99291	0.68846
ARSB	270215	NM_000046.2	-1.22297	-0.30717	0.775637	-0.11416	-0.7775	0.649658	0.749023	0.227127	-0.41879	0.918053	0.399895	-0.18257	-0.85031	-1.30183	-0.21092	-0.31444	-0.60234	-2.08134	-1.68298	0.385094	-1.79905	-1.17408	0.951151	-0.24453	0.768935	1.208584	0.282339	1.05782	1.923679	-1.04454	0.839035	-0.52466	0.430911	-2.17081	-0.67651	0.250949	-0.57862	1.639252	0.812524	0.454993	.	0.559869	-0.59114	1.144395	0.605913	0.406854	1.782297
MOAP1	270224	NM_022151.4	0.414596	-0.6136	1.789823	0.819083	0.429802	0.612859	-1.23799	-0.22315	1.083882	0.629705	-2.19859	-1.38349	-0.67587	-0.83166	-1.39435	1.249378	0.451993	1.971149	2.385599	1.028743	0.685572	1.062762	-1.23096	-0.44057	0.610416	0.166066	-1.45286	-0.31336	-0.37144	-0.55576	-0.53293	-0.19723	-0.02465	2.676534	-0.55948	0.218353	-1.48235	-0.76952	-0.34109	0.68455	-1.12843	0.097528	-0.28724	-1.27665	-1.68004	1.285609	-1.5301
SLC26A8	270240	NM_052961.2	0.686236	1.836683	-0.3493	1.694691	-0.45214	1.144629	1.693272	-0.26138	-0.5429	0.529574	1.222354	-0.23738	-0.06169	-0.01049	3.459431	1.974116	-0.42419	-1.04069	-1.35318	0.242791	-0.63764	-0.02636	1.466349	-0.66846	-0.39484	-0.33814	-0.08536	-0.04917	0.429834	1.243392	-0.07876	1.528823	-1.2111	-0.89738	-1.08321	-0.95582	-0.25437	0.597451	-1.36855	0.466133	0.693546	0.597784	1.142393	-0.04753	0.287319	-1.09243	0.898209
SLMAP	270243	NM_007159.2	-1.37018	1.363489	-1.05469	0.65725	-0.36509	0.287027	0.979097	0.344313	-0.00747	-0.89466	-0.60198	-2.43301	0.059795	0.791221	2.389855	1.740864	-0.44479	0.760987	-2.07074	0.838328	1.070243	0.931585	0.621371	-0.65105	-0.70648	0.665738	-1.44032	-0.16897	-0.28365	-0.16945	-0.80838	0.186702	0.074174	0.623712	-2.71906	-0.53306	-0.4047	0.064337	-0.09936	0.276868	-2.41787	-0.14312	-0.0439	-1.22387	0.31075	1.010544	-0.61033
ACTR8	270278	NM_022899.3	-0.39578	-0.05143	-1.07492	2.113078	-0.52459	1.135141	3.219951	-0.32691	1.055765	-1.35237	-1.81567	0.749275	1.079076	0.697804	-0.22648	-1.44156	-0.50727	1.129995	-0.8601	-0.13117	0.629565	1.592379	1.268612	-0.43868	-1.19321	-0.68504	2.286403	-0.06819	-0.66373	-1.19892	1.165685	1.195008	0.085984	-0.12058	-1.64599	-1.78754	0.672198	0.195746	-0.51965	-0.3761	0.322589	-0.82808	-1.63222	-1.00721	0.795816	-0.27941	-0.46421
CCAR1	270291	NM_018237.2	-0.35157	-0.22453	-0.92853	0.946139	-0.21261	-0.28872	0.879016	-0.79663	1.335365	2.674524	-0.22317	-0.4262	-0.84153	-1.95454	-1.24724	-0.82529	-2.01631	-0.5597	2.103843	-2.02274	-0.19236	-2.13672	-0.39668	-0.0696	-0.97329	-0.84296	-0.71833	0.35479	0.273752	0.228274	-0.56108	-1.24839	-0.22195	2.756721	-1.27674	0.188355	-0.09777	-0.30078	-0.55185	-0.48908	-0.1146	1.410348	-0.51897	-0.36151	0.185214	0.671255	-0.28031
FKBP1A	270292	NM_054014.1	1.545861	1.105736	-0.809	0.183545	0.018678	0.286114	2.697325	-1.46678	1.451737	1.019429	1.085956	-1.39599	-0.90836	-1.15913	0.350639	-1.36778	0.518126	-1.01973	-1.69922	-0.68147	0.229428	-0.24562	1.231412	2.114051	0.59773	0.049944	1.892723	-0.8758	-0.03504	-1.76253	-0.59984	1.545489	-0.61338	-0.7056	0.788406	-0.00319	0.827538	1.577306	0.984982	0.812367	0.594329	1.184573	0.234427	-1.13047	0.522586	0.514541	-0.15737
PPP2CB	270296	NM_001009552.1	0.456513	0.588541	-1.26592	-0.30441	0.874782	0.382148	-0.60928	0.490225	-0.73751	-1.7565	-0.51426	0.318596	0.608663	-0.39928	0.090044	-0.45327	1.150562	-0.51097	0.05823	-0.61912	-0.54077	1.055646	0.261957	1.367318	1.606763	-0.39174	3.415188	0.498431	0.34985	-0.3376	0.267392	0.306057	-0.61559	-0.8877	-0.0189	0.099601	-0.24365	1.256251	-1.31681	-0.59041	1.122857	1.537776	-1.93432	0.720431	-1.31944	-0.60513	-0.28635
CRNKL1	270309	NM_016652.4	-2.08704	-0.6888	-0.20529	0.638245	-0.54311	-0.83553	-0.24743	0.532841	0.849711	1.652756	-0.30224	-2.66644	0.378385	1.242024	1.602333	2.187637	0.366474	-0.72315	0.352109	0.2282	-0.4382	-1.01802	-0.03191	-0.68351	-0.20244	-0.65998	-0.78541	0.050571	1.304117	-1.24871	-1.16062	-0.37664	-0.32592	1.425323	0.549208	0.386804	0.03835	1.325912	-1.42752	0.201683	-0.73418	-1.11914	-0.01273	-0.24579	-0.77815	-1.41494	0.984842
CYP20A1	270332	NM_177538.1	1.588823	-1.70162	1.98365	0.628665	1.792397	0.132014	0.763081	1.072846	1.1063	0.518429	-3.17926	0.213589	0.477357	0.146604	-1.86775	-1.06211	-0.7942	-0.24334	1.789677	0.620345	-0.70878	-0.62883	-1.72603	-0.91407	0.839352	-0.60775	0.230898	-0.79324	-0.72049	0.592396	1.079102	0.334477	-0.04448	0.850586	-1.75357	-0.48627	1.406022	0.706275	-0.05794	0.607341	0.246245	1.724761	-1.64115	-0.91643	-0.99888	-0.57224	-1.69262
TRAT1	270338	NM_016388.2	1.497603	-0.92742	0.749356	0.876152	0.052114	0.573186	-1.12701	1.061625	0.109064	1.125263	-2.12592	-1.09716	1.185819	-0.17471	-0.14627	0.899377	0.362954	1.0336	0.989689	-0.32648	-0.06829	1.074658	-1.09802	-0.8306	0.801239	-0.62761	-0.96574	-0.54162	-1.38815	-0.45486	-0.46857	-1.14464	-0.4541	1.006628	-0.47731	-0.59538	1.112914	-1.10492	0.297679	0.403876	-0.59749	0.82346	-2.23826	-0.65723	-0.96708	-0.06077	-1.5758
AP4E1	270343	NM_007347.3	-0.46334	-0.74191	2.134813	0.939292	1.23706	-0.62358	1.608491	1.28004	-1.41472	0.2338	0.009753	-0.91852	0.883953	0.289098	-1.7013	-0.74067	0.067299	1.260922	-0.1133	1.007546	-1.46755	0.360986	-1.33772	-0.43229	0.885781	0.587878	0.85656	-0.62	-0.09682	-0.72967	-0.35931	-1.29011	-0.63251	0.344408	2.223241	-0.55491	0.723	0.438963	0.719098	0.231712	-0.35996	0.770498	-1.85584	-0.61294	-1.1208	0.185607	-1.5414
SULT1A4	270347	NM_001017391.1	-0.21787	-1.25086	2.395929	-0.53254	0.899524	0.572088	0.020543	0.333258	0.209355	-1.30094	0.996555	0.719619	-0.69195	1.413451	-1.01104	-0.59079	0.988166	-0.29166	0.131584	0.545818	0.271473	0.111973	-1.04503	-0.75214	2.573683	-0.89631	1.008821	-0.63861	0.588291	0.68791	0.542745	-0.70577	-1.2547	1.978615	2.534691	0.864072	0.0352	1.523653	-0.06486	-1.8177	0.3176	0.691776	-0.86503	-0.2139	-0.73185	-0.40704	0.111512
GBAS	270376	NM_001483.1	0.750676	-0.95426	1.76392	1.474404	-0.27013	0.003617	0.327412	0.834078	1.788811	1.754595	-2.85809	-0.41254	0.886474	-0.1309	0.569573	-1.21752	-2.36106	-0.63337	0.521226	0.525205	2.491854	-0.33072	-1.11513	-0.35485	-0.02674	-1.27097	-0.72798	-0.43937	-0.92853	0.54331	0.514892	0.096878	0.154121	2.17176	-2.34549	-0.22565	0.10551	-0.72817	0.546387	0.628765	0.450275	0.186721	-0.41223	-1.76598	-0.43479	0.097744	-0.8057
TTC14	270403	NM_133462.2	-0.24705	-0.51426	-0.42263	1.087135	0.252334	0.182085	-0.85561	-0.01098	0.379764	0.213074	-2.6014	-1.1418	1.472563	1.867912	1.259764	1.726821	-0.53458	1.722675	0.707462	0.278147	0.159025	1.402485	-0.79689	-1.58363	-0.8077	-1.0387	-0.88642	-0.50732	-1.38511	-0.23429	-1.09302	-1.5185	-1.47983	-0.14242	-2.16221	-0.96978	0.562106	-1.03272	-1.03818	0.371157	-0.52192	-0.65445	-1.24574	-0.54701	-1.36924	-0.66402	-1.4454
FAM156A	270414	NM_014138.3	0.200321	1.785327	1.559355	-0.5717	0.776775	-0.2963	-0.98226	1.052567	-0.94413	-1.24205	-3.09501	1.145341	-0.18603	0.485607	0.154021	-0.20274	1.259796	1.12645	-0.47313	0.837324	-1.17955	0.426607	-0.89255	1.271937	1.866028	-1.23593	0.637403	-0.51866	0.186029	-0.76017	1.24837	-0.98115	-0.69712	-1.27424	1.531638	-0.31078	1.088407	-0.14959	0.847719	1.32738	1.78699	0.440334	-1.95799	-1.23849	-1.61466	0.022409	-0.12146
BAALC	270431	NM_001024372.1	0.414005	-2.13976	-1.84413	-0.27299	0.288672	1.269431	1.910252	-0.23475	1.233604	0.269566	1.56046	1.885892	-0.77578	0.063638	0.504104	0.517061	-0.46634	0.352206	0.46048	-0.62002	-0.15367	0.123786	0.343872	-0.31841	-0.32205	0.745463	0.762705	0.100296	-0.10483	-0.22711	-0.46016	0.288981	-0.06644	-0.42627	-0.38158	-0.18675	-0.34157	0.325711	-0.29757	-0.79958	0.444145	-0.20368	0.159908	-0.72517	0.225749	0.135315	0.531891
ACTN4	270437	NM_004924.3	-0.05065	2.189269	-0.84816	0.111069	-0.42517	-1.66372	-0.38458	-1.25638	-1.43708	-1.17877	2.283966	1.279648	-1.23807	0.471919	0.624994	0.322655	-0.52196	-0.1645	0.770917	0.055664	0.957721	-1.20951	0.48063	0.418875	-1.11183	-0.00528	0.620778	0.346351	0.387221	-0.2878	0.188095	0.987314	-0.34885	0.993843	1.234519	0.008685	-0.63655	0.118296	-0.3411	-0.29335	0.702093	-0.69385	1.072623	-0.22983	2.437734	0.67554	1.426943
RCHY1	270445	NM_001008925.1	-0.5386	-0.34041	0.107676	0.664414	-0.79425	0.608025	-0.28567	-0.57209	0.595929	-0.10206	-1.44704	-0.8527	1.298138	1.343266	0.317473	2.112036	-0.25069	0.717961	0.557773	-0.22344	-0.27751	-0.70258	-1.5193	-0.84321	0.29525	-0.83225	-0.36752	1.56649	-0.83801	1.552985	-1.215	-1.66477	-0.31292	-0.71715	-1.39391	-0.69799	-1.02943	-0.57215	-1.02374	0.518694	-0.76532	1.744448	-0.55839	-1.29901	-1.02874	-0.5535	-1.46982
VPS41	270452	NM_014396.3	-0.71011	-0.1691	0.289014	1.444883	1.403935	-0.27096	0.219464	0.109811	0.929257	0.749209	-2.76195	-0.6456	0.249061	0.087616	-0.25068	-0.69888	0.50828	-0.3628	0.862816	-0.53556	-1.58749	1.325986	0.953225	-0.51666	1.427384	0.892905	-0.0537	0.544769	0.916681	-0.10621	0.473748	0.760976	0.835013	0.230756	0.404107	0.657631	-0.42586	-0.56377	0.985712	-0.06904	-0.7699	-0.28829	0.235218	-0.33095	-0.71219	-1.20206	-0.57194
SGSM3	270475	NM_015705.4	2.339621	1.802927	0.24067	-0.13749	-1.28403	0.278307	-0.94102	1.161808	-1.11995	-1.51242	-0.28388	0.136511	-1.95929	-2.05085	0.429732	-0.66486	-0.75171	0.013865	0.342227	2.081705	0.618346	-0.90866	1.526959	1.136018	-0.37261	-0.52881	0.537688	1.688886	-0.39029	-0.8727	-0.66493	0.757064	-0.19619	0.398827	1.028207	0.04093	1.049749	-0.56036	0.898115	0.12079	0.295243	-0.49857	-0.43043	0.133002	0.461125	-0.10658	0.951095
SH2D3C	270487	NM_170600.1	-0.56907	2.449482	0.203357	0.148128	-1.28197	-0.8866	0.60195	-0.68846	-1.8561	-1.83397	2.908541	-0.94101	-0.53138	0.669021	-0.05765	-0.24649	-0.41185	-0.17253	0.333248	-0.27414	0.888991	-0.28759	0.611999	0.231901	0.252916	0.425566	-0.34019	-1.41427	0.091229	-0.65072	1.08042	2.106857	-0.2197	1.449908	2.01085	-0.5585	-0.1242	0.53945	-0.10432	0.028853	0.312065	-0.19321	0.952304	0.210987	1.938897	-0.17441	0.836685
LOC641992	270519	XM_935770.1	0.717866	-0.04268	0.329574	0.303585	0.661433	-0.1662	0.821471	0.18662	0.234572	0.696679	0.897565	0.334688	-2.2758	-2.12809	-1.97105	-1.37475	-1.32934	-2.62323	-0.92821	-1.45575	-1.68115	-1.24684	0.161411	0.624372	0.17159	0.564195	0.994096	-0.25175	0.174752	0.062738	0.359558	1.603752	0.794505	0.462763	1.668674	1.243378	0.624538	1.186564	0.820406	0.674535	0.229947	0.992211	0.731721	1.279514	0.472724	0.212069	0.877427
HS.438858	270521	AK127804	0.540512	-1.34591	-0.58409	1.518692	0.151035	-0.90892	-0.40814	0.824901	0.576902	0.654285	-1.72308	-2.69928	1.299274	1.023387	0.647063	1.416857	-0.13328	1.581987	0.323816	0.571159	-0.50696	0.603435	-1.12837	-0.30256	0.925883	1.024483	-0.47649	-0.08309	-0.78505	-0.93326	-1.46326	-0.14864	-0.51767	0.843749	-1.11089	-0.61642	-0.33189	-0.17668	0.123198	-0.52255	-1.4452	0.221245	-0.79697	-1.8741	0.012728	-0.1076	-0.92815
P15RS	270524	NM_018170.2	1.378413	-0.83997	-1.55807	0.79822	-0.29396	0.474201	1.558085	-0.72498	-0.06103	-0.37367	-2.24877	-0.77648	-0.01847	0.767294	1.12307	1.081591	-1.10884	0.732878	-1.63581	1.475154	0.039292	1.528322	1.630212	-1.25877	-0.52639	1.024607	-1.63939	-0.13402	-0.47352	0.701231	-0.53305	-0.22785	-0.90073	-0.20434	.	0.860021	-0.2082	-1.64595	0.35249	0.994746	-0.56966	-1.60532	0.392091	-0.64756	0.681711	-0.55206	0.206932
NR2C1	270544	NM_003297.1	-0.33597	-1.52859	-0.76573	0.399486	-1.10502	0.775323	-1.53257	0.7697	-0.03557	1.304842	2.362796	-0.04769	0.432158	-0.98789	-1.90594	-1.02891	-2.49218	0.501824	-0.42968	-1.46441	-0.03111	-1.43862	-0.36546	-0.07771	-0.15398	-1.03336	-0.61712	0.441314	0.028153	0.786332	0.126944	-0.42338	0.901621	2.031959	-1.21131	0.78581	0.375194	-1.00285	-0.41175	-0.42534	-0.0842	0.347857	-1.17071	-0.17139	-0.63595	-0.19525	-0.21697
PIP4K2B	270546	NM_003559.4	-0.57829	-1.05072	-0.03982	1.489037	2.674461	-1.00397	0.78762	1.601719	0.307511	0.489407	-0.03489	0.627621	-0.61223	0.503617	1.00926	1.630464	-0.30199	0.806034	1.028226	2.532609	0.201654	0.091804	-0.87032	1.385664	1.108001	-1.08597	1.72669	0.397172	-1.25245	-1.43549	-0.88542	-1.40368	-0.71016	-0.41054	-0.09299	-0.17931	-0.28057	0.046196	0.089099	-0.29828	-1.06365	-1.44872	0.587065	-1.75685	-0.83638	0.08741	-0.63278
CES4	270575	NR_003276.1	-1.27035	0.823994	1.685096	-1.55112	1.284033	-0.60522	0.286738	0.714328	-1.15738	-2.52744	0.290022	1.168689	0.408151	2.785532	1.246247	-0.25797	1.433563	-0.05559	-0.7397	0.267881	0.900182	-0.42574	-0.47136	1.475228	0.437806	-1.04443	-1.0297	-0.54011	0.935698	0.955784	-0.25193	-0.90292	-0.95463	0.027094	2.593867	0.398405	-0.24141	-0.45329	0.196338	-0.6004	-0.97149	0.480715	-0.4914	-1.11857	0.177036	-0.44344	0.498669
GPER	270593	NM_001039966.1	-0.62262	1.121468	2.043303	-0.77528	-0.68533	0.744335	.	0.197023	1.226539	0.042345	-0.55802	-1.475	-0.10611	1.169487	0.95131	-1.98857	0.647856	1.596813	0.084786	1.835038	1.537473	-0.83075	0.801599	0.118377	0.651016	0.440574	-0.51769	0.227488	0.13517	1.562681	1.751011	-0.66401	0.694468	-0.92381	-1.45205	1.168753	-1.18714	0.813441	-1.48943	0.870864	-0.15331	-0.86991	1.450162	-0.73737	-0.19317	1.018011	-0.27697
HIAT1	270601	NM_033055.2	-0.21169	0.259417	0.148263	1.470228	-0.79343	0.133423	0.266416	0.85298	0.194634	0.730165	-2.16223	-1.15938	2.629408	1.682069	1.042714	1.447027	0.481916	0.513908	-0.3189	-0.45602	-0.01374	0.7996	0.132089	-0.14461	-0.03056	0.415944	-0.20078	-0.84814	-0.91186	-0.72648	-0.12306	0.068787	-0.59436	-1.2357	-0.12558	-0.21566	-0.13481	-0.05887	0.40991	0.840858	-1.22091	0.362818	-2.21603	-1.25083	-0.53578	-1.49665	-1.79393
STRA13	270605	NM_144998.2	-0.06629	-0.76784	0.178085	-0.44337	0.547521	1.004273	0.035016	1.660945	-0.96016	-0.9738	2.048548	1.398332	-1.59103	-0.76983	-0.22452	-0.90878	-0.10767	1.180436	0.208997	0.00265	-1.06286	0.510128	-0.77151	1.41664	-0.68523	-1.24986	0.657933	0.886336	1.064536	-0.29837	0.483281	-0.35654	-0.72588	-1.07376	0.308067	1.023467	-1.04862	0.599296	0.629116	0.341011	0.672876	0.67492	0.7491	-0.47699	-0.43713	0.550839	0.743447
ANXA2P1	270609	NR_001562.1	0.924665	-0.59405	1.129452	0.053181	0.841758	0.588208	0.547814	0.50509	0.255419	0.458387	-0.19691	0.386731	-1.68536	-1.06143	-1.90787	-2.52084	-1.13395	-2.3936	-0.81873	-1.40055	-1.00799	-1.11908	-0.6647	0.125519	0.260093	-0.0716	0.174368	0.320144	-0.15633	0.443639	0.976941	0.500933	0.894381	1.644175	0.798651	1.269246	1.178987	0.597001	1.133026	0.66368	0.675601	1.194968	0.819278	1.164923	0.432914	0.557999	0.583639
ABCC3	270615	NM_003786.2	-0.64174	1.380853	-0.32445	-0.57386	-0.54219	0.135219	-0.67265	0.650957	0.546659	0.092582	1.505765	-0.64258	1.274503	0.819226	-0.76988	0.155044	0.026679	-0.87655	0.452071	-0.28603	0.590475	0.905613	-1.54021	-0.36079	1.126484	1.280845	0.447718	1.004282	-0.51003	-0.17382	-0.46621	0.555939	0.648246	1.322783	0.989597	-0.36515	0.248737	-1.21414	0.560506	-1.07305	-0.3714	0.576828	-0.95366	-2.28911	1.901307	0.805202	0.224115
GTF3A	270619	NM_002097.1	0.534534	-1.38752	-0.57682	0.533179	-0.96011	0.149503	-0.69125	0.379408	0.807761	0.610316	-1.18016	-0.01434	-0.24611	-0.64476	0.741465	0.51874	0.714611	1.590492	2.437856	2.197148	2.124073	-0.69705	-1.08034	-0.09212	0.07844	-1.57013	-0.97906	-0.3312	-0.4944	0.238982	-0.16245	-0.28308	-0.2917	1.853094	-2.52995	0.003844	0.54429	-0.28551	-0.06645	-0.51396	-0.6892	-0.68597	0.175709	-0.87808	-0.47161	0.600662	-1.4905
NCOR1	270646	NM_006311.2	-0.92402	0.585486	1.465711	1.269607	-0.59709	-0.53437	0.834251	-0.89159	1.389314	0.26905	-1.26599	-1.45657	2.868266	1.217066	0.294111	0.575965	1.385789	1.783529	1.507456	-0.18648	1.153365	1.49625	-1.00408	-0.02565	1.337025	-0.38557	0.452951	-1.01591	-2.38067	-1.66769	-0.24759	-1.46872	-1.16987	0.738393	0.54275	-1.15371	-1.33085	-0.81622	-0.54422	-0.70104	-0.64661	0.32215	-2.36955	-1.04981	-0.4327	-1.33446	-0.42412
DNAL4	270678	NM_005740.2	0.835508	1.456762	-1.16221	-0.62205	-0.68179	0.456337	0.848979	-1.25165	0.462772	-0.1924	1.495234	0.219859	0.144215	-1.84477	0.073488	-0.30091	0.723426	-0.65397	1.928466	0.910158	1.549766	-1.05924	0.892876	1.090082	-0.7226	1.517718	0.922557	0.770869	1.75603	0.328527	0.185485	2.031316	0.231471	-0.53417	0.593411	1.816272	-0.76864	0.098823	0.172223	-0.97875	-0.15828	-0.66899	-0.40219	-0.61158	1.924831	-0.84761	0.527427
LOC643668	270692	XR_016986.1	-0.00684	0.505747	0.707872	0.503838	0.174489	0.702403	1.260283	0.768097	-0.02268	0.551516	-0.68457	-0.76201	-1.26583	-1.12135	-1.78407	-0.97424	0.529681	-0.8519	-1.1987	-1.48722	-2.49413	-0.31327	0.63648	0.369321	2.045901	0.381915	0.824443	-0.31084	1.338172	-0.22558	0.823988	0.08381	-0.0003	-0.44281	2.75378	0.439939	1.497529	0.214456	0.779343	1.814483	0.159778	0.893583	-0.42448	0.288704	-0.7516	-0.94693	-1.93151
TRABD	270736	NM_025204.2	-1.84604	2.279499	-1.43243	-0.17824	1.257924	-1.20627	0.77328	0.567338	-1.06018	-1.20636	1.00626	1.284174	-0.97966	-0.22018	-0.11221	-0.88745	0.375073	0.643083	-1.60371	-1.55671	-0.95071	-0.20629	1.344218	0.790927	0.283512	1.009825	1.349328	0.120381	1.103887	-0.38689	0.546323	1.083208	-0.46805	-1.73813	-0.28281	0.864097	0.139791	0.927332	-0.65917	-0.26584	1.174563	0.761754	2.027967	0.030346	1.178162	0.487504	0.630102
AMZ2	270739	NM_001033574.1	0.10219	-0.04349	0.120528	-0.33525	-0.23378	-1.60587	2.105513	0.643777	-0.24808	1.651939	1.371867	0.37627	-1.40343	-0.76942	-0.2359	-0.06786	-0.54091	-0.72959	-1.93055	-1.71732	-0.60426	-0.24411	0.510163	-0.50709	-0.46504	-0.20665	0.645113	0.260931	-0.97126	-0.48657	-1.18092	0.797231	0.227627	0.854351	2.218896	0.906681	0.394853	0.566068	0.205898	0.281864	0.993684	0.318978	1.216899	0.067911	0.510362	-1.69611	0.652882
SLC25A16	270746	NM_152707.2	0.294112	-0.28795	-1.18519	0.318373	0.852958	1.300253	-0.84964	-0.15761	0.890497	3.046901	-1.80228	-0.82763	-1.08161	0.402731	-1.17194	-0.93938	-2.29416	-2.16165	-0.72283	-1.20468	0.133189	-1.49251	0.329945	0.02363	0.358471	-0.56853	-2.04344	0.727763	0.226929	-0.70009	0.540475	-0.43164	0.213458	0.601175	-1.43932	-0.70984	-0.80258	1.495842	-0.95956	-0.45741	0.00253	1.38905	1.36753	0.027547	1.033085	-0.51665	1.680807
HOXB1	270767	NM_002144.3	0.549704	0.323016	0.323551	0.5289	-0.74044	-1.3817	0.795625	-0.27158	0.748951	-1.53084	1.273703	2.818245	-0.88515	-0.18459	-0.13624	0.143209	1.080336	-1.23593	-1.0423	-0.81628	-0.43574	1.498299	0.040842	-0.10541	0.367992	0.607371	0.430072	0.48876	0.115113	0.54216	-0.02944	1.376138	0.587106	-0.92008	0.042632	0.292817	-0.5338	0.553451	0.405123	1.871554	0.678354	1.577697	0.264521	1.637819	0.85292	-0.85108	0.33376
1-Sep	290022	XM_944593.1	-1.02928	-0.28859	-1.14632	0.034145	0.290397	1.243425	-1.37296	0.978672	-0.02519	-0.40302	1.276819	0.308892	-1.18513	-0.2235	-0.08143	0.629499	-0.5018	0.858592	1.28917	0.764199	-0.5744	-0.03815	-1.12629	0.270993	0.277583	-1.46348	-1.03052	-0.59387	-0.18209	-1.47327	-0.64838	-1.41803	-1.27412	0.579225	1.074009	-0.92019	1.171577	0.087477	-0.93078	0.412318	2.12987	-0.56481	-0.37887	-0.0855	-1.60648	0.703034	-0.06458
C11ORF59	290035	NM_017907.1	0.258331	2.17504	-0.85525	-0.81785	-1.0587	-1.32913	-0.3544	-0.49077	-0.94823	-1.72982	2.720537	0.457604	-0.19146	0.141052	0.190819	0.289862	0.854691	-1.2757	-0.17629	0.058424	0.438645	-0.67918	0.875825	0.93724	-0.4043	0.445437	1.301978	0.636793	1.082383	0.440176	0.286065	1.877586	-0.09028	-0.81641	0.290889	0.193491	0.075298	-0.33436	0.071006	0.325569	-0.06791	1.930815	0.556486	-0.50987	0.875152	-1.09204	1.303139
FBXO11	290037	NM_018693.2	-2.29365	-0.12257	-0.8125	1.070532	-1.31134	-0.70583	0.860489	0.528285	-0.52581	1.491017	-1.27372	-2.23098	-0.54761	-0.42792	0.728861	0.217125	0.373329	0.031316	-1.58743	-0.66746	0.25474	1.73229	0.919031	-0.52119	-0.97525	0.09754	-0.03611	0.637441	-0.66449	-0.31341	-0.08182	0.415305	-2.1285	0.360615	-3.37039	1.22344	-0.93513	-1.00727	0.727315	-1.92308	-0.49662	0.905814	-0.24139	-1.00482	0.052289	-0.02399	0.400509
DGCR8	290053	NM_022720.5	1.599102	1.767392	-1.03211	0.448983	1.610562	0.820436	-1.73998	-0.00414	-0.34903	-0.77702	1.551991	-0.84563	-0.57152	-0.90398	-0.90866	-0.16332	-0.47535	0.884981	1.274088	0.645416	1.073751	-0.50521	-0.17764	-0.14405	-1.02081	0.384521	0.989497	0.998912	0.085225	0.677736	-0.52695	0.797947	-0.98237	0.491033	0.950615	-0.39274	0.371628	-0.62774	1.0763	-0.09699	0.404117	-0.12139	0.13974	0.474084	-0.75595	-0.07879	1.879528
LZTR1	290086	NM_006767.3	-0.12923	0.521897	-0.39266	-1.72018	0.319294	0.48789	-2.52067	-0.16749	-1.84982	-1.24476	-0.16108	1.906572	0.589592	0.31918	0.474577	-1.27222	1.250426	0.81329	1.598689	0.581726	0.998037	-0.42941	0.129834	0.200735	-0.2608	-0.06004	0.450439	0.051635	0.26536	-0.26684	-0.18944	-1.16002	-0.82749	-0.99963	-1.01541	0.672362	-0.9868	0.009773	-0.01685	-0.49831	1.196964	0.763029	-1.38034	-0.54835	-0.15923	-0.33915	-0.15719
WIPF1	290088	NM_001077269.1	0.344951	1.973717	-0.39787	1.016567	0.738573	-1.24776	2.358428	-0.81351	-0.93179	1.383253	0.761366	-1.63877	-1.72745	-0.82982	0.680674	1.654027	-0.36774	0.108752	-0.34417	-1.45219	1.310418	-0.1547	0.342551	-0.43893	-0.83502	1.554769	1.108735	0.253615	-0.29501	-1.37763	-0.40578	1.617438	-0.24498	0.103805	-0.07807	0.319566	-0.89984	-0.04336	-0.25697	-0.10072	-0.28455	-0.19005	0.445256	-0.74825	0.604618	0.258875	1.947472
ARHGAP11A	290110	NM_199357.1	0.031128	0.625836	-0.54662	-0.13385	-0.47166	2.179647	2.755675	1.783445	-1.41392	0.263637	0.363903	0.008065	-1.19418	1.066637	0.330567	0.242304	-0.34106	-0.643	-2.00253	-0.74924	-0.38545	-0.32821	0.186426	-0.76561	-0.37384	0.377693	0.424257	1.588522	0.209928	-0.68695	-0.62328	0.593804	0.281627	-0.83983	0.081995	0.545748	0.378378	1.747645	-0.35738	1.347142	0.227072	1.560718	1.394935	3.123599	-0.06181	-0.56088	0.123769
PRPSAP2	290112	NM_002767.2	0.219861	-1.74633	-0.39205	-0.28736	-1.23534	-0.51518	-0.22846	-0.27177	0.005438	1.198378	-0.85205	0.782983	-0.56163	-0.89141	-1.24692	-1.01612	-0.62135	-1.08045	0.045236	-1.59875	-0.54269	-0.04339	0.844884	1.010807	0.018232	-0.23419	-0.29086	1.056861	1.68497	0.341023	0.200474	-0.9073	-0.29592	-0.62086	0.459165	0.809202	0.784742	0.530979	1.10639	1.682187	1.478656	1.022762	-0.51142	1.114155	-0.01188	-1.31447	0.111531
EBNA1BP2	290114	NM_006824.1	-0.24453	-0.84259	1.058688	-1.09686	2.23802	-0.3518	-1.06897	0.95631	1.412881	-0.22126	-0.35384	0.822639	0.774105	-0.55333	-1.18388	-1.96605	1.457557	1.012605	1.622743	0.866945	-0.64789	0.622851	-0.48567	0.335973	0.890346	-1.38223	0.527448	0.640808	0.315463	0.795245	0.800405	0.725647	-0.85213	-0.35523	1.804141	-0.29905	1.634657	-0.80522	-0.46423	0.034255	1.730997	-0.64531	-1.05023	-0.98136	-1.34766	0.846096	-0.77408
LOC643985	290128	XM_927235.1	-1.1923	-0.58119	1.354146	0.368045	-0.95745	0.519489	0.570832	0.411774	-0.49875	-0.38886	-1.35494	-2.08434	-0.57558	0.26355	0.706211	-0.881	-0.81895	-0.17763	0.486949	0.938656	1.217362	0.294122	-0.67228	0.365569	-0.52357	-1.20099	-0.70405	-1.34743	0.508909	0.566946	1.555555	-0.20066	-0.52308	-1.01762	-0.978	-1.88985	0.616027	-1.00969	-1.27375	-0.36388	-0.14012	-0.92405	0.379412	1.370525	0.840182	1.418236	-0.59855
C20ORF117	290132	NM_199181.2	-0.20969	3.047584	0.961026	-0.87922	0.029141	0.664462	-1.1229	.	2.278334	-1.40444	1.456357	-0.51479	0.072992	0.304913	0.714154	1.582343	0.013924	0.40682	1.316753	0.71147	0.061674	-0.32677	-1.18755	0.206997	0.571999	0.325387	0.847358	0.44457	-0.33977	-0.4748	-0.48164	-1.0253	-0.32098	0.985386	2.198047	-0.1715	-1.63299	1.06314	1.209168	0.061061	-0.25424	-0.72691	0.127891	0.317495	0.603044	0.28116	0.875659
LOC285176	290162	XM_937850.1	-1.76513	-0.62514	-0.3505	0.174819	0.484293	1.002874	-1.41317	0.814392	0.964699	0.626048	-0.27667	0.72972	-1.50468	-1.46986	-2.24008	-0.17748	-1.08048	-2.14926	-1.68822	-1.5951	-1.80927	-0.60868	-0.98995	0.294677	0.415011	-0.36716	-0.24275	0.83571	0.661533	0.45365	0.101794	0.464876	1.138251	0.69896	1.749425	1.495738	2.468632	1.072085	0.877388	1.825516	1.995235	0.09091	-0.19477	1.15311	-1.52977	0.770422	0.643336
FAM124B	290189	NM_024785.2	-0.29052	-0.67227	-0.8244	-1.56693	1.480811	0.997127	0.442576	1.021421	-1.37426	-2.32513	1.340986	-0.43885	-0.07533	1.698969	1.234146	0.443094	1.636701	-0.44136	0.5466	-0.81035	-0.43866	0.53023	0.102814	0.185434	0.03441	1.764735	0.86391	0.263041	1.367971	0.26167	0.372169	-0.61022	0.680035	-1.7283	-1.0063	-0.12239	-0.90593	-0.54581	0.093017	-0.93308	-0.15042	-0.45248	0.2049	0.60605	1.394236	-0.95682	0.218704
LOC595101	290196	NR_002453.4	-0.39397	-0.30871	2.188946	0.382172	-0.66665	0.239157	1.145401	-1.35928	3.302239	-2.69575	-1.36182	2.488036	0.304633	0.731423	0.626182	0.219572	-0.30794	0.709948	-0.05828	0.334776	1.546208	1.164686	-0.46379	1.064225	0.628603	0.180678	1.62379	0.931233	0.565186	0.247439	-0.66941	-0.13813	-0.65843	-0.79982	0.035663	-1.6509	-0.18937	-0.23788	0.135883	0.326287	0.30055	-0.52296	0.827865	-2.0862	1.624323	0.888228	-0.69014
HS.573264	290273	BX104737	-0.31944	1.053151	-0.94665	-0.1021	0.208659	-0.28726	1.391536	-1.2589	-0.88793	0.334598	-0.7452	-1.22124	-0.35004	-0.96379	1.757277	1.679591	0.2725	1.066537	-0.88613	0.840314	1.343541	0.438231	0.340116	0.132577	-2.06528	0.940509	-0.33725	-0.37828	-0.45758	1.180822	-0.18964	0.644304	-0.51042	-1.25225	-1.25017	0.368656	-2.36835	-0.28691	-0.1418	-0.54009	-0.03887	0.557134	1.317669	-0.86193	0.411954	0.152699	0.456664
FAM113A	290296	NM_022760.3	0.295905	-1.05431	-0.73269	-0.18044	-0.79134	-0.31349	-0.46181	-1.19754	-0.33632	1.490978	-0.81834	-0.28406	-0.66145	-0.30097	-0.09999	-0.08998	1.25801	-0.06305	1.113361	-0.02727	0.257895	-1.00589	0.613558	-0.50161	-0.28341	-0.42838	0.423849	0.488932	-1.07017	1.899252	1.055979	-1.31207	1.184752	0.577643	-1.84387	0.049569	-0.89708	-0.95662	-0.75435	2.189264	0.892119	0.20247	0.687608	-0.13275	-0.90351	0.118871	-0.20544
LOC653352	290301	XM_934316.1	-0.43113	0.314959	0.446024	-1.25448	-1.09066	-0.2824	1.231899	-0.42952	-2.80685	-3.15948	1.924452	0.268071	0.026114	0.465822	0.958659	0.390846	0.601825	1.534594	0.587644	0.114562	-1.57627	0.432275	0.945255	0.042252	0.231821	0.009604	0.12209	0.328661	0.735062	-0.88866	-1.05466	0.596153	-0.57453	-1.37532	-1.2503	0.382398	-1.82452	-0.33337	0.261509	-0.05785	-1.11691	0.49765	0.032977	-0.72472	2.401987	1.010728	1.048824
RNF185	290307	NM_152267.2	-0.94842	0.680931	0.418932	1.208256	0.643235	-1.05626	0.030249	0.635178	-0.81122	-0.58521	-1.34285	-0.1028	-1.12135	0.737976	1.393995	2.238362	-0.73854	-0.78667	-1.18553	-0.14513	0.563505	-0.01092	1.254678	-0.14602	-0.23128	0.062222	0.393393	0.096217	0.335554	-1.12773	-0.78273	1.120395	-1.13011	1.259099	1.537612	-0.33041	0.456502	0.123135	1.428613	-0.25992	-0.40016	-0.46327	1.225258	1.463499	0.06959	0.742963	2.017134
FAM125A	290309	NM_138401.2	0.360144	1.08935	0.01195	-1.20277	-0.42759	0.781493	0.574055	0.963272	-0.97629	-1.45385	-0.17932	0.54017	-0.24901	-1.01897	0.763653	-1.14717	1.048607	0.455761	-0.65426	-0.85655	-0.33401	-0.39302	1.228978	0.784778	0.294617	-0.44802	1.252456	0.851491	0.346891	0.938256	0.035522	0.314637	0.596632	-3.45002	-1.05583	0.470702	-1.41087	0.518431	1.115355	0.119682	0.708409	0.254772	-0.31218	1.329093	0.914032	-0.89528	1.167665
SENP5	290315	NM_152699.3	-0.8949	-0.97404	-0.71417	-2.04764	-0.06193	-0.70995	0.121012	0.416589	-0.45423	-1.10532	-2.00249	-1.65827	1.03763	1.125195	0.585828	1.459238	0.508935	0.59262	-0.55673	1.154792	1.403592	-0.67295	0.364643	1.358611	-0.47796	0.82064	1.274871	-0.29126	0.28196	-0.37239	-0.40279	0.633179	-0.72867	-1.11552	-0.90693	0.749268	-0.82999	0.53664	-0.20765	-1.57163	-2.8153	-0.4976	-0.12994	0.016944	0.720733	0.297056	-0.38861
LOC643357	290326	XM_926688.1	-0.06321	0.118571	-0.23809	-0.04045	1.077296	-0.50997	0.064987	0.046686	-0.00138	-0.40971	0.720112	0.910488	1.551897	1.011563	-1.10608	0.199	0.267851	0.117657	1.144757	-0.27087	-0.00746	0.779443	0.154587	0.877509	-0.274	-0.51655	0.387371	0.206158	0.671006	-0.24802	0.271456	0.20312	-0.45582	-1.76956	0.125174	0.349726	0.774449	0.221108	1.422373	1.282107	-0.38914	1.370405	-0.89737	0.716824	-1.63472	-0.94271	-2.601
CDCA4	290333	NM_145701.1	1.069537	-0.49569	0.278803	-1.90608	0.264673	-1.38687	-0.41006	0.031792	-0.11168	-1.98829	1.327725	2.372411	-1.61277	-1.41137	-0.68751	-1.38585	-1.1858	-1.23995	-1.36724	-0.6852	-0.01616	-1.29489	0.351816	0.953689	-0.79411	-0.05168	1.214325	0.811348	0.313445	-0.54221	1.394344	2.360299	1.019251	-1.34575	1.220909	-0.40444	-1.18129	0.073898	-0.11221	0.401839	1.6538	0.575229	0.50516	1.181763	0.42691	0.376848	0.856224
TTC3	290343	NM_003316.3	0.176824	-2.55604	-0.75929	1.202946	-0.03386	1.221372	-1.68822	0.700233	1.166467	-0.13518	-3.05776	-0.49737	0.22038	-0.71236	-1.42111	0.454195	-0.22756	0.598133	1.419061	0.772723	1.889257	0.339192	-0.60437	0.129278	1.054861	-0.92547	-0.39793	0.395856	-1.15048	-0.49597	-0.07246	-0.61921	0.050265	1.831368	-0.18123	-0.03479	-0.26373	-0.90283	-0.11575	0.467096	-0.02379	-1.14473	-0.94704	-1.18177	-0.90655	1.363421	-0.91673
POFUT1	290348	NM_015352.1	-0.20798	2.193123	-0.90254	-0.53299	0.047784	-0.39796	-1.0025	-1.00998	-0.51228	0.059983	-2.66193	0.298089	-1.73693	-0.75748	1.063541	1.274048	0.937778	-0.31317	0.612588	0.36056	0.051357	-0.57587	-0.3105	0.040017	-0.51105	-0.31504	-0.86613	-1.15652	0.104912	-0.44863	0.627138	-0.63222	-0.96636	2.069648	-1.34379	0.321307	-1.43442	0.466049	-0.74576	-0.26713	0.307826	-0.24978	1.12336	0.269125	3.002953	0.416748	1.23899
SGMS1	290358	NM_147156.3	0.959295	0.710347	2.044352	1.065428	0.489552	1.815091	-0.29269	-0.38751	1.040519	-0.5298	-1.77784	2.471974	0.748513	2.067584	0.619275	1.414242	0.263431	-0.58795	-0.64773	-0.29968	-0.29344	1.533237	1.102718	-0.022	0.177272	0.301168	-0.43004	-0.09311	-0.78398	-1.14972	0.591891	0.47043	-0.93862	-1.69688	-0.31102	-1.58747	-0.95373	0.604294	-0.04806	-0.38952	-1.54925	0.729959	0.408297	0.183797	-0.09995	0.826561	0.706749
TRIM5	290373	NM_033034.1	-0.19848	0.1118	0.46953	-0.26254	1.978926	0.833835	-1.43102	0.144782	-0.7192	0.257957	-1.72003	1.060336	0.074229	0.688302	1.33706	-1.42552	-0.28603	0.43614	-0.43815	-0.70278	0.555382	0.755786	-0.71027	-1.19953	0.66092	-0.69972	0.312584	-0.69772	-0.44935	-0.55439	0.755871	-1.92041	-0.45107	-0.4594	2.17506	0.662059	0.844902	-0.36544	0.56092	0.841362	0.520366	-0.03077	-0.97695	0.972571	-0.52151	-1.29919	-1.07985
FOXD4	290377	NM_207305.2	0.042924	-1.13815	-0.66207	-1.16648	-0.72417	-1.02078	-1.335	-0.61335	-1.17624	-2.36261	3.455104	-0.95385	-1.45824	0.990153	1.56739	-0.46477	-0.27117	0.251742	0.158535	-0.25614	-0.29801	0.717467	1.012347	0.328014	-0.86513	1.170556	0.377594	1.207247	0.603953	0.405574	0.94158	1.784276	0.272232	-0.7022	-0.67051	-1.01762	1.236685	1.08445	0.045409	-0.73101	-0.28997	0.125033	0.528835	-0.50634	0.127224	-0.73869	-0.06054
LOC643446	290392	XM_001131589.1	-1.21641	0.563891	-0.22495	-0.82229	0.35393	0.168401	0.056657	-0.16217	-1.92391	-0.33782	0.066917	0.473469	0.089165	-0.69744	-0.77099	-2.01367	0.807949	-0.05845	0.505972	0.037252	0.18051	0.442937	1.005503	0.86091	1.363482	-0.10675	1.970473	-1.95551	0.284552	-0.53515	-0.31462	-1.31498	-1.54246	-1.80941	0.402181	-0.36641	0.841554	0.090357	-0.1291	0.487358	0.384668	2.390839	-1.36639	0.787849	-0.68626	-1.92518	0.314204
ZNF509	290427	NM_145291.2	-0.98519	3.035512	0.653291	0.395727	1.025434	-0.21855	-0.15764	0.278411	-1.67941	-0.65116	-0.40734	-0.56617	-0.40714	1.758876	2.872978	1.76477	0.856844	1.140204	0.79472	0.325357	0.041899	-0.39763	-0.58478	-1.16838	-0.23121	0.566768	-0.15348	-0.78508	-0.28162	-1.72767	0.448388	-0.78145	-0.10565	0.729569	1.492622	-2.24471	1.272924	-0.33603	0.345061	-1.54126	0.094187	-1.0519	0.663541	-0.87324	-0.10025	1.358207	0.655224
QSOX2	290441	NM_181701.3	0.612667	-0.6578	-0.18074	-0.44889	-1.02117	0.277745	-1.30092	1.16816	-1.11427	-1.48208	1.031985	-0.08135	1.79989	-0.83468	-0.76856	-0.27254	.	1.923499	2.189905	0.155667	-0.72363	1.290284	0.850018	0.645576	-0.68911	0.208006	-1.23795	0.896049	1.74597	0.731943	-0.47423	-1.32128	0.056963	-1.23539	-0.47335	-0.0025	0.226249	-0.64908	-0.33157	-0.57017	0.248324	-0.38062	-1.62259	0.690191	-0.01534	1.218736	-0.64453
ADAM28	290451	NM_021777.3	-0.20701	-0.49456	0.90803	-1.00328	-1.43535	-0.19264	-2.35865	-0.75249	-0.46904	-0.97011	0.328094	-0.56249	-0.66371	-0.81397	-0.36706	0.049194	-0.7362	-0.10498	0.210255	0.479809	0.517441	1.226254	-0.08107	-1.2029	0.169474	-0.74782	-0.64894	0.680464	-0.32265	-0.24133	-1.60737	0.074908	0.830433	-0.42255	0.433867	-1.90952	-0.94496	1.403203	-0.00185	1.314745	-0.66918	-1.84631	-0.88688	0.258355	0.863586	-0.43062	0.527326
EIF2C2	290468	NM_012154.2	-0.52035	1.977737	-0.21369	0.588203	-0.0703	-0.50676	0.896133	0.46144	-0.02839	-1.20925	0.028244	0.290614	0.783871	1.308568	2.149013	-0.13646	-0.55514	1.661339	-0.8829	-0.17325	-0.52863	0.759461	1.023637	-0.75008	-0.72145	0.845091	-0.26291	-0.18894	-0.15021	-0.28626	-0.38656	0.55862	-0.63503	-1.53206	-1.26289	-0.18515	-1.99889	-0.16942	-0.31749	-0.65058	-0.21674	-0.7556	0.53959	-0.8288	2.287012	0.435291	0.950086
CTNNAL1	290475	NM_003798.2	-1.91278	0.540406	-0.12314	0.862883	-0.35079	-0.4784	-0.25868	0.124444	1.240098	1.041702	-0.92388	-1.75898	-0.20661	0.103748	0.833679	1.322123	0.240943	0.120093	0.157974	-0.01497	1.219831	1.632625	-1.46979	-1.12599	1.082013	0.253364	-0.19911	-0.7053	-0.86037	-0.67521	-1.06094	0.729406	0.081193	1.218567	-0.0971	-0.88939	-1.49397	-0.90472	0.116768	-0.88962	-0.8183	-0.23396	-0.31845	-1.97087	0.753688	0.1405	-0.09061
TBC1D20	290546	NM_144628.2	-2.71834	1.712993	-0.97623	0.24966	-0.78919	0.591519	-1.27216	-0.39288	1.338845	-1.06007	1.013522	-1.736	-1.42119	-0.42329	-1.07594	0.597693	1.151862	-0.2394	0.046704	-0.23636	-0.06019	-0.12206	-0.74823	-0.59838	0.48292	1.189169	-0.51147	0.405549	-0.00949	0.477658	-2.29236	1.708143	1.572548	2.090254	1.811025	-0.01534	-0.97791	1.012552	-0.02426	-0.92668	-0.40752	-0.1347	1.599239	-0.01673	1.508348	0.295678	1.453769
MSTO1	290554	NM_018116.2	0.520392	0.333028	-0.86845	-0.39694	1.177177	-0.22285	-0.46133	-0.54449	0.079148	-1.56418	-0.23501	1.22799	0.453777	-3.04465	1.986429	-0.92525	0.719293	-0.96863	-1.08809	0.108249	-0.54809	0.066998	-0.48266	0.151077	-0.60978	-1.12458	-0.26176	0.422411	-0.06101	0.845289	1.229606	-0.12406	0.156429	0.416271	1.311506	0.540967	-0.28089	-0.20693	-0.10254	-0.57354	0.810629	1.105449	-0.46932	0.832214	0.810658	0.887475	0.394342
HS.571736	290561	BG687016	-2.31496	3.064242	-0.57907	0.051915	0.134398	0.027515	0.453489	0.305746	-0.92215	-1.09264	0.401335	-1.8118	-0.9527	0.780579	0.914397	0.776774	-0.18798	0.849388	-1.97436	-0.50643	-1.32017	2.12573	1.149691	0.565919	-0.65859	1.587277	1.701458	0.71216	0.749119	-0.48598	0.330879	1.034938	0.38188	1.46222	-1.06569	0.54737	0.035686	1.622624	0.718409	-0.1631	-0.30457	-0.21151	1.739924	0.397784	0.334368	-0.69966	1.199927
AARS	290603	NM_001605.2	-0.04839	-0.42712	-0.24981	-0.71803	0.691462	0.744453	-1.49595	0.289454	-0.74917	-0.41171	-1.33981	0.074659	0.612551	-0.57667	-0.58838	-0.64816	1.792639	1.899534	-0.48256	-0.19398	-1.46544	1.083553	0.28165	1.494796	1.25163	-0.41348	0.658306	0.660767	0.599422	-0.38149	1.057728	-1.51663	-0.23829	-1.91524	-0.28756	1.181773	-1.29243	-0.12536	0.616696	-0.55753	0.377907	-0.73398	-1.46208	-0.31112	-0.9155	0.41292	-1.11496
NT5DC1	290646	NM_152729.2	-1.16365	-1.28275	0.63715	-0.99177	-1.59363	1.938277	0.826479	-0.0708	1.582057	1.072932	-0.89057	0.560659	-1.10502	-0.80813	-1.05013	-1.4295	-1.2593	-0.91002	-0.63033	-0.10639	-0.97452	-1.63821	-0.19307	-0.48452	0.016095	-1.18809	1.273705	1.843694	-0.35416	.	0.77863	-0.35636	2.175994	1.710675	-0.92048	1.45018	1.757913	-0.15612	-0.3791	0.756116	0.108003	-0.21013	0.569402	0.096572	0.353728	0.578484	0.478879
SLC1A7	290669	NM_006671.3	-2.33793	0.153149	0.041291	-1.4626	-0.57116	-0.99588	3.228777	0.72908	1.751544	-1.36735	0.287148	0.683093	0.444599	-0.83829	-0.88477	-1.33917	0.906928	0.908568	0.382828	-1.31043	-1.50884	0.292003	-0.89039	-0.14943	-0.80052	1.727389	0.651524	0.949207	-0.24963	-0.60195	0.626469	0.056891	-0.43203	-1.79552	-0.55743	1.706951	-0.95346	-0.37285	-0.54995	-0.47291	-0.38459	-0.20704	0.239083	-0.23405	0.852493	0.166036	1.046092
NSF	290670	XM_938198.1	-0.79501	1.815963	-1.26196	-0.17686	2.142477	2.216847	2.480359	1.244542	-0.31966	-0.3896	-1.24599	1.337888	-0.23948	0.846553	0.612923	0.533001	-0.2883	0.236635	-0.22419	0.108506	-0.7553	0.17264	-0.03387	0.169229	-0.71293	0.087455	0.579253	0.274158	0.882621	0.918932	-0.63852	-0.60003	0.19566	0.286397	-0.58153	0.610773	-1.21453	0.350018	0.153692	-0.74415	-0.49458	0.388318	0.811443	1.359568	-0.11702	-0.41423	0.46474
LOC653884	290687	XM_936240.1	-0.11237	-1.22219	0.560412	0.300141	0.38797	-0.59238	-1.30998	-0.43074	0.378011	0.76066	-0.88544	1.374845	1.179319	1.002533	-0.51048	-0.25357	-0.51644	0.992106	1.406629	-1.36791	-1.01431	0.217018	-0.44256	-0.76349	-0.17912	-0.6249	0.656013	0.826245	0.181259	0.288391	0.465356	-1.31148	-0.24513	-2.00445	-0.14083	-0.2369	-0.44094	0.190182	1.116283	1.798915	0.357674	0.528851	-0.98364	0.521163	-0.50884	0.551081	-0.29787
HIST1H2BD	290730	NM_138720.1	-0.49145	1.988223	0.121233	-0.67303	-2.05563	0.371942	0.327823	0.684857	0.544248	-0.0935	0.335555	-0.58759	-1.48111	0.750165	0.60639	0.760091	1.4004	-0.33017	-1.32718	0.039617	0.039948	1.283585	0.576777	-0.63428	-2.39127	1.153899	-1.0981	0.516722	-0.08686	0.06163	-0.77244	1.203183	-0.91526	-1.33088	-0.68534	0.655421	-0.57701	-0.18539	-0.0362	0.123593	-0.77213	0.430463	2.019995	0.189501	0.419295	-0.60377	-0.79496
POLD1	290731	NM_002691.1	.	-0.4981	-0.71992	1.457604	-1.03566	-1.17652	0.056859	1.505921	-1.17638	-0.85244	0.376929	-1.71338	-2.0431	-0.24632	2.162321	-0.59474	-0.01662	1.660769	0.261416	1.302751	0.791603	-0.44878	-1.38882	0.563971	-0.96016	-0.18719	-0.03208	0.64555	-0.54121	-0.44167	0.940458	-0.80772	-0.96874	0.87943	1.087886	0.8733	-0.80009	-1.09134	0.810591	0.442038	0.434931	-1.15146	-0.52888	0.847115	-0.21718	0.705383	0.723804
DNASE1L3	290739	NM_004944.2	0.290973	-0.78327	-0.74486	-1.19787	-1.0542	0.37944	-1.20778	-0.57708	-1.39106	-0.79979	1.161111	-0.19355	-0.73151	-0.68049	0.407876	-0.01811	-0.77339	1.732788	-0.38872	0.301345	2.726313	1.441708	2.592288	3.170782	-1.22766	-0.87163	-0.85682	-0.00289	-0.50054	0.065191	0.376858	0.225674	0.969199	-1.27101	-0.46636	1.632132	-0.3234	0.026471	-0.10845	-0.17198	-0.78809	-1.82255	-0.67206	0.469148	-0.18662	-0.54266	-0.12337
SAMD3	290750	NM_001017373.1	-0.60952	-0.76644	0.072423	-0.33296	0.820061	0.204722	-0.54441	0.88419	1.053686	0.648416	-0.6925	0.745896	-0.33433	-0.3215	-1.05922	-1.518	0.412633	1.81046	0.563532	-0.32752	-0.16702	0.526513	0.104114	0.383644	-0.46679	0.735051	1.099674	-0.95461	-1.48163	-0.42701	0.595611	0.614833	0.537334	-1.49282	0.680772	0.338591	0.55696	0.29951	-1.01167	-1.31489	2.401234	-1.46539	-0.419	0.077195	-0.34169	0.8473	-0.8199
CDH23	360014	NM_052836.1	0.176652	1.458345	-0.23927	-1.92415	-1.03863	-0.54921	1.495697	0.536191	-1.76002	-1.47467	-1.14295	-1.17689	-0.97377	0.029602	-0.08734	-0.77356	0.370807	0.00784	-0.38754	1.6914	-1.53444	-0.03847	0.721404	1.062605	0.317556	1.666498	0.907348	0.596241	2.059194	-0.08163	0.572122	1.177944	0.101014	-1.19014	2.334122	-0.13893	-1.46335	-0.17843	-0.04622	-0.34574	-0.08323	0.073083	0.925524	1.007387	0.974538	-0.8265	1.286632
C6ORF72	360017	NM_138785.1	0.70102	-0.16653	0.871634	0.25452	-0.20129	-0.71073	0.486023	-0.04349	-1.62675	-0.27324	-1.39752	-0.63225	0.473387	2.329784	0.085213	1.099942	-0.86104	0.310798	-0.53154	-0.32266	0.153339	-1.63333	1.439352	0.0744	-0.06422	-0.33036	-0.97633	-1.00464	-0.79595	-0.32887	0.849898	-0.37979	0.45333	0.328771	-0.49068	-0.18598	0.144004	-1.00668	-0.37381	-0.29356	-1.9075	-0.14891	-1.35961	0.010932	-0.13003	-0.0737	0.153622
GAS1	360047	NM_002048.1	-1.70621	1.46169	-1.49398	-0.0003	-0.80927	1.351645	1.499663	1.169095	1.90409	-1.09099	-1.40145	-0.20893	-0.89715	-0.24942	1.800541	-1.32647	1.09165	3.34446	-0.41492	-0.3847	-2.40754	-0.55562	0.49289	-0.50712	0.093195	0.5612	0.927045	-0.06937	1.242608	-0.07561	-0.15149	0.175105	0.761418	-2.09182	-0.1226	0.067492	0.69851	0.430815	0.168948	-1.29139	-0.16897	0.358275	0.821025	-0.31861	0.187801	0.661718	1.51273
C7ORF27	360050	NM_152743.2	0.692477	0.152646	0.012576	-0.92341	0.83956	-0.10573	-0.24616	-0.8864	-0.75804	0.375476	-0.86032	-0.35363	0.577353	0.781389	1.110232	-1.03261	0.952355	0.637388	-2.38395	-1.04187	-0.92626	0.967161	0.689313	0.598434	0.486021	-0.03979	0.734933	1.420137	1.390954	0.000265	0.263035	-0.97997	-0.14025	-2.74223	-1.02509	0.452023	-0.91898	0.376909	-0.58485	-0.42855	0.118263	-0.62753	-0.35635	0.12439	2.006696	-0.40874	1.353595
MPPE1	360053	NM_023075.4	-0.78775	0.970205	-0.6405	0.542337	-0.47672	0.292331	1.139995	0.216922	-0.2306	0.924416	0.837478	0.022576	0.840125	1.468476	1.021468	1.062827	0.686668	2.118706	-0.53985	-0.33145	-1.23602	1.146356	1.561507	0.045014	-0.01262	0.176486	-2.53071	0.72742	0.524398	-0.35845	-1.67071	-0.51087	-1.0641	-0.43213	-0.48552	0.752097	-0.17584	0.470162	0.396717	0.819253	-0.27079	-2.50997	0.181764	-0.00062	1.028705	-0.0471	1.272221
ANKRD28	360064	NM_015199.2	-0.34017	-1.46151	-0.59782	0.946838	-0.29403	0.076999	1.232222	0.975015	-1.43987	2.045249	-1.36942	-1.64311	-1.91498	-0.33059	1.145376	-0.41029	0.959107	-0.47	0.500842	-1.01035	-1.06878	1.735907	-0.77081	-0.53591	1.265105	1.712252	0.836997	-0.15982	-0.66196	-0.78224	-1.5058	-0.06491	0.074582	0.246548	1.017812	0.681195	0.00934	0.413967	0.183847	1.50556	0.28663	-0.79889	-0.91864	0.204639	0.615102	0.549173	-0.19256
TNFSF13	360086	NM_172087.1	-0.72922	1.593558	-0.17951	0.44282	0.674652	-0.77579	0.604759	0.568038	-1.66677	-2.22051	-1.32253	0.408544	0.717584	0.789912	0.240529	-0.66327	1.520105	-0.93147	-1.04377	-0.81147	-0.16772	1.570417	1.317695	1.692754	1.015391	0.553189	1.377715	0.312706	0.547276	1.706696	0.426151	0.159282	-0.9261	-0.19179	-0.58006	-1.63213	1.199625	0.50636	1.346364	0.649924	-0.41509	1.439196	0.04457	0.400309	-1.11385	-1.26967	0.78439
GUCY1B3	360102	NM_000857.1	-1.27442	2.052735	-1.19259	1.246544	-0.48275	-0.34003	-0.24664	0.825383	1.311153	2.415922	-1.62273	-1.54923	0.535621	0.838571	0.577553	-0.32117	1.518844	0.246387	0.207604	-0.97367	-0.67516	1.56631	-0.39356	0.030007	2.188348	0.952822	-0.46174	-0.16237	-1.12173	0.335989	-0.49739	-0.56303	-0.46974	0.558246	1.376305	-1.39302	-1.63723	-0.79887	-0.12111	-1.44059	-1.33813	1.526676	-0.57149	-0.68883	1.146899	0.018735	0.828289
KLF6	360110	NM_001008490.1	0.071924	2.285297	0.581153	0.695502	0.050829	-0.05663	0.752763	0.82067	-1.59335	-0.12964	-0.66287	1.163097	-0.03614	1.268161	2.375276	-0.00759	1.031804	-0.82354	-0.83398	-0.53946	-0.88137	-0.4253	0.629508	-1.05861	-0.00937	-0.36929	-0.25663	-0.54248	-1.45646	-1.60912	-1.11925	-0.27431	-1.07258	-0.5578	1.231477	0.174375	1.646684	0.753834	-0.12006	0.570775	0.082452	-0.22143	0.44044	0.236834	0.432499	0.05614	0.433636
HS.291377	360113	CN430296	0.223551	1.250069	-0.71948	0.262595	-1.3515	0.375213	-0.39693	-0.57053	-1.14024	0.667247	2.869589	2.407239	-1.67735	-0.57407	0.137941	-0.74862	-0.55201	-0.97307	-0.41555	-1.71176	-0.92771	0.302187	0.272089	0.124498	-1.64763	0.90062	-0.81933	-0.4258	0.452541	-0.68998	0.009875	-0.03748	0.577049	0.914627	-1.38264	1.136362	-0.07559	-0.34939	0.238866	-0.77724	1.346395	-0.18339	0.342595	-0.12214	0.418798	1.754301	3.000577
KIT	360128	NM_001093772.1	-1.88394	-0.65235	-0.04972	0.906615	0.365658	-0.22538	0.503442	-1.02724	0.338531	-0.24794	-0.55218	-1.62266	-0.06343	0.209602	0.253915	1.096929	-0.03692	0.289656	0.736696	-0.50824	2.668829	0.742641	1.997993	1.080833	-0.47756	0.558018	-0.49786	0.545965	0.602771	-0.58136	-0.89295	0.325376	0.705793	0.447324	-1.84597	-0.24337	-0.72846	0.884509	-0.82214	-0.21831	-1.85917	-0.6985	0.467729	-0.10907	0.36728	-0.15048	0.072601
LHFPL2	360132	NM_005779.1	-1.10344	0.283463	0.739467	0.327361	0.859719	0.378828	-1.04426	-0.06726	-0.92945	1.14038	1.219369	-0.80124	-0.12942	0.06248	2.224354	-0.8411	0.10481	-1.57921	-1.19514	0.371625	-0.5167	2.493885	-1.30908	-1.2272	1.365075	-1.34093	-0.31393	2.211758	-0.62609	0.654925	-1.01868	0.610277	0.186334	0.408995	1.139755	-1.20359	1.020651	0.621987	0.11024	0.094627	-1.48353	1.00642	-0.8546	-0.23661	-0.73185	0.278592	0.882165
RIPK3	360142	NM_006871.3	-1.92849	0.581603	0.162749	-2.02363	-0.42969	-0.3987	1.391557	-0.80516	-0.9187	0.198985	2.474341	-0.55764	-2.02909	-1.10885	0.793348	-1.08546	-0.12612	-1.39071	-0.40268	-0.8908	0.300428	1.259561	0.43234	0.488593	-0.31192	0.256824	0.014602	0.908555	1.13491	0.697323	0.332718	1.032678	1.700582	-2.49971	-0.30208	0.441502	0.373556	0.432331	0.107192	-0.65005	0.700899	-0.51583	1.175771	0.414347	2.360132	-0.26542	1.200908
TMEM11	360161	NM_003876.1	0.405566	0.46977	1.070876	0.050459	-0.26459	1.974671	0.029405	-0.02651	-0.13944	-1.33419	-0.20422	-0.19616	0.102378	0.388202	1.318465	2.858044	-0.35437	-0.59318	0.972455	-0.05584	1.010527	-0.40223	1.819529	1.067736	-0.53714	-0.10866	0.855839	-0.45196	0.139222	0.05425	1.41273	-0.90262	-0.44161	0.562404	-0.5452	0.054012	-0.95997	-0.40345	-0.46005	-0.71044	-1.3499	-0.57938	2.130466	0.464441	0.152947	-0.19125	0.304177
C20ORF62	360176	NM_178476.1	-0.19824	1.445218	-0.58755	-0.9007	-0.2578	-0.93164	-0.32861	3.171214	-1.02481	1.81842	1.123018	-0.21304	-0.41864	0.366071	0.306388	0.051272	0.500148	0.284153	-1.77652	-0.38991	-0.98979	0.658231	0.894217	0.207742	-0.44055	0.909553	1.094836	0.210709	0.217384	-0.43351	-0.23975	1.164291	-0.54181	-1.79003	-0.28641	2.446572	-0.65878	0.825674	0.312873	0.773369	0.721384	1.56907	0.786123	-0.28474	1.183265	-0.15862	0.393043
RIOK3	360187	NM_003831.2	-1.76485	1.340499	0.057951	0.588898	-0.33823	-0.67616	-0.1542	0.345943	-1.24512	-0.97394	-1.30888	-0.15474	2.563562	2.882051	-0.36223	-0.5494	-0.32579	0.812622	-0.19179	-0.47147	-1.47183	0.69351	-0.99804	-0.74904	1.852601	0.031977	-0.06685	-0.77342	-1.45874	-0.46289	-0.18662	-0.71737	-0.78615	-0.26625	-0.28111	-0.22718	-0.44265	-1.50265	-0.13311	0.084175	-1.03733	0.454306	0.078519	-0.16708	-1.42449	-1.26698	-0.98102
INSIG1	360192	NM_198336.1	-1.00939	1.749308	0.90962	1.684852	0.636048	-0.67505	1.125843	0.381141	1.699621	1.408264	-1.44291	-1.00955	1.881318	-0.28536	-1.63507	0.457142	0.534992	0.378642	0.085187	-0.27091	0.43918	-0.43501	-0.76809	-0.42268	1.368706	0.250772	-0.29317	0.86243	-1.56369	1.101928	0.521934	-1.15269	0.411317	1.080556	-0.43404	0.570716	-0.54088	-0.77568	-0.96838	-0.21889	-0.34766	0.316906	-0.66742	-0.76347	-0.78296	-0.72997	-2.32876
NKAP	360202	NM_024528.1	0.323207	-1.54395	0.816469	2.237122	-0.08782	-0.04273	-0.49064	0.026428	-2.35168	1.617598	-3.43216	-1.91604	-0.62451	-0.48916	0.138925	-0.07128	-0.52269	-1.19502	0.228077	-0.65708	0.739954	-1.14187	-0.40009	0.045686	-0.23722	-0.10155	0.300876	1.624279	0.639268	0.345454	0.126714	0.967755	0.007073	0.631105	-1.72303	-0.96556	0.545225	-1.41295	-1.24139	0.331356	-1.5356	-1.10628	0.329152	-0.4346	0.045828	-0.24645	-0.45468
C6ORF1	360209	NM_001008704.1	-0.15857	-0.73115	-0.73089	-0.26079	-0.50465	0.882559	0.349382	-0.7669	0.509482	-1.38471	1.41933	-1.04589	-0.74085	-0.72282	0.368053	-0.03792	0.871678	-2.18003	-0.36268	1.122049	0.455242	-0.09643	1.70338	-0.37307	0.615905	0.549134	1.129949	0.196318	-0.71406	-0.89582	-0.56877	1.595678	0.324087	-0.81408	1.643227	-0.08477	-0.43464	-0.74007	0.501058	0.353969	2.105519	-0.61585	2.485923	0.209516	0.19302	-1.40012	0.969854
RABGAP1L	360221	NM_001035230.1	-1.16971	-0.79629	-1.46021	-0.42486	1.037419	0.686259	-1.17017	-0.3458	1.12147	0.252264	0.87513	0.90301	-1.46146	-1.22633	-1.15076	-0.71187	-1.90193	0.266825	0.208136	-0.83795	1.476601	-0.05041	-1.01214	0.467628	-1.00655	0.353407	-1.23961	-1.1057	0.523558	2.429188	0.198482	1.981269	-0.50911	-0.33604	-0.45952	1.28009	0.514159	-0.45196	-0.74605	-1.7615	0.61501	0.05757	-0.08813	0.522829	0.052603	0.57631	-0.3974
TROVE2	360259	NM_001042369.1	-0.46759	-1.73369	0.659107	1.33564	-1.41284	1.156003	0.912491	0.865354	1.392139	0.744316	-1.71498	-0.3154	0.296776	0.100491	-0.32797	0.619512	-1.46502	0.584047	-1.06287	2.209733	-0.07096	-0.28726	-0.00183	-0.52551	-0.49264	0.644009	-0.49827	-1.28617	-0.97619	0.110391	0.681404	-0.61398	-0.08081	0.966023	-3.01188	0.906474	-0.52621	.	-0.53956	-0.97648	-0.15251	-0.98135	0.511496	-0.82629	1.056399	1.069022	-0.1755
PNRC2	360280	NM_017761.2	-0.75656	-0.78396	-0.05958	0.270873	-0.15061	-0.56	-0.02512	2.297934	0.149242	-0.11757	-1.37309	1.151322	-0.05499	1.171322	-0.11449	0.476895	-0.26071	-0.34406	-1.27143	-1.3035	-2.0243	1.244962	-0.6525	-1.05732	-0.07911	0.658185	-0.8346	-0.1367	-1.67864	-1.0661	-0.16155	0.323674	0.86161	-0.97059	-1.0397	1.276638	1.751713	1.65247	0.183131	0.823646	0.527886	1.369963	-0.1871	-1.0733	-0.18463	0.218835	0.037729
REPS1	360358	NM_031922.2	-1.41017	0.038671	-2.61708	1.868549	2.098374	-0.70885	-2.14006	2.020352	0.49472	2.441265	0.503627	0.700674	0.862815	1.414706	0.481833	0.722253	-0.11643	1.025305	-0.74183	-0.42774	-1.00909	0.265947	0.603638	-1.1295	0.568616	0.117933	0.80253	0.56348	0.763246	0.071795	-0.96261	0.758897	-1.13474	-0.99704	-2.98909	0.348098	-0.92343	-0.10986	-0.16886	-0.32104	-0.03985	-1.07181	-0.03365	0.83183	1.762741	-0.58995	0.540735
ZNF138	360370	NM_006524.1	1.500986	0.486725	0.313781	1.503773	-1.73345	-0.90013	0.041888	-1.9207	2.30794	2.251927	-0.25612	-1.826	-0.17902	0.06425	0.463664	0.656706	-0.8566	1.2548	0.745187	-0.91967	0.960013	0.249545	-0.42411	-0.11842	0.061151	0.000615	-1.15778	-0.89105	-1.05745	-1.12116	0.316839	-0.09436	0.169574	1.209448	-1.82395	-0.63722	-0.99774	0.01846	-0.77026	0.095031	-0.06605	-0.14032	-0.15653	-0.56894	-1.15743	-0.49783	-0.32238
C14ORF85	360373	NR_002808.1	2.455139	1.98912	-0.10791	-0.4141	-0.61049	-1.67767	-0.17528	0.020735	-0.63871	0.375084	-1.02888	0.608639	-1.13226	-1.14985	1.965322	-0.16918	0.051373	-1.0676	1.217292	-0.1603	1.118692	-0.76273	-0.96626	-0.74397	-1.39166	-0.00484	-1.40323	-1.4918	0.727785	-1.26734	1.150896	-0.18079	-0.67773	1.847309	-1.3385	1.1111	-0.71835	0.10547	-0.18354	0.018964	0.209378	0.060602	1.935565	0.33537	1.619685	0.537856	1.394301
FLJ20125	360376	NM_017676.1	0.622236	-3.06743	1.017547	1.797343	0.032838	-0.5857	-0.35598	-1.22985	-0.09707	.	-2.0509	-1.39412	1.37531	2.126378	1.434528	0.150541	-0.21106	0.607517	0.024942	-0.90411	-0.0221	0.970362	-0.03837	0.127339	-0.17657	-0.98465	-0.83024	-1.24745	-0.78451	-0.49872	-0.55002	-0.17408	0.788563	-0.2708	-2.0209	-1.39756	1.497751	-0.02072	-0.47003	-0.88104	-0.32253	0.15275	-0.51282	-1.72295	-0.03746	0.307804	-0.43941
LOC647340	360382	XR_018104.1	-0.02003	-2.29877	0.481739	-0.1424	0.04954	-0.23497	-0.8002	0.639684	0.444627	-1.34052	-0.31155	0.75492	1.517697	2.974197	-0.20879	0.152416	0.765035	0.868645	0.37356	1.16255	-0.84238	1.530586	-1.05194	0.70301	1.72883	-0.39157	-0.23963	-0.40138	-0.95657	0.045236	0.29495	0.129473	-1.03522	-0.15254	-0.12753	0.826276	1.184497	0.75191	1.19824	-0.19026	-0.78211	0.221328	-0.50561	-0.3889	-1.39298	0.127232	-1.02952
SDHA	360424	NM_004168.1	-0.89605	1.505068	1.862839	-0.5125	-0.79897	-0.67196	-0.16289	-1.01717	-0.33253	-0.39105	0.352658	1.132852	-0.7018	0.599648	-0.50669	-0.55834	1.731001	-0.43929	-0.2882	0.06688	-1.11552	0.557722	-1.30874	0.401706	2.612726	-0.03632	0.599376	1.22855	0.254819	-1.00681	1.543835	-2.3387	-0.41176	0.441948	.	1.237415	1.604589	0.601131	0.733212	0.832904	1.47396	0.068122	-2.57421	0.029967	-0.62267	0.402414	0.302981
ITPA	360445	NM_033453.2	-1.09976	1.22512	0.159268	-2.59838	1.419194	-0.89168	-2.15044	0.936793	-1.85391	-2.25028	-0.17189	0.366952	-0.01291	0.425076	-0.24049	-1.20372	1.61148	1.018896	1.789289	0.60029	-0.7529	0.878464	-0.91089	0.491694	0.1256	-0.37915	-0.0892	1.540578	-0.65483	0.236228	-0.25866	-0.68787	1.24648	0.033059	1.763823	-0.29476	0.662797	0.536458	1.727915	-0.40654	0.023684	-1.26693	0.305826	0.091441	-0.62774	-0.15559	0.363989
MAP3K7	360471	NM_145333.1	-1.51977	-0.41574	0.49744	0.64023	-0.87807	-0.56984	0.56807	-0.36929	1.352561	1.770995	-0.77249	-1.13632	2.414163	1.108509	0.930931	0.721268	-0.20584	1.024961	2.022467	-0.90347	0.894157	0.785903	-0.12397	-0.73027	0.53821	-0.74126	-0.04837	-0.91814	-0.22441	0.043144	-0.11679	-1.03531	-0.85119	-1.37562	-1.54076	-0.47253	-0.81364	-0.10926	0.279502	-0.1001	-1.02068	0.872116	-1.07306	-0.24241	-1.39169	-0.91407	-2.51182
PLAUR	360475	NM_001005376.1	-0.90355	1.188268	-0.23715	0.393113	-0.24774	0.911208	1.329647	-0.20889	-2.11668	-1.30843	0.122623	-0.37599	-0.34513	0.018078	2.35635	1.53847	0.233183	-0.25555	-2.14618	-0.19696	-1.41806	-0.06002	2.245838	0.377861	-0.04578	-0.18797	0.599618	-0.3933	1.593576	0.368942	-1.05703	0.656073	-0.21731	-2.52114	0.363473	0.370221	-1.38218	0.016402	-0.25935	0.203085	-0.63573	1.067678	0.336996	0.631118	0.083405	-0.39901	1.059278
NBPF14	360482	NM_015383.1	0.084183	0.309011	0.275095	0.316064	0.073326	-0.69136	-0.53604	-0.177	-0.02214	-0.04021	-0.61016	-0.58278	2.254074	3.184459	0.742326	-0.02629	-0.73959	2.114645	1.944584	-0.42431	-0.90513	0.582141	-1.35454	-0.51968	0.764238	-0.28944	-0.34303	0.758964	-1.66652	-0.73399	-0.52338	-0.75501	-0.04688	0.679769	0.114675	-1.23915	0.373395	-1.35343	-0.02586	-1.28823	-1.30846	-1.32198	-1.13439	-1.37048	-0.06076	-0.6509	-1.15484
SRGN	360500	NM_002727.2	-0.4893	2.505704	-0.85564	0.289735	0.297792	0.274515	-0.36157	1.524535	-0.40707	-1.08918	2.113647	0.714731	-0.10821	0.090832	0.324948	-0.1136	-0.13956	-0.38287	-0.76501	-0.44376	-2.4254	0.424805	-0.12289	0.180642	-0.81209	-0.21205	0.314108	-0.19335	0.152716	-1.28268	-0.10736	1.078739	-0.83201	1.484104	1.103051	0.760764	-0.11966	1.271197	0.437749	0.98911	-0.72732	1.029534	0.783312	0.664019	1.082589	-0.31089	0.64326
BEGAIN	360537	NM_020836.2	0.067418	1.776014	-0.86844	0.521788	0.286181	0.097695	0.929715	0.480778	-0.25008	0.746602	2.157291	-0.26276	-2.179	-1.07928	0.570264	-0.02882	-0.03986	-0.23037	0.801334	0.313689	-0.81214	-0.34889	0.931468	0.580097	0.384267	0.343444	0.196387	1.103299	1.037539	0.242068	0.307953	2.988237	0.877175	-1.28493	-0.4316	0.596715	-1.54877	0.240199	-0.37066	0.981121	-0.61673	-0.2582	1.259411	0.806393	1.477947	0.304624	1.190359
HEATR5B	360577	NM_019024.1	-0.76917	0.072305	-0.13983	-0.30104	-1.20745	0.168509	-1.30691	0.438752	0.86585	-0.14066	-1.24044	-0.05516	1.119141	0.24515	-1.79848	-0.17078	-0.02243	1.4917	0.023177	-0.94793	-1.29152	1.232081	0.606074	-0.49752	0.823769	0.994388	0.369437	0.627369	-0.57727	0.039794	-0.67749	-0.5106	-0.43303	0.701253	1.845265	-0.79108	0.697077	0.287862	0.286474	0.360411	-0.55913	0.65028	-1.94088	-0.42867	-0.44525	-0.21803	-1.6564
FEZ2	360608	NM_005102.2	0.19908	-1.61956	1.196297	1.785995	0.33258	-0.50111	0.690562	-0.52956	1.374419	0.854574	-1.1013	1.114606	1.792244	0.080823	0.527842	1.800985	-0.43815	-0.65122	-0.43046	1.629965	0.792828	1.182126	-0.56149	0.576166	1.258304	0.562368	-0.27483	-1.31666	-2.56329	-0.3382	-0.46555	0.579729	-0.85572	1.530628	-1.34256	-0.13974	0.430757	-0.3931	0.684769	-1.44529	-1.70956	-0.58281	0.436456	-1.05727	-0.26121	-1.58498	-0.22238
LOC644128	360615	XM_927344.1	-0.65561	-0.0892	-0.18332	1.136605	1.216872	-0.64783	-2.26263	-0.10545	-0.27114	-0.65665	-2.01759	-2.05574	-0.1707	-0.4639	-1.4551	-1.4437	-0.15703	-0.55896	-2.16587	-0.63034	0.858955	1.263561	-0.97442	-0.32326	0.189889	0.167922	-0.09574	0.746367	-1.22946	-0.8713	0.495349	0.823183	0.403333	0.365238	0.381349	-1.12754	-0.27599	0.972187	0.047321	0.347869	0.240944	0.821938	-0.30704	-0.06386	0.508396	1.799372	-0.25439
FGR	360619	NM_005248.2	-0.51722	1.103879	-0.0479	-0.4283	0.805975	-0.85192	1.184161	-1.28841	-1.58141	-1.82362	0.527781	-0.10171	-1.57059	-0.14861	-0.62097	0.790369	0.164067	-1.0858	0.549353	0.014834	0.886385	-0.29226	-0.5671	-0.29922	-0.05424	0.997325	1.235892	-0.09214	0.316905	0.597148	0.636408	1.339015	0.305913	1.71744	-0.20352	-0.39177	-1.13105	-0.8676	-0.53524	-0.2125	0.002821	0.084073	1.921504	0.666115	2.526437	0.072484	0.934918
HS.576373	360632	CR748447	.	.	-0.80667	2.664738	0.694223	2.019144	0.480985	-0.14905	-1.2913	0.067288	.	2.457542	-0.49982	0.334847	0.247983	-0.71144	0.572381	-0.12053	-1.1713	-0.92075	-0.78329	0.098157	0.318584	0.794145	-0.65606	0.917527	0.884436	0.648679	1.057222	0.428149	0.418633	0.952292	-0.44742	-0.9237	1.636894	0.723244	-0.16439	2.340184	0.346408	-0.67284	1.30514	1.563268	1.331431	0.317737	1.214684	-1.21689	0.456663
RGS14	360670	NM_006480.4	0.666217	0.952654	-1.06644	1.543157	-0.928	0.138577	0.985798	0.419273	-0.7471	-0.41856	1.809675	-1.84402	-1.52224	0.647179	0.707691	1.657551	0.11277	-1.16448	0.889828	0.352012	0.894527	-1.44051	-0.54125	1.2079	-1.6753	0.048521	0.396661	0.740072	-0.71036	-0.40089	-1.15056	1.414866	0.267634	0.052179	1.081413	-0.79275	0.169458	1.054706	0.451448	-0.47213	0.702845	0.49244	1.339287	0.617199	1.565782	0.295958	1.914869
SNX19	360673	NM_014758.1	-0.17517	0.358155	0.810515	0.032121	1.445893	-1.1527	0.287055	-1.21227	2.014677	1.577167	0.426618	-0.62895	-0.04523	0.244747	0.053164	-0.32398	-0.80021	0.672717	-1.5719	-0.76372	-0.97764	-1.01534	-1.03634	0.13816	1.6478	1.072744	1.266503	-0.73163	0.755313	-0.20805	-1.05577	0.82617	-0.00431	1.566667	1.696923	0.483691	0.845407	-0.31152	1.522723	-1.45426	0.331535	0.758283	0.299293	-1.28917	-0.00236	0.920597	-1.33833
ADNP	360678	NM_181442.1	0.547704	-1.38184	0.792073	0.734413	-1.88329	-0.2722	-0.89105	1.476623	0.377392	0.515812	-1.82372	-2.57262	1.877435	-0.63431	-1.5749	0.067969	-1.33002	-0.17438	-0.32952	-0.1556	1.087405	-0.35668	0.912649	-1.29589	0.433438	-0.42272	-1.26215	-0.17501	0.039837	0.336986	0.742567	-0.92496	-0.29088	1.510137	-1.11974	-0.11934	-0.79054	0.487248	-0.42446	0.83594	-1.02591	-0.27823	-0.48853	-0.8977	-0.02489	-0.71285	-1.34563
CTDSPL2	360682	NM_016396.1	0.642451	-2.2572	0.624146	-0.20643	-0.14749	-0.51737	-0.51283	0.691543	3.203003	1.526364	-1.05337	1.937886	1.71681	0.929429	-1.05761	0.175885	0.274466	1.289315	-1.29918	-0.23237	-1.41896	0.16505	-1.17988	-1.90451	0.335318	0.278211	0.120146	-0.01347	-0.88	-0.15665	-0.54785	-0.59415	-0.08244	-0.0001	-1.12178	2.035579	1.254394	-0.50178	0.392234	-0.77422	-0.23734	-0.3213	-0.98588	-0.30933	-0.53585	-1.43525	-0.24369
HEBP1	360689	NM_015987.3	0.589438	-1.76798	0.406638	0.185172	-0.10925	-0.56538	1.113228	-0.27563	-0.3358	0.060365	0.189409	-0.76676	1.692104	1.55849	2.980879	0.196872	-0.15244	-0.76614	-0.83975	0.261494	-0.89152	1.84134	-0.24927	0.912727	-0.00858	0.006495	-0.01208	0.542139	0.833988	-0.57718	1.397213	0.132319	0.30761	-1.55781	-1.21092	0.550404	0.225548	-0.04215	0.290659	-0.06618	-1.63799	0.306808	-0.8919	-1.43691	-1.15829	-0.30862	1.008507
ZNF160	360709	NM_033288.2	-0.21584	1.50057	-0.89056	0.863662	-1.34989	-1.8406	-0.16553	0.26582	-1.17516	-0.26803	0.684604	1.390341	-0.03759	0.928584	-0.81667	0.14903	-0.07612	-0.84097	1.113652	-0.45396	1.487008	-0.65936	0.680844	-0.62737	.	0.248808	0.601388	-1.37467	0.665354	-2.22277	-0.20812	-0.47431	-1.09026	0.286964	-0.12532	0.6914	-0.66644	-0.09756	-1.55222	-0.78519	1.25946	-1.62124	0.235756	2.713087	0.13187	1.340742	0.316277
CD44	360719	NM_000610.3	-0.53812	1.494426	-0.84932	1.635111	0.199152	0.432878	0.263329	-0.93216	0.367552	0.885503	-2.5269	-0.2715	1.808778	0.712817	-0.59759	0.287711	-0.83032	0.273388	0.249072	0.417597	-0.53922	0.84647	-1.43746	-1.2881	1.220114	-0.40726	-1.13478	-0.7039	-2.46656	-0.12955	-0.52776	-1.07615	-0.75757	1.509351	-1.22791	-0.93522	0.638707	-0.29794	-0.39037	0.836914	-0.97336	-0.03732	-0.71945	-0.58277	-0.88112	-1.39408	-1.18703
PGK1	360735	NM_000291.2	0.124639	-0.62409	-0.45165	-0.62873	-0.41004	0.362375	2.901326	1.436198	0.363315	-0.02415	-2.05058	-2.55171	0.261764	0.538702	1.284865	-0.8156	-0.86801	-2.00895	-2.74451	0.674167	-0.40343	-0.45789	1.433714	-0.22193	0.158692	0.841575	-0.20922	0.122791	0.953374	0.129211	1.180071	1.136061	0.289298	-0.10018	-1.73123	0.417444	-0.76972	0.186404	-0.5637	-1.76306	-0.57181	0.891818	1.148533	-0.30798	0.477836	-0.44295	-0.07495
HS.336511	360736	XM_498478	-1.83306	0.782525	-1.38616	-0.50148	-1.47547	-1.16868	-0.78868	-0.58893	-1.55431	-1.30276	2.133719	0.978444	-1.41093	-0.16719	0.998371	-0.10903	0.803482	-0.31687	-1.16139	-1.00586	-1.50958	0.892118	1.427347	0.909275	0.717603	1.214042	1.639502	0.167836	1.045065	-0.32655	0.86492	1.883251	0.309081	-1.33153	1.240397	-0.45484	-0.14304	0.312637	-0.38067	0.205912	1.400005	-0.66555	1.848057	0.280229	1.652742	-1.38767	1.09481
COASY	360747	NM_001042532.1	-1.19137	-0.7906	0.643148	-1.06401	-0.21323	-0.57011	0.282681	0.048441	-1.67399	.	-0.22544	0.235316	-1.543	-0.90315	0.020021	-1.16835	1.193356	0.679553	-0.65303	0.39584	-0.66532	1.448617	2.328949	1.572825	0.369414	1.267739	0.302386	0.351105	1.177176	-0.39178	0.326046	0.775998	-0.18986	-1.80276	0.33175	0.405482	-1.06982	-0.57152	0.825328	-0.48284	0.612602	-0.5249	1.432939	-1.26263	2.503121	-0.32102	1.642745
MKRN2	360753	NM_014160.3	0.45559	-0.31989	-0.13812	0.325505	-0.26326	0.350607	-0.29761	0.881817	2.131215	0.840395	-1.87002	1.621951	2.228545	-0.30533	0.007303	0.479242	0.15987	-0.83965	-0.11061	0.54326	-1.62239	-0.63338	-0.3119	-0.16133	-0.23412	-0.65825	-0.24358	-0.93022	0.411966	-1.64436	-0.76053	-1.45285	1.803861	-0.47426	0.875611	-0.50712	-0.58341	0.747992	1.725594	1.213931	-1.96409	-1.61502	-1.42655	1.668662	0.178015	-0.15223	-1.01533
CXCL5	380010	NM_002994.3	0.214195	0.84655	-1.37246	-0.41788	-0.2016	-0.18545	-0.71905	1.041178	-1.37446	-1.00199	.	0.379983	-1.25474	0.822723	-0.04832	0.545258	0.105654	-0.77944	-1.37042	-1.68961	-0.36913	1.758324	-0.33809	-0.07389	0.695599	0.638175	-0.64325	0.674424	0.107663	-0.49433	-0.59508	3.181003	-0.38567	0.201395	1.199144	-0.12871	-0.24789	0.15202	0.273578	-1.07706	0.113347	0.785164	-0.24146	-0.23806	2.390499	-0.02391	-0.20893
C1ORF116	380026	NM_023938.4	-0.65	2.725942	-0.3597	0.371285	-2.33377	0.648385	2.63674	-1.03669	1.514279	0.212748	3.224486	2.451313	-0.35484	-0.27153	-0.17584	0.094958	0.628636	-0.12121	0.248636	-0.05164	0.338056	0.383518	0.076362	-0.68938	-0.04202	0.430492	1.027061	-0.00924	0.330895	0.427503	-0.16086	0.645408	-0.41724	-0.53264	-0.8842	-0.28696	-0.26509	0.223248	0.630726	-0.17633	-0.43255	0.768571	2.702369	-0.04021	-0.35995	-0.09395	0.157044
RHBDF2	380050	NM_024599.3	-0.66731	0.439493	-1.59406	-1.46591	0.194052	0.8295	0.299094	0.202401	-1.00426	-0.78152	0.235137	1.586525	0.335857	-0.28789	2.473822	-0.00827	0.384605	0.300205	-0.42693	-0.5212	-0.71029	-0.49164	-0.35124	0.249318	-0.03157	0.599634	0.857616	1.7892	0.455844	-0.33371	1.243905	-0.23651	0.189062	-2.55818	0.763639	0.302006	-0.89666	0.047156	0.065541	0.452773	0.854134	0.539355	-1.14439	0.256434	1.062584	0.886727	0.027429
B3GNT2	380056	NM_006577.5	0.459856	-0.69206	1.530814	0.00254	-0.65006	-2.2582	-0.02653	1.152004	0.705194	0.300062	-2.32634	-0.95881	1.777492	1.389168	1.4633	1.664202	-0.41619	0.721797	-0.50282	-0.79632	-0.14518	0.125523	1.237955	0.352316	-0.36605	-0.47367	-0.65443	-0.66172	-0.54983	-0.83676	-0.49739	-0.80925	-0.74526	-0.18667	0.480841	-0.94417	-0.79951	-0.38844	-0.56987	0.461061	-0.65664	1.14358	-1.71195	0.722825	-1.53807	-0.83215	-0.63555
TMEM80	380068	NM_174940.2	0.096359	0.810833	0.734157	0.376094	-1.65371	-1.1346	-0.99458	0.63098	-1.55424	-1.05189	-1.92461	-0.03918	1.194814	0.406744	-0.19737	-0.93424	0.002396	0.068423	2.075958	1.789423	2.269609	-0.20103	-0.01563	-0.49162	0.085908	-0.61407	-0.08344	2.908478	-0.95347	-1.26879	0.437464	0.485288	-0.7871	-1.18391	-0.06802	0.439893	-0.1293	0.430642	0.40142	-1.00523	-0.50444	-0.81017	0.168426	0.39945	0.743321	0.462523	-0.7312
RPS23	380070	NM_001025.4	0.641804	0.454689	-0.66901	-1.19228	-0.94111	-0.11375	-0.69372	1.118205	-0.03085	0.401692	1.076415	-0.15958	0.978369	0.278546	0.186224	-0.60221	1.151898	0.365162	-0.71378	-0.14269	0.445795	0.379898	0.293218	0.664915	0.342591	-0.44551	0.144031	0.515462	0.583814	0.223678	-0.42039	0.00779	0.158705	-0.15258	-0.02751	-0.34352	0.299499	-0.52051	0.346548	-2.1705	0.26984	0.70964	0.919158	0.534996	-2.03604	1.134357	-1.72289
LOC646144	380082	XM_935296.1	-0.40161	2.970365	0.987821	1.829356	-0.47418	-0.97216	2.263068	0.27953	1.10024	1.292462	-1.32324	-0.44438	-0.82761	-0.10403	-0.16993	0.606453	-0.90772	-1.00573	-1.31306	-0.53289	-1.00693	-0.34294	0.188781	0.086866	-0.43597	-0.41835	0.186806	1.052615	0.14732	0.814873	-0.46052	0.766444	-0.57034	1.818281	0.469348	0.318994	0.36093	-0.72683	-0.6136	0.682586	-1.02264	1.163468	-0.08079	0.150913	0.771561	-0.53356	-0.18893
TMEM51	380102	NM_018022.1	-1.78247	1.292216	0.004203	-0.36098	1.144236	0.914882	0.469779	0.96008	-1.06619	-0.39693	1.456569	-1.5738	1.490475	1.170524	-0.72633	-1.16196	-0.89792	0.765211	-0.59735	-0.50876	-0.76023	-0.16015	-0.79808	0.797035	1.822498	-1.11502	-0.13162	1.414559	-0.06415	-0.27166	0.719272	-0.40999	0.280597	-1.58693	-0.09111	1.029798	0.278403	0.433922	-1.14108	-1.05533	-0.29956	-1.27024	-0.30118	0.127973	-1.06767	0.048515	0.548348
LOC652045	380110	XM_941360.1	1.668576	-1.28893	-1.55795	1.21869	-0.44335	-1.35366	0.679618	2.093067	-1.57509	-1.90837	1.142504	1.556713	0.191473	-0.17175	1.269547	0.334024	-0.13864	-0.00654	-0.00592	-0.23474	0.22286	0.005426	0.87844	0.055376	-0.67926	-0.02531	0.518095	0.098089	-0.15531	0.205362	-1.24387	0.919943	-0.07785	-0.29136	-0.7969	0.485167	-0.68228	0.919443	0.605857	-0.72418	1.733384	-0.07236	0.79568	-0.01132	1.221165	-0.09779	-0.13298
ZNF483	380132	NM_001007169.1	1.109085	0.764995	-0.15939	0.648083	0.041484	-0.17362	0.133215	0.980392	-0.34275	1.043687	-1.57381	0.382624	-2.19087	-0.65105	0.757325	1.186651	-1.37949	-1.51859	0.993058	-0.45564	-0.03484	-1.42277	-0.59013	-0.19519	-0.92033	-0.34024	-1.34953	-1.71904	0.285933	0.946781	-0.3719	0.764837	-0.39265	2.71553	-0.91571	0.905471	-0.27748	-0.11154	-0.16572	0.545671	0.133088	0.211792	1.954328	0.297496	2.27126	0.495374	0.907811
DECR2	380148	NM_020664.3	-2.0364	0.682763	-0.48063	-2.81221	1.440406	0.671164	0.42584	0.007625	-1.4285	-0.03992	-0.90816	-0.63144	-0.17915	-0.51215	1.316057	-0.64711	1.010006	-0.27826	0.463302	0.608128	1.108064	-0.18359	-0.54158	-1.07415	1.106559	-1.13754	0.71938	0.699187	-0.01665	0.694645	0.181963	-0.04099	-0.54944	-1.94867	-0.15379	0.822882	-0.66997	-0.06195	-1.89413	-1.29917	0.643007	-0.3529	0.852802	-1.38382	1.02071	0.213147	0.634667
ZNF2	380152	NM_021088.2	-0.33159	0.233782	-0.52869	-1.543	-0.3154	0.702498	-0.83327	0.168928	0.141142	-0.15107	-0.16272	1.011525	-0.55504	-1.36028	-1.52883	-0.94667	0.571811	-0.15609	-1.33687	-1.05303	-1.15874	-1.24699	1.070584	2.95379	0.780015	0.844108	0.837349	-0.35569	2.392367	0.004965	0.000115	0.553162	1.703997	-1.31611	-1.57919	1.31146	-0.98256	-0.47541	-1.11293	0.095365	0.020912	1.693562	-0.47169	0.537701	0.932555	-0.38786	0.893303
SLC35A4	380189	NM_080670.2	-0.69812	-0.56698	0.204806	-1.15845	0.456511	0.2414	-0.91867	-0.2121	-0.73112	-2.2591	2.050456	0.801088	-0.61214	-0.74852	-1.82144	-1.12836	0.136848	-0.1573	0.386481	-0.64753	-0.79456	-0.73272	-0.81032	1.002879	-0.11149	1.111663	0.393176	-0.25611	0.528329	0.081515	0.053776	1.057117	-0.04151	0.314337	3.247015	0.233132	-0.14	0.749005	0.914289	1.083414	1.335765	-0.58482	0.29214	-1.14929	0.356128	-0.00655	1.384741
NUAK2	380202	NM_030952.1	0.074464	1.724169	-0.12383	1.160835	-2.36892	2.080273	0.598116	-1.16148	-0.46187	0.055194	-0.07416	-1.02697	-0.04193	0.368375	0.95417	2.062827	0.889174	-0.24089	-0.01847	-0.42112	0.992355	0.067429	0.558407	-0.31888	-0.59598	-0.01961	-1.11693	-0.73445	1.197651	-1.15118	-0.78865	-0.09246	-0.82687	1.201231	0.982662	-0.07075	-0.72539	0.624908	0.133751	0.226156	-2.04611	-0.77808	0.972797	1.196115	0.342848	-2.05858	-0.22567
G6PC3	380242	NM_138387.2	0.72059	1.222752	0.295577	-1.00046	-0.68136	1.931795	-0.91422	-0.62943	-1.02429	-1.53176	1.731347	-0.56566	-0.11542	-0.67099	0.559359	-0.00416	-0.51769	-0.64817	0.001516	1.337424	0.118363	-0.71409	-0.95234	0.328224	1.033744	-0.30566	1.686505	-0.58509	-0.60429	-0.09933	0.593557	0.356129	1.887889	0.683177	2.43598	-0.45938	1.06206	0.157603	1.171983	0.769663	0.125453	-0.1116	0.493163	-0.42897	-0.03408	0.783722	0.642618
INDO	380259	NM_002164.3	-1.49318	1.044084	-0.63377	-0.64844	-0.90253	0.006985	-1.32668	-0.53285	-0.10026	-0.80081	0.067765	-0.42491	-0.80587	-1.28573	0.804465	-0.82222	0.869623	-1.32997	1.647656	0.995482	0.590791	1.585987	-0.0822	0.793996	-0.99667	1.314938	-0.12832	0.029338	1.133879	-0.86676	-0.72953	-0.71059	0.70919	-0.82228	0.495461	-0.60621	-0.02708	-0.06097	1.498825	-1.05307	-0.78691	-0.56732	-0.28517	1.89166	-0.70023	-0.22268	0.273546
CBX3	380270	NM_007276.3	-0.45987	-0.21605	-1.17153	-0.40508	-0.0463	-1.04386	-0.42427	3.283738	-1.88863	1.720103	2.22042	-0.1406	-1.55514	-0.37251	1.177502	-0.21409	-0.173	-0.57413	-0.74346	-0.28507	0.856934	-0.97169	0.220723	0.650099	-0.74876	1.30345	1.336004	-0.29661	0.264567	-0.14346	-0.30673	2.138443	-0.68146	-0.53056	-0.07002	1.310217	0.469119	0.003068	-0.19372	0.197162	0.379986	0.727735	0.372842	-1.21456	1.341046	-0.14218	-0.044
HS.98330	380301	XM_373670	-1.14313	1.378623	0.160118	-0.75061	1.589512	0.556014	0.621663	0.214519	-1.29296	-1.6526	1.009428	0.341249	-0.17153	-1.11908	0.691416	-1.18244	0.096897	0.939454	0.224645	0.377688	-1.14561	0.022208	0.908771	0.72394	-0.63115	0.908718	1.083586	1.236355	1.015846	-0.48326	0.250445	1.112399	0.89768	-0.8287	-0.72452	0.164245	-1.3155	1.810382	0.581363	-0.87605	0.553801	-0.7198	-0.27211	-0.81967	0.821042	-0.11354	0.621996
CNOT3	380309	NM_014516.2	0.267681	0.90564	-0.71008	0.194463	0.100371	0.630847	-0.10372	-0.45651	-0.43373	-0.54871	2.286737	-1.72583	-1.5594	-0.38603	0.230352	0.267707	-0.33134	-1.52368	0.777982	1.520133	1.179957	-1.28505	0.119236	-0.42114	-1.47673	0.397487	-0.09029	0.384647	0.403693	-0.12065	-0.55282	1.301879	0.098852	2.355719	1.851007	-0.12747	-0.47126	0.892103	-0.06652	-0.17478	1.003126	-0.5049	1.252161	0.899887	1.229859	0.382748	1.906652
LOC730820	380327	XM_001127763.1	-0.238	0.502666	-0.11927	1.862466	-0.20243	0.699756	1.571585	1.315787	0.186887	1.446837	-1.37726	-2.02543	1.006219	1.264875	1.497045	1.582785	0.239626	0.317583	-0.80368	-0.29874	0.023959	1.053785	1.215751	-0.6322	-0.06917	0.486662	-0.58145	-0.61917	-0.78464	-0.45906	-1.14024	0.915067	-0.4882	0.918327	-0.76434	0.142055	-0.02025	0.62976	-0.85496	0.228796	-1.73288	-0.04062	-0.45807	-0.07435	-0.21463	-1.09176	-0.51293
C9ORF82	380348	NM_024828.2	-0.72843	-0.34288	-1.05028	-1.08395	-0.52722	0.250921	-0.85156	0.340275	1.173324	0.869037	-3.10314	1.057468	-0.75279	0.032495	-0.12672	-0.15322	0.482826	-0.64016	-0.04123	0.299188	0.315292	-0.96446	-0.55335	-0.07708	0.377547	-1.03235	-1.07736	-0.97388	-0.29271	-0.10658	-0.86778	-0.57279	-0.92194	-1.0366	-1.42254	0.0693	0.312977	-1.08366	-0.83297	-0.55139	2.194048	2.363239	-0.48095	-2.04017	-1.03855	0.39421	-1.28054
HSPC111	380370	NM_016391.3	-0.477	-0.18972	0.487967	-0.07916	-0.19551	0.12571	-1.56723	1.949244	-1.05558	-0.13767	-0.46565	-0.4302	-0.94142	0.575649	1.296304	0.161894	0.804537	2.412321	-0.9254	1.230463	0.120998	-0.7673	-0.27476	3.006145	0.674484	-1.6615	1.261098	0.237542	-0.46224	-0.87242	0.9722	-0.46114	-0.75909	-0.0762	1.580798	-0.00346	-1.02456	-0.27504	0.21996	0.036621	-1.9145	-0.63732	-1.46349	0.165831	1.061055	1.246176	0.678663
BANP	380373	NM_079837.2	-1.00808	2.388137	-0.85282	-0.12618	0.15509	0.198008	0.721747	0.705286	-0.96724	-0.94532	1.737668	1.06832	-1.25262	0.237395	0.259623	-0.54527	1.023839	0.681123	-1.39113	-1.23101	-1.23829	1.443359	1.273767	0.885851	-0.00853	1.211898	1.122556	0.623521	0.956255	-0.87502	0.023136	1.14555	0.612868	-0.78989	0.67189	0.862631	-0.54001	1.284167	0.433951	-0.264	-0.11119	0.229001	1.073948	0.255686	2.057955	-0.11683	1.016896
KIAA1737	380379	NM_033426.2	-0.98495	-1.92442	1.219382	-0.33093	-0.28091	0.10624	-1.45452	-0.62761	0.391498	1.94952	.	-2.87092	0.730459	-0.40555	0.218727	0.890401	-1.54288	1.327541	-0.0889	-0.15257	1.408424	0.549017	-0.34995	-0.77401	0.164479	1.427285	0.639592	-0.01635	-0.66583	-0.27922	0.485574	-0.53255	0.73119	2.337003	-0.56955	0.27326	-0.57456	-0.70584	-0.91534	-0.49679	-2.13984	-0.41834	-0.00158	-0.38695	-1.01243	-0.49456	-1.80844
YAF2	380392	NM_001012424.1	0.572264	0.208326	-0.72179	0.436478	2.093399	-0.44513	-0.6294	-0.13654	0.010866	-0.31707	-1.89302	-1.86117	0.633547	0.040747	0.546676	-1.1494	0.117433	0.29526	0.574838	0.60931	-0.33196	0.71115	0.048119	-0.50869	-1.23371	0.048117	-0.44884	-0.75821	2.318901	-1.24299	1.125169	0.396121	-0.39665	-0.0696	-3.28943	-0.8794	-0.38212	-0.81241	-0.79756	-0.71699	-1.78486	-0.09868	0.382167	1.561368	0.596486	-0.4042	1.577657
LOC644096	380398	XM_927323.1	0.627488	0.995697	-0.53349	-2.07397	0.774104	-0.78906	0.541046	-1.56204	-2.99115	-2.23228	1.80751	1.196801	0.210914	0.879654	1.364434	1.006387	-0.57153	0.993147	0.27785	0.524917	-1.29383	-0.28521	-0.59109	-0.19396	-0.58001	-0.48022	1.206309	0.318641	-0.2222	-1.23255	0.117995	0.119776	-0.6306	-0.93398	-0.18255	-1.40165	0.174715	-0.30298	-0.20705	0.378151	-0.19969	0.694306	-0.53539	-0.41584	0.585981	-0.47894	0.446083
CFH	380424	NM_001014975.1	-1.55776	-0.00034	-1.30203	1.027041	2.493042	-0.29446	-0.19404	1.376433	-0.12095	1.398575	-2.1129	-0.70664	0.295159	0.352274	-0.42786	0.449119	0.89984	0.199937	-0.06169	0.657373	-0.17999	-1.8409	1.060218	-0.54356	0.933227	-0.60025	1.396915	-0.76924	-0.7713	-1.00573	-1.06509	1.67469	1.008202	-0.57134	-1.74698	0.055843	-0.54284	0.029544	-1.11091	-0.73921	0.64767	0.262882	0.368055	-0.99712	-0.69062	-1.12932	-0.2716
MGC52282	380437	NM_178453.2	-0.88573	-0.11889	0.452442	-1.32539	-0.77813	1.402115	2.261766	0.676821	-0.39017	-0.65361	1.087311	0.536273	-0.96452	0.114822	-1.74475	-0.50769	0.053942	0.475842	-1.39646	0.504355	-0.34617	-0.9091	1.207358	0.549314	-0.85863	1.051616	0.98522	0.731353	0.610395	-0.58878	1.676075	1.118814	0.145508	0.60078	1.031978	0.875953	1.341127	-0.42048	-0.13049	-1.27935	0.389923	-0.8506	-0.23293	-0.98469	-0.40583	0.207926	0.676703
GMEB1	380468	NM_024482.1	-1.27902	0.472675	-0.02472	-1.11907	-0.56084	-1.0207	-0.28231	-0.76944	-0.98534	-1.67779	-0.09759	-0.60312	0.844211	1.284701	1.291597	0.45299	-0.37608	1.119772	2.811333	-0.70364	-0.32484	-0.08715	0.392805	-0.67101	-0.78341	0.324244	0.541178	1.369905	-1.10049	-1.51003	-0.13749	-0.65863	-1.35236	-0.05381	1.423316	-0.44434	-0.59862	-0.7336	0.757336	-0.69664	-1.3064	-1.13235	-0.75046	-0.50243	1.234247	0.117812	0.915899
SLC36A4	380484	NM_152313.2	0.212951	-0.92189	-0.09222	-0.61241	0.042375	-0.85824	-1.18257	-0.87745	0.614833	0.030251	0.038642	-0.42735	0.517744	0.708509	0.613393	-0.58502	-1.3181	0.684382	1.465944	0.709896	2.150153	-1.61511	0.002063	-1.38824	-0.0393	-0.47114	-0.09814	-0.32884	-0.15178	0.096218	0.310485	-0.22837	0.400025	1.123008	-2.65086	-0.29567	-1.05704	-0.96708	-0.75077	-0.90245	-0.41355	-0.41654	1.050917	-1.9792	1.035267	0.383147	-0.27436
LOC389435	380491	NM_001089587.1	-0.49589	2.700989	-1.34543	-0.13266	-0.23668	-0.22769	-0.59943	1.31558	-1.80581	-1.56293	3.160273	1.563353	-1.00992	0.03765	0.405385	-0.17867	0.05238	0.522405	-0.66293	-1.06785	-2.33808	0.423163	-0.06532	0.230464	-0.52019	-0.01147	0.414785	0.171688	0.245004	-1.1767	0.036731	1.222141	-0.73472	1.72412	1.242229	1.012469	-0.28404	1.288017	0.599594	0.784027	1.366337	0.449462	0.503967	-0.10235	1.541049	-0.69417	0.336456
PDLIM5	380523	NM_001011515.1	-0.95898	0.049509	0.497167	-0.66228	-2.46948	0.10243	0.129669	-0.48442	0.629259	0.62318	-2.05548	-0.04428	0.457929	0.076677	0.353216	0.684608	1.616702	-0.18767	0.99513	1.023682	-1.25087	0.382062	0.366327	-0.23639	1.460622	-0.49766	0.802256	-0.31139	-1.00963	-0.14471	-0.23491	-0.78496	0.486686	-1.67529	-0.21369	0.189441	-1.08873	-0.19549	-0.80587	-0.2	0.718964	0.569466	-0.78002	1.397996	-0.84183	-0.68426	-1.32448
CHORDC1	380528	NM_012124.1	0.698288	-1.83466	0.626552	0.406823	-0.22603	0.519195	-1.17203	0.636479	0.770777	0.39542	.	-0.55906	0.932782	1.582436	-1.141	0.572076	-1.17287	0.078017	-0.7746	-0.21241	-0.22325	0.439632	-1.13582	-1.49574	0.512632	-0.01543	-0.82806	0.559894	-1.03837	0.011947	-0.09376	-1.4696	-0.20286	1.319419	-1.11453	1.150757	0.264211	-1.17028	-0.84614	0.571091	-1.14325	0.429144	-0.6193	-1.4929	-0.72936	0.873346	-1.26671
FAM152B	380541	NM_015704.1	0.954809	0.347585	-0.46517	-1.26606	-0.12808	-0.14225	-1.37253	-0.94611	-2.22915	-0.63387	1.324027	1.79749	-0.23173	0.05305	2.132818	0.248641	-0.33191	-1.42456	-1.27246	0.361826	0.656913	-1.45728	-0.33066	0.592955	-0.71959	0.028262	1.583032	0.294852	0.735971	0.032563	0.396434	1.429916	0.191871	-2.28751	0.284075	0.540463	0.820633	0.011994	0.249068	-0.13333	-0.27919	0.239895	-0.51541	1.080243	-0.278	-0.85422	0.38739
RPL23	380575	NM_000978.3	0.428626	0.571198	0.484126	0.286511	0.346498	-0.21033	0.062008	0.82341	-0.19391	-0.55155	0.901164	-0.28541	-2.03239	-1.14444	-1.68572	-1.13039	-0.97177	-1.0933	-0.83058	-1.59031	-0.68835	-0.4925	0.19087	0.075251	-0.58792	-0.64543	-0.03481	-0.33933	0.729756	-0.66718	-0.03959	1.008265	-0.0835	1.922252	1.699674	1.702788	-0.33521	0.453136	0.057075	1.435593	0.988493	0.70528	0.872599	1.181678	1.389839	0.559381	0.806009
ZFYVE21	380594	NM_024071.2	-1.14191	-0.60195	0.782633	0.399987	0.622348	0.882067	0.925612	0.610366	-0.55373	-0.48972	-1.50178	-0.91091	-0.85947	0.833536	-1.14096	-2.96076	0.327193	-1.25265	-0.04356	1.800343	-0.27093	1.398804	1.282729	2.16123	1.412743	0.651793	1.236342	0.547917	-0.47044	-0.52682	0.677704	1.375454	-0.00362	-0.62147	0.410171	-0.50449	-0.32247	0.845936	-0.38808	-0.63594	-0.93953	-0.2078	0.51146	0.625303	0.816588	1.421519	1.447863
SLC31A1	380603	NM_001859.2	-0.00322	1.226252	1.683431	-0.33193	1.760514	0.814767	1.628969	0.118032	0.824246	0.018551	-2.22287	-0.12067	0.528643	2.579507	1.488035	-0.78083	-0.98467	0.702473	0.059166	0.685533	0.082791	0.423581	-2.72305	0.04911	1.121633	1.062718	-0.65437	0.312468	-0.5547	0.25811	-0.9232	-0.28327	-0.56436	2.10045	0.165366	-0.50856	-0.38087	0.642005	-0.23185	0.495956	-0.82411	0.346651	0.289369	-0.6795	-1.42185	1.411928	-0.77005
HCN4	380626	NM_005477.1	1.574552	2.05243	0.124645	-0.26631	0.825145	0.827754	0.97402	-0.33142	0.870882	-1.11129	2.148767	2.483224	-0.02421	0.00023	0.156937	0.341194	-0.3643	0.088999	-0.55042	-0.02405	-0.27082	0.53427	0.547642	-0.50048	-1.23491	-0.79453	0.55758	-0.32326	0.266321	-0.63653	-0.59947	0.34062	0.505857	-1.2899	0.566436	-0.60458	-0.40162	1.875364	-0.40172	1.506344	1.842872	-0.08069	2.65581	0.816468	-0.58764	-0.71467	-0.14792
RBM28	380682	NM_018077.1	-1.21784	-0.41304	-0.48034	-0.77234	-1.24016	-1.79306	1.505684	-1.51718	-0.38077	-0.34635	-0.9364	-2.34671	-0.22533	1.293987	0.235757	-1.64225	0.309634	0.808281	-0.9992	-0.21684	-0.54291	-0.27278	0.11415	1.358342	0.689931	-0.01315	-1.76004	1.464889	0.574931	0.624522	-0.1153	0.50298	-0.20717	-1.01672	0.880888	-0.54111	-1.16897	0.394332	-0.64071	-1.64404	-0.03183	-0.1221	0.886114	-0.71448	0.525027	0.555138	0.991445
TSC22D1	380689	NM_183422.1	0.376038	0.470844	0.047593	-0.80288	0.275254	-0.36512	-0.5808	0.528072	0.038885	1.698781	-0.92267	-0.5857	-1.64817	-1.94969	-0.30793	-1.17705	-1.14775	-1.87623	0.34276	-0.69833	0.819787	0.000845	0.156028	0.115497	-0.38175	1.048677	-2.04572	0.771613	0.073689	1.235749	1.218076	0.945228	1.495443	0.589224	-1.21381	0.598591	0.427097	-0.16474	0.340892	-0.36913	-0.69193	0.361974	1.683998	-0.56444	0.057547	0.398526	-0.3797
YIPF5	380703	NM_030799.6	-0.61836	-2.3028	0.562713	0.63369	-0.9154	0.956833	1.81842	-0.84234	1.195553	1.02345	-0.62811	0.975735	-0.99446	0.149707	-0.70168	-0.82257	-2.57696	-0.75394	-0.06166	-0.67046	0.89351	0.774403	0.008972	-0.20636	-0.94784	-0.11776	-1.19416	-1.63026	-0.40921	0.552465	-0.21799	0.771439	-0.23268	0.660864	-0.90506	0.104527	-0.14771	-1.44717	-0.53009	-1.13708	-0.52164	0.256916	-0.43081	0.986754	0.924328	0.58485	0.100489
MTX1	380725	NM_002455.2	0.571605	1.780202	0.469632	1.529873	-0.10957	0.447209	2.962368	0.820199	-2.07796	-0.18775	1.045676	-1.41173	-1.03702	0.464973	0.582242	-0.84436	1.036055	-0.42868	-0.9362	-0.2775	-0.44838	0.995737	0.521954	0.211745	-0.19524	1.398809	1.235902	0.187915	-1.15843	0.179991	-0.27588	1.442169	-0.37532	-1.2151	1.052773	-0.26446	0.8843	0.10763	-0.53432	-0.40755	-0.83801	0.676983	1.556986	0.06016	-0.3946	-0.33519	0.084308
KIAA0195	380743	NM_014738.2	-1.68364	1.947672	-0.32725	-0.97635	1.791511	-0.42119	-1.84503	0.217642	-0.99309	-0.93299	1.300592	-0.00721	-0.64056	0.805895	-0.21356	0.468553	-0.07942	0.487712	0.472696	0.86745	0.764002	0.070297	-1.24768	-0.38787	0.866691	0.130278	0.85861	0.713972	-0.20304	-1.90867	-0.45688	-0.52362	0.078173	2.424564	3.01515	0.428618	0.17418	-0.36461	-0.01029	-2.5715	1.467216	-1.30573	0.148489	-1.45256	-0.16887	0.126258	1.344471
LOC644422	380750	XR_019449.1	-1.25635	1.302593	-0.58362	-0.09156	0.977572	-3.21564	-0.22311	0.695439	0.152777	0.401657	0.223182	0.928961	1.506712	0.587828	0.486053	0.695764	-3.22247	0.179999	0.72777	0.305645	-0.47507	-1.16155	0.072066	-0.06946	1.14678	-0.74029	0.462282	-0.01484	0.631639	-0.16953	0.145241	-0.71556	0.479156	-1.14532	-0.7265	0.510875	1.237612	-0.07104	0.981181	0.38319	0.213423	-0.4085	-0.81594	-0.42751	-1.45229	0.29681	0.359765
LOC440354	380754	NR_002473.2	0.078679	-1.46905	0.990577	-0.22549	-0.79888	0.955302	2.21708	-0.88963	1.12882	0.98442	-0.81989	-1.03601	-0.07881	-1.48808	-0.53735	-0.90564	-0.94012	-0.77239	0.603659	-0.54186	2.826814	-0.71343	0.378646	-0.39903	-1.28546	0.173069	-0.07492	-0.50909	0.667469	0.566101	-1.29339	0.586533	0.268675	1.82374	-0.35897	-0.3025	-0.51686	0.254437	0.811956	-1.94287	-1.39621	0.525641	1.285224	0.83569	0.318552	0.981271	-1.29546
CEP170	380767	NM_014812.2	-0.52646	1.68841	-0.01587	-0.42291	-0.5473	-0.71266	-0.33335	1.715267	-1.59928	-0.50549	-0.3126	0.321129	-0.22122	0.177217	1.142418	-0.37694	1.559183	0.460361	-0.98256	0.009174	-1.49256	0.455355	0.496366	0.43516	0.931208	1.124364	-0.42552	1.606569	-0.49879	-1.22797	0.549589	2.564713	-0.21782	-0.1648	0.427111	-0.2299	-0.44987	-0.38247	1.252517	0.313255	-0.55029	1.29015	0.970902	-0.35297	0.017905	-1.02074	1.358886
LOC391045	430019	XM_372780.3	-0.21733	1.379555	0.942208	1.50682	-1.13093	0.462299	2.335716	0.016917	0.004348	1.966395	-0.43771	-1.27592	0.168647	-0.67074	-0.33894	-0.00018	-0.66595	-1.25142	-0.93214	-0.44208	-1.22773	1.367684	1.304872	0.053264	0.049078	0.08354	0.086896	0.022937	0.857033	0.51941	0.120703	0.116031	0.055742	0.099958	0.068516	-0.30212	-0.59336	-0.14923	-1.16124	0.291338	-0.8611	1.241269	0.707835	-0.02992	-0.30609	-0.95068	-0.46988
SFRS1	430026	NM_001078166.1	0.742443	-0.69648	-1.40374	0.037865	-1.16249	0.28919	-1.52883	0.879736	-0.00034	0.399604	-2.4903	0.127788	1.541986	0.40809	0.085121	1.806963	-0.03972	0.123154	-0.18856	1.291234	0.192531	0.538712	-0.34603	-0.19964	-0.03657	-0.63892	-0.35093	-1.19333	-1.13333	-0.84157	-0.44149	-1.32149	-0.10224	1.267386	-1.67062	-0.25076	0.075977	-1.19253	-0.52189	0.233127	0.114191	-0.86408	0.994829	-1.12408	-1.94699	-0.38909	-0.70116
BRD7	430040	NM_013263.2	-0.98466	-0.96391	1.126839	0.578989	2.43538	0.313941	-0.74041	0.259671	0.042926	-0.00082	-0.79828	-0.6117	-0.06048	0.660701	-0.29136	0.081397	-1.13507	0.990277	0.547058	0.49244	-1.43466	-0.35654	0.365861	-0.30841	1.931417	1.134854	0.7563	-0.34731	-1.67404	-1.98779	0.139107	0.958565	-0.03437	-0.3308	2.32241	-0.15674	2.212875	-0.78816	1.083598	0.083401	-0.47905	0.309497	-0.38573	-1.05129	-1.49581	-0.69133	-0.58946
DCLRE1C	430044	NM_001033858.1	-0.8624	0.803232	0.242235	0.964792	-1.50154	-0.27662	1.162841	-0.55561	-1.2689	0.21253	0.636427	1.867005	-1.96236	-1.62857	0.521156	-0.44257	0.001066	-0.07875	0.716444	-0.03053	0.004048	0.344869	-1.35457	-0.19602	0.364838	1.110649	0.054113	-0.86868	0.347218	-0.83841	0.085122	0.321482	-0.68288	0.723024	0.884394	1.236537	-0.96754	3.15428	0.590637	-1.90029	1.489612	-1.20539	1.580335	-0.36302	2.909076	1.138619	1.464862
BAMBI	430050	NM_012342.2	-0.24466	0.175628	0.119047	-0.45674	-1.24978	-0.56357	0.830739	-0.20931	-0.18513	1.138486	-1.39067	-1.70907	0.184141	0.078415	-0.58911	-0.08597	0.497458	-0.14778	0.153583	-0.31438	2.085156	-0.57818	1.095787	0.468751	-0.54492	0.361143	0.239492	0.217233	0.619458	1.832742	0.351201	0.925962	-0.43486	-0.69477	-1.43411	0.865177	-1.05123	-1.17706	-1.07992	-0.33166	-0.00576	0.991378	1.617552	-0.81008	0.124637	0.704853	-0.88255
ELAC1	430086	NM_018696.2	-2.39417	0.012796	0.276552	0.295429	3.452273	-0.03503	-0.76212	0.251095	-1.68419	-0.4627	-0.32119	-1.61617	0.847665	-0.52134	2.438529	1.559471	0.824668	0.614822	-0.64074	0.647741	-0.22723	0.020315	0.277319	-0.13067	0.905158	-0.02821	0.770247	1.162055	0.252647	-0.28139	0.316678	0.5246	-0.85211	-0.81043	-0.06502	0.407516	-0.44139	0.167295	-1.04646	-2.5152	-0.32705	-0.01038	-0.702	-1.26489	-0.34907	0.112121	-0.34313
HS.122456	430097	BX117866	-0.04041	-0.43148	-0.6776	2.837751	-0.62903	0.189445	1.556056	0.030194	-1.14112	0.504701	0.405672	-1.28135	-0.04709	0.234579	0.495148	1.470707	0.749487	-0.92659	-1.28536	1.031332	1.01324	-0.75992	0.13468	-1.22418	-0.07467	0.131864	0.148364	0.665291	-0.66051	-0.022	-1.55431	0.485956	0.072696	0.666679	0.041298	0.452327	-0.93427	0.005059	0.899418	-0.38992	-1.0455	0.026146	-0.5512	1.158921	0.834305	-0.56715	-0.064
XRCC6	430100	NM_001469.3	0.521298	-1.11392	1.050104	-0.33794	0.68391	-0.22569	-1.10151	0.513203	-0.58773	0.589057	-0.97481	0.119293	-0.98374	-0.55492	0.084229	-0.3985	0.172234	-0.79799	1.549116	-0.32573	-0.32412	-0.74625	-0.39745	0.573935	1.632406	-2.96564	0.590469	0.725673	-0.34443	-1.28625	-0.56389	-2.08244	0.026637	1.97542	1.667481	0.787852	1.375998	-0.44104	0.203565	0.791035	1.581203	0.110537	-0.15151	-0.04675	-0.84376	1.672234	0.797354
ACADM	430139	NM_000016.2	-0.27403	-1.34721	1.592656	0.828159	1.378895	-0.08713	0.051666	-0.22327	1.759651	0.507733	-3.05672	-0.52226	2.41728	1.321056	0.238368	0.237968	-0.20232	0.756049	1.140058	0.482411	0.449599	0.905952	-1.59521	-0.7064	0.333522	-0.9929	-1.35213	-1.31961	-1.38296	0.29772	-0.39661	-1.25206	-0.36446	0.948512	0.052437	-0.15291	-0.64604	-0.91851	-0.09465	0.200519	-0.15666	0.928187	-2.01263	-1.3379	-2.02722	-0.82362	-1.62204
HSPA4	430142	NM_002154.3	0.26092	-1.43004	-0.67296	-1.0729	-1.20511	0.465193	0.529798	1.280627	1.013371	0.790198	0.614403	1.930148	-0.88907	-0.83457	-1.33118	-1.56858	-1.96398	-0.83031	-1.38453	-0.37105	1.09742	-1.37403	-1.07847	-0.38805	-0.63926	-0.16465	1.094529	-1.89861	-0.09984	0.608572	0.369327	1.134202	0.788599	1.62138	0.215656	-0.1312	-1.10069	-0.02347	-0.37184	0.401328	-0.29855	2.428539	2.078264	0.129723	-0.30362	0.27003	0.364337
SCMH1	430168	NM_001031694.1	1.101188	0.255367	1.06541	-1.84534	-0.03945	-1.43059	-1.40976	1.119036	0.805558	-2.64929	-0.80122	0.961529	-0.03469	0.283379	1.414919	-0.11545	0.652704	0.754371	-1.51379	0.298524	-0.84944	1.195798	-0.02636	-0.22679	0.214729	-0.69804	0.828618	0.254733	-0.44921	-0.81791	0.49274	-0.03482	-0.24643	-1.71784	2.079782	-0.35403	-1.11949	-1.84933	1.072108	-0.74231	-0.12082	-1.71591	-0.19343	0.881656	0.780783	0.079789	-0.18585
TMCO4	430170	NM_181719.3	-2.14659	-0.68771	-1.18694	-0.21251	0.345222	0.994501	-1.40584	0.48193	-2.98208	-1.52603	1.563259	-0.09185	-1.0924	0.191784	-0.31051	0.48551	-1.11264	0.71952	-0.38809	0.674899	-1.27766	-0.1578	-0.71706	0.203555	-0.92078	-0.86775	0.491473	0.504516	1.30254	-1.54094	0.110796	0.171458	0.137203	0.801279	0.470207	-1.09853	0.834848	1.169741	0.356219	-1.18769	2.311704	-0.98397	0.910488	-0.71651	0.608398	0.038976	-0.23301
PDSS1	430192	NM_014317.3	0.937522	-1.63584	1.592316	0.890194	2.751293	-0.40262	0.450242	0.528003	0.06079	-0.03864	-0.81079	-1.9476	1.043755	0.821098	0.951501	0.436763	0.084656	0.382456	0.069891	0.466276	0.481252	1.325721	-0.56457	0.64235	1.262302	-0.72734	0.223807	-0.87524	-0.9357	0.448098	-0.25509	-0.69177	-0.97101	-0.05813	-1.67157	0.042409	-0.60267	-0.33549	0.66954	0.686647	-1.10441	1.143614	-0.65994	-1.76869	-1.6966	0.79267	-0.92651
MRPL14	430196	NM_032111.2	-0.12371	-1.18531	0.123696	-0.36206	0.861815	-0.60876	-3.39843	-0.36776	0.903376	-0.82957	0.088648	2.016977	-0.05783	0.204414	-1.16596	-0.91367	0.509328	-0.53226	0.686031	0.365786	0.095477	-0.12609	0.202671	1.041425	0.522119	0.41078	1.11477	1.099287	0.590893	0.26388	0.535779	-0.23732	0.764065	-0.65536	0.310972	-0.18404	0.128673	-0.74693	0.930674	0.50511	0.872725	0.063965	-0.72366	-1.3132	0.309193	0.765948	0.363953
LY75	430215	NM_002349.1	-0.97166	-0.60963	0.848125	-0.07987	-0.15951	0.1727	0.213386	0.422001	1.080635	1.202013	-1.28423	-0.59709	-0.86564	-1.50688	-1.01248	-0.92686	-1.60729	-0.84457	-2.5105	-1.54046	0.705481	-1.8169	0.469248	-0.3708	-2.01738	1.043912	-1.23341	1.094482	-0.08519	-0.07422	1.417488	0.096895	1.088825	0.772681	-0.01223	1.297093	0.735759	-0.70204	0.468623	0.128639	-1.74418	0.739116	0.129764	1.136074	0.875689	1.260771	0.605428
CHD4	430224	NM_001273.2	0.216854	2.122624	0.065479	-0.53008	-1.30614	-0.60278	1.440632	0.905038	0.505512	-1.54836	0.939428	1.632286	-1.60475	-0.80487	-1.96678	-0.48021	0.468479	0.642436	0.047483	-0.43122	0.577043	0.482579	0.507923	0.078837	0.4348	1.474926	-0.26963	0.4696	0.516944	0.045337	0.517827	0.977403	-0.01242	1.709939	1.253676	-0.4467	-0.40381	1.583366	-0.2582	-0.89796	-0.38893	-1.72007	0.788856	0.104575	2.248526	0.557269	1.059204
NRBP1	430239	NM_013392.2	-0.12319	-0.75269	-1.48066	-0.54041	-0.89773	-0.27156	1.802079	-1.38271	-0.43886	-1.43769	2.859162	-0.97626	-1.69213	-0.56	-0.39546	0.68316	0.094395	-0.06209	-1.17276	-0.81162	0.407497	-0.15552	2.054343	-0.207	-1.96026	-0.68044	0.599589	1.073171	-0.30575	-0.46403	0.771724	0.76079	-0.61755	1.095793	0.509808	-0.98189	-1.06247	0.395281	0.093934	-0.45785	0.009709	0.404693	1.546284	1.40406	1.319111	-0.54097	2.023274
DGUOK	430242	NM_080918.1	-1.47684	-0.23699	-0.04189	-1.54685	0.38548	0.411084	-1.05664	1.285161	-1.4435	-1.48945	2.527929	0.248413	-0.09621	0.231393	0.523157	-0.38153	0.955852	1.09467	-0.78784	-0.31707	-0.82384	1.186922	0.719718	1.350286	-0.43621	0.701275	0.972648	0.946822	0.505631	-0.99789	0.339141	1.428217	-0.52111	-2.07828	1.209278	0.155209	-0.17098	-0.22242	0.063162	0.155223	1.013629	-0.09726	0.007192	0.277151	0.396524	-0.0197	1.055344
TAF7	430270	NM_005642.2	0.205416	0.254282	0.185855	1.108337	0.007622	0.224994	1.470708	0.767778	0.188181	1.179726	.	-1.56775	0.980973	0.91944	-0.08992	1.295658	-0.57715	-0.58356	-0.8819	0.514613	0.628465	0.829159	0.280517	-0.21835	0.34439	0.660113	-0.0097	-1.17709	-0.43852	-1.54614	-0.96529	1.07778	-0.69376	1.709815	-0.56854	-0.00386	1.58905	-0.4053	-0.62073	-0.4855	-1.21742	-0.45613	0.83808	0.268386	-0.63615	-1.15356	-1.23447
NPTN	430307	NM_012428.2	-0.99485	-0.96451	0.22683	1.017706	-1.61543	0.238489	1.579416	-0.35308	0.906373	1.998412	-0.3461	-2.86763	0.839752	0.195207	-0.01577	1.362515	-0.71192	-1.70286	-1.16454	-0.05907	0.089474	-0.03108	-0.25681	-0.30616	0.076016	-0.50578	-0.37728	-0.257	-0.29797	0.767295	0.176857	0.53981	0.100105	1.664403	-1.79095	0.403997	-0.86226	0.286088	-0.24132	0.425633	-1.90492	0.5793	0.220897	-0.39508	0.98626	-0.96786	-0.90048
C6ORF66	430309	NM_014165.1	-0.37199	-0.51383	0.956119	-0.14729	-0.78854	-1.56777	-0.78592	0.353247	-1.42808	0.308653	1.453337	-0.45882	-0.88465	1.640125	-1.04985	0.683898	0.004624	1.010519	0.195841	-0.06213	-0.30339	2.50519	-0.52755	1.47884	-0.45785	-0.39158	-0.86059	1.436682	-0.13763	-0.82997	0.509797	0.404736	-1.87133	-0.18188	-0.50405	-0.37416	0.648596	1.204598	0.143635	0.934661	0.870975	-0.15282	0.409648	1.390961	-1.47043	-0.05731	-0.56332
NLRX1	430333	NM_170722.1	-0.80582	1.596356	0.166689	1.027136	-1.50585	0.47076	1.869226	-0.15914	-0.07674	-0.46744	0.63215	-0.05388	0.015057	-1.20285	2.344809	-0.1713	-0.27577	-0.47683	-1.76863	-0.09641	-0.42681	0.337254	2.578145	1.337599	-1.09596	0.554666	0.301193	-0.64027	0.776072	0.683276	-0.37246	1.432279	0.172121	-1.46639	0.00686	-0.24605	-0.30858	-0.62021	-0.95106	0.252685	-0.38628	-0.01872	1.453712	-0.25954	0.939299	-0.61505	1.538859
OR2W3	430356	NM_001001957.2	-1.12937	0.56568	-0.12888	-0.89572	-0.23416	0.233563	2.636807	-0.0344	1.934372	-1.59702	0.993941	-0.38963	-1.35609	1.255505	0.395091	0.172305	-0.24647	-1.0839	1.062718	0.214325	-0.80525	1.343619	0.623684	-0.19234	-0.71236	-0.10953	0.293312	0.623467	1.809176	0.459223	-0.80091	1.257906	0.176863	-1.30946	0.569587	1.009755	-0.30683	1.239154	-0.37196	0.485705	0.474059	1.461461	1.649412	-0.62684	-1.43477	0.126907	-0.64835
ZNF211	430368	NM_006385.2	0.974054	0.015067	-2.02546	0.274069	1.286808	-1.8586	-1.22947	-0.41837	0.122679	0.595144	-0.92447	-0.6979	0.047577	0.553963	-0.29311	0.384721	0.134376	1.451869	0.039179	0.556102	-0.67588	1.429726	0.173416	0.412928	-0.1856	2.074157	0.941464	0.897351	-0.19249	-0.37183	0.858097	0.525206	1.231757	-2.16134	-0.34228	-0.76189	0.875531	-0.59775	-0.81783	-0.70356	-0.25067	-0.67672	0.340259	0.679593	-0.34408	1.126696	-0.17904
TEX264	430369	NM_015926.3	-1.11625	0.09142	-1.98545	-1.06294	-0.78402	-0.68005	-0.10711	0.699529	-1.60544	1.649963	0.629462	-1.23504	1.294314	0.958775	-0.30669	-0.3358	-0.40051	0.504648	-0.09169	0.577213	-0.11104	-0.61901	0.547211	-0.04159	-0.13782	-0.00843	1.81495	-0.12723	-1.11239	-0.42228	1.76385	-0.35145	0.51721	-0.16747	-0.02478	-0.74604	0.382627	-0.37208	0.232174	0.149656	1.858663	-0.64993	-0.65012	-0.78859	-0.82649	-0.16852	1.527434
SPG3A	430372	NM_015915.3	0.098681	1.065303	-2.03162	-0.33539	-1.03479	-0.72638	0.414246	1.156221	-1.6087	-1.24756	-1.27112	-0.06713	0.168377	0.578901	1.362349	1.293355	1.136799	0.153249	-0.63203	0.483868	0.428092	1.08117	-0.52122	-0.79252	2.401876	1.237099	0.533753	-0.72823	0.647652	-0.71065	-1.22643	-0.13925	1.094906	-0.89818	-0.59522	-0.78663	-1.99065	-0.07471	-0.03339	-0.78966	-0.55092	1.195766	-0.00946	-0.86441	0.586086	-0.40889	1.251302
ASMTL	430376	NM_004192.2	1.036341	0.393614	-0.29916	-0.90082	-0.05528	-0.61079	-1.0851	-0.93288	-1.5685	-2.00469	1.760767	0.306239	-0.63281	0.584374	-0.31326	-1.37707	-1.31925	0.284246	-1.55038	-1.75541	1.880069	0.342585	-0.60985	0.780981	1.002743	-0.34283	0.563846	-0.06727	0.557724	-0.71547	1.130231	0.005281	-1.03305	2.583983	0.528298	-1.26562	1.361175	0.038664	-1.02068	0.433646	0.668606	-0.47838	1.583174	0.586762	0.58239	1.280836	0.364933
FLJ21865	430390	NM_022759.1	0.089229	-0.12794	-0.29814	-0.46889	1.819528	-0.1871	-2.15309	0.388429	-0.54885	-1.24859	0.241239	1.367603	0.485922	1.086356	-0.58914	-1.35327	0.496792	1.213961	2.068267	1.268343	-0.02649	-0.04663	-1.01773	0.079745	0.670393	0.110119	0.385362	0.5662	1.061109	0.672465	-0.77671	-1.99064	-0.54869	0.186549	1.202252	0.05274	-0.70456	0.243327	0.033441	-0.15489	0.189734	-0.23859	0.773781	-0.55541	-0.03655	1.011225	-0.88485
LOC650020	430397	XM_939111.2	-1.91605	0.722806	0.127511	-1.19217	0.368683	1.497612	0.282631	2.56854	0.096732	1.846564	-1.57614	-0.40571	0.404606	1.37505	1.377835	-0.20566	0.164306	2.108993	0.22289	-0.3263	-0.75678	0.079784	-0.52273	-0.37575	-0.39438	-1.20759	0.997269	0.659431	-0.59345	-1.3316	0.877516	0.684863	-0.74744	-1.15955	1.640535	-0.0744	-1.64474	1.525044	1.195359	-0.89656	0.095967	-0.49123	0.052647	-0.16339	-0.86521	0.510928	-0.00024
GLT8D1	430400	NM_018446.2	-2.06529	0.187592	-0.06867	-1.44338	-1.55592	-1.38998	0.862482	-0.92901	-0.28138	0.302814	2.744237	0.543076	0.488447	1.271336	1.566191	-0.06203	1.36565	1.182202	-2.49783	-0.72312	0.450374	-0.83186	-1.15456	0.181523	-1.59557	0.047258	-1.02835	1.992171	0.115936	0.703572	0.029664	-0.42619	-0.11732	-1.29452	1.198173	2.037579	0.181226	-0.71568	-0.90963	0.711031	-0.60861	1.764332	-1.88317	-0.17953	-0.69802	-0.16007	0.345555
DPP3	430408	NM_005700.3	-2.7006	1.755614	0.318125	-0.54148	-0.23928	-0.60675	-0.76789	0.373668	-0.19075	-0.04687	-1.15682	-0.26912	1.052735	0.957935	0.555972	-0.63271	-0.65	0.817523	-2.19447	-0.51527	0.553202	0.781852	2.419322	0.504897	0.891747	-0.17515	-0.18763	-0.14578	0.061017	-1.21176	-0.17022	0.199987	-0.30161	-1.32396	1.171273	-0.21814	-0.74968	0.877943	-0.14035	-0.06117	0.7191	-0.4892	-0.48222	-0.94789	0.701946	0.836893	1.027904
TOR3A	430411	NM_022371.3	0.128046	-0.52158	1.85523	-0.61794	0.095427	1.174673	-0.49158	-0.39224	0.593577	-2.0774	-0.04503	0.249249	0.15365	2.484849	0.67499	0.303136	-0.08694	0.496672	0.830592	-0.06602	-3.37878	-0.7359	-0.5577	-0.52806	0.90829	-0.22551	-0.26758	0.862589	1.076366	-0.64165	0.705779	-2.05336	-0.30736	-0.46877	2.562952	-0.5868	2.090957	1.664407	0.924303	-0.30231	0.256814	-0.13298	-1.035	-0.07569	-1.21696	0.039481	0.09334
MIAT	430438	NR_003491.1	0.409011	-1.15729	-0.82552	-0.82847	1.538076	-1.31164	-1.16459	0.687055	0.553079	-0.53702	0.703559	1.434028	-1.56442	-1.61932	-0.27877	0.757008	0.590246	-0.14848	0.024383	-0.29708	-0.09783	-0.05164	0.528088	0.443905	0.449846	1.533989	0.366378	-1.32532	0.13535	-0.72768	0.895174	1.695847	0.676897	-0.60352	0.951998	-0.59294	-0.22518	1.115379	-0.4966	-1.24188	2.234592	0.553849	0.106759	-0.2884	-0.91602	0.024271	0.651148
HS.543865	430452	CK299152	-0.60298	1.011533	-0.2035	0.434448	0.477645	-0.80971	0.70404	0.040394	-3.29758	-1.87084	2.390381	-0.94554	-1.71938	0.470085	1.262011	0.26451	0.564717	0.536788	-1.80713	-1.39545	-0.88264	0.647633	1.246558	0.973208	0.070496	1.435392	0.900106	0.288208	0.57957	0.707981	0.691406	1.139875	-0.36687	-1.76887	0.288172	1.037151	0.001776	0.48364	0.728478	-0.09704	-0.21162	-0.43556	2.324601	-0.44844	1.49651	-0.76892	0.499775
G6PD	430465	NM_000402.3	-0.71722	1.116306	-0.96008	-0.08707	-0.58128	0.793648	0.889516	-0.64322	-0.28885	0.715809	1.746874	-0.4674	-1.18796	-0.56618	0.331512	1.078405	-0.08886	0.066128	0.858478	0.833777	1.161201	-1.21855	1.173244	-0.2412	-1.43263	-0.12302	-0.13512	0.383697	0.93934	0.316625	-0.67744	1.363147	-0.05871	1.825204	1.365617	0.12262	-1.23134	0.5355	-0.30397	-0.74981	0.365272	-0.2724	1.732003	0.284973	1.22395	-0.36511	1.40165
LOC647481	430477	XM_001128566.1	-1.48931	0.607927	2.056292	0.802531	-0.18078	-0.74138	3.122922	0.604689	-1.73393	-0.92921	0.568803	0.470049	1.027296	0.251877	0.685547	1.129191	1.180704	0.715487	-0.48512	-0.60907	-0.29666	1.130985	0.790212	-1.09477	0.889728	-0.13873	0.77585	0.267497	-0.78075	-1.43843	-1.23838	0.861204	-0.66151	0.72508	0.221282	-0.32303	-1.09917	-0.28657	-0.28224	0.677936	-0.41877	-0.66653	0.079118	-0.72839	0.489496	-0.60929	-0.18931
WBSCR18	430500	NM_032317.2	0.387723	0.09743	-0.73532	1.221335	0.697565	0.471926	-0.94093	0.561423	-0.19711	-0.69852	-1.79575	0.352245	-1.69554	0.087502	-0.33075	-0.95608	-0.11601	-0.20488	0.957363	1.030933	-0.10605	1.796678	-0.68846	-0.74173	0.771461	-1.35749	2.329728	-1.21807	-1.35048	-2.08285	0.078778	-0.32278	0.159171	0.53279	-0.50288	-1.30661	-0.32593	-0.66791	-0.69734	0.318947	0.286822	-0.6932	2.548606	-0.68436	-0.31425	0.231622	0.744661
FAM120A	430519	NM_014612.3	-0.35451	0.814686	-0.77681	0.845422	0.206694	-0.3287	-0.47063	1.73091	-0.36633	-0.59757	0.544073	0.28429	-0.18451	-0.33883	1.223494	0.544756	-0.29682	-0.8906	-2.00226	-1.10277	-0.83476	0.369142	1.215507	-0.08374	-0.97524	0.154476	-0.39803	0.251529	1.017713	-0.12851	0.367404	0.984359	-0.45643	-0.52247	-1.67876	0.570485	-0.84741	-0.02214	0.011061	-0.45016	-0.14288	0.030968	1.199495	0.038203	1.365701	0.192061	0.624219
ZNF57	430520	NM_173480.1	-0.4417	0.099269	0.61249	-0.26147	0.471154	0.81418	0.223215	-0.19309	-1.08546	1.574599	0.490669	0.073316	-0.49141	0.497978	0.325274	-1.1327	0.10945	-0.81685	0.024091	-1.30429	-0.5568	0.194653	-0.22711	0.01437	-0.79161	-0.19446	0.391938	-0.48341	-1.06008	-0.7211	-0.53136	1.015401	0.374604	0.366272	3.133776	-0.09966	-1.12532	-0.75282	0.201476	-0.34823	0.515939	0.006448	2.773125	1.479609	1.257178	-1.03315	0.88297
MED8	430523	NM_001001651.1	-0.00062	0.134407	3.268032	-0.74343	-0.29697	0.658273	1.143277	0.230705	-1.29413	-1.12035	-0.38996	0.471645	0.702136	1.183554	0.413857	1.206688	1.578559	0.123941	-1.23792	-0.10573	-2.28718	2.041467	2.826193	0.609911	0.251687	0.117406	0.809761	-1.45412	0.643088	-0.01559	-0.97941	-0.45379	-1.56139	-0.19359	1.466074	1.140293	-0.41968	0.851645	0.000842	-0.05667	-0.96328	0.336743	-0.28453	-0.74527	-0.6237	0.148105	0.785683
TMEM45B	430541	NM_138788.3	1.270747	1.011187	-0.25796	0.882159	-0.2045	-0.72339	0.872775	-1.74297	1.013202	-0.75324	-0.95831	-1.39738	0.467973	-0.84084	1.545019	0.442853	0.70454	-0.27675	-1.42263	-0.27549	-0.00838	-0.13405	1.751112	0.287818	0.087762	1.636875	1.23779	0.728996	1.521737	1.287803	-0.03536	0.943028	0.163304	0.34118	-0.59393	0.333041	-0.7773	0.112242	0.584038	-0.84413	0.080558	0.213637	1.417021	-0.90273	0.925939	-0.81345	1.101811
HIST1H2BG	430546	NM_003518.3	-0.85701	-0.23313	0.714995	-0.27718	-0.0708	-0.86737	-0.51511	0.902424	0.265412	0.042206	0.555547	-2.47692	-0.43772	-0.13905	0.092663	0.051391	0.515995	-0.42511	-0.06961	-0.33902	2.448268	2.050714	1.375393	-0.85408	-1.05394	2.511486	-0.14508	-0.27382	0.578584	0.349581	0.06274	0.417282	1.32727	-0.86296	-0.51564	-0.09326	-0.85278	-0.12631	-0.35381	-0.94978	-0.67597	0.186378	-0.23351	-0.93178	-0.15176	-0.26406	-0.8411
DDX50	430577	NM_024045.1	0.666069	-0.11628	-0.95795	-2.60571	-0.92943	0.007039	-1.85473	-0.06386	-0.27646	-0.67871	0.6217	0.831397	-1.21868	2.036732	0.584878	-1.3141	1.017843	1.506177	-0.81597	-0.47719	-2.22964	0.472857	0.727608	-1.08664	0.385998	-0.19045	0.695926	-0.04664	-0.84006	-1.14087	0.472557	-0.42812	-0.00028	0.089136	1.066237	0.60012	-0.1545	-0.60747	0.699817	-0.09302	2.844366	0.31395	-0.90377	0.367031	-0.05945	-0.75576	-0.39788
RPL31	430593	NM_000993.4	0.094094	1.209208	-0.49143	0.613142	-1.50408	-1.85672	-0.76161	0.247976	-1.03	-3.30233	1.991827	1.44384	-0.15162	0.687812	1.135201	0.269154	0.648079	-1.37888	0.093804	-0.23097	-0.25312	0.567882	0.197603	0.271597	-0.98028	-0.75151	-0.64034	-0.14092	0.179041	-1.43779	-1.16097	-0.53552	-1.02906	1.446088	0.026767	1.190638	0.349972	0.622693	0.539175	0.645072	1.288579	-0.33925	0.568331	0.958943	0.825341	-0.06315	-0.14165
TMEM137	430605	XR_017971.1	1.04817	-0.79643	-0.49615	-1.04127	0.016962	-0.36479	-1.50492	-0.64707	-1.1256	-1.6772	-0.70916	-0.7684	0.037071	-0.09005	-0.85972	-0.08184	0.490494	-0.54552	-0.47225	-0.91162	-0.04273	0.806739	-0.10967	0.511331	1.157427	-1.19696	-1.56202	-2.33076	-0.91406	-1.35703	0.398215	0.275874	-1.95166	0.478048	-0.86937	-0.83061	1.201535	0.204939	0.457734	-0.72374	1.311004	-0.46026	-0.64976	0.276301	1.499393	0.539719	0.476987
HSPA9	430630	NM_004134.4	-0.24069	-2.70091	0.147396	0.725296	0.90364	-0.44512	-0.87088	0.537054	0.782203	-1.22871	0.681069	-1.59976	-1.25823	-0.54648	-2.70476	-0.6035	0.66928	-0.6629	-0.52766	0.203974	-0.28609	-0.63522	0.271282	1.119767	1.493352	-0.30783	1.235551	-0.80202	-0.31362	-0.24332	0.140223	1.237301	0.752746	0.568016	1.577869	1.397659	0.650445	0.301785	0.076061	-0.05788	-0.0053	0.33706	0.107788	-0.13069	-1.38362	0.980217	0.628298
PCF11	430639	NM_015885.2	-0.41451	-1.30675	0.424904	1.291859	-1.99467	0.429112	0.469353	-0.06233	0.85759	1.592858	0.642815	0.283922	-0.71356	0.068148	-0.46949	0.634289	-2.06074	-0.68994	-0.25884	-0.41969	0.015914	-0.2753	-1.00367	-0.47927	0.228978	1.410876	-1.24975	-0.31008	-0.52275	0.567219	-0.66265	1.740385	0.420107	1.259988	0.312092	-0.64175	-0.13781	-0.11086	0.150325	0.27885	-0.5382	0.481468	0.208847	0.311995	0.680636	0.060274	-0.57991
CAPN7	430646	NM_014296.2	-0.12534	0.045236	-0.2117	0.464788	0.716688	-0.38207	0.347644	-0.43077	1.37286	1.437033	-0.23194	-1.15356	0.693979	0.089094	0.670065	0.220246	0.188098	-0.81371	-1.34134	0.571169	0.467093	-1.43799	1.235336	0.280683	-0.93719	-0.19879	-0.21392	-0.73541	1.578697	-0.03648	-0.14549	0.492471	-0.33095	0.563848	-0.84796	-1.1064	-0.5857	3.118418	-0.19652	0.060601	0.157965	-2.93111	0.929977	-0.07824	2.019949	-0.51257	-0.43616
SPTLC1	430669	NM_178324.1	0.093845	2.252144	-0.55282	0.395834	-0.27195	0.108921	0.060021	-0.03295	-0.45157	-1.00041	-0.38092	0.743507	-1.96423	-1.98205	-0.03319	-0.86197	-1.05092	-1.95581	-1.45292	-1.46366	-1.98	-0.26898	0.559546	0.031631	-0.34717	0.407681	-0.22701	-0.55406	0.966565	-0.54252	0.13879	1.271275	-0.11669	1.00652	0.713952	1.440122	-1.34159	1.218097	0.753487	1.236935	1.3312	0.870866	0.846607	1.395863	2.711872	0.045716	1.605086
TFAP2A	430670	NM_003220.2	-0.78734	1.577647	0.12429	0.601437	-0.05042	0.823378	-0.76131	0.730297	0.180606	0.518534	0.782252	1.010911	-0.98616	-1.87587	-0.18656	-0.65314	-1.07794	-2.00859	-1.66196	-0.68735	-0.67853	-0.8408	1.467919	-1.22829	0.441855	0.993888	-1.13824	-0.3647	1.268308	-0.00861	-0.79964	0.904375	-0.25117	0.711886	0.195511	2.038175	-1.09472	0.609021	1.330593	0.369857	1.841663	-0.4009	2.007643	1.611249	2.975308	0.150654	0.87573
HSPA8	430672	NM_153201.1	-0.14272	-1.12982	-0.01388	-0.13517	0.6285	-0.29855	-3.09603	1.187186	-0.09341	0.183335	2.189141	1.083422	-1.3492	0.15424	-1.25016	-0.72492	-0.23326	0.391309	-0.01127	0.087223	-1.80084	0.489314	-0.7847	0.107351	0.680134	0.133828	0.60066	-0.37424	0.103383	-0.32307	0.551414	1.123647	-0.15638	1.680126	1.564218	1.430354	0.174751	0.349588	0.612964	0.352186	1.111828	0.019284	-0.59034	0.904533	0.268928	1.144571	0.59914
FLJ30092	430673	XM_933560.1	-0.3046	0.127091	-0.03896	-0.1315	0.899297	0.880938	0.039585	0.286511	-1.17098	0.300938	-1.05086	1.13232	0.23162	-1.19977	0.269264	-0.17764	-0.6469	0.414282	0.49868	-0.29307	0.716141	-0.57831	-0.21309	0.683889	-0.37079	-0.16646	-0.66416	0.444589	0.009256	-0.39936	-1.39725	-0.44582	-0.4623	-0.43546	-0.59841	-0.36346	-2.06699	1.801503	0.478936	-0.41768	-0.5457	0.138353	-0.3776	-1.40284	0.913885	0.3668	1.161876
NLRP12	430682	NM_033297.1	-0.24368	0.823762	-0.93202	1.412489	0.195232	0.951964	-0.08203	0.222295	0.379069	-1.3826	0.5666	-0.49032	-0.74923	0.700082	3.375239	1.117407	-0.37501	-0.04735	-1.02415	-0.3007	-0.30349	-1.00627	1.391614	-0.77281	-1.38385	0.350509	-0.13112	0.366291	-0.56645	0.848872	0.888202	0.075247	-0.05173	-2.66461	-0.73851	-0.66567	-2.52045	-0.30228	-0.12911	-0.29006	-0.07672	-0.28671	0.400794	-0.08674	0.966187	-0.46639	0.130055
NDUFS2	430717	NM_004550.3	0.485011	-0.08088	0.932176	-0.53955	0.170431	0.615734	-0.36013	-0.4926	-1.24531	-0.46916	-0.58275	-1.09079	-0.3725	0.872477	-0.17601	-0.09688	1.573478	-0.4604	-0.63181	-0.57839	-1.22907	1.156916	3.019248	1.163569	1.287676	-0.6706	-0.04975	0.43218	0.814518	-0.39721	-0.35348	0.223692	0.762217	-0.03642	-0.29184	-0.30439	-0.38857	0.607695	-0.67473	-0.34514	-0.50652	2.710712	-0.07352	0.726548	0.022852	0.326624	-0.3782
WDR53	430731	NM_182627.1	0.002672	-1.61351	0.069034	0.672523	0.025908	0.15645	-0.55867	0.119516	0.238976	1.911728	-0.91882	-0.34773	2.886378	1.614811	-1.09141	1.592412	-0.47234	-0.12486	0.681043	0.559398	0.440491	0.85271	-1.21671	0.533972	0.230981	-0.34202	0.150528	1.235544	-0.58857	-0.47266	-0.28663	-0.83817	-0.61073	-0.68466	-1.74729	-0.02391	-0.1472	-0.70952	-0.48543	-0.24935	-1.31405	-0.62345	-1.14715	-1.91921	-1.74673	-0.26504	-1.28508
PECAM1	430747	NM_000442.3	-0.87053	0.927377	0.084156	0.106813	-0.69356	-0.32229	0.009492	-2.34608	-1.28385	0.998045	1.200875	-0.43877	0.394778	0.989928	0.7932	1.298414	-0.77194	0.110311	-0.74964	-1.05196	0.553193	0.973838	-0.06581	-0.6573	0.796223	0.559319	-0.21274	-0.24679	-0.21003	-0.7071	-0.7177	0.770388	-0.9383	0.705878	0.471215	-0.56043	0.210905	1.444619	0.122819	0.57251	-1.30935	-0.07169	0.417934	-0.29706	1.228327	-1.73466	-1.51348
CDK9	430767	NM_001261.2	-1.68872	-0.78448	-0.82246	-0.45948	-0.13807	0.504749	-0.42475	0.79855	-0.01658	-1.06673	0.839051	-0.93345	-1.07705	-0.42454	-1.10837	-0.45049	0.639191	-0.41349	-0.25502	0.708675	-1.34336	-0.7165	0.871914	1.68752	1.178092	0.764057	0.417599	0.226396	2.029521	-0.26327	0.930969	1.184741	1.443519	1.169125	1.956061	2.080364	0.012484	-0.41547	0.226855	-0.02542	1.789603	-0.83285	0.26588	-0.91627	0.281648	0.058095	1.323725
C18ORF21	450070	NM_031446.3	0.727577	-0.89547	-0.50332	0.557917	-0.14254	-0.12237	-1.39375	-1.67385	0.593462	0.748219	-1.6664	-1.14502	1.058653	0.834226	-0.04978	0.413869	-0.38145	-0.22632	2.006891	0.848978	0.862342	0.674685	0.568367	1.098802	-1.40434	-0.53391	-1.37868	-0.22295	-0.50344	-0.67072	1.148726	-0.2437	0.316014	0.245635	-2.31041	-1.04283	-0.19976	-0.85558	0.575526	0.38812	-0.39876	-1.38601	-1.26171	0.173965	-1.90059	0.244849	-0.26736
BAZ2B	450075	NM_013450.2	-0.07066	0.111464	0.204008	1.686812	0.01224	1.745293	1.063431	0.235433	0.722709	1.444824	-1.00275	-2.26494	0.644349	0.030009	1.944675	1.10625	-0.37045	-0.33938	-1.07887	0.614596	-0.02553	1.13674	1.361168	-0.28289	-0.57548	1.015611	-0.31859	0.154312	-0.22681	-0.46044	-0.15853	2.446314	-0.07022	0.097594	-1.87876	0.251389	-1.4153	0.190732	-1.16495	-0.61005	-1.28091	-0.96402	1.434691	-0.02241	0.738753	-0.94005	0.057515
WIPF2	450092	NM_133264.4	0.943806	0.080615	0.925066	0.126232	0.656446	-0.13264	2.079488	-0.87499	-2.12383	-1.05113	1.596494	-2.07544	-1.4596	0.395191	2.404438	-0.16037	0.999493	1.149548	-0.0199	0.023635	0.866434	0.372011	0.752788	1.048524	-1.6765	-0.78616	1.061396	0.459437	-0.09392	-1.66204	-0.37743	0.653137	-1.10505	-0.63691	0.406652	-0.67384	-0.64401	0.376623	0.466206	1.536626	-0.15362	0.448265	0.885848	-1.27658	0.871953	-0.13602	0.417275
AFTPH	450097	NM_017657.3	-0.32296	1.2102	-0.84471	-0.06632	-1.05258	-0.45546	-0.64871	-0.98453	-0.57576	-0.64458	0.299557	-0.35115	-0.57035	2.136565	1.069334	0.035082	-1.07879	-1.74427	-1.09394	-0.66213	-0.06969	-0.28332	-0.35268	-0.62598	0.622065	0.219429	0.556429	-1.30846	-1.6031	0.057205	-0.444	1.144424	-0.43271	0.511991	2.944005	-0.47745	0.873395	0.606813	-0.15998	-0.18045	0.426094	-0.45265	0.681677	0.762347	0.164341	0.843621	1.338883
FBXL5	450114	NM_012161.2	1.553806	0.842382	1.439191	-0.50576	-0.27968	0.28636	0.95543	0.061088	-0.24838	1.161005	-2.75377	-1.8223	1.038343	0.592462	2.190846	2.468233	1.038094	-0.86579	-0.90565	0.260072	-0.0434	0.574431	0.481947	-0.25862	-0.9009	-0.06363	0.811205	0.104623	-0.58963	-0.52586	-0.00474	0.19123	-0.20505	-0.90808	-3.04522	-1.05515	-0.07772	-1.26249	-1.58713	-0.20682	-1.91615	0.768571	-0.26942	-1.36073	0.385646	-0.01953	-0.27976
RBM12B	450132	NM_203390.2	-0.109	-1.39705	-2.39167	-0.85825	-1.14982	0.10177	-1.23657	-1.2027	1.243731	0.148252	-2.63769	-0.78844	1.653377	1.56031	-0.0338	-0.27663	0.864857	0.508138	0.061412	-0.41191	-1.20636	0.505773	0.649427	0.563376	-0.0889	0.263348	-0.54549	-0.33812	-0.59208	0.536962	-0.00544	0.846495	1.356373	-1.3745	-0.94058	-0.11495	-1.46792	-1.29736	-0.43595	-0.62297	-1.25605	-0.99445	-1.02635	0.151895	1.446921	-0.63385	0.865237
EIF1AD	450152	NM_032325.2	-0.19332	0.692061	-0.36209	-0.29604	-1.3129	-0.50009	0.545782	-0.19223	2.447184	0.806081	0.001692	-1.08846	-0.98257	-1.95959	0.054341	-1.21487	-1.17903	-1.07772	-2.54313	-1.10122	-1.58021	-1.65104	1.686323	0.35639	-0.61367	-0.67492	-0.0878	1.263405	1.262694	1.457646	0.364855	0.184003	0.116943	1.407662	-0.82999	1.391995	-0.98944	0.277747	0.173492	-0.38394	-0.9107	-0.82285	-0.35809	-0.01348	0.645411	0.388272	0.819531
FAHD1	450161	NM_031208.1	-1.6787	-0.81757	0.919449	-2.39438	-0.08604	0.801164	-0.26278	-0.86576	0.818568	-0.05943	0.449264	-0.26668	0.311365	0.686591	-0.42843	-1.53964	0.608986	-0.18116	0.047091	0.85535	0.974677	-0.30572	0.167549	0.229137	-0.60974	-1.48937	-0.49504	-0.08153	-0.45908	0.693131	1.718406	-0.71495	-1.30146	-2.15873	-2.02916	-0.12275	0.128384	-0.11657	0.896445	0.316749	0.048282	1.081159	0.393506	0.209114	-0.12367	0.220727	1.470389
RAB5C	450164	NM_201434.1	-0.76857	1.37761	-1.727	-0.62342	0.248069	0.246989	0.634952	-0.32806	-1.31842	0.750105	2.256906	-0.54145	-1.28781	0.414756	0.087727	-0.04428	-0.36402	-2.0429	0.004627	0.076161	0.441617	-0.46521	0.600634	0.763094	-0.8285	0.161752	0.782622	0.565663	-0.16156	-0.55684	0.295942	3.105044	0.862064	0.905477	1.052408	0.512395	-0.37063	0.946866	-0.20826	-0.52989	0.028678	-0.61157	1.458714	1.013133	1.246564	-0.23992	1.358148
[truncated: 14,107 more rows]
[truncated: 53 more columns]
