# Supplementary material for: Maternal Influences on the Transmission of Leukocyte Gene Expression Profiles in Population Samples from Brisbane, Australia
Source: PLoS One. 2010 Dec 31;5(12):e14479. doi: 10.1371/journal.pone.0014479 (PMC3013110; doi:10.1371/journal.pone.0014479)
Supplement: Table S3 — Normalized data for both experiments, as submitted to GEO. (9.14 MB ZIP) [file pone.0014479.s004.zip › Normalized data as submitted to GEO(ST3)-MN Study.txt]

TargetID	ProbeID	GSC_1	GSC_2	GSC_3	GSC_4	GSC_5	GSC_6	GSC_7	GSC_8	GSM_1	GSM_2	NMC_1	NMC_10	NMC_12	NMC_13	NMC_14	NMC_15	NMC_16	NMC_17	NMC_18	NMC_2	NMC_3	NMC_4	NMC_5	NMC_6	NMC_7	NMC_8	NMC_9	NMM_1	NMM_10	NMM_2	NMM_3	NMM_4	NMM_5	NMM_6	NMM_7	NMM_8	NMM_9	OBC_10	OBC_11	OBC_12	OBC_3	OBC_4	OBC_5	OBC_6	OBC_8	OBC_9	OBM_1	OBM_2
RERE	10008	-0.69727	-0.12911	-0.58692	-0.02267	-0.56695	-2.35506	-2.2227	-1.19635	0.123611	1.363279	-0.90921	-2.15345	-0.29748	0.055958	1.459762	-1.23592	0.454433	0.170072	0.07932	-0.36384	-1.61641	0.565725	0.023126	-0.34888	0.381394	1.263823	-0.24504	0.830136	0.966275	0.317249	1.86885	0.588381	-0.13841	0.73583	0.463038	-0.26415	0.222093	0.343764	-0.44049	-1.24886	-0.27928	-0.1231	-0.99307	-0.49952	1.497093	0.277862	-0.4224	0.712544
RNF165	10019	0.755583	-0.40965	-0.83132	1.730713	0.05651	2.458133	-0.39944	2.300562	-0.73323	0.086162	0.875949	-0.46237	1.211403	-1.37172	-1.18346	-0.69582	-0.29462	-0.75633	-0.04476	0.120871	2.086508	-0.24503	0.180557	0.825668	-0.80501	-0.63459	1.857257	-0.59493	-0.0608	0.387513	0.167597	0.543529	-0.61601	-0.00173	-0.95967	-0.4294	-0.75478	0.971907	-1.02272	1.855032	-0.40513	-0.62843	-0.84298	-0.83097	-0.48857	-1.41837	-0.88542	-0.2463
HS.565863	10020	0.43498	0.137371	0.192254	-0.4515	-0.41091	0.958153	1.879063	0.101843	1.575487	0.497846	2.41239	-1.87741	1.637287	-0.45742	-0.79837	-1.04591	0.812081	0.31561	-0.23417	-2.38196	0.345402	-0.1883	-0.93184	-1.33554	-0.7668	0.451098	0.215053	1.913452	-0.6197	1.412417	0.369906	-0.76741	-0.66189	-0.04952	-0.61708	-0.10219	-0.65636	0.000943	-0.43916	-0.57356	0.285774	0.49075	-1.17745	-0.34558	0.253264	0.608791	-0.17974	-1.01301
PHF7	10037	-0.14236	-0.74895	-2.11683	-0.65438	1.431358	0.057171	1.045702	1.270955	1.158782	-1.21286	1.7782	-2.17894	1.291694	0.486418	0.225216	-1.16917	0.917167	-0.75696	-0.41666	-1.95453	-0.66544	0.918873	0.977721	-0.23661	-0.17469	1.057859	0.551513	1.891611	-0.55254	-0.08292	0.015507	0.393647	-1.09676	0.222229	-1.5206	-0.27704	-0.85353	0.67015	-0.38458	0.954616	-0.23927	0.277564	-0.88826	-0.1489	-1.52253	0.832206	-0.22289	-0.9413
BCAP29	10044	1.499142	0.44609	-0.46866	-0.73286	-1.1963	0.412791	-1.83814	0.050248	1.029961	0.73456	1.085118	1.734511	0.766701	-0.10236	-0.77533	0.173209	-0.55748	-0.62869	-1.49997	-0.33469	-0.3109	-0.89052	-0.14702	-0.63043	-1.22087	-0.10572	-1.29552	1.869436	-0.14711	1.442002	-1.09999	0.180322	-1.71222	-0.74162	0.391234	0.089645	1.800018	0.108712	1.574733	1.150727	-0.91022	-0.25418	0.479597	1.515737	-0.93957	-0.48068	0.56776	0.662345
PAPD4	10050	0.296609	0.80781	-1.31827	-0.62245	0.301201	-0.10766	-0.6777	-1.41161	0.691052	1.614681	0.984777	0.463976	-0.40664	-0.34634	-0.11807	0.495116	0.741263	-0.76816	-0.80365	0.289236	-0.15108	0.006889	1.368221	0.312376	-1.30354	-0.55162	-1.45291	2.29524	-0.95754	0.501065	-2.01273	-0.01861	-1.29261	0.65523	-0.47064	1.621031	1.077258	-1.9692	1.376548	0.946756	-1.43397	0.165531	0.054691	0.678552	-1.08203	0.18114	0.485693	0.384708
SLC17A3	10066	0.350942	0.581712	-1.17006	-1.57256	1.841936	0.545487	1.399288	-0.46746	0.894614	0.165874	0.698447	-0.64226	-0.01082	0.914753	0.359526	-0.31808	0.106467	0.757598	-0.94599	-0.55092	0.961399	0.961273	1.981938	-1.04239	-2.76981	-0.02702	0.060792	1.690795	-0.05685	-1.4719	-0.98506	-0.22713	-0.76972	-0.02012	0.410576	-0.5394	-1.1748	0.388505	-1.01855	-0.44049	-0.40309	0.988483	0.268922	-1.81377	-0.90159	-0.85302	-0.35315	-0.05734
LIN52	10102	0.430668	1.426675	-1.34732	-1.0635	1.376019	0.57729	1.878048	0.517544	1.688771	0.50934	0.683466	0.752272	0.779584	0.37406	-0.18332	0.461781	0.023144	-0.53684	-0.58655	0.583063	0.772701	0.273163	0.643311	-0.44807	-1.37574	-0.99671	0.103437	0.058661	-1.07437	1.455535	-1.55483	-0.91876	-1.54954	0.120245	-1.04992	-0.4063	-1.12105	-0.96431	-0.33372	0.296961	-0.75631	1.30454	1.489222	-1.52697	-0.7049	-0.3842	-0.99263	-0.17158
FXN	10132	0.806035	0.538354	-1.44584	-2.0256	0.56713	0.160977	0.526862	-1.93412	2.249736	1.385959	-0.22478	-1.11703	-0.20601	0.923305	-1.1306	-0.46766	0.298438	-0.89008	-0.75855	-0.08205	-0.90201	0.209052	0.741475	-0.15016	-0.75765	0.335489	-0.84439	2.313916	0.194738	0.64797	-0.32469	-0.36227	-0.16672	1.322143	-0.55493	0.219052	0.621935	-0.39703	-0.2109	-0.19833	-1.61847	0.50704	-2.2398	0.227802	-0.6561	0.951467	0.013376	0.449998
SLC9A1	10133	0.743564	0.193689	-1.74094	-1.74314	0.926778	0.767421	1.163865	-1.8782	0.837527	1.714261	-0.04253	-1.24426	0.505227	1.086349	0.371609	-0.85178	0.874547	-0.68878	-1.05778	-0.36304	-1.53692	0.072653	1.071037	-0.88525	-0.7177	-0.26826	-0.31017	1.777006	0.327984	0.969098	-0.12091	0.063814	-0.82021	1.237247	-0.41229	-0.29075	-0.46285	-0.48187	0.055328	-0.36897	0.408843	0.297469	-1.91033	-0.31434	-1.72638	0.855708	-0.81804	0.892566
PML	10136	-0.46864	-0.88555	-0.99948	-0.87555	-0.62678	-1.59277	-0.36289	0.354667	0.267768	0.51528	-0.49436	-1.40695	-0.09936	-0.08518	1.337944	-0.61846	-0.57344	-0.74341	-0.52839	0.319216	-0.61887	-0.41986	-0.44792	0.254032	-0.66633	0.007536	0.175814	-0.27403	0.22619	0.635928	2.66484	0.496666	-1.46096	0.238113	0.20163	0.668688	0.989802	0.767231	-0.64803	0.467199	0.122444	-1.75801	-0.56515	-0.68078	-1.69684	0.514839	0.950021	1.480964
CD164	10142	0.122398	-1.0668	-1.62291	-0.56961	0.707927	0.50514	-0.28597	-1.02111	1.918051	1.992709	2.220609	-0.6871	-0.45076	-0.26572	-0.91095	-1.23549	0.623919	-0.55249	-0.72003	0.490658	-0.12046	-0.93759	0.073232	0.408651	-0.92137	-0.58403	-0.92103	1.025384	-1.34051	0.703954	-2.19217	-1.51653	-0.24235	0.072144	0.947748	0.7328	0.188272	-0.32977	0.313345	-0.26576	-1.03323	0.190314	-0.54988	1.295893	0.528174	0.634543	1.216648	-1.17607
MOBKL2A	10161	-0.15231	0.464903	-1.81202	-1.75686	1.083186	-0.36759	0.625376	-1.85091	1.780999	1.32047	-0.68508	-1.38592	0.17771	0.994446	-1.31793	-0.56089	1.213231	-0.7137	-0.87299	0.055968	-0.13304	0.426799	1.521112	-0.58133	-1.10367	-0.18111	-0.87474	2.748185	-0.30058	1.219283	-0.15937	-0.06792	-0.39596	0.250064	-0.13138	-0.02619	0.089104	-0.1164	0.056949	-0.9344	-0.90075	0.651015	-1.33698	-0.25688	0.070847	0.464553	0.073618	0.456557
GNG5	10170	-0.77134	-0.11278	-0.70069	0.079895	-1.43312	0.16711	-1.89982	-0.98481	0.678503	0.228916	0.909269	-0.89039	-0.29282	-1.02352	-0.58127	0.596465	-0.91349	-0.69961	0.093706	-0.5789	-1.93138	-0.33327	-1.65591	-0.48942	0.420642	1.173796	-0.75398	0.414739	1.113541	0.309307	1.366997	1.890008	-0.15776	0.717926	1.443761	0.174959	1.079742	-0.68845	0.254288	-1.79989	-0.22603	-0.38658	1.137144	1.047993	0.441967	0.564483	0.207005	0.248008
TAF15	10176	0.780658	-0.20755	0.63742	-0.28477	1.519362	0.52334	1.516805	0.227522	-0.48806	0.237445	0.609679	-0.94744	-0.65049	0.85218	1.284808	-2.12642	-0.17524	0.865021	-0.37036	-0.12208	-2.73762	-0.872	1.985315	0.248181	0.687717	-0.60009	0.401844	0.464319	0.02727	-1.25803	-0.14996	-1.14501	-0.08367	-0.99621	-1.75537	-0.37157	-0.80263	0.961117	0.757522	1.024627	0.850275	0.82181	1.180661	-1.25867	-0.90299	0.360317	-0.24649	-0.41984
EXTL3	10184	-1.05963	-0.17736	0.413502	0.227167	0.015544	-0.28554	-1.24236	-0.15626	0.405822	0.304782	-0.52805	-2.32864	-1.07853	0.110448	1.269631	-1.63615	-0.10693	-0.19032	0.277651	-0.27168	-0.20421	0.170414	0.274034	-0.93395	0.131261	-0.17821	0.389762	0.881721	1.390245	-0.65747	2.050381	1.524327	0.688472	1.087325	0.920412	-0.08945	-0.08995	0.475357	-1.65869	-1.01879	0.094981	-0.5991	-0.28663	-1.52551	1.730741	-1.048	-0.98862	0.48337
CNPY3	10187	-0.93371	0.048914	1.124817	0.833039	0.425545	-0.30813	-2.14386	-0.99367	0.427631	0.237326	-0.87066	-1.84448	-0.66144	0.494834	-0.11629	-0.1581	-0.19733	-0.22101	0.034599	-1.17769	-2.85834	-0.87409	0.330166	-0.24369	1.006753	1.60442	0.514887	0.935971	1.190471	-0.51875	1.565993	1.557006	-0.22961	1.374577	1.091495	0.211412	-0.18651	-1.20512	0.033944	-1.44332	0.198641	-0.81711	0.870445	0.185268	1.109841	-0.67448	-1.09767	0.268975
C19ORF24	10189	-1.22925	-0.8411	1.427354	0.799532	0.050955	-0.7155	-1.13775	1.794511	-1.33319	-1.29298	-0.6835	-0.73073	0.218994	-0.20688	0.415749	-1.18765	-0.8209	0.447907	1.136368	-1.39575	-0.47226	0.026735	-0.6844	-0.24998	1.43304	0.689165	0.866256	-0.49887	1.575282	-0.73003	1.437848	0.720818	0.576462	-0.18931	0.957034	-1.08841	-1.0879	2.264683	-0.59409	-0.74642	0.754469	-0.10264	1.037505	-0.58715	1.59316	-0.0422	-1.26137	0.093834
C21ORF33	10196	-0.48074	0.78923	2.583044	1.355822	1.28331	1.361239	0.388809	0.828831	-0.21939	-1.02508	-0.42118	0.113386	0.368007	0.166048	-0.50495	0.84174	-0.93027	0.256245	0.383068	-0.42343	-0.7695	0.309268	0.600896	0.981816	0.939436	-0.79109	1.5376	-0.01562	1.106475	0.073154	1.003259	0.783408	1.296437	0.715681	-0.39742	-0.87464	-1.14594	-0.38839	0.187819	-0.14797	1.095941	-0.32859	-0.64797	-1.04711	0.159188	-1.22598	-1.10628	-1.67837
URG4	10201	-0.45955	-0.25315	1.177176	0.793618	1.2568	0.472588	.	1.746669	-0.84889	-2.47699	0.947031	0.166513	0.137247	-0.22158	1.610861	-0.6064	0.075872	-0.16291	0.84273	0.395838	-1.20814	-0.64237	-0.02094	-0.0819	0.564422	0.357758	0.386453	-0.81276	0.406604	-0.02508	0.802062	-0.15321	1.6657	-1.45334	0.074944	-0.86871	-2.21631	0.899082	-0.45107	0.192661	1.214281	0.379997	-1.04663	-0.29434	0.800924	-0.27685	-1.14649	-0.28032
ANAPC11	10220	1.343512	-1.86547	-0.49373	-1.90982	0.625829	1.295882	0.167216	1.222895	0.635051	-0.39477	-0.21141	1.228734	1.409666	0.324665	-2.63958	1.59056	0.540033	-0.29074	0.034981	-0.25568	0.751672	-0.01136	-0.72372	0.150499	-0.51416	0.31777	1.183962	0.289819	-1.23191	-0.04502	0.835022	-1.27072	-0.05678	-0.70106	-1.91114	0.013889	-0.69354	0.730476	1.104093	1.33291	0.055763	0.232256	-0.37521	-0.991	0.087829	0.248849	0.043162	-0.46021
METRNL	10224	-1.22107	-0.64575	0.844856	0.90456	-0.51179	-0.7131	-1.67523	-0.75047	-0.39681	-0.33297	-1.06559	-1.69588	-0.97307	-0.10506	0.506453	-0.72998	-1.10898	0.284347	0.183895	-0.33158	0.141717	0.353997	-0.32369	-0.18365	1.010695	0.44151	0.942175	0.672614	1.382562	-0.81124	2.102042	1.750058	0.890776	1.358523	1.910738	-0.22595	-0.74221	0.821849	-0.41296	-0.9441	0.281618	-1.10149	-0.04576	-0.70576	2.62929	-0.81952	-0.75648	0.112702
ARHGAP24	10239	0.2907	2.112699	-1.48596	0.337649	-0.13954	-1.09173	-0.81009	-1.3453	-0.13801	0.460435	0.192066	1.078243	0.039816	1.241355	0.327217	-0.00025	0.986148	0.450887	-0.03809	-0.24791	-1.06766	0.581029	-0.32411	-0.30683	-0.27806	0.553258	-1.1337	3.20184	0.003811	-0.35459	-1.40457	-0.31562	-0.7898	0.434358	-0.59984	0.028461	-0.76274	-0.83718	1.266159	-0.22585	-1.136	0.046626	0.431775	1.836827	0.150551	0.704898	-0.94482	-0.29725
P2RX1	10240	0.449454	0.278778	0.772431	-0.02783	-1.5589	-0.08841	-0.60693	-1.64788	1.095837	-0.97887	-1.24267	-0.4616	0.013668	-1.37362	2.296033	-0.06977	-0.43076	0.296531	-0.19413	-0.99786	-1.67804	-0.23646	-1.38601	-0.09425	0.561983	2.146952	0.436057	-0.23474	1.309236	-0.02623	-1.02617	0.669453	-0.02949	0.665573	0.774333	-1.26082	-0.66873	1.283084	0.485791	-1.9217	0.31566	-1.14312	-0.14766	0.73019	-0.31668	1.577965	-0.7594	0.481341
PPIL5	10253	1.014874	-1.41287	0.383121	0.199259	-0.0173	-0.76057	-1.16427	2.538641	-0.78492	-1.50046	1.691721	1.46651	0.512736	0.051607	-0.38021	1.54386	0.899345	0.471392	-0.06534	-0.25122	0.610179	-1.14004	1.035597	1.01243	0.372477	0.381066	0.524546	-1.53353	-0.42701	-0.69329	-1.64605	-1.59555	-0.04539	-1.01124	-0.93947	0.184696	-0.27679	0.295312	1.278707	1.159084	0.135476	-0.49526	0.402249	0.465448	-0.18189	0.167554	0.974968	-1.61959
ATP1B2	10255	0.253177	-1.39799	0.501564	-0.2082	1.985276	0.097666	1.263512	.	-0.40543	-0.1705	2.715436	-0.05612	-0.07845	-0.23868	0.640457	-0.85499	-0.06013	0.467311	1.069294	-0.25455	1.024921	-1.06767	-0.09092	0.044497	0.222352	0.175902	2.627563	-0.07353	0.074288	-1.15759	-1.2742	-1.32493	-1.12219	-0.87796	-1.37238	-1.01654	-1.08354	0.95905	0.503865	0.033743	1.23967	0.866891	0.450135	-1.27416	0.677095	-0.68978	-0.85151	-1.30511
UBLCP1	10278	0.169458	-0.36355	-1.20019	-0.58929	-0.61254	0.869232	0.021999	-2.03575	0.879302	1.710929	1.597364	0.467971	-0.6602	0.888879	-1.86519	0.371381	1.552834	0.252335	-0.23748	0.31878	0.249005	0.149768	-0.14703	-0.28844	-0.35649	0.024063	-1.18227	0.792925	-1.09929	-0.13127	-1.57054	-0.67255	0.15613	-0.54665	-0.95767	1.567584	0.455048	-0.769	0.314713	-0.07221	-0.82719	0.178654	-0.30457	1.067915	-2.39654	1.424697	1.647024	-0.53969
ADAMTSL4	10286	-1.40495	-0.41056	-1.36821	-1.48874	-0.10659	1.16294	0.565347	-1.3051	-0.24095	-0.37047	-0.10955	-2.284	-0.44891	0.685641	-0.37464	-1.18612	2.521271	0.595648	-1.20159	0.052369	-0.53446	-0.57788	0.036786	-0.13005	0.354577	-0.21603	0.07625	0.508659	0.864107	0.887352	2.00184	-0.53457	1.13384	-0.79112	1.495914	-0.05555	1.179517	0.434238	-0.06013	-2.16581	0.662589	-0.95117	-0.67013	-0.13609	-0.94541	-0.27045	0.618345	0.694831
PRR16	10324	0.492386	-0.57041	0.903032	-0.43939	-1.09731	0.101803	0.583178	-1.21945	1.794631	0.132647	0.340838	-0.82102	1.106218	0.961353	0.361646	-1.04155	1.905458	-0.31217	0.194598	-0.14595	-0.79262	1.372822	0.550287	-0.60777	0.230977	0.186034	-0.20179	2.52818	-1.51382	-0.77118	0.211258	-1.25931	-0.44183	-0.31699	-1.02684	-1.10034	-0.81916	2.124328	-0.06027	0.741263	-0.48271	1.693111	-0.16638	-0.73251	1.614938	-0.79859	0.051815	-0.66037
HIPK2	10332	1.01753	1.417273	-0.90766	0.666664	0.952529	0.238781	-0.9712	0.461618	0.748337	1.414863	-1.58457	-0.44228	0.124741	-0.6249	-0.60129	-0.24749	-1.85257	-0.6976	-0.17504	0.240762	0.987442	0.357892	0.15703	-0.16031	-0.97622	-0.222	1.491551	0.763806	-0.15909	0.654163	0.729675	2.370597	-2.83266	-0.53232	0.729268	-0.94709	0.072384	1.316431	-1.26087	-0.62708	0.159706	-0.63279	-0.22828	-0.56282	-1.15487	0.565605	-1.38711	-0.01381
LOC731682	10333	-0.85341	0.062121	1.121699	0.628288	-0.85173	0.620385	-0.80902	-0.95976	1.324349	1.308774	-0.42366	-1.47766	0.60666	-0.08049	-0.16718	-0.65459	-0.4128	0.903292	-0.88599	-1.29787	-0.86825	-0.703	1.043319	-1.39039	-1.0133	-1.07009	0.75236	1.30973	-0.06451	0.989702	1.408329	1.212344	-1.18187	-0.59477	-1.06398	-0.36394	1.222469	-0.63042	0.797247	1.018013	-0.80667	0.710977	-0.99414	1.71914	-0.56987	-0.68287	1.636214	-0.81632
SHMT2	10341	0.062171	-0.63808	2.167184	-0.30272	0.718076	0.37384	0.970339	1.470082	-0.82751	-2.26105	-0.21758	0.361604	0.566534	0.918753	-0.00538	0.013856	0.633573	1.372598	0.45192	0.286466	-0.26896	0.521056	0.982804	0.351263	0.877093	0.031321	0.348831	-1.69502	-1.09974	-0.82121	-0.40332	-1.16447	0.038949	-0.40484	-0.82108	-1.38348	-1.2778	1.965664	0.007184	0.950359	1.193818	0.291523	1.451483	-0.7725	0.2564	0.187842	-0.3038	-0.89171
MRPS5	10343	-0.1668	-0.86847	0.964153	-0.62408	0.606998	1.101648	0.477602	0.528174	-0.83742	-1.48791	-0.07812	0.925671	0.149399	0.488214	0.657711	0.577286	0.141244	0.885768	0.399844	0.687109	0.686753	0.194893	-0.03653	0.893435	0.169784	0.514194	1.862895	-0.86415	-0.66166	-1.05906	-0.53236	-0.97004	0.52429	-1.94713	-0.50794	-1.67419	-1.5247	0.708525	0.286539	0.5445	1.146926	-0.03885	1.128467	-0.09954	1.543434	0.799178	-0.47291	-1.6014
SNORD36C	10356	-0.85707	-0.19655	-1.18231	-0.29	0.895456	0.636826	0.437325	-1.13643	1.048159	0.784119	0.838555	-0.13525	0.132959	0.577938	-1.14121	-0.72548	2.85054	-1.66449	-0.51494	0.319974	0.254071	-0.01484	0.595696	0.536564	-1.26774	-0.88769	-0.78651	0.611025	-0.89685	0.594847	-0.92851	-0.97529	2.010012	-0.86654	-0.07641	-0.26325	1.165653	-1.26741	0.731474	-0.01949	-1.03427	-0.69749	-0.7939	0.621346	-1.32143	-0.04137	2.460969	0.115409
SPN	10358	2.164453	-0.47568	0.100259	-0.63343	0.365208	0.182943	0.752205	0.632941	1.304511	-0.17471	0.673962	0.416712	2.01037	-0.02894	0.251412	-0.06141	-0.3322	-0.52049	-1.44828	-0.19138	0.032209	-1.09973	0.737957	-0.37031	0.052221	-0.0449	0.703024	-2.21266	-0.21272	-0.41519	0.099271	-0.55462	-1.46034	-0.70366	-0.86469	-0.84886	0.119098	1.950614	0.726621	0.927716	0.863109	-1.23115	-1.45864	0.704587	-2.42275	-0.18468	-0.56064	-0.0754
TBC1D22A	10369	0.65069	1.973787	0.314448	1.368447	0.594704	0.026159	-0.97464	-0.03106	-1.2015	-0.69398	0.185757	-2.27633	1.695099	-0.15405	-0.28044	-1.67536	-0.31363	-0.13816	1.598846	-0.54703	-1.2702	-0.70015	-0.45107	0.01227	0.352049	1.190535	0.854026	-0.86519	1.370434	-0.35724	1.088805	0.279838	2.224284	-0.29676	1.359631	-0.92516	-0.59275	-0.01327	-1.01584	-0.88345	-0.07309	-0.8362	1.774572	-0.73262	0.413383	0.090777	-1.21104	-0.71585
LOC440737	10370	0.363689	-0.40412	-0.08566	-0.88194	2.035074	0.360338	2.343415	0.394345	0.095057	-0.27311	0.800254	-0.65479	0.461488	0.583217	-0.52043	-0.21584	1.685701	-0.32218	0.346357	-0.3298	0.11744	0.395116	2.714647	-0.55033	-0.19945	0.146781	0.54038	-2.08958	-1.79116	0.130833	-0.53873	-0.56556	-0.80173	-0.34542	-1.46744	-1.43657	-0.61676	-0.24235	-0.51811	0.255693	0.669757	1.371689	1.440687	-0.85866	0.56942	0.461236	0.614632	-1.57553
ST6GALNAC4	10379	0.271099	-0.33108	1.048176	0.284365	0.157211	0.065677	2.348179	2.24399	-1.35227	-0.89188	2.356615	0.464437	0.548299	-0.18567	2.133573	-0.60152	0.532681	0.377381	0.761305	-0.67815	0.838488	0.861095	-0.92027	-0.27622	-0.56319	-0.17179	1.188254	-0.78574	-0.73285	-1.03808	-0.70772	-1.12464	-0.59431	-0.45306	-0.71915	-1.19632	-1.11661	1.242943	-1.16776	0.574961	0.646385	0.887083	0.864508	-1.00154	0.418113	-0.76017	-0.38619	-1.03714
TM2D1	10386	-0.34403	-0.2713	-1.65338	-1.19912	-0.58057	-0.36128	0.628328	-1.60645	0.824155	2.039042	1.175346	0.909619	-0.02977	-0.49336	0.92805	0.751787	1.3881	0.33553	-0.9597	0.278068	1.642469	-0.529	0.420741	0.252658	-1.01941	-0.60677	-1.34774	0.882295	-1.19445	0.684506	-0.92153	-1.9982	-0.29256	0.338349	-1.11351	1.227324	-0.04489	-1.02269	1.338432	0.647422	-1.05205	-0.44541	-0.49493	1.163644	-1.40002	1.523404	1.737708	-0.35082
PTTG1	10414	2.158577	-0.52216	-0.54655	0.042806	0.483595	0.326774	1.287133	2.350137	-0.94777	-0.65878	2.054819	1.229727	1.476207	0.052882	-0.61433	0.957154	-0.26361	-0.77242	0.630689	-0.33909	1.463836	-0.0344	-0.56829	0.232046	-0.75252	0.778746	0.868078	-1.0642	-1.07519	-0.22621	-1.46014	-1.4544	-1.00775	-0.8613	-1.25725	-0.89177	-0.66365	-0.0508	0.326456	1.395345	0.607565	0.632026	0.168646	0.128264	0.456296	-0.3864	-0.3137	-0.91909
LYRM5	10435	0.462397	0.957812	-0.73731	-0.35596	0.116101	0.139234	-1.04743	-1.60095	0.333292	-0.05651	0.564549	0.892567	-0.21568	-0.09392	-1.30796	0.461257	0.686078	0.567965	1.242386	-0.43532	-0.96211	0.105575	-0.84121	0.186496	0.714307	-0.60071	-1.82846	-0.02526	-0.90755	0.91961	-1.09878	0.127635	0.518289	0.200571	0.42242	2.564099	1.178129	-1.12843	1.301676	-0.03298	-0.20867	0.38326	0.191089	0.524031	-2.36181	0.872623	0.604765	0.457778
MARS2	10440	1.627146	-0.43107	1.43318	-1.64436	0.58463	-0.82979	0.134121	1.411025	0.27756	-0.50158	.	-0.62376	1.197355	-0.6699	0.012567	0.243542	0.822212	-1.80185	0.121301	2.248089	0.774533	-0.55968	0.549043	1.102558	-0.7276	-1.54329	0.523439	-0.19462	-0.20957	-0.31456	-1.17264	-0.00571	-1.2973	-0.34324	-1.46039	0.477601	1.057868	-2.61304	-1.12683	1.634911	0.356608	0.20739	0.939265	0.199177	0.432212	0.762251	-0.22665	0.821797
SMG7	10458	0.527443	0.394165	-0.14478	-1.53325	0.521766	0.12367	0.897624	-0.46819	1.482315	1.044985	1.307941	0.495477	-0.01756	-0.8483	-1.58905	0.188045	-0.34078	-0.10166	0.107232	-0.10631	-0.05851	0.997227	0.639316	-1.24959	-0.1231	0.459713	-0.24005	1.271431	-0.52509	-1.9261	0.45971	-0.2821	-0.64153	-0.09122	-0.71539	0.941984	0.833716	-2.0101	-0.90068	-0.55167	0.114012	-0.42978	0.459189	-0.04277	1.584533	0.940205	-0.92493	-1.78248
PDIA6	10463	0.805491	0.587297	0.933976	-0.29677	-0.41656	1.012316	0.517859	0.448167	-1.43344	-0.30438	-0.97561	-0.64418	1.986618	0.348519	-1.70034	1.26959	-0.85395	-0.88863	-1.43459	-0.07418	-0.22677	-0.26705	0.797121	1.005185	-0.58565	0.926974	1.328728	2.431112	0.52103	0.875853	0.691416	-0.01611	0.172039	-1.3496	0.215982	-0.76858	-1.0292	-1.53816	1.078665	1.296597	0.247593	-0.39644	-1.04267	-0.10888	1.497972	-0.30311	-1.65238	-0.91576
GTF2IP1	10470	0.351747	1.724645	-1.02584	-0.57038	0.370431	0.964451	0.779639	-0.70441	1.446784	1.741434	1.167779	-0.34399	0.429507	0.277073	-1.92839	0.351562	1.315412	-1.78218	-0.50808	0.04571	-0.46951	-1.6999	0.351554	-1.15117	0.097896	-0.79171	-0.77758	2.004487	-1.53492	0.552934	-0.78311	-0.50971	0.456107	1.16869	0.140408	0.306734	0.936466	-0.04342	-0.40533	0.766943	-1.51073	0.041706	0.314142	0.083077	-1.26247	-0.28952	0.076873	0.216984
NFATC3	10474	0.305758	0.015805	0.505025	0.888541	0.64519	-0.17725	1.244632	1.626501	-2.09422	-0.95692	-0.09949	-0.99642	-0.22564	-0.30221	0.391383	-0.12855	-0.48616	0.362752	-0.34514	-0.29722	1.584877	0.874417	-0.68817	-0.00654	0.076782	0.627322	1.255871	-0.4082	0.673939	-0.57916	0.158404	-0.00496	0.891169	0.709607	0.522055	-1.76322	-0.99398	1.396015	-0.59974	-0.27284	0.992077	-1.25869	0.540329	-0.74493	0.741862	-0.41064	-2.21919	-1.69899
SLC25A25	10487	0.163216	0.496337	-0.37714	0.435555	0.934532	1.470703	0.886161	2.408424	2.562564	0.518267	0.333904	-0.30947	0.775999	0.08073	-1.04782	-0.91921	-0.81168	-0.58616	-0.462	-0.34904	1.60676	-0.82571	1.251962	-0.204	0.553267	-1.99226	0.964813	-0.93542	-0.32176	1.700107	-0.05343	0.776454	-0.62658	-0.3744	-0.38433	0.633734	-0.39777	0.174115	-1.65859	-0.58606	0.415194	0.208121	-0.50481	-1.73696	-0.99398	-1.53951	0.029718	0.766746
FGFBP2	10504	1.274055	-0.04397	-0.71535	1.048337	0.979878	1.176482	-0.84918	2.025121	-0.80329	1.373636	1.12238	-0.93223	0.193706	-1.06551	-1.67348	-0.42894	-0.82126	-0.73908	-0.19128	-0.48105	1.301486	0.043511	0.462188	0.597313	-1.60766	-0.44266	0.786105	-1.30899	-0.00047	-0.15044	0.808976	1.275147	0.337744	-0.28187	-0.18898	-0.46733	1.696593	-0.85107	-1.22476	1.06811	-1.1134	-1.09031	-0.28601	-0.89026	0.837557	-1.31649	0.694417	1.050051
RPS24	10546	0.844183	-0.35472	-0.50312	0.41258	0.570086	0.906299	-0.19652	2.402488	-1.01426	-0.63992	1.254446	2.231545	0.170396	0.327313	-0.90214	1.551257	-0.64722	-0.18908	1.290651	0.492236	-0.23439	0.418021	0.011018	0.494733	0.58871	0.642782	0.833502	-0.94251	-1.98127	-1.11473	-1.40145	-1.00633	-0.12432	-0.60267	-0.57922	-0.30017	-0.42898	-0.31028	0.392091	1.033567	1.497281	0.795746	0.447152	-0.25458	-0.0735	-0.80855	0.137327	-1.2191
C14ORF102	10551	-0.01269	-1.91626	-0.72912	-0.61018	0.113289	-0.90989	0.71257	0.337658	1.02233	0.522232	0.474173	-0.8073	0.690865	0.106788	2.671196	-0.64105	-0.02457	-0.47409	1.217188	-0.4214	-0.57161	-0.34998	0.654954	-1.3668	1.304422	0.57204	-0.27665	.	-1.18984	-1.8012	1.046805	0.388462	.	0.989892	0.422806	0.345379	-0.74747	0.772196	-0.96915	-2.11622	1.033949	-0.01238	0.35371	-0.04753	-2.73205	0.64046	0.735374	-0.20545
CASC2	10577	1.287448	-0.71741	-1.33943	-2.43699	0.539461	1.427078	2.573783	-2.17913	0.807752	0.376852	0.431758	-1.17204	0.67643	1.300263	-1.54331	-1.11033	-0.02566	-1.33601	-0.05273	-0.26744	-0.51848	-0.31519	2.214884	0.028174	-0.27013	0.20447	-0.40448	1.872956	-0.22858	0.31548	0.170403	-0.51739	-0.94181	0.564408	-0.39764	-0.70985	0.359955	-0.25711	0.559767	0.481972	-0.32086	1.133825	-0.29813	-0.61825	0.501695	0.892023	-0.32368	-0.34343
EFCAB4A	10592	0.269236	-0.01514	0.837937	0.724283	-1.32064	-1.3597	-0.80198	-1.05649	-0.92827	-1.25889	0.397466	0.428534	0.639858	-0.53466	0.306368	1.418594	-0.16501	0.17691	1.014603	-0.8821	-1.30093	-0.47798	-0.61486	-0.73142	1.152725	2.831938	1.713225	-0.36908	1.068171	-0.56139	1.078552	-0.26482	-0.79175	1.071783	1.174788	-0.85376	-1.59729	1.698349	0.404793	-1.31364	0.024343	-1.30981	0.398812	0.360964	1.599417	0.5155	-0.82049	-0.78452
PECI	10594	0.916946	-0.28162	0.009562	-0.63818	0.110301	0.397429	0.940517	-0.06189	1.154911	1.311965	0.944393	0.088437	0.118961	1.430208	-2.14363	0.008819	1.843856	-0.23858	-0.24235	0.461611	1.06228	-1.30501	0.890078	0.635423	-1.31102	-2.22027	-0.54417	-1.006	-1.48894	-0.07443	-0.45718	-1.13683	0.665501	-0.84225	-0.47461	0.347913	1.721225	-1.70911	0.376436	-0.22583	-0.31844	0.200028	-0.79081	0.340137	-1.05732	0.552973	2.146562	0.101226
BTBD3	10608	1.007671	2.109211	-0.28432	0.099112	0.607583	0.495235	0.302762	-0.77434	-0.44247	-0.07896	-0.02614	1.501213	0.643389	-0.30497	0.457809	0.844565	1.539657	-0.3974	-0.79748	0.739144	0.351455	0.508524	0.623448	0.828744	-0.70702	-0.07636	0.717745	1.066507	-1.36482	0.498347	-2.31108	-0.96487	-1.21619	-1.25936	-0.00657	-1.07581	-1.12424	-0.669	0.76354	1.558137	0.313459	0.622673	0.57433	-0.1253	0.303927	0.39716	-0.51676	-1.47437
RBM17	10612	0.119498	0.509511	0.081062	-0.18409	0.984005	-0.16378	1.558679	0.124479	-1.26912	-1.37311	0.078032	0.733925	1.434222	-0.15722	0.679347	0.165147	1.294777	-0.16726	0.091145	0.774853	0.428919	0.148781	-0.11106	0.399482	-0.01473	-0.43068	0.357289	-1.12154	-1.371	-0.17616	-1.47011	-1.37335	-0.53786	-0.45351	-1.28751	-0.14664	-0.67806	-1.89294	1.055968	2.372119	0.491504	0.074032	1.307381	0.32294	-0.38962	2.2076	-1.21564	-0.31576
TRSPAP1	10626	0.166503	1.251557	-0.50854	0.102175	0.754428	-1.40417	0.661866	-1.21989	-0.2145	-0.34625	0.812331	0.466659	-1.23091	0.681415	1.581366	0.227692	2.94916	-0.90636	0.172748	-1.74564	-1.08515	0.319957	-0.32023	-0.66022	0.244876	-0.17044	-0.89807	-0.2452	-0.90823	-0.04132	-0.6194	-1.38272	0.50958	-0.22723	0.494239	0.490346	0.397315	-0.61332	1.896208	0.7198	1.616005	-1.34664	-1.39974	-0.25368	-0.14753	0.447045	-1.18939	0.640045
IL21R	10630	0.337499	-0.94373	1.24717	0.681662	0.9091	0.538972	1.454804	1.803966	0.004686	-0.94173	-0.54317	0.469115	-1.10439	1.141867	0.174095	-1.47425	0.751317	1.714517	0.738965	-0.00958	0.625388	-0.65967	0.502756	0.351112	0.790371	-1.25091	1.158914	-1.42569	-1.39341	-0.36787	0.009298	-0.37012	0.63966	-0.79621	-1.50807	-1.51087	0.196613	2.439148	-1.45055	0.456112	0.373571	-0.56558	-0.62501	-0.87708	-1.16363	0.419447	-0.15501	-0.79283
SYNE2	10634	-0.76037	0.763387	-0.22729	-2.10494	1.453816	0.100853	-0.0139	-1.35578	1.182452	-0.7642	-0.08445	-2.31695	-0.10859	0.238837	1.350783	-0.41972	-0.4462	-1.04824	-0.15119	-0.85086	0.421137	0.350299	-0.40085	-1.56746	0.020523	0.750764	-1.31089	2.030202	1.639468	0.239207	1.27796	0.783881	1.235234	1.686004	0.82893	-0.36321	0.552744	0.000853	-0.8882	0.333062	0.344468	-0.63454	0.38483	0.385956	0.425459	-0.64131	-1.36201	0.82333
RASSF4	10639	-1.49223	-0.91474	0.120443	-0.3044	-0.54658	0.486468	0.581755	-2.55743	1.052731	-0.97279	-0.06573	-0.39501	-0.94484	2.348537	-0.06142	0.393034	-0.85007	-0.11053	-0.83196	0.865513	-0.13256	-0.19437	-1.64559	2.320646	1.403319	0.70703	0.953531	0.558575	0.42348	0.829185	0.664541	0.751679	-0.0804	-0.11169	0.915725	0.64006	0.142209	-0.20713	1.302169	-1.2773	-0.16327	0.076385	-1.39603	0.009559	-0.10763	-0.70409	-0.69604	-0.35495
PLXNB2	10673	-1.86205	-1.52065	1.691004	0.311085	0.152749	0.104622	-0.38992	-1.29196	0.513541	-0.95482	-0.52053	-1.60287	-1.3387	0.397313	1.874437	-0.93675	-0.28721	0.798222	0.448372	-0.35934	-0.10191	-0.65667	0.404156	0.276288	1.502576	0.248202	1.0099	-0.66383	0.533846	-0.09811	2.274085	0.901219	0.792838	-0.05085	1.410882	-0.37269	-0.30896	0.277701	-0.13378	-1.43725	0.5296	-0.56197	0.862067	-0.40216	1.530378	-0.6233	-0.51085	-0.63005
ANTXR2	10685	0.501167	0.24547	-1.66408	-1.38178	-0.01155	-1.16864	-1.53328	.	1.182605	2.27462	0.630825	-0.24716	0.163016	0.490752	-0.43418	0.183985	1.175792	-1.06549	-1.06385	0.239968	-1.02445	0.856949	1.045471	-0.82173	-0.99794	0.098129	-0.64585	1.298169	-0.49854	0.245956	-0.83195	-0.10562	-1.62871	-0.05487	-0.44525	0.687121	0.273395	-1.76092	1.233344	-1.49243	-0.29391	0.372811	-0.20112	0.633282	-0.0628	1.495926	0.474728	0.20048
GALK2	10692	0.094661	1.470041	-0.09373	-0.96459	0.73777	0.311399	1.883771	-1.65575	0.737266	1.373126	-0.46235	-0.66081	0.06773	1.438682	0.928267	-0.16328	0.228871	-1.88321	-0.98112	-0.46357	-0.83151	-1.42002	1.286033	-0.24124	-0.16579	0.154107	-0.72502	3.190559	0.668212	1.888057	-0.07541	0.250806	-0.75535	0.231496	-0.04084	-1.38146	-0.58701	-0.05608	-0.1052	-0.16647	0.144508	0.386995	0.40119	-0.94641	-0.10449	-0.92668	-0.76226	0.680322
C17ORF37	10717	0.631415	-1.58928	-0.74483	-0.52289	-0.16173	0.757497	-1.39154	0.544994	-0.52674	0.865122	0.215241	-0.17886	-1.10579	-0.77857	-0.8751	-0.47862	-1.11176	-0.59171	-0.36299	-0.20461	-1.27222	0.493367	-1.99411	1.170085	-0.50811	0.890825	1.052335	0.474974	1.298566	-0.39534	1.185804	-0.28949	0.478587	1.039188	1.854008	-1.4908	1.787675	1.488579	-0.36541	-0.60927	-0.89733	-0.07507	0.304029	0.160071	0.527201	0.157823	-0.42598	0.148616
TMEM59	10725	0.133471	0.284488	-1.51759	-0.78071	0.645151	-0.94895	0.133264	-1.64078	0.136999	1.699252	1.133545	-1.32278	0.367047	-0.53514	1.037147	-0.5725	0.998394	-0.6587	-0.45013	-0.54583	-0.73816	0.740722	1.324077	-1.26562	-0.6527	0.391935	-0.80231	3.236488	-0.46683	0.432757	-0.31573	-0.18262	-0.91175	-0.18242	0.306494	1.288251	0.156399	-1.3715	0.091597	0.186956	-0.8507	0.19253	-0.16523	-0.86593	-1.02247	1.033359	0.07549	-0.20021
VRK3	10731	-0.31785	-1.18264	-0.11007	0.56752	0.035965	0.929775	2.036037	0.309681	-1.24666	-0.91088	2.277042	-0.69775	0.316479	-0.14647	-0.12284	-0.27373	0.807074	0.333437	-0.59643	-1.70639	-0.36553	-0.37077	-0.84229	-2.11792	0.712192	1.402578	0.074494	-1.31853	1.0745	-0.27349	0.968222	-0.53051	1.893552	0.582562	0.014395	-0.60711	-1.36378	0.844983	-0.81608	-0.17076	-0.91795	0.12296	0.718666	-0.6209	0.67675	-0.6871	-0.8862	-1.16245
TXNDC11	10746	-0.50636	0.280429	0.761316	-0.91228	-1.30305	2.297622	1.009312	1.429324	-0.97543	-0.10016	-0.46603	-0.90935	-0.88124	0.554377	-0.3342	-1.72632	-1.72722	0.31849	0.956481	-0.56749	-0.19172	-0.26741	-0.95294	-0.48682	2.722009	0.231863	0.033541	-0.37306	0.088373	-0.68456	1.829216	0.543074	2.039253	-0.39762	0.591148	-0.3172	-0.60337	1.183334	-0.70051	-1.09726	0.917344	-0.73552	0.029138	-0.40261	0.629403	0.746704	-0.79531	-0.58359
DOCK2	10747	1.107754	0.115221	-1.29807	-1.5123	1.294064	-0.12415	1.455483	-1.31244	1.320692	0.862905	0.831755	-1.34127	-0.07474	0.370658	0.792332	-0.22875	1.563019	-0.93061	-0.93646	-0.23005	-0.93733	0.045043	2.898834	-0.46141	-1.11627	-0.04404	-0.88516	2.76229	-1.03209	0.797356	-0.62955	-0.20297	-1.11876	0.197691	-1.04582	-0.00142	-0.24337	-1.1972	0.536397	-0.00401	-0.39053	0.835657	-0.44689	-0.37334	-0.4304	1.176272	-0.42302	-0.50996
ARFIP1	10753	-0.9389	-0.17709	-0.2403	-1.1641	-0.75922	-0.15057	-1.42896	-2.29248	0.307013	1.347814	-0.28286	-1.0432	-0.57909	0.160489	-1.01618	-0.02461	-0.15023	0.221336	-0.29141	0.301396	-0.32257	0.700818	0.063355	-0.01869	-0.24679	-0.52045	-2.46859	1.018399	0.55722	0.653186	-0.60039	0.593366	0.435307	-1.09958	0.951191	2.142123	0.571622	-1.02438	0.862136	-0.45795	-1.05572	-0.18796	0.080892	0.058886	-0.34896	-0.0013	2.470915	0.775739
HS.549918	20008	-0.81286	0.91152	-1.09587	-0.14723	1.640481	-0.93412	-0.98754	-1.31765	0.124436	2.335975	0.334883	-0.64034	-0.89718	1.118552	-0.02265	0.729586	0.147254	-0.4598	0.273615	0.305669	-0.00846	1.649095	1.265719	0.453047	-1.27178	1.469338	-0.51389	0.631118	-0.39749	0.089863	-0.96473	0.98219	-0.54335	-0.40321	-0.57861	-0.66483	-1.13932	-0.55469	-1.28706	-0.61032	1.452139	2.290188	0.257136	-1.68422	1.043825	-1.43298	0.170352	0.03307
CARS	20010	-0.58806	-0.55037	-1.93739	-0.02754	-0.53468	0.52585	2.623116	-2.0711	1.513192	1.210514	0.890804	0.12713	0.635969	0.605568	-0.45579	0.158582	0.169762	-0.78134	-0.9016	0.524196	0.049303	1.543047	0.012872	0.807157	-1.31094	-0.73096	-0.39775	0.170337	-0.42077	0.580196	-1.16731	-0.3155	0.648115	-0.02428	0.699764	-0.05446	0.972615	-1.00082	-0.32347	-1.19581	-0.52685	1.300039	-0.2385	-0.77626	-0.24802	-1.69872	-0.49262	-0.47613
LOC650128	20017	-1.06747	0.133666	-1.47028	-0.65919	-0.02702	-0.08813	2.165124	-1.13012	2.378591	0.067453	0.236927	0.146954	-0.2366	0.195194	1.206694	-1.68502	1.165757	-0.52161	0.407289	-0.26862	1.301575	-0.25194	0.375496	-0.74723	-1.00515	0.179715	-0.38992	-0.27298	-0.166	0.877747	0.995408	-1.42303	-0.24224	1.135875	-0.87058	0.365864	0.818358	-0.13257	-0.70116	-1.28281	-1.29881	-0.2586	-0.08872	1.221048	-2.58742	1.751248	1.330529	-0.16813
SRF	20022	0.851725	0.748227	-0.77409	-1.49239	1.699818	0.273023	1.518063	-0.59567	-0.0779	0.866895	0.515497	-0.73671	1.315342	0.73059	0.32242	0.195645	1.387946	-1.16298	-1.00956	-0.86678	-0.95777	1.145544	1.002356	-1.41167	-1.12279	1.136006	0.054466	2.655477	0.21508	0.633107	-0.8914	-1.05242	-0.36035	-0.47365	-0.90362	-0.73261	-1.04334	-0.99877	0.438304	0.106637	0.220591	-0.25717	-0.944	-0.32004	-1.08761	1.163159	-1.65085	0.188248
LOC653100	20039	0.413468	0.665529	-1.67595	-1.87937	0.856126	0.681346	1.843185	-0.40789	0.956167	1.152852	0.54245	-0.58881	0.698534	0.345286	-0.53105	-0.26531	1.225086	-1.12599	-1.28211	0.222463	0.658363	0.925692	1.586773	-0.0541	-1.49161	1.061198	0.900964	1.732715	-0.8633	0.352915	-0.80813	-0.95997	-0.64996	-1.38431	-1.10876	-0.89169	-0.14184	1.122657	-1.10866	0.395733	0.942225	0.824352	-0.10997	-1.49399	-0.40709	0.089151	-1.53624	-0.55744
PSEN2	20040	-0.22039	0.296828	-1.21403	-0.76171	0.712092	0.897122	-1.16032	-0.61857	1.250659	0.383815	0.373622	-2.39537	-0.37996	1.343549	-0.04449	-1.43339	-0.16587	-0.61742	-1.47873	-0.44691	0.236234	0.355568	1.100198	-1.65623	1.08381	-0.28331	-0.67865	2.621247	0.129228	0.573212	1.027859	1.042547	0.123788	0.880077	0.710286	-0.19451	-0.41902	-0.72622	0.786548	0.468054	-2.00055	-0.6123	-0.32676	-0.29174	0.266928	-0.22801	1.544821	-0.71049
ACMSD	20041	-0.16864	0.242131	-1.89887	-1.44309	0.758106	0.676376	3.099857	-0.50013	1.819564	1.429051	0.408311	-1.0846	0.33272	0.104875	-0.01466	0.177392	1.087781	-1.35841	-0.46232	-0.02064	-0.91577	0.632219	-0.72264	-0.41394	-0.24877	0.724909	-0.27928	1.484978	-1.057	0.855984	0.51885	-1.57341	1.069189	-0.31825	-1.8356	-0.07909	-1.02777	-0.50911	-0.46185	-0.89181	0.154851	1.426032	-0.34479	-0.43061	-0.31099	0.264258	-0.11173	0.120957
HIST2H2BF	20048	0.516575	0.171388	-1.55763	-2.36698	1.003143	-0.11239	2.526421	-1.78517	1.743811	0.956578	-0.0602	0.599592	0.125718	0.014291	0.318234	0.328036	0.364335	-0.90154	-1.21939	-1.3196	-0.25686	0.975473	-0.22786	-0.568	-0.96326	-0.17919	0.825327	0.929324	-0.87923	-0.38113	0.808902	0.818347	-1.80862	1.683656	-0.18088	-0.60675	-0.90975	0.965737	-0.08969	0.145188	-0.69077	1.339805	-0.0791	-0.19765	1.043014	-0.13877	-1.11662	-0.61763
ATG10	20050	-0.01831	-0.77391	0.059331	0.118959	-0.89505	-2.03049	-0.58531	-0.25118	0.162523	-0.3488	-0.19486	-0.49192	-0.94331	1.222166	2.626531	-1.73052	0.486803	0.64979	0.413657	-1.13202	-0.73946	-0.13492	-0.11618	-0.40109	0.848496	1.591045	-0.39322	-1.03024	0.194464	-0.63296	1.555552	-0.15127	-0.95291	1.521865	0.774019	-0.69136	-0.01102	2.871067	-0.47236	-1.33135	1.184013	0.219147	-1.03386	0.16967	-1.20236	-0.13893	-0.62923	0.137329
TPT1	20056	0.542289	0.045338	-0.95393	-1.37076	1.91242	-0.30374	2.899454	-0.05617	0.468028	0.41966	1.131819	-1.12947	0.674532	0.546438	1.144073	-0.85112	1.588509	-0.74516	-0.4392	-0.93107	0.426725	0.279517	3.127449	-1.11688	-1.03552	0.242648	-0.13693	1.526605	-1.37985	0.19147	-0.8471	-0.64722	-0.84039	-0.1157	-1.11595	-0.90387	-0.6395	0.066648	-0.47907	0.175391	0.033746	0.588536	0.527085	-1.08804	-0.43931	0.258398	-0.39308	-1.02834
OGDH	20066	0.203665	-0.14213	-2.10234	-0.74757	1.816445	-0.289	1.595004	0.547013	1.430141	1.479677	0.902578	-0.80364	0.683286	0.668072	-0.84191	0.711767	0.156935	-1.14449	-1.99828	-0.70152	1.676093	0.414247	0.396452	-0.53051	-0.51692	-0.09495	-0.11084	2.122638	-1.35994	0.630504	-0.09724	-0.37956	-0.72504	-0.59016	-0.80394	-1.3575	-0.24775	0.037272	-0.00786	1.281774	0.52442	0.81337	-0.39632	-1.3662	0.416746	0.090204	-1.69226	0.376587
OTUD1	20068	1.997412	0.316037	-2.59501	-1.82715	-0.05467	0.89716	1.578342	-0.59096	0.539832	1.248759	0.552892	-1.99588	0.168131	0.421423	-0.4232	-0.56122	0.756022	-1.16868	-0.21525	-0.62665	0.388816	1.049684	0.147343	-0.92838	-0.99681	-0.25391	-0.13196	0.377789	-0.50771	-0.83144	-0.6813	-0.16789	-0.66625	0.861175	-0.79419	0.053636	-0.11273	-0.20834	-0.3002	0.502487	0.047075	-1.00642	-0.87403	1.465481	-0.09156	1.021232	2.227607	-0.66462
C3ORF60	20075	0.531308	0.592928	2.420736	-1.40092	1.276086	-0.20698	1.109273	0.114436	0.473563	-0.67325	-1.07426	0.213544	-0.78824	-0.01131	1.947947	-1.63666	-0.35383	0.386271	-1.2142	-0.72688	-1.28145	-0.06102	0.939727	-0.70532	-1.7067	-0.38545	0.636012	0.076511	0.760822	0.390338	1.201734	0.293753	-1.92802	-1.03288	0.589537	-0.70088	1.283601	0.617594	-0.28709	-0.08695	-0.50474	0.725461	0.89172	-1.55737	0.756791	-1.45992	0.174282	0.907271
EXOSC3	20088	0.859741	0.257498	-0.37324	-0.29831	-0.69723	-0.00515	-1.20078	0.656717	0.267342	0.279611	-0.06119	1.713039	1.044635	-0.89065	-2.04737	2.75792	-0.79785	-1.27563	-0.24718	0.791811	0.230582	0.805923	-1.19308	0.273568	0.095676	0.725602	0.709186	0.519768	-0.31709	-0.36771	-0.74608	-0.70654	-0.78887	-0.53738	-0.40076	-0.84977	0.530757	-1.2704	1.664936	0.559798	0.458819	0.232765	0.286584	0.826551	0.416996	0.494833	-0.2072	-0.84008
GABARAPL2	20091	0.735952	0.406025	-0.00187	0.472707	-1.55784	0.890885	1.544549	-0.56576	-1.08408	0.595983	.	1.324028	-0.623	-0.3758	0.624701	-1.13944	2.969169	-0.30856	0.33203	-0.1405	0.644891	-0.03086	-0.28651	-1.05951	-0.57507	-0.77732	-0.97998	-0.23298	-0.96248	-0.16212	-0.97911	-0.8655	-0.39495	0.9301	-0.69475	-0.1283	0.438524	0.184765	-0.4799	0.437122	-0.89803	1.55096	0.507695	0.322339	0.625307	0.208536	1.77047	-0.94799
CREB3L2	20110	-0.48428	0.246718	-0.21709	0.404694	0.023213	0.312819	-0.6977	1.352623	0.123779	0.676188	-1.57021	-0.25567	0.013492	-0.16542	-0.6332	-0.13956	-1.73093	-1.16954	-0.97676	-0.58073	-1.119	0.127626	0.794223	0.852588	-0.39783	0.114945	-0.64427	0.455727	0.542354	0.63435	1.854136	1.438537	-0.19105	-0.32519	0.143089	1.256958	0.267587	0.275774	-0.07273	0.836873	0.984008	-0.56684	-0.28695	-0.24907	-1.85434	-1.13245	-1.38272	0.412595
PANX3	20112	0.319497	-0.56032	-1.46543	-1.93165	0.674588	-0.83292	1.655286	-0.78668	1.151446	1.935343	0.724673	-0.73952	1.117822	1.251213	1.460269	-0.03547	0.120607	-0.67369	-0.73911	-0.94029	0.936997	1.055085	0.188103	-1.06248	-1.31466	0.942685	-0.24434	1.826043	-0.80577	1.030166	0.505763	-1.16216	-0.92744	-0.2832	-1.30567	-0.63941	-1.37138	0.176744	-0.50119	1.109195	0.145511	0.61208	-0.10295	-1.54404	-0.31422	-0.07878	-0.82647	-0.61593
CD52	20129	0.221674	-0.07519	-0.13213	-1.27394	2.441419	-0.28154	2.951857	0.34746	0.47428	0.135283	1.27715	-1.0345	0.192032	0.902867	0.879986	-0.7957	1.947738	-0.57594	-0.52113	-0.78063	0.565672	1.110927	.	-0.44126	-0.29828	-0.12585	0.310822	0.256326	-2.08138	0.322012	-0.74748	-0.63448	-0.9533	-0.85352	-1.62367	-1.06821	-0.68416	0.158286	-0.25098	0.737435	0.674946	0.987823	0.874567	-1.10069	-0.15413	0.285883	0.05397	-0.90026
C17ORF65	20131	0.72749	1.132931	-0.2493	1.18064	-1.00588	0.705914	-0.53165	0.768405	-1.46446	-0.1742	-0.94751	0.120986	0.127423	0.906692	0.340036	-0.29371	0.859246	0.875814	0.58402	-1.29357	-1.29449	1.018335	-0.82901	0.088434	-0.44874	1.653455	0.618749	-0.87068	0.502036	-1.63428	1.315869	-0.41802	0.653445	1.932672	-0.18454	-1.15556	-1.02031	1.443091	-1.00942	-0.16712	-0.68725	0.399893	-0.12383	0.17943	-1.28194	-0.44702	-2.24363	-0.94522
ARPC5	20142	0.780705	-0.01935	-1.25083	-1.74322	0.983503	0.165374	1.058903	-2.09796	1.572299	1.403018	1.321807	-0.75686	0.367989	1.084161	-0.37511	-0.2864	1.714057	-0.60371	-0.36283	-0.19215	0.288238	-0.12555	2.198555	-0.96716	-1.14001	0.280854	-1.24873	2.190754	-1.16957	0.51621	-1.30009	-0.44276	-0.8858	-0.11028	-0.90472	-0.33199	0.115154	-1.01091	-0.02762	-0.2278	-0.40633	0.382721	-0.47524	-0.26822	-0.58313	0.947709	0.339282	-0.60408
YIPF1	20164	-0.55177	0.474598	-1.55856	-0.81107	-0.26506	-0.29174	-0.44328	-2.67208	0.807572	1.375761	0.27785	-1.24784	-0.27129	0.584715	0.001613	-0.61149	0.333102	-0.44027	0.088721	-0.54483	-1.08744	1.173475	-1.0783	-0.79684	-0.52592	0.160502	-0.66065	2.680055	0.626309	0.200791	0.26937	0.524611	0.463063	0.911039	1.142374	0.415264	-0.05036	0.269171	0.397888	-1.35638	-1.06367	0.034073	-1.22763	0.075094	-0.31003	0.100137	0.113957	0.517611
ZNF385A	20170	-1.42602	-0.84849	1.293615	1.5075	-0.83468	-0.76534	-1.02775	-0.37326	-0.90127	-1.05492	-0.34872	-1.28228	-0.93451	0.225196	1.511119	-0.80196	-0.94124	1.066064	0.906949	-0.94153	-0.95026	-0.00738	-0.41929	-0.23818	1.70087	0.77715	0.719333	-0.56095	1.181225	-0.83952	1.668597	1.061293	1.143338	-0.02057	1.755353	-0.86106	-0.49138	0.967632	-0.37865	-1.12942	0.491793	-0.30715	1.462168	-0.36164	1.85833	-0.5705	-0.81976	-0.40652
DHX35	20192	-1.69866	-0.41427	-2.15252	0.323882	1.268659	1.477025	-0.57096	0.225293	0.721567	0.389075	-0.78824	-1.44179	-1.06776	0.30428	-0.3611	0.690294	-0.71891	-1.31025	-1.55663	0.681414	-0.25491	1.465455	0.647248	1.052783	-0.49563	0.830233	0.353207	-0.68779	1.133561	1.282511	0.608542	0.680786	1.08528	0.113941	-1.14396	-0.29423	-0.3897	-1.02605	0.248605	0.390178	0.042585	-0.39096	0.252928	-1.15988	-2.14761	0.455977	-1.4289	-1.12928
SUV39H1	20195	1.731221	-0.02176	-0.0205	-0.21441	0.25285	0.280754	1.922749	1.431212	0.217904	-0.59381	0.434409	1.567638	1.877854	0.206576	-2.60389	1.343073	0.219697	-0.87039	-0.61916	-0.3911	1.242929	-1.51388	-1.13815	0.133852	-0.55453	-0.17871	-0.01921	-0.04938	-0.87036	0.789906	-1.50655	-1.09336	-0.0256	-1.18749	-1.44122	-0.77194	0.326073	-0.19857	1.207076	1.05947	-0.93041	-0.11253	-1.17624	1.045431	-1.31825	1.181149	0.189184	-0.18951
FUBP1	20201	1.066335	-0.18153	0.647496	-0.10713	1.497817	0.723952	0.477509	0.165128	0.228212	-1.37557	-0.00777	0.131987	1.105961	0.285485	-0.79448	-0.86932	1.906219	0.258931	-0.74321	-0.04742	1.015237	-0.37423	0.449481	0.300239	-0.81165	-1.51196	-0.59852	1.668691	-2.31912	1.261088	-1.53063	-0.00352	-1.50252	-0.7519	-0.53652	-0.03066	-1.06255	0.318505	1.399471	2.101844	-1.47609	0.65585	0.149265	-0.22681	-1.03776	-0.20911	0.992145	-0.49687
REPS2	20239	-0.04659	0.552392	-1.88816	-0.89266	-0.10282	-0.36718	-0.76739	-1.60602	2.16165	1.856581	0.673542	-0.79209	-0.30788	0.143012	-1.54697	-0.83545	0.388008	-0.7424	-0.26525	0.178312	-0.7996	0.33899	-0.54398	-0.9167	-1.09496	0.372313	-0.23397	1.400135	-0.13825	0.103101	0.243622	0.374009	0.346512	0.935008	0.378789	0.831907	-0.28573	-0.59946	-0.4618	-1.72855	-1.08311	0.372029	-1.65733	0.385362	1.422079	0.373602	0.907378	0.983375
SLC7A1	20241	2.148411	0.020911	-0.81608	-0.44735	0.385353	0.400903	2.829533	1.591513	-0.45795	-0.81782	1.90201	1.031389	1.392586	0.17686	-0.16596	0.164226	0.199637	-0.29793	0.194125	-0.04138	2.54432	-0.48808	-0.18163	-0.2475	-0.9501	-0.68199	0.32061	-0.02086	-1.87249	0.573341	-1.46401	-1.18592	-0.49056	-1.26072	-0.9336	-0.18919	-0.40996	-0.19706	0.227604	1.246646	-0.1394	0.337563	-0.52932	-0.71937	-0.70228	0.453349	-0.25224	-0.36204
PRDM4	20243	0.970802	1.509907	-0.71077	-0.25016	0.887909	0.15416	0.140027	-0.57033	1.304642	0.922106	-1.5402	0.905625	0.502101	-0.42719	-1.23341	0.347646	-0.00221	-0.02063	-1.47136	1.132149	1.398724	0.117539	0.741213	-0.94086	-0.6132	-1.20658	-1.0564	1.883934	-0.0337	1.127486	-0.65013	-1.84865	-0.83322	0.637595	-0.32931	0.96502	0.303854	-0.49937	0.603586	1.380244	-1.02696	-0.50055	-1.26902	-0.68251	-0.96183	-1.22528	-0.36686	1.476777
LILRB1	20246	-1.06347	0.286947	-0.49593	0.362764	0.314855	0.380131	-0.12559	-1.68569	0.927311	0.354859	-0.18215	-2.38442	-0.25536	0.303763	0.215946	-0.70794	-0.11497	-0.12891	-0.02709	-0.45749	-0.08313	-1.20867	-0.20952	-0.69372	-0.31841	-1.26145	-0.20526	1.145337	1.287846	0.312813	2.366186	2.453987	1.096888	0.445036	1.741715	0.331473	0.594481	-0.2884	-1.3868	-1.57772	-1.4026	0.139277	-0.41395	-0.95169	-0.28125	-0.49946	-0.45915	0.694155
HS.225083	20259	-1.14967	1.365894	-0.89929	-0.8268	2.349223	0.101485	-1.26796	-1.38023	0.71837	1.939935	-0.5854	-0.71179	0.616811	0.18105	-0.39561	-0.42559	0.274068	-0.32817	0.688947	-0.57332	-1.03396	-0.353	0.247958	-0.2336	0.055795	1.469052	-1.07316	2.07365	-0.34871	-0.26929	-0.08035	0.638554	-0.01739	1.25135	0.993652	-0.25104	-1.53816	1.010638	-0.38407	-2.44012	-0.23934	-0.02985	0.244178	-1.13657	-0.72558	-0.98317	-0.20332	-0.61046
HS.572495	20279	-0.60252	-0.75293	-2.1003	-1.01888	1.646418	-1.47806	1.632801	0.096312	0.05656	0.397445	1.096108	0.93417	-0.67159	1.943508	-0.06915	1.296346	0.704828	-0.84112	-1.07315	-0.437	1.417267	0.674965	1.153465	-0.77368	-0.00473	-0.05704	-0.20809	1.434422	-0.86759	-0.06981	-0.3001	-0.58219	-2.49356	-1.27286	0.05531	0.334633	-1.69599	0.341728	0.472146	0.442692	-0.04268	1.350225	0.095605	-0.26495	-0.68334	-0.34212	-1.10444	-0.77797
11-Sep	20288	0.282594	0.285452	0.078958	0.108985	0.004363	0.305942	2.532131	-1.03329	-0.58075	1.083948	0.969875	2.047705	-0.43673	0.417565	-1.24558	0.353244	1.419612	0.48987	-0.10303	1.382037	1.051172	-0.06498	0.52275	0.149124	-0.40825	-2.06952	-0.33044	-1.05141	-1.75695	-0.55263	-1.60023	-1.05591	-0.17306	-1.42613	-1.06676	0.21008	0.431111	-0.08052	0.059118	0.6995	0.378897	1.120441	0.1264	0.560657	-0.84472	1.176994	1.133996	-1.33424
RNASE4	20324	-2.73382	1.147531	-2.7672	0.157599	-0.09628	0.122697	0.286444	-1.54887	0.656609	-0.17029	0.344039	0.415832	-0.82398	-0.61476	0.241813	0.37137	-0.16149	-0.21191	0.196814	0.315258	-1.60981	1.242551	0.797171	0.088393	1.097204	0.056198	1.393381	.	0.76645	1.93261	0.362577	0.141808	0.906214	-0.59136	-0.68862	0.763699	-0.73288	-2.00341	1.52309	-1.16149	0.512103	-1.0452	-0.62147	0.374608	1.307236	0.848071	0.51314	-0.24726
TRADD	20347	-1.00979	-0.40642	1.892957	1.435857	-0.10324	-0.34404	-1.91082	-0.24495	-0.25356	-0.43802	-0.93537	-1.36486	-0.32835	-0.24804	0.450694	-0.32311	-1.05547	0.218177	0.167547	-0.72992	-1.82291	-0.86192	-0.12624	-0.02163	1.004886	1.098363	-0.18492	-0.04783	2.579253	-0.07631	2.293145	1.404679	1.165639	0.540683	1.000325	-0.0001	-0.30942	0.672468	-0.98863	-0.84698	0.639969	-0.63626	0.145104	-0.56395	0.436177	-1.25133	-0.89209	0.163294
HS.340945	20348	0.474976	-0.78807	0.389883	-1.65137	1.813807	0.794508	1.741766	0.637939	0.862375	1.577147	0.469167	-1.02365	0.780694	-0.7477	0.580336	-0.37169	0.556265	-0.79004	0.200299	-0.34646	0.581233	0.753636	1.666544	-1.36159	-0.74674	0.343532	0.642918	0.978659	-1.16404	0.055386	-0.98012	-0.84363	-1.1386	0.084642	-1.04878	-0.76139	-1.00846	-0.47672	-0.58316	-1.14321	0.430108	1.31751	0.305788	-2.31437	-0.10316	0.34099	-0.64189	-0.3111
MEIS2	20358	-0.21248	0.834939	-0.697	-1.41177	2.259437	-0.03979	1.13039	-0.78134	0.693762	1.192532	0.895744	-0.12823	0.840945	0.964903	0.42893	-0.51167	0.663962	0.356967	-0.0706	0.781459	-0.67944	0.988145	1.72682	-0.83635	-0.47566	0.30726	0.996156	0.430442	-1.40413	-0.33659	-0.8014	-0.6351	-0.87806	-0.22243	-0.85573	-0.64134	-1.7041	-0.0854	-0.88336	-0.49608	-0.58156	3.167918	1.067862	-1.43975	-0.54304	-0.51413	-0.86828	-0.51583
HS.544145	20370	-0.25519	-0.47208	-0.32834	-0.97838	1.152974	-0.08095	2.752773	1.24304	0.070237	-0.40174	0.877352	-1.51968	-0.26194	-0.24361	1.763797	-0.41807	-0.09912	-0.15288	-0.85361	-0.69604	0.757077	0.846668	0.003178	-0.84469	-0.91039	1.66391	0.873831	0.399323	-0.85088	-0.76056	1.019702	-0.07145	-1.30456	0.091583	-0.8603	-0.67605	-1.24281	0.310877	-1.00854	-0.7354	1.704258	-1.37268	1.025689	-1.29904	0.285512	-0.40609	-1.2522	-1.08073
RNF157	20382	-0.67497	-0.33409	-0.01555	1.902009	-0.32753	0.259262	-0.42711	0.263941	1.146249	-0.51795	-0.17068	-2.17517	-0.43185	-0.68596	-0.28133	-1.68922	0.697585	-0.26785	-0.38136	-0.73553	0.04334	1.106504	0.132715	-0.95779	-0.84663	-1.00334	0.728084	0.154891	2.938688	0.934616	0.649772	0.230339	-0.14331	-0.8205	0.189934	0.061749	1.58478	1.103753	-1.55116	-0.58244	-0.10532	-0.76824	0.581866	-1.42487	-0.07861	-1.43643	-0.25871	0.325216
CISD1	20392	-1.40165	-2.15719	0.587792	0.774051	0.848567	-0.41448	0.102898	-1.27017	-0.88185	0.041934	0.459354	-0.51112	-0.88939	0.100013	0.167406	-1.49248	1.3355	-0.22668	0.988266	0.190475	-2.29947	1.098894	-0.55855	1.2355	1.276671	-0.93813	1.013424	-2.5783	0.542413	-0.14533	-0.94881	-0.27179	0.009253	-0.49588	0.915295	0.382849	-0.49963	0.604639	-1.03445	0.506286	2.32295	1.030456	1.106343	0.165434	0.87344	-0.34821	-0.56514	0.114618
ALOX15	20397	-1.08596	0.562669	1.586632	-0.3801	1.819371	0.130702	0.473458	-0.75958	-1.16091	-0.29458	-0.66135	-0.01656	-0.23133	0.93318	0.282697	0.430028	0.355896	0.510128	0.32924	2.75775	-0.88217	-0.09986	-0.76667	-0.49933	0.547034	0.291873	0.463047	-0.6433	-0.92714	0.223199	-1.62309	-1.14561	0.169098	-1.55027	-0.69324	-0.98319	-1.24768	-0.35617	-1.17506	1.437782	1.105797	0.980307	1.413377	2.069367	-0.77939	-0.15132	-0.8939	1.273273
ZNF294	20398	-0.64481	-0.16626	-2.32265	-1.35702	1.167177	1.018954	1.612302	-0.76021	0.669547	1.260719	1.436321	-0.96389	0.785929	0.596439	-0.36928	-0.21843	0.970139	-1.29289	0.939919	-0.02419	1.108599	0.169701	0.609126	-0.21984	-0.76038	-0.51939	-1.2294	1.339965	-1.08415	0.231683	-0.67991	-1.20344	-1.51627	-0.42484	-0.7884	-0.84947	-0.34009	-0.42335	-0.04678	0.266817	0.477464	1.563269	-0.15814	-1.79943	-0.48955	-0.49251	0.847165	-0.13383
TOR1AIP1	20403	-0.16041	0.946869	-1.37736	-0.69783	0.104392	-0.39993	-1.35043	-1.44881	1.388796	2.206744	-0.11561	-0.62933	-0.56616	-1.06295	-1.03814	1.437942	-0.37599	-1.4082	-0.31495	0.201221	-0.90148	0.407253	1.127604	-0.53942	-0.84158	0.643592	-1.51406	2.516908	0.086151	0.243491	-0.76048	0.585313	-0.75468	1.040203	-0.13766	0.980511	0.844081	-0.60571	0.430435	-0.50622	-1.33344	0.909216	0.545163	0.03752	-1.03967	0.552409	-0.11176	0.303404
RNH1	20427	-1.18019	-0.8833	1.638685	0.765372	0.456882	-0.32602	-0.6359	0.746136	-1.21572	-1.8056	-1.09643	-0.94959	0.214134	0.339152	0.46179	0.15618	-1.04861	0.360185	0.106957	-0.57098	0.348143	0.069386	-0.4813	0.228531	1.690254	1.350026	0.868718	-0.33248	1.173069	-0.75999	1.733895	0.827014	1.088438	0.162189	0.892282	-0.95604	-1.37421	1.165604	-0.01069	-0.16817	0.604625	-0.11841	0.684964	-0.57766	1.450856	-0.97663	-1.67893	-0.65209
ZNF692	20431	-1.53224	-0.81345	-0.28381	0.465834	0.368614	-0.89954	0.668111	0.874475	-1.07658	-0.31264	-0.99886	-0.73512	0.520728	0.041445	2.469451	-1.00197	-0.47209	1.321662	-0.01782	0.370265	0.465944	0.426159	0.223614	0.017242	0.886251	1.891645	0.971374	-1.69933	0.781585	-0.22927	1.337595	-0.43102	1.400972	0.073383	-1.28933	-1.08696	-2.09415	0.704978	-1.46026	-0.848	0.636759	-0.00895	1.584503	-0.53671	1.057852	0.433503	-0.98466	-0.7426
HS.452445	20433	-0.10009	-0.05995	-0.19776	0.068261	-1.28237	-1.43678	1.578287	-0.59409	-0.08464	-0.04622	-0.0245	0.335282	-0.70182	0.065951	2.928575	-1.38737	1.672461	0.161996	0.291128	0.775539	0.5628	-0.70263	-0.10064	0.075658	-0.41394	-1.4347	0.039529	-1.02196	-0.40514	1.899999	0.126963	-0.09446	-0.35959	-0.85965	-0.65557	0.321823	0.835547	0.964744	-0.58489	-0.5797	0.315779	-1.09394	-0.59642	0.016252	-2.88472	0.978859	1.204815	1.020789
HS.254477	20441	-0.8379	0.376264	-0.26982	-0.48886	-0.24303	-1.24185	-0.21509	-0.72284	0.09511	0.625367	-0.51721	-1.46294	-0.64493	0.419234	1.358002	-1.58627	-0.11452	-0.05153	-0.5576	-1.15295	-0.37843	-0.60688	0.255392	-1.32245	0.218586	0.489072	-0.75027	0.022399	0.977308	0.037953	2.447096	0.708393	-0.05472	1.777565	1.052332	0.665416	0.996694	0.681673	-0.73415	-0.3989	-0.71859	-1.26217	-1.12506	-0.6665	-1.08242	-0.08427	0.154474	1.389569
CEBPB	20446	0.514974	0.502038	-1.67833	-1.52616	1.597153	0.216747	0.28262	-1.20397	1.406167	1.451816	1.181163	-1.87012	0.405239	0.728149	0.528337	-0.86894	1.591938	-0.40485	-0.07462	-0.67361	0.45584	0.944186	2.337874	-1.25452	-0.94464	1.074078	-0.10403	2.405439	-1.13298	0.430303	-0.61009	-0.07196	-1.08068	-0.04983	-0.77006	-0.75859	-0.34099	0.074893	-0.37599	-1.09857	-0.0254	0.580971	0.411484	-1.05603	-0.5026	-0.04968	-0.39552	-0.81635
MEFV	20451	-1.10765	0.128316	-0.72447	-0.39135	-0.76176	-0.52256	-1.48957	-1.7091	1.056888	2.524963	0.130217	-1.10216	-0.18633	1.612788	-1.03619	-0.507	0.869383	-1.4681	0.08811	-0.49043	-1.09873	-0.64704	-0.02697	-0.13934	-0.6394	0.189571	-1.28442	1.057694	0.378243	0.886851	1.116547	0.510723	0.878729	-0.18521	1.249933	0.708154	1.378677	-1.64955	-0.14154	-1.56906	-0.44689	-0.54429	-0.58025	0.743083	-0.3634	-0.1934	0.271272	0.564814
MRPL36	20465	1.121017	-0.69695	0.026374	-0.52252	2.716386	0.182226	-1.21732	1.983833	-0.30632	-0.55591	-1.4293	-0.36401	0.58043	0.764138	-2.71726	1.762217	0.453334	-0.24788	-0.09967	-0.5176	-0.77891	0.563626	1.190386	0.392502	1.459458	0.335056	1.228254	-0.81999	-1.0033	0.339048	0.602172	-0.19007	-0.9308	-0.88458	0.0719	-0.31784	-0.31478	-0.55085	0.14812	1.145829	0.989453	0.224395	0.409674	0.201497	0.3155	-0.44469	-0.52715	-0.52248
GRASP	20470	-1.07643	-0.23411	-0.80296	0.329349	-0.88138	0.372315	1.250105	1.274543	0.124676	-0.16434	0.546867	1.296258	0.331053	0.028232	2.094626	0.231707	0.554994	0.377382	-0.19645	-0.69917	-0.21448	1.270496	-0.69229	-0.03931	0.382262	0.715179	1.795491	0.621901	-0.31534	-0.99481	0.016774	-0.57472	-0.91433	0.740234	-0.6096	-0.80002	-1.20297	1.997847	-1.43547	-0.30177	-0.18261	1.499421	1.015009	-1.48567	-0.0073	-1.72237	-2.31509	-0.49824
HIC1	20477	0.132248	-0.40521	-1.77644	-0.00439	0.084509	1.932169	1.6435	1.109041	1.030055	1.078118	0.577202	-1.39398	-0.1993	-0.28434	0.585994	-0.19399	0.569267	-2.05789	0.279073	-0.97954	1.246246	2.318819	0.285284	0.220092	-1.27873	0.299753	0.441787	0.90768	0.341098	0.095708	-0.39907	0.041983	-0.3687	0.009267	-0.87916	-0.68053	-0.14559	-0.47112	-2.09258	-0.38272	0.652321	1.147775	-0.0626	-1.66839	0.859955	-1.1187	-0.23923	-0.35904
RNF13	20487	-0.68943	-0.08353	-1.25006	-0.60735	-0.36914	-0.73204	-1.89121	-1.87795	0.806214	1.833219	0.637601	-1.3661	-0.64839	-0.04659	0.203434	-0.25634	0.123859	-0.15987	-0.53223	0.189328	-1.10354	0.443004	0.24492	-0.2236	-0.73519	-0.03657	-1.45101	1.734706	0.864699	0.813575	0.182511	0.643307	-0.15336	-0.22058	1.01552	1.585897	1.246698	-0.90469	-0.05044	-0.92787	-1.21525	-0.39866	0.611399	-0.15534	-0.83692	-0.61654	1.40007	0.985553
UBE2F	20491	0.953598	-0.06032	-1.22255	-1.34993	1.206146	0.81388	2.851543	-0.0704	0.161126	0.411538	3.071691	0.48258	0.683686	0.365691	-0.12546	0.02565	1.219568	-0.66342	-0.27991	-0.63119	0.677754	0.482346	1.073379	-0.9182	-1.47141	-0.09618	-0.54987	2.006688	-1.15129	-0.19167	-1.12345	-1.07685	-0.92962	-0.29314	-0.88713	-1.31556	-0.4329	-0.29113	-0.13673	0.349329	-0.21199	0.978979	-0.17572	-0.73888	0.471027	0.27645	-0.18284	-1.12953
LOC649993	20494	-0.80168	0.329422	-1.3502	-0.3072	1.376181	0.024144	.	-0.55525	1.350364	2.248474	1.055412	-0.38287	0.887974	-0.31662	0.29183	-0.38814	0.734354	-0.84318	-0.02048	-1.20175	0.74851	1.148024	0.407756	-0.7084	-0.85205	0.363748	0.458934	2.029722	-0.31991	0.369773	-0.76125	0.38468	0.17714	0.05549	-1.95982	-0.72612	-1.40322	0.907034	-0.13087	-0.05036	0.839995	1.407584	-0.93308	-2.41118	-0.97608	0.204477	-0.25074	-0.91503
BRF2	20500	-1.14782	-0.5714	1.764741	0.927545	0.443155	-0.20456	1.555142	1.245481	-1.58161	-1.50908	-0.20302	-0.31609	0.098171	0.291615	1.165361	-0.00432	-0.20383	0.190892	0.308311	0.203522	-1.58624	0.866186	0.05468	0.749815	1.249951	-0.3953	0.713485	-1.07546	0.768965	-0.44938	0.650705	0.596894	0.564554	-0.03626	-0.33005	-1.55386	-1.09256	-1.14766	-0.19842	-0.65091	0.409504	1.568392	1.772999	-1.7221	2.127743	-0.06847	-0.96016	-0.50997
MASTL	20521	-1.11996	1.05238	-2.67499	-1.37725	0.500066	0.014325	-0.25762	-1.34728	1.013196	1.961374	1.164391	0.872281	0.903402	-0.11999	-0.02082	0.877118	0.016813	-1.61978	-0.94644	-0.24956	-1.13381	-1.082	0.902761	0.163015	0.128981	0.013286	-0.36989	2.07448	-0.74194	1.182071	-1.55377	-0.1236	0.324274	-0.93583	-0.24379	-0.14701	0.291745	-0.99436	0.843208	1.682142	-1.13129	-0.16605	0.164851	1.188979	-0.34384	-0.23196	-0.97827	1.470149
GART	20544	0.941991	-0.00081	0.891909	0.235842	0.739059	0.544174	1.428744	2.284917	-0.76185	-0.94202	0.120371	1.072953	0.865321	0.263804	-0.75603	0.962882	-0.02116	-0.08824	0.041499	0.192569	1.066745	-0.03646	0.477986	0.583987	-0.19954	-0.80368	1.105881	-0.99591	-1.84794	-0.78077	-0.50658	-0.5752	-0.18327	-1.47959	-1.29713	-0.79958	-0.4608	-0.39242	0.517636	1.871855	0.996826	0.127608	0.461034	-0.27886	-0.50409	0.754423	-0.68567	-1.40012
C1ORF124	20553	-0.53747	-0.7309	-1.03774	-1.87915	-0.02877	0.785496	2.172789	-0.62936	0.92492	1.436362	1.77117	1.259291	0.136482	0.24886	-1.24006	-0.30226	-0.34034	-0.43899	-1.24278	-0.1297	1.052527	-0.50114	-0.83278	0.296189	-1.57935	-0.3636	-0.82475	2.009369	-0.7141	1.363307	-0.31002	-0.38694	-0.76496	-0.89019	-0.96207	1.109209	0.830424	0.501187	1.085767	-0.41197	-0.50777	0.747667	-0.56079	0.374775	-1.28918	-0.47116	0.622465	0.091597
HDAC3	20576	-0.33148	-0.84163	-0.2979	-0.54871	1.632216	-0.6021	2.396677	1.293505	0.04418	-0.67611	1.033902	-0.82606	0.805385	0.387987	0.762055	-0.82672	1.26463	-0.6696	-0.13048	0.090743	-0.552	1.629457	0.057868	-0.52384	-0.61037	-0.76097	0.311714	-1.99674	-2.38327	-1.19761	0.125698	-1.0414	-0.13231	0.374805	-0.60327	-0.55714	-0.96895	1.138055	0.577983	0.597386	1.779372	1.449675	-0.00827	-1.17912	-1.14154	0.407987	0.282447	0.072444
CD163	20593	-1.25737	.	-1.04063	-0.22975	0.241318	1.082752	0.114545	-2.82655	-0.34932	1.122121	-1.05585	-2.0077	-0.65934	-0.06792	-0.18695	-0.07224	-0.01511	-0.06269	-1.36266	0.189727	-1.3588	0.843894	1.088293	-0.29241	0.299839	0.231536	-0.05769	.	0.776879	1.737368	1.047311	1.470984	0.196099	-0.20143	1.245022	0.846247	0.933739	-1.28307	0.044859	-0.57933	-0.87275	0.248216	0.543264	-0.61699	-0.46392	-1.10553	0.33963	0.084937
BIRC6	20601	-0.36689	-0.23187	-2.53886	-0.13526	-0.53881	0.313728	0.271351	-1.41215	1.074356	0.049563	-0.16266	1.686458	0.595828	0.314657	-0.98355	-0.22692	0.4591	1.606589	-0.54035	0.820859	0.892899	0.145651	0.907304	0.956057	0.192603	-1.25345	-1.90985	1.105291	-1.71548	1.208234	-2.01191	-0.08225	-0.99807	-0.57909	0.053685	1.352602	0.193936	-0.5821	-0.00513	0.673302	-1.31285	0.469557	-1.16507	0.816881	-0.80332	0.441037	0.800605	0.189291
ZNF700	20603	-0.06438	0.172129	-0.84563	-0.96919	-0.08941	-1.69657	-0.38103	-1.62079	0.698885	0.786067	-0.3468	-0.15492	0.706718	-0.44655	2.732934	0.2712	0.70174	-0.85374	-0.30738	-0.6198	0.365599	-0.25073	-0.92553	-0.12495	0.265652	0.983874	-0.09422	0.330852	0.450579	0.042551	-0.79179	0.131189	-0.38616	0.754483	-0.31329	0.701476	0.134627	-2.53825	0.766717	-0.42303	-0.84307	-0.96965	-1.14374	0.730913	-2.05631	2.630992	0.864305	0.809225
CDC25C	20605	0.892894	0.49124	-1.75983	-0.76246	0.776541	0.824639	1.292453	0.646515	0.305654	0.327034	2.555701	0.239174	2.122684	0.081544	1.22204	0.118411	0.061865	-0.43923	-0.43864	-0.50989	1.424669	0.242759	-0.20259	-0.81989	-1.39665	1.08644	0.106609	1.138784	-0.50031	0.085982	-1.58891	-1.27217	-1.21855	-0.34168	-0.9205	-0.675	-1.93191	0.045828	-0.02317	0.383945	0.730783	1.132176	0.416278	-0.50134	-1.41723	-0.90764	-0.73662	-1.13507
SPG21	20632	-0.75243	0.265546	-2.21574	-1.63871	1.539435	1.425164	1.273951	0.845031	-0.2814	1.461142	1.029183	-0.73295	1.640125	-1.6949	0.28608	-0.2398	0.003302	-0.46059	-0.85472	-0.10001	0.518578	1.190899	-1.4775	-0.71688	-0.83068	0.539325	1.140705	0.262302	-0.08094	0.152368	1.059481	-0.72405	0.401309	0.027104	-0.51227	-0.51731	-0.78912	0.326144	-1.57073	0.461959	-0.62748	2.280617	-0.554	-0.85014	0.619014	-1.12043	-0.68358	0.158915
SLC14A2	20634	-0.14465	-0.57144	-0.9722	-1.81688	1.652597	0.952389	2.711148	-0.68141	0.303797	1.049855	0.671428	-0.75321	0.544	0.449011	0.346015	-0.67845	0.558278	-0.70323	-1.25946	-0.31895	0.642829	0.437987	2.360139	-1.8946	-0.35407	0.876428	0.594983	2.359453	-0.68984	0.537242	-0.63848	-0.26342	-0.92923	0.176355	-1.33166	-0.44631	0.299453	-1.44769	-0.37332	0.121795	0.255422	0.581156	-0.36728	-0.80816	-0.54663	-0.37142	0.1907	0.097793
PSMD12	20646	0.085557	-0.35397	-0.93635	-1.47573	1.115704	-0.55142	2.456483	-0.01196	0.639885	1.082602	0.909426	-1.74022	0.429851	0.604023	1.863443	-0.78597	2.013985	-0.85881	-1.03988	-0.84453	0.477897	-0.35139	2.329588	-1.68783	-0.62455	0.087	-0.51026	1.440633	-0.74886	0.002959	0.255563	-0.46468	-0.39693	0.384625	-1.00164	-1.01025	-0.33078	0.092027	-0.71989	-0.5897	0.314702	-0.67927	-0.25728	-0.33447	-1.10792	0.574871	-0.1943	-0.43094
ZNF613	20670	1.191267	1.155712	-1.18682	-0.82772	0.833235	0.095442	0.822282	-0.80066	-0.01649	1.020905	0.704278	1.017807	0.704362	0.658963	-0.54167	-0.08821	0.279356	-0.76003	-0.44701	-0.19765	0.486007	-0.4318	0.254617	-0.48541	-0.87502	-0.02091	-0.63515	1.647197	-0.99804	1.525377	-2.37947	-0.12759	-1.91449	-0.36031	0.104832	0.583576	-0.72693	-0.63663	1.319483	-0.17848	-1.04183	0.569698	-0.72183	0.83069	-2.06276	0.917722	0.146317	0.688038
PSME4	20671	1.264326	0.187702	-0.32695	-0.72305	1.29221	0.564018	.	0.989043	-0.56464	-0.54277	.	1.2463	0.919794	0.296664	1.380371	-0.7626	2.08203	0.394984	0.563692	0.052008	1.24525	0.920461	0.571036	-0.12542	-0.62002	0.404975	0.111954	-0.56053	-1.69652	-0.43386	-1.81118	-1.45585	-0.87336	-0.78636	-1.51044	-1.12447	-1.2031	0.604566	-0.00193	1.285416	0.478788	1.244451	0.237849	-0.54536	-0.29268	-0.14457	-0.50447	-0.97299
BSG	20673	-0.12711	-0.39728	1.179168	0.641462	-0.05008	-0.64639	1.910742	1.434415	-1.67334	-1.58765	2.347586	0.219622	0.03342	-0.39774	2.451367	-0.94537	0.121862	0.490456	0.903866	-1.12993	-0.32281	0.28002	-0.53831	-0.80899	0.461687	1.022591	1.048544	-0.71237	-0.10677	-1.16463	0.588373	-0.03507	-0.21958	0.04342	-0.26093	-0.97432	-0.86569	1.460181	-0.84707	-0.24317	0.99518	-0.02409	1.527361	-1.05734	1.27916	-0.83353	-1.28601	-1.06104
HINT3	20692	-0.13515	0.015207	-2.42342	-1.20982	0.266109	0.665643	0.950596	-0.77323	1.002851	0.258614	0.577837	-2.05532	0.929472	-0.09114	-0.34384	-0.17035	-0.19134	-1.19128	-0.65449	0.332732	-0.79401	1.213176	0.734155	-0.38971	-0.86879	1.188669	1.493682	1.198663	-0.37474	1.735924	0.511204	1.02489	-1.25676	0.043021	0.187753	-0.65833	-0.74043	-0.98805	-0.68636	-1.07466	0.673478	1.428728	0.619728	-0.51376	1.89376	-0.9711	-1.06742	0.968704
PDCD10	20706	-0.01825	0.43517	-1.85491	-0.77191	-0.04944	0.031983	1.425215	-0.22489	-0.2149	0.277927	2.505509	1.380456	0.126412	-0.42921	0.099353	-0.70033	0.54667	0.67417	0.255036	-0.74277	-0.0415	-0.18623	-0.11268	-0.02154	-1.30362	0.151119	-1.06471	1.037322	-0.4862	0.385395	-0.81776	-0.2544	-1.57152	0.063112	-0.71374	-0.41612	0.120281	1.763943	-0.51644	-0.1768	-0.76461	3.114453	-0.08351	0.000469	-0.86622	-0.09629	1.361943	-0.83954
COMMD5	20707	-1.00503	-0.39067	-1.35812	-1.51495	0.607586	0.200203	-2.17818	-0.58528	2.148861	0.429554	0.075907	-1.52549	0.57994	2.032565	-2.46886	0.856757	0.605153	-0.1916	-0.90929	-1.00289	-1.06164	-0.86998	0.040109	0.311738	0.557044	0.191252	0.538792	1.897232	0.03144	0.164968	1.356584	0.693147	-0.60878	-0.16475	0.907039	0.307615	0.007111	0.005002	0.615245	-0.75444	-0.01473	0.228821	-0.08922	1.1565	-0.06997	0.064221	0.774454	0.782486
LOC642017	20736	-0.60075	0.199561	-0.72118	0.339534	1.504084	0.265876	3.057308	1.205985	-0.59611	0.489869	1.408836	0.788737	0.118317	-0.13788	2.183853	0.038612	0.043639	-0.1631	-0.54447	0.229902	0.027777	1.197782	-0.16061	-0.29082	0.823542	-0.36012	1.222859	-0.42675	0.292799	-1.15122	-0.64802	-0.57795	-0.21023	0.427308	-0.51533	-1.43461	-1.77068	0.097751	-2.50587	-0.05655	0.1667	1.352912	0.580308	-1.82942	0.092692	-0.33228	-1.26407	-1.05494
CDIPT	50048	-0.69441	-1.06935	-0.3755	-0.88795	0.17027	-0.19721	0.002674	0.137439	-0.9259	0.21771	0.786146	-3.16915	-0.83738	0.944424	0.45241	-0.89634	-0.14979	0.266676	0.849914	0.284495	-0.23792	0.458963	0.424521	-0.87123	-0.28671	0.720045	0.684002	0.410001	1.005239	-0.27305	0.883386	0.010587	-0.24142	3.314279	0.144706	-0.02936	-0.58077	1.274166	-1.89286	-0.67093	0.620278	0.243987	-0.75517	-1.01555	0.370307	0.242929	-1.70915	0.609258
AMD1	50050	0.57932	-0.40811	-0.89394	-1.44604	-0.12244	-1.93042	0.497967	-0.97237	0.027469	1.64316	2.192946	-0.00296	-0.0823	0.030452	-0.13786	1.359001	1.834018	0.072975	-0.57401	-0.23283	-0.38367	0.162931	0.545285	-0.19677	-0.85249	-0.21929	-1.57785	1.177087	-1.16439	0.066953	-2.1583	-0.36129	-0.67029	0.391523	-1.16477	1.58163	0.604494	-1.70287	1.167389	-0.55402	-1.27258	0.547886	-0.34863	-0.10475	-0.42251	0.889222	0.947026	-0.08256
MRPS18B	50056	-0.37653	-1.19452	2.099061	2.609877	-0.5707	-0.67506	1.045336	2.126336	-0.46454	-1.75431	-0.14261	-0.16978	0.273912	0.348529	0.885361	-0.76377	1.027637	1.441926	-0.7564	-0.91778	-1.11879	0.109908	1.068812	0.195886	0.545535	0.427194	0.508251	0.463022	0.221203	-0.32354	0.374186	0.279036	-0.88085	-0.21211	-0.8773	-1.25845	0.115555	1.736926	-1.14755	-0.6508	0.091609	-0.62526	0.161492	0.260321	0.352253	-1.24009	-1.04884	-0.48132
TCF12	50086	1.896833	0.46399	0.317393	-0.512	0.919802	0.180613	1.022382	-0.41911	-0.19708	-0.47519	-0.04569	1.580666	-0.08628	-0.55407	-0.5243	0.555229	1.229245	0.215444	-0.48359	0.579488	0.54409	-0.44066	1.123837	-0.01166	-0.69627	-1.02418	-0.75931	0.651544	-1.84566	0.435019	-2.29795	-0.69968	-1.83008	-0.55353	-1.0525	0.37834	0.182645	-0.40909	1.079294	2.071141	-0.22338	0.788473	-0.03298	1.126017	-0.70977	-0.12835	0.465486	-0.15323
HCFC1R1	50088	0.67917	-0.59062	-2.02806	-1.56975	0.360804	1.910587	1.314041	-0.78296	1.412054	1.765362	0.742428	0.640224	0.235168	1.128949	-1.87484	0.244831	1.170567	-1.28275	-0.92127	-0.23294	0.238806	-0.67878	1.298607	-0.02473	-0.99154	-0.78473	-0.49938	0.354692	-0.60908	0.81598	-0.89434	-0.80299	-0.7561	-0.60107	-1.05495	0.212973	0.557632	-1.62847	0.023286	0.786348	-0.4654	0.713952	-0.87464	0.926793	-1.49333	0.89349	1.098801	0.512395
METRNL	50095	-0.93086	-0.56946	-0.28158	0.003087	-0.16252	0.549011	-1.0992	-0.54392	-4.68E-05	-0.17047	-1.09784	-2.08185	-0.24375	-0.25031	0.07822	-0.19716	-1.25154	0.194686	0.262623	-1.00226	0.604963	-0.05782	-0.53325	-0.30328	1.170726	1.258257	0.960587	1.712162	1.614924	-1.14582	2.400491	1.410963	1.199214	0.031531	1.615338	-0.23052	-0.69009	-0.32588	-0.79745	-1.4919	0.022717	-0.32277	-0.42931	-0.39668	2.186409	-0.63567	-1.06335	0.344497
HS.360349	50100	-0.99521	0.513143	-1.13202	-1.23273	1.900074	0.00605	1.718696	0.248953	1.22348	0.407441	-0.42526	-0.26972	0.651353	-0.00783	1.223152	-1.02445	0.471452	-0.28842	-0.13133	-0.14639	1.594753	1.731745	0.921252	-1.29576	-0.97414	0.251222	0.451831	2.047708	-0.76146	-0.64665	-0.06012	-1.32027	0.375712	-0.87584	-1.05366	0.189218	-1.85102	-0.70255	-0.49337	-0.12634	1.313108	1.462758	-0.97375	-1.58467	1.109344	-0.62904	-0.69312	-0.79865
DNAJC9	50114	2.179866	-0.31437	-0.35336	0.392061	0.437737	0.277883	0.893656	3.141314	-1.0076	-0.61226	1.837142	1.107168	1.245085	-0.44361	-0.72012	1.063155	-0.35063	-0.38927	0.382906	-0.23536	2.061974	-0.37363	-0.43817	-0.09522	-0.52946	-0.08412	0.19935	-1.62214	-0.67354	-0.1555	-1.06059	-1.55248	-0.31826	-1.27822	-1.46433	-0.42474	-0.39583	-0.42067	0.531703	1.420013	0.688408	0.51352	0.042538	-0.25774	-0.72712	0.43516	0.153825	-0.74081
ALG14	50128	-1.14517	-0.54308	0.992539	-1.71893	2.323953	0.337878	0.852902	1.36324	0.081059	0.384817	1.840834	0.037932	0.656961	0.921157	-0.84696	-0.25738	0.125864	-1.69809	0.56781	-1.60805	-0.66929	-0.17729	0.288319	-1.10613	-0.24567	1.168172	-0.48344	0.142933	-1.24181	0.62043	-0.87159	0.073285	0.463222	-0.74486	-0.51395	-0.1094	-1.01792	0.185226	0.193949	0.250801	0.475225	-0.38384	2.371151	-0.41187	-0.92582	0.372531	0.458215	-0.83724
FHOD1	50129	-1.97926	-0.7488	0.739998	-0.01576	-0.52433	0.202389	-1.44207	-0.25219	-0.32526	-0.48376	-1.25558	-1.44413	-0.03316	0.514412	2.168685	-0.94567	-1.51486	0.427163	-0.00082	-0.18207	-0.12613	-0.08654	0.21573	0.179275	0.642884	0.425273	0.375232	-0.74064	2.300729	-0.02503	2.037534	0.974019	1.214095	-0.95703	1.446143	-0.31415	-0.62978	0.844198	-1.14694	-0.22534	0.441687	-0.23777	1.246242	-1.26022	-0.27922	-0.33346	-0.09426	0.823213
CMTM5	50136	0.435759	1.642199	0.748764	-0.82575	0.185855	0.044933	0.001205	-0.99919	0.731956	0.143317	-1.38441	0.960256	0.140807	-0.045	1.200452	0.273363	-1.96707	1.428041	-0.74305	-0.60637	-0.87469	0.638716	0.213283	-0.88494	-2.25613	-0.54209	-0.3205	-0.87256	1.104346	1.32242	-0.20364	0.346478	-0.95869	-0.51369	0.574834	-0.96218	1.686143	-0.643	0.725319	-0.19773	-0.57732	0.855053	0.238024	-2.04233	0.990588	-1.53605	0.3412	0.889314
SBDS	50170	0.476473	0.275108	-0.89344	-0.47817	-0.3299	-0.51844	1.17171	-1.12603	-0.0255	2.722315	1.216478	0.362119	-0.33337	-0.60491	-0.83618	0.424209	1.362883	-0.78857	-0.99122	0.152831	0.855267	-0.12295	0.757689	-0.14211	-0.80476	-1.41693	-0.95223	0.057865	-0.37722	-0.15445	-1.53343	-1.02066	0.549467	-0.05063	-0.17116	0.295761	1.613726	-1.21468	0.167549	0.340001	-0.95359	0.802189	-0.90208	0.635582	-1.30831	0.998075	2.646834	0.625259
DARC	50192	0.885172	-0.66836	0.262006	0.766094	0.049602	0.284472	0.857252	3.141652	-1.1424	-1.11389	1.632905	0.465562	0.84573	0.04672	1.093691	-0.36371	-0.02273	-0.11613	1.736355	-0.71148	1.041192	0.199731	-0.33505	0.3321	-0.48708	1.003597	1.513391	-0.65252	-1.18293	-0.76467	-0.8523	-1.23774	-0.77839	-0.7431	-1.13678	-1.43357	-0.98935	0.503516	-0.85308	0.778291	0.960613	0.830724	1.014744	-0.75822	1.434341	-1.03272	-0.78175	-0.84796
ZNF318	50193	-0.45542	-1.37782	-0.6892	0.729654	-1.29709	0.079439	-0.13246	-0.24463	-0.85363	-0.06744	-1.21322	0.73909	0.144288	-0.21838	0.533387	-0.44095	0.039675	1.170627	0.203047	0.010773	-0.11941	-0.70626	2.049082	0.68613	1.21904	-1.19163	0.304265	-0.48251	-1.45619	0.433601	-1.2506	-1.00828	0.953168	-1.46644	-0.23456	0.665637	-0.54268	-0.95411	1.935111	1.829578	-0.7976	0.490643	0.252502	1.179855	0.208659	1.97489	1.448252	-0.809
RAB25	50195	-0.07364	0.066456	1.880288	0.903474	0.589436	0.168721	2.9923	0.675322	-1.02629	-0.55309	-0.54514	0.887204	-0.24661	0.791477	0.898893	-1.276	1.056856	0.524476	-0.01418	0.313793	-0.83778	0.374001	1.172783	-0.03879	0.397913	0.782916	0.414208	0.49715	-1.37729	-0.02936	-1.05873	-1.45045	0.302357	-0.88937	-1.03662	-0.85846	-1.58205	1.818912	-0.52396	-0.36378	1.078529	0.610391	0.817428	-0.48299	-0.51359	0.438978	-0.35972	-1.34715
LRRC8C	50201	-1.82694	-0.39544	1.266713	0.340914	-0.54289	-0.59699	-0.18318	-1.66492	0.549914	1.770715	-1.03808	-1.55926	0.062152	-0.96978	-0.3897	-0.67641	1.144698	-1.64985	-0.79992	0.919275	-1.10682	-1.05211	0.711332	0.842526	-0.05686	-1.37659	-0.74274	0.535127	0.361238	1.355266	-0.2793	-0.05095	0.534896	-0.40833	0.465463	0.743185	2.571666	-0.9424	-0.34945	0.863564	-0.04116	-0.30288	0.861646	-0.27039	-0.66598	0.210112	2.023889	1.924612
DPPA4	50204	1.27498	0.064197	-0.01033	-0.49616	1.66501	0.778572	1.242421	1.761437	-0.65131	-1.5519	-0.47269	0.724584	1.317638	0.55639	0.048509	-0.41223	0.980085	0.878467	0.815641	-0.15646	1.308893	-0.00705	0.734485	0.010362	-0.20523	-0.1763	0.647152	-0.68243	-1.62811	-0.63816	-1.66145	-1.40129	-0.72268	-0.24568	-1.69703	-1.37742	-1.47725	0.4492	0.292928	1.291417	0.592923	1.637	0.053088	0.045976	-0.22907	0.493719	-0.66263	-1.0476
DFFA	50224	1.175623	0.120262	0.828082	0.632783	1.996792	0.752358	0.5906	1.248407	0.329531	-1.12539	-0.42991	0.765073	0.064064	-0.10556	-0.62976	-0.01335	0.433352	0.01235	-0.4526	0.539627	1.864159	-0.74283	0.026297	-0.76789	-0.92601	-0.68698	-0.73427	-0.40103	-0.07288	-0.67865	1.065518	-0.07339	-2.5391	-1.10883	-0.98536	-1.23936	-0.09438	2.031237	0.532023	-0.2893	2.181987	0.570627	-0.9189	0.078046	-2.04268	-0.71372	0.665933	-0.11279
NDUFA3	50240	1.354999	-1.41379	-0.04383	-0.8264	2.11633	0.557645	2.317222	0.698117	0.2024	-0.38715	2.538309	-0.46549	0.768057	0.734597	0.144174	-0.95171	1.253031	-0.38591	-0.05906	-1.29574	-0.05709	0.102933	1.630017	-0.60539	-0.05716	0.457609	0.821279	-1.90234	-1.3339	-0.09691	-0.26809	-0.23716	-1.48037	-0.25068	-1.34578	-1.00953	-0.84717	0.308207	-0.41894	0.535259	0.731165	0.474561	0.91507	-1.13054	-0.31894	0.06133	0.059617	-1.07737
MRFAP1L1	50274	0.882892	-0.66344	-1.11175	-1.19629	2.081921	-0.09424	2.91452	0.615517	0.598177	0.76897	0.987297	-0.67496	0.622996	0.032086	-0.19854	-0.46683	1.32313	-0.46914	-0.61842	-0.16692	1.039992	0.31205	2.048455	-0.50861	-1.1273	-0.54797	0.381383	-0.27463	-1.95284	0.427387	-1.21415	-1.05066	-0.95185	-0.09315	-1.99629	0.068563	-0.39357	-0.54823	-0.64525	1.227163	0.149787	0.630481	0.383607	-0.53074	-0.78549	0.40992	0.63136	-0.72195
LAIR2	50278	1.667973	-0.08936	-0.97551	0.386603	1.277286	2.776441	-0.95429	2.224158	-0.17678	1.051939	-0.98213	-0.66487	-0.00866	-0.47705	-0.86678	1.278516	-0.63465	-0.51249	-0.40922	0.268307	1.514971	0.464501	1.333319	0.98228	-0.01184	0.627105	1.329956	-0.56419	-0.67935	-0.42765	-1.51593	0.590422	0.311106	-1.39254	-0.00554	-0.92482	-0.08166	-0.86839	0.056192	-1.44581	-0.51767	0.127338	-0.45895	-0.10945	-0.99866	-0.70802	0.427364	1.77504
EEPD1	50286	-0.58871	-1.43688	-0.57756	-0.97865	0.592294	-1.42114	-0.60245	-2.07917	0.902023	0.041829	-1.05601	-0.03555	-0.80915	0.330385	0.766039	0.492381	0.044636	0.033424	-0.55457	0.860656	-1.76131	-0.4305	0.122048	0.215169	0.120019	0.456189	-0.99413	0.243483	0.879396	-0.64154	0.499476	-0.22703	-0.05665	2.223163	1.43437	-0.16397	-1.63942	-0.57981	-0.00283	-1.18648	1.502085	-0.51081	-0.53429	1.362237	0.778108	1.843037	-0.86682	1.976365
EEF1E1	50301	0.698746	-0.34953	0.363948	0.574715	0.142032	0.494771	-0.06288	0.005268	0.011133	0.525765	1.145899	1.977304	0.358061	-0.39046	-1.2543	0.395622	0.782118	-0.60743	-0.11327	0.075918	-0.98556	-0.02692	0.509292	0.965443	0.320245	-0.2208	-2.28219	-1.17991	-1.41798	0.46499	-1.53103	-1.45223	0.937874	-1.31587	-0.5048	0.638372	1.020806	-0.13998	2.196126	0.783058	-0.31178	0.666336	0.978764	1.335949	-1.0714	-0.46159	1.685094	-0.40177
F11R	50307	0.303407	-1.35498	-1.45109	-1.44397	1.496813	-0.10682	0.978389	-0.12326	0.2512	0.518132	0.856331	-1.7452	0.842949	0.062181	0.353423	-0.64605	-0.55888	-0.11232	0.32329	-0.36618	-0.95053	2.258152	-0.04046	0.337209	-0.75386	0.732961	2.157825	0.422494	-0.15633	0.58083	-0.96148	-0.29541	-0.67138	-1.81561	-0.89312	-0.89187	-0.46339	-0.50369	-0.03525	-0.26321	-0.28402	2.753714	0.626018	-0.83128	1.244316	0.322441	-0.37859	-0.65721
ZNF589	50327	-0.22724	-0.60109	0.675928	0.380021	0.473152	-1.6038	0.394271	0.655049	-0.8976	-1.83736	-1.68419	-0.02159	0.128988	0.592866	2.692288	-0.65382	-0.80402	0.925029	0.383166	0.321164	-0.21452	0.450651	-0.66727	-0.00709	1.613793	1.235616	1.756002	-1.20637	0.931457	-0.23084	0.093962	-0.43139	0.241766	-0.7357	-0.24427	-0.80252	-1.76039	1.392523	-0.35287	-0.27824	0.380316	-0.7877	-0.39794	0.204302	-0.52309	1.758398	-0.78343	-0.51669
MDFIC	50332	-0.7856	-0.78049	-0.43135	-1.07582	0.1708	-0.32609	0.894018	-0.52931	1.172822	0.658724	-0.75222	-0.64604	0.450408	0.55791	-0.56586	-0.30676	-0.50421	-1.12436	-1.01687	0.654083	-1.11653	0.232785	0.421002	0.220328	-0.5933	-0.34229	-1.83358	1.275057	-1.31106	2.261719	-0.1872	1.471634	-0.37427	0.097502	0.237769	0.527238	0.089736	1.476807	-0.39973	0.138781	-1.80011	1.192319	0.210152	0.169381	-0.71783	-0.3853	2.099945	2.542646
SCAMP2	50341	-0.20709	0.712073	0.545195	-0.12984	0.087444	-0.45167	-1.603	0.275934	-1.04281	-1.67722	-1.9347	-0.78815	0.762066	0.846838	0.639279	0.252226	-0.21748	0.910869	-0.92989	-0.29177	-0.54762	0.057291	0.230686	-0.22108	1.399745	2.44637	0.956147	0.505997	0.996057	-0.52349	1.295247	0.991256	-0.23172	-0.83193	0.43591	-0.65617	-1.36709	1.54233	-0.1095	-0.18472	1.47901	-1.00157	0.499289	0.422635	0.431117	-0.84488	-2.36808	-0.79457
ALS2CR4	50348	0.73751	0.321495	0.571765	-0.06881	0.344921	0.898296	0.57474	1.587624	-0.45411	0.772839	-0.6147	1.794588	0.293744	0.580772	-0.07389	1.638915	-0.73416	-0.0664	0.615863	-0.34868	1.682502	-0.57025	0.850269	0.665837	-2.69209	-1.19503	-0.04487	-0.64342	-0.36068	-0.05958	-1.26285	-0.19425	-1.8151	1.564774	-2.31521	-0.53183	-0.7407	-0.29052	0.245494	1.871972	0.143529	0.035109	0.150504	0.403521	-1.05337	-0.71721	-0.48118	1.22314
C11ORF31	50360	0.208216	-1.28149	1.669816	-1.26059	0.060112	0.465405	1.58844	0.125694	0.983523	-0.56171	-0.80106	1.772486	0.870562	1.061386	-0.55313	0.036212	2.08167	-1.34971	0.086176	1.162518	0.291935	-1.23809	0.536484	-0.70862	-0.16082	-1.54038	0.046529	1.452617	-1.11281	0.047352	0.909071	-1.35278	-0.17954	-1.79673	-0.74371	0.663292	-1.17943	-0.07381	-0.59092	1.223999	0.623423	-1.26169	0.341849	-0.73521	0.045861	0.831006	0.382711	0.745354
RANBP6	50370	0.442065	0.789222	0.707751	-0.77107	-1.2126	-0.32718	0.793702	-1.78761	-0.24465	1.196304	-1.53859	1.281212	0.926753	0.062459	-1.204	-1.67744	-0.24776	-0.46908	-0.5876	0.549201	0.751542	1.571346	-0.44896	-0.2897	-0.46821	-0.21481	-0.76625	0.960836	0.047329	0.364334	-2.64498	-0.41309	-0.58671	0.123183	0.481598	1.15222	0.288911	1.43938	0.908058	-0.0116	-1.20457	0.234386	-0.1247	2.236359	0.58867	0.121558	0.447323	0.056476
COPB2	50397	0.820311	0.555049	-2.10626	-1.98567	1.067464	0.678477	0.221473	-0.22254	0.586863	1.243071	1.350701	0.062686	1.143416	0.357819	-1.65978	0.921677	-0.08588	-1.00181	-0.74477	0.222129	0.30012	0.384464	0.791483	-0.00859	-1.42808	0.386162	-0.49911	2.313435	-1.21024	0.324817	-1.06112	-0.55904	-1.28053	0.105057	-0.7411	0.616172	0.741429	-1.83932	0.866596	1.039082	-0.72116	1.031722	-0.66249	-0.06239	-1.36619	-0.02436	-0.16005	0.017034
ENO2	50402	-1.40404	-1.12122	-0.03097	-0.02382	0.999992	-0.62665	0.089088	0.357949	1.109764	0.430059	-0.67301	-1.03199	-0.50881	-0.3975	-0.16348	-0.99161	-0.85195	-0.06488	-0.47811	-0.77219	0.24033	-0.3975	-0.32639	-0.84805	-0.40252	-0.87931	0.588641	-1.71816	1.592802	0.21787	1.393083	0.966783	2.15194	0.705489	0.282719	1.546686	0.603505	0.517328	-1.05738	-0.72534	-0.5921	-0.60343	-0.86913	-1.0711	0.132572	-1.6951	-0.41602	1.712586
C12ORF43	50414	0.012762	-1.40395	-0.84913	0.420375	0.657959	0.78128	0.193341	0.432514	1.674905	0.417173	-1.05691	-0.28262	1.140701	-1.80239	-1.12376	0.435832	-2.32031	-0.07743	0.076256	0.120844	1.086375	-0.78292	-2.41531	1.097212	0.583587	-1.33776	-0.43482	1.544768	0.629171	1.024559	0.974743	0.15765	1.731379	-0.74648	-0.16617	0.341116	0.564505	-1.05012	-0.51756	0.717364	-1.49391	0.483438	-1.16044	0.924462	0.463895	0.507585	0.371285	0.786906
TMEM106B	50427	-0.30539	0.591432	-0.38973	-0.91614	1.193372	0.483207	0.487723	-1.27759	0.110374	0.511627	-0.91334	0.402077	-0.7522	-1.61671	-1.40892	0.445283	0.063281	-0.26984	0.185903	1.068665	2.302863	0.495651	0.238542	0.515173	-0.59783	-0.86379	-1.44431	0.172897	-1.50746	0.215471	-0.86817	0.709658	-0.4996	1.503291	-0.16769	2.395858	0.907756	-0.15845	-0.11086	1.059992	-1.98734	-0.54975	2.156378	-0.11876	-0.88402	0.488083	1.135837	0.431021
DNM1L	50435	1.787181	1.398329	-0.61768	-0.1073	0.127648	1.415711	0.216648	-0.31357	1.011683	-0.03689	-0.5859	1.805211	-0.2083	-0.53831	-1.04583	1.260576	-0.33415	-0.96475	-0.10564	0.599828	1.26563	0.043272	-0.14897	0.429564	-1.10218	-1.26757	-0.44545	0.408325	-1.19009	0.706071	-1.1275	0.553117	-2.85046	0.251557	0.51521	0.470019	0.92363	-0.20025	0.835471	0.480699	0.737659	-0.34039	0.214762	0.638813	-1.78775	-0.41333	-0.66978	0.366123
INHBB	50446	0.307608	0.636757	-1.71816	-1.82116	-0.54098	0.516508	-0.78207	-0.86597	1.578524	0.372825	-0.24891	-0.86176	0.670534	0.430584	0.217188	-0.74464	0.527476	-1.00643	0.051587	-0.77718	-0.46962	0.095827	1.238099	-1.22209	-1.02896	0.470368	0.821293	2.228712	1.299391	0.217228	2.200813	0.051865	-1.40268	1.506601	-0.68037	-0.20877	-0.62794	-0.20653	-0.18816	-0.05185	0.213788	-1.0431	-0.3097	-0.01167	2.191747	-0.34906	-0.82314	0.072382
NFKBIZ	50465	-1.35285	-0.73519	-0.26398	-0.88279	0.019728	-0.45074	-0.43309	-0.62697	-0.48655	0.232686	-0.05519	-1.18175	0.01375	0.544036	-0.08597	-1.03481	1.058004	-0.39645	-0.22434	-0.90667	0.236959	-0.06268	2.1505	-1.0345	-0.50756	0.153511	-0.7288	1.382449	1.045153	-1.69042	2.219995	0.661797	0.443133	1.674266	1.0575	-0.6528	-1.03251	0.496748	-0.4611	-0.67348	-0.48988	0.870084	0.808705	-0.48335	0.195887	0.529154	-1.47832	-0.87881
PM20D2	50470	-0.95679	-1.80982	0.666319	-1.06919	-0.74491	0.430209	.	-1.15969	0.795198	0.482929	-1.41663	-0.1995	0.426419	0.503631	-0.3298	0.622699	0.580279	-0.46695	0.115695	0.666154	0.548031	0.488377	1.396959	-0.10176	-2.0873	-0.32758	-1.75915	1.290398	-1.22364	-0.1287	-0.37658	-0.4653	-0.48985	-0.95793	-0.45363	0.480048	-1.20607	-0.32213	0.440389	1.016137	-0.44903	-0.23898	1.18463	0.902762	-0.22599	1.810558	2.117626	-0.63536
SLU7	50475	-0.54962	-0.62102	0.762699	-0.18792	0.365516	-2.07801	2.391324	-1.05595	-0.66624	-0.89925	1.34681	-0.89053	-0.14252	0.538497	0.153323	-0.05931	0.106688	-0.12545	1.062369	-1.18206	-1.05384	0.693694	-1.51455	0.052307	0.263802	0.411087	0.091173	0.17152	-0.499	-0.50643	1.368237	0.442822	0.23215	1.433298	0.611044	-0.31473	-0.85773	-0.24335	0.217698	-0.81508	-1.69508	-0.79715	1.709132	-0.10833	2.774271	-0.29224	-0.40149	0.240362
BUD13	50487	-1.64747	-0.99839	-0.32215	0.497693	-0.16045	-1.16802	-2.4125	0.785312	-1.12995	-0.73278	-1.33381	-1.31911	0.84673	1.11671	0.106474	-0.13251	-0.5801	0.537164	-0.11049	0.772127	0.431807	0.323509	1.013657	0.350264	0.914785	1.379729	1.158755	-1.42118	1.486232	0.070045	1.693014	0.690565	1.306558	0.778818	-0.34508	-1.38625	-1.31318	1.259363	-0.05497	-0.28527	0.49656	-1.9703	-0.03362	-0.84029	0.246759	0.661518	-0.57654	-0.44354
HS.497591	50543	0.882224	0.174316	-0.81633	-1.81684	1.316151	0.161246	1.251261	1.218523	0.33294	0.414932	-0.91928	-1.0779	0.726258	-1.89742	0.044745	-2.35435	0.206746	-0.18228	0.113584	0.697095	-0.2093	-0.66732	0.346857	-0.69895	0.843436	-1.71142	-0.54051	0.224649	-0.86104	-0.47254	-0.60348	-1.52411	-0.09766	-0.77675	-0.12359	1.32713	0.053036	-0.86311	-0.66482	0.83218	-0.42527	-0.59146	-0.33372	-0.77425	0.037614	2.305307	0.345455	0.851482
KIAA1797	50544	1.138667	-0.02066	-0.16781	-0.42029	-0.35933	-0.17654	1.215499	0.965467	-0.32182	-0.6734	-1.81498	1.191053	1.727886	0.021197	-0.55315	1.289812	-0.18431	-0.68123	0.599606	1.263544	0.127098	0.691562	1.650296	0.445501	-0.57296	-0.38392	1.166989	0.499904	-0.67513	-0.07849	-2.00526	-0.85019	-1.73925	1.551121	-1.93643	0.743764	-1.59293	-0.24824	1.0295	0.632819	-0.47682	1.488777	-1.02352	0.591483	0.340979	-0.09335	-0.24948	-0.16714
WDR45	50592	-0.7714	-1.30736	0.130054	-0.41722	0.213337	-0.15775	.	2.085347	-0.62976	-1.38597	1.999854	-1.18916	0.535464	-0.02719	2.451218	-1.28802	0.388182	-0.23061	0.48032	-1.45933	0.516904	0.402823	-0.06741	-0.89728	-0.01277	1.790902	0.667859	-0.22629	-0.30274	-1.56736	0.765043	-0.0925	0.245058	0.004412	0.218219	-0.98463	-1.40335	1.251745	-0.71065	-0.15142	0.018389	0.656225	1.237305	-1.47931	1.314548	-0.5949	-0.36066	-0.14902
PURA	50601	-0.63621	-0.06912	-0.25996	-0.92914	-0.00991	-0.43102	-0.07565	-1.51723	0.89138	1.471857	-0.60212	0.589878	-0.42902	-0.5469	-0.76658	-0.73279	0.810988	-0.67019	-0.78498	0.549359	0.087993	-1.0482	0.203408	0.946125	-1.51131	-2.10236	-1.50851	0.581022	0.082041	0.453698	-0.33231	0.418669	0.729473	-0.64863	0.371704	2.012741	2.328744	-1.23555	0.594734	-0.04032	-1.5533	-1.9294	0.398562	0.65252	-0.18375	-0.38706	1.843807	1.680372
DDHD2	50671	-0.90512	0.580085	-1.97996	-1.37225	0.481235	-0.29199	1.121333	0.429392	1.525388	-0.01393	0.040952	-0.22065	0.800574	0.514319	0.238342	-1.57007	0.716972	0.225826	0.506749	-0.46552	1.576941	0.44589	-0.24898	-0.27049	-0.82471	0.216996	-0.87817	2.307737	-2.02477	1.595494	-1.25038	-0.93713	-1.72206	0.2268	-1.19321	0.560835	-0.09371	0.196103	0.477799	-0.58589	0.190477	0.435227	-0.94544	-0.20574	-0.1408	-0.38888	1.721858	0.67789
GSTM1	50672	1.445303	0.686525	-1.67744	1.703641	0.489161	-0.62824	1.603186	1.442297	0.019134	-0.16141	-0.71758	1.422986	0.357971	0.328734	0.42628	-1.28888	-0.00207	-0.35811	-0.83141	-0.78913	-1.04337	-0.82209	-0.20886	1.003819	1.269807	-0.07479	-0.51518	0.24748	-0.87379	0.985032	0.831931	-0.761	1.865995	-1.31799	-1.26543	-0.99652	0.657057	-1.28852	2.11884	-0.06633	-0.8958	-0.75646	-0.49685	2.032959	-0.73134	0.873281	-0.27738	-0.82938
MTHFSD	50681	0.668924	-0.1008	1.346544	0.964033	0.126951	1.017204	0.480833	0.160702	-0.91309	-0.58995	-0.92322	-0.74913	0.674826	0.971594	0.187405	-0.47513	-0.55398	0.023665	0.710648	0.802206	-0.56313	-0.15484	1.670832	0.049002	1.404118	2.409435	0.973045	1.086254	0.078511	-0.2319	0.414539	0.108759	1.385039	-0.59976	-1.58957	-1.02185	-1.6118	-1.77731	-1.02833	-0.09984	-0.90057	-0.39059	-0.3111	-1.14472	1.614091	0.664426	-1.09234	-1.84278
C7ORF28B	50689	0.708229	1.381083	-0.06722	0.537714	0.044359	1.718755	0.552735	-0.49202	0.813668	2.320679	1.322602	-0.0002	0.362183	-0.82687	-1.18943	-1.22396	0.754196	-1.27066	-1.18926	0.182794	-0.86569	0.502942	-0.72274	-1.13314	-1.36374	0.093412	-0.69066	0.952657	-0.22539	0.858871	-1.14506	-1.23508	-0.03657	-0.73367	0.602284	-0.99719	1.12417	0.810761	-1.14061	0.233265	-0.3563	-0.19945	0.42839	-0.94612	-0.21428	0.777254	0.676863	-1.06895
RAB43	50692	-0.64905	0.378278	-0.23566	0.016914	0.210361	-0.28348	-0.75842	-0.90847	-0.3653	-0.3561	-0.84914	-2.15898	-1.0521	-0.24396	0.878634	-0.59116	-1.02997	-0.1703	-0.04994	-0.80946	-0.74337	-0.60157	1.968083	-1.19759	0.475718	1.643465	-0.54327	0.854554	1.815749	-0.29828	1.772204	1.746222	0.836875	1.099183	0.506182	0.535744	-0.22565	0.635012	-0.9892	-0.27447	0.068001	-1.49085	0.020255	-0.90218	0.117511	-0.4566	-0.95864	-0.61802
CD40LG	50706	-1.66075	-0.65065	2.188081	0.84088	0.75931	-0.6196	0.924367	0.081946	-1.33442	-1.38025	-0.23872	-0.77391	-0.38557	-0.94315	1.033311	-0.70492	1.11202	1.04157	0.578248	0.466005	-1.61048	-0.85356	0.224408	0.148082	1.698214	-1.25589	-0.26119	-1.48844	0.545863	-0.8592	1.384261	0.811929	1.07571	0.834868	-0.79869	-0.21277	-0.15815	1.387947	-0.74548	-0.04722	1.951766	-0.364	0.262833	-0.40853	-0.95479	0.500452	0.894195	-0.53636
ADCY7	50735	-1.99348	0.13324	-1.0383	-0.06562	-0.39026	0.631891	-0.73666	-0.25068	1.204334	1.767539	-0.52305	-0.75324	-0.41796	-0.6787	-0.91747	0.169408	-0.47113	-0.29598	-2.43094	1.139777	1.29686	0.643638	-0.88808	1.109298	-0.37272	-0.56963	0.374414	0.282926	0.515653	1.020915	1.103799	0.016152	2.422291	0.349868	0.579427	0.26934	1.244362	-0.35344	-1.08732	0.619457	-1.48542	-0.24579	-0.5236	-1.81942	0.770668	-0.90179	0.462155	1.217069
SPG21	50754	-0.88889	0.110421	0.564691	-0.94731	0.196972	0.272831	-1.27859	-0.74321	0.585987	1.267868	0.063513	-0.90874	0.070872	0.372305	-1.37452	0.606675	-0.78581	-1.29059	-0.4436	-0.33511	-2.30085	-0.91953	-1.02654	-1.18883	0.55567	1.51836	-0.18129	1.86751	1.864255	-0.25624	1.59466	0.95051	0.439226	1.338403	0.182285	0.176202	0.276081	0.757995	-0.1265	-1.36587	0.277683	-0.45568	0.178011	-0.28338	0.089071	0.090802	-1.51495	0.872307
FAM84B	60014	-0.67504	-0.27671	-0.57674	-0.7141	0.710411	-0.3503	-0.77112	-0.52863	0.757196	0.863922	-0.61643	-1.01672	-0.82342	-0.81819	-0.46451	-0.86268	0.348607	-1.00989	0.015044	0.676087	-0.37974	0.712596	0.389075	-0.5377	-0.82442	-0.59572	-1.16465	-2.97189	0.351669	0.81505	0.226249	0.694022	0.347404	0.754583	-0.41879	3.137817	0.209106	-0.0165	-0.45425	0.071857	-0.26386	-1.05991	-0.9883	1.668864	0.253377	-0.71516	1.28213	0.885913
C3ORF39	60022	0.073951	-0.31108	0.720685	1.045111	0.404995	0.882531	-0.01603	3.279529	-1.03539	-1.59165	-0.08784	-0.08363	-0.31672	-0.09771	1.053891	-0.63056	0.159648	-0.3264	1.255763	-0.25925	0.712841	0.434334	-0.28306	0.590962	-0.06462	-0.19639	1.6785	-1.40363	-1.43758	-1.30352	0.51919	-0.5239	-0.15217	0.184631	1.376601	-1.05579	-0.14803	0.457616	-0.649	-0.03597	0.832196	0.797037	1.747579	0.022167	1.597873	-1.04196	-1.01889	-1.6502
TMED7	60037	-0.3092	0.370976	-1.0092	-0.77469	1.074053	-0.04979	-0.74132	-1.29227	0.688498	1.844245	0.195388	0.104128	-0.60506	-0.85128	-1.01542	0.415185	0.501116	-1.39572	-0.22482	-0.175	-0.20071	-0.4004	0.547312	0.547199	-1.21825	-0.44404	-1.86811	2.36111	-0.94179	0.650444	-0.43506	0.702991	-0.88559	-0.08945	0.830059	1.080606	1.727467	-1.13851	0.371713	0.276343	-2.19421	0.373733	0.646674	0.595978	-0.73556	0.07369	2.197277	0.750835
C21ORF51	60041	1.130268	0.753967	2.957408	1.022226	0.214244	1.107456	-0.56724	0.195839	-1.01522	0.401313	-1.20167	0.300794	-0.31738	-0.07598	-0.16866	0.86962	-0.07049	-0.41119	-1.72805	0.607599	-1.06943	-0.90913	1.300189	1.110426	-0.54374	0.348912	0.694741	-1.40404	0.189173	0.186316	-0.7174	0.722754	-1.19644	-0.46801	0.108216	-0.64268	0.156089	-0.39513	0.413944	0.804444	0.352538	1.496463	1.324832	-0.76875	-0.31814	-0.84111	0.316507	-0.04514
RPL11	60053	0.704283	0.087592	-0.95367	-1.41735	1.970151	-0.29486	2.898976	-0.04761	0.47704	0.390585	1.211288	-1.11789	0.681928	0.673875	0.910327	-0.85399	1.730649	-0.75031	-0.54995	-0.88421	0.507942	0.262429	3.056445	-1.08167	-1.06261	0.078526	-0.11798	1.060283	-1.40109	0.314764	-0.86726	-0.66955	-0.86914	-0.26914	-1.15369	-0.94937	-0.65334	0.069001	-0.41331	0.293947	0.060896	0.615379	0.519271	-1.11798	-0.45966	0.35537	-0.26675	-1.02802
LPGAT1	60070	-0.22656	0.396055	-0.83521	-0.85479	0.448654	-0.54473	-0.95155	-0.97655	1.634991	1.545527	0.347461	-1.42015	0.821192	-0.61699	0.904356	-2.39077	-0.4073	0.388933	-0.83398	-1.63162	-0.38526	-0.31833	1.251107	-1.24943	-0.91041	0.600237	-0.37661	1.712079	0.718547	0.386447	0.048481	0.483869	-1.35551	1.77546	0.647136	0.69352	-0.60918	1.698011	-0.7195	-0.49874	-0.55719	0.088946	-0.03715	-0.05762	-0.77472	-0.48538	-0.78392	-0.15734
DNAJB1	60079	0.400231	0.571584	1.102149	-0.10793	1.391547	-0.13306	1.555323	-0.17708	-1.39776	-0.46915	-2.3052	-0.1003	0.410632	-0.26259	-0.20512	1.169238	0.318559	0.237557	-0.30616	0.655698	0.930144	1.787777	-1.39895	0.344277	-0.88766	0.352175	1.484868	-0.35231	0.990733	-1.36936	-0.76713	-0.55026	0.88166	0.086051	-1.13195	0.084789	-0.7425	-0.16963	-1.61622	1.538536	-0.09123	-0.15372	0.663352	-1.17687	.	-1.13704	-0.84475	-0.24822
PUS1	60092	0.529548	0.201001	0.10696	-0.95325	0.885752	1.878489	3.067525	0.667512	0.951029	0.319244	-0.46492	0.951572	0.767475	0.298427	0.206988	-0.2752	0.790453	-0.40336	-0.55119	0.380944	1.142965	-0.01279	1.483927	-0.0204	-0.83833	-2.17618	-0.22574	-0.04223	-0.81361	1.384103	-0.48354	-1.51479	-0.05243	-1.24749	-1.65584	-0.74113	-0.3604	-0.34773	-0.47517	1.413437	0.786257	0.326462	-0.9797	-0.84677	-1.88678	0.756379	-0.13853	-0.22794
NCALD	60093	0.863196	-0.39955	-0.19708	0.654127	1.148895	2.022498	1.090791	1.742993	-0.25694	0.312774	0.851284	-0.48879	0.793899	-0.67848	-1.95441	-1.17543	-0.29292	-0.76905	0.592373	0.18308	1.269167	-0.16	1.493467	0.59192	-1.3201	-0.6658	0.971733	-2.26867	-0.88506	0.021686	0.078463	0.159605	0.915795	-0.80554	-1.18992	-0.37379	1.536356	-0.32878	-1.65245	1.630525	-1.02621	0.087007	-0.79888	-1.37927	0.186376	-0.97269	0.244071	0.652402
CCPG1	60095	-0.31568	0.066748	-2.00301	-1.77145	-0.18608	0.104135	-0.70006	-1.78294	0.625354	1.392377	0.387587	-0.36431	-0.75435	1.223242	-0.93314	0.537182	0.094097	-1.04252	0.36681	-0.4278	-0.20814	-0.35608	0.51507	-0.26692	-0.68565	0.771732	-1.0091	2.383147	0.574281	0.607182	-1.2693	0.482788	-0.57517	0.410069	0.920088	1.985098	0.649139	-0.77299	0.03637	-1.31057	-1.29932	0.086388	0.368697	0.170242	-0.75678	0.032428	0.59775	0.509622
MAPKAP1	60102	1.172143	-0.42449	-2.57139	-0.0289	-0.12764	1.51619	-0.72763	-0.28346	-0.12292	0.280449	1.823308	0.111308	0.274691	1.030375	-1.92563	1.475766	1.313614	-1.1225	0.675108	0.008065	0.09895	0.418272	1.086108	-0.82676	-1.01589	0.343562	0.106188	1.818834	-0.5719	0.247798	-0.01428	-0.56497	-0.5604	-1.33657	-0.31335	-0.29742	-1.15384	0.174568	1.221679	-0.13574	0.621573	0.889759	0.528869	-0.4662	0.77283	-1.34741	-1.47016	0.896089
CTSB	60121	0.882063	-0.23767	-1.69271	-1.16138	1.160432	0.025334	3.061053	0.386443	0.401451	0.18143	1.624094	-0.05364	0.47196	0.934414	0.594215	-0.42984	0.577517	-0.79942	-0.51809	-0.32833	1.021899	0.23111	1.838708	-0.70651	-0.93137	0.055581	-0.17396	1.952552	-1.4893	0.815723	-0.63847	-0.76003	-1.54782	-0.70911	-0.7085	-0.41836	-0.63825	0.200283	-0.61891	0.559094	-0.11949	1.448298	-0.33028	-1.01168	-0.55306	-0.6384	-0.56018	-0.97275
PTDSS1	60128	0.963831	0.768009	0.921311	0.151136	1.331317	-1.13112	0.334019	0.546989	-1.26469	-1.60153	-2.71668	0.152773	1.661027	-0.21778	-0.1747	1.282112	-0.759	-0.32915	-0.57382	-0.22305	0.066389	-0.01963	0.484012	0.174704	0.628252	1.462291	0.613914	-0.20294	0.101424	0.221513	-0.09622	0.3106	-0.08713	-0.23104	-0.53116	-0.81867	-1.69601	-0.17571	1.433288	1.09379	0.291737	-0.27567	1.018393	1.186147	1.178317	0.508815	-2.18379	-0.16519
CPVL	60136	-0.88511	-1.36783	-0.85032	-1.21199	1.447752	-0.08856	-0.21155	-2.27989	1.059921	-0.16383	1.498773	-2.20429	-1.51406	0.823416	0.180513	0.51707	0.996595	-1.18833	0.250183	0.013414	-0.34242	0.196781	2.059741	0.488799	-0.23227	-0.09153	-0.49642	2.318609	-0.10351	0.699171	0.964066	1.006124	-0.69131	0.80158	0.558004	0.915506	0.24243	-1.53159	0.682587	-0.52819	-1.01988	0.107587	0.861417	-0.58115	0.301652	-0.41359	0.404162	-0.18569
HS.145307	60139	-0.31047	0.149314	-0.89215	-1.72738	0.386409	-0.9449	-0.10623	-0.60031	0.676376	2.35869	0.385394	-1.18185	-0.39821	-0.01111	1.697352	0.099765	0.032259	0.471016	-0.19362	-0.09087	1.055471	0.771361	0.698109	-0.27702	-1.57313	-0.14175	-0.75012	1.320122	-0.78095	-0.8691	0.459067	-0.38213	-0.91201	-0.59438	-0.55453	1.318487	-0.75521	-2.0543	-0.48124	-0.20672	1.201142	0.066719	-0.63132	-1.18902	-0.63141	0.581972	-0.56356	-0.85209
BOLA2	60148	0.439871	-1.06027	0.495921	0.458101	2.115831	0.159596	0.829505	2.23761	-0.63177	-0.26609	1.108361	-0.15298	0.602801	-0.40549	-1.41812	0.146117	0.290402	-0.32123	0.157153	-1.117	-0.13369	0.542154	0.752618	-0.1271	0.491088	0.856969	1.306227	-1.85946	-1.53851	-0.16477	0.431789	0.034558	-1.21479	-0.57496	-0.5438	-0.90629	-0.18661	1.614349	-0.911	0.923201	1.492151	0.698568	1.534845	-1.38312	-0.62064	-0.42474	-1.14145	-0.64395
AARSD1	60154	0.267647	0.242832	1.734161	0.319493	1.292748	1.152468	1.221632	1.569063	-0.99595	-1.25792	-0.31278	0.132449	0.283048	1.16272	-0.69203	-0.36794	0.225855	0.956202	0.590346	0.787282	2.123338	-0.1528	0.675693	-0.2476	0.039419	-1.53778	0.903237	-1.05174	0.172438	1.184521	-0.19354	-0.77158	0.977408	-1.04997	-0.88558	-0.67387	-0.76125	0.685449	-0.45533	0.381331	0.460427	-1.11162	0.712616	-1.49724	-0.8423	0.088752	-1.03815	-0.89376
SNX26	60167	1.002673	0.62722	-1.63941	-0.99527	0.342021	0.080933	1.683133	0.564537	0.207026	-0.08461	0.840819	1.810411	1.902025	-0.78685	-0.55979	1.392299	0.483003	-1.15409	0.255153	-0.5472	1.747903	-0.46701	-0.86424	-0.67899	-0.92107	1.254585	-0.07473	-1.06956	-0.83174	-0.14944	-0.86385	-1.53792	0.359333	0.363639	-0.94979	-1.28812	-0.78097	0.306048	0.082739	0.575171	0.81477	0.658014	-1.39217	1.524563	-1.63742	2.354345	-0.54385	-0.06124
NDN	60184	2.217453	-0.81832	2.140883	-0.72895	1.519044	-0.05121	0.23546	1.302192	-1.14634	0.656772	-0.63862	1.894377	0.03299	0.957645	-0.2053	0.235446	0.810533	0.448944	0.872146	0.186121	1.15053	-0.09356	0.302452	1.082082	0.466528	-1.04448	-0.01733	0.524208	-0.33644	-0.18152	-0.68135	-1.61957	-1.10812	0.069072	-1.69634	-1.75146	-1.0009	0.284944	1.444824	-0.11382	0.504452	0.193833	-0.25962	-1.2051	0.969316	0.877992	-0.85792	-1.51101
ELAC2	60202	-0.96755	0.09592	1.954843	1.296109	1.254541	0.20471	-0.22644	2.750416	-1.31638	-1.89174	-1.3072	-1.17391	0.662676	0.037962	0.139947	-1.02107	-0.04241	0.150913	0.788409	-0.9818	0.604611	-1.24089	-0.37843	-0.44246	1.396032	-0.23594	0.838143	-0.56953	0.839312	-0.43312	0.88062	0.891006	0.586188	-0.4329	-0.69351	-1.10627	-0.61604	-0.0991	-0.5678	0.535961	0.835066	-1.65827	1.131758	-0.39773	1.1995	-0.5332	-0.43657	-0.7672
C16ORF79	60220	0.102205	-0.03028	0.367744	0.200102	-1.16012	-0.92157	-0.75082	0.396926	-0.5942	-0.91608	-1.12919	-1.15355	-0.72512	0.297976	2.884131	-0.4098	-0.45715	0.571889	0.712374	-0.36629	0.51328	-0.2738	-0.06498	-0.16483	0.425877	0.912699	0.281214	-0.14876	1.779478	-1.5423	1.816886	0.42007	-0.18384	-0.31669	-0.18132	-1.50106	-1.45235	2.627888	-0.09911	-1.42846	0.62863	-0.367	0.561732	-0.31602	1.251574	0.168633	-0.03846	-0.11867
RFXANK	60221	0.043104	-0.25493	1.744071	0.74887	0.297083	0.275136	-0.25727	0.519268	-0.54846	-1.30822	0.208794	-0.13762	1.292644	-0.44789	-0.21379	0.461726	-0.4701	0.000392	-0.74109	-0.23978	-0.47273	1.089995	-1.57367	0.242995	0.417232	2.322041	1.057294	-0.64162	1.778216	-1.00687	0.496467	0.233198	-0.06049	0.626035	-0.2055	-1.48324	-1.68744	0.940249	-0.35285	-0.72985	1.888102	0.314587	-0.30595	-1.01234	1.698866	-0.77091	-2.0541	-1.89616
CASC4	60241	-0.28485	0.759879	-0.407	-1.86855	0.92933	0.012858	0.677812	-0.30408	0.647614	0.857211	0.607301	-1.96158	0.323325	1.043696	-0.0843	-0.33619	0.905748	-0.64321	-0.88951	-0.96265	-1.64816	-0.37465	0.425909	-0.75374	-0.43273	0.649803	-2.1618	3.172889	-0.43778	2.279562	0.006006	0.027754	-0.6581	0.876755	-0.4944	-0.40115	-0.64651	0.21248	0.023576	-0.05789	-0.66029	-0.05769	0.042628	-0.98048	-0.13516	0.298556	0.33087	0.973998
C16ORF52	60243	-0.69777	0.507511	-1.48241	-0.35898	0.054626	-0.52323	0.80232	-0.4233	1.30477	1.319537	-0.61261	-2.46394	1.24036	1.472325	0.904171	-1.07672	0.131435	-0.36537	-0.32903	-0.63832	-0.84319	0.077804	1.643492	-0.52384	0.633572	-0.98736	0.583122	2.579289	-0.05294	1.055966	0.323347	0.38622	1.315955	0.203913	-0.99623	-1.90246	0.264056	1.244343	-0.60463	0.452901	0.29816	-1.42978	-0.9103	0.306748	-0.30228	-1.29656	1.039277	0.381904
ANTXR1	60255	0.961542	-0.66104	-2.74624	-1.63689	0.313479	0.018322	2.269466	0.925383	1.271568	0.03105	2.493225	0.191286	0.061423	1.525488	-0.18855	0.103013	-0.11828	-0.99734	-0.66786	0.550674	1.354237	0.095724	0.181469	0.169601	-0.89118	-0.38534	0.123079	0.810316	-1.63893	0.931385	-1.19734	-0.56421	-1.27673	-0.96818	-0.62287	0.176066	0.071392	0.458057	-1.24325	1.189942	0.675198	1.041434	-0.21277	0.232656	-0.97895	-0.63863	-1.03934	0.328452
FCF1	60307	1.156579	-0.48857	-0.22804	0.454321	0.733301	-0.3305	0.950614	0.501934	0.618986	-0.41907	0.977478	-1.59532	0.432562	1.237173	0.979275	-1.27608	1.882026	0.052653	-0.78913	-0.78525	-0.20979	-0.91622	2.139034	-1.10495	0.227834	0.036359	-0.53257	1.213055	-0.6295	0.110963	-1.26271	-0.63352	-1.0877	-0.59064	-0.8067	-1.5035	-0.53432	0.711519	1.371065	-1.35047	-0.74282	0.076543	1.048956	-0.92372	-1.92451	0.339198	-0.72333	0.260876
ASB3	60309	0.206644	1.286886	-0.06564	0.840391	-1.4597	-0.87416	2.365413	0.798553	-0.16212	-0.54456	-1.81038	0.668319	-0.50704	-1.97354	2.450164	0.144836	-1.2619	-0.42094	-0.15563	1.854091	-0.35762	0.869038	1.499377	0.450241	-0.42656	-0.44767	0.016259	0.067844	-0.29494	-0.60088	-1.38664	-1.17787	-0.09837	-1.01154	-1.23934	0.772341	-0.01439	0.408551	-0.61678	1.303693	-0.18316	0.565009	1.826233	-0.47437	1.159708	-0.65966	-0.35844	-0.02125
OCRL	60324	1.799446	0.924884	-0.75015	0.384307	-0.39638	-1.19706	-0.24684	-0.05248	0.128628	-1.56829	-0.57706	2.221726	1.155515	-0.4046	0.391586	1.659008	-0.74315	-0.97886	-0.52371	0.577211	0.117402	-0.16829	-0.83239	0.314425	1.71503	2.209012	1.013752	0.238028	0.077029	0.077553	-0.94937	-0.90654	-0.11546	-1.5499	0.103202	-0.42714	-0.74994	-0.31623	1.092001	0.83278	-0.39674	-0.21438	0.425249	0.834817	-1.02424	1.272247	-1.03406	-0.71302
C7ORF42	60326	0.473094	0.346524	-0.46838	-0.62994	1.585624	0.623222	0.480561	-1.12121	0.842881	2.427318	0.884342	-0.31632	-0.5513	-0.11671	-1.59204	-0.14848	-0.07377	-1.78003	-1.65634	0.308355	-0.58813	-0.99032	-1.01381	0.1934	-0.97469	-0.35231	-0.19889	1.052889	-0.26531	-0.23629	0.132951	0.320821	0.540285	1.080098	-0.73496	0.7175	-0.13439	.	0.48497	1.119018	-2.07932	-0.70644	0.901409	-0.55896	0.141014	-1.18076	0.123325	-0.1358
LOC653171	60341	-1.67179	-0.67913	0.817658	1.148543	-0.4356	-0.25169	-0.89232	0.409363	-0.85169	-0.38519	-0.54415	-1.73925	-0.60015	-0.57811	0.410873	-0.35747	-0.79242	0.121728	0.602099	-1.21757	-1.72683	-0.39861	-0.03819	-0.77534	1.169257	0.609305	0.186435	0.067061	1.183033	-0.42239	2.375815	1.159585	2.14311	1.055974	2.285658	-0.43975	-0.56331	0.769648	-0.98187	-1.24972	0.403848	-1.48215	0.80594	-0.40842	0.86988	0.003565	-1.09853	0.384317
MAPK13	60349	0.155653	-0.39784	-0.95852	-0.42302	0.674134	-0.79464	-0.97079	-0.87394	0.972663	1.556239	-1.28578	-2.0455	-0.08928	0.441003	-0.74144	-0.40185	-0.8125	-1.09958	-0.69718	-0.22834	-0.617	-0.43485	0.667407	-0.47181	-0.21826	-0.0631	-0.64376	2.641125	1.320823	1.070077	1.061643	0.976115	0.502444	0.826263	0.26079	1.151488	0.717452	-1.21692	-0.0649	-0.27629	-0.88126	-1.23437	-1.35311	-0.32777	-0.40899	-0.09991	0.055415	1.797226
PSMD3	60360	-0.27401	-0.75794	2.147108	1.38492	-0.2011	-0.28303	0.027397	2.573553	-1.89479	-0.04594	0.041691	-1.22181	-0.24052	-0.24232	0.477819	-0.77154	0.390248	0.111475	-0.18157	0.080617	0.146964	0.086486	1.390196	-1.45692	-0.89275	-0.35357	1.775155	0.553714	0.778255	-0.65125	0.455468	0.219467	0.843956	0.097982	-1.22162	-0.69118	-1.07713	0.620107	-1.08398	0.60046	-1.05098	0.570565	0.764326	-1.67673	2.07934	-0.42379	-0.70853	0.415817
PCDHGB4	60364	0.073396	0.086948	-2.20914	-1.06858	0.348656	-0.42125	1.834965	0.858817	1.196407	1.551756	2.103696	0.577174	0.053367	0.757219	-0.44336	-0.57722	0.39094	-0.67735	-0.70716	-0.59739	-0.29462	0.218207	0.653538	-1.14287	-0.24424	-0.14416	-0.24185	1.528089	-1.84522	0.922842	0.209255	-0.81985	-1.87856	-1.03768	0.169432	-0.25416	0.308892	0.40247	-1.67351	0.462321	-0.32646	2.219012	0.260576	-0.9647	-0.13316	0.718278	-0.13804	-0.84317
LOC440145	60369	-0.07923	0.199509	-1.1128	-0.10577	0.547197	-0.05853	2.13439	-0.96148	0.262325	-0.31468	2.267536	2.415038	1.054658	0.766512	-0.63948	0.246571	0.502718	-0.22709	0.424936	0.45946	-0.25481	0.060158	0.685434	-0.00183	-0.57748	-0.06951	-0.7049	1.137434	-1.4734	1.074785	-1.06084	-0.44063	-0.88258	-1.00226	-0.7543	-0.7433	-0.39633	0.176467	0.031448	0.425801	0.166279	0.675104	-0.23046	-0.70458	-1.14773	-1.07861	0.399478	-1.01468
MPHOSPH8	60370	0.301119	0.01034	-1.11125	0.517804	-0.47505	-0.82179	-0.36521	-1.81741	1.033478	1.302439	-1.52647	-1.21463	-0.4536	-0.24754	0.001162	-0.64465	-0.43704	-2.15317	0.642104	1.413607	1.152428	-0.84057	-1.02772	0.252231	-0.23822	-0.6721	-0.76432	0.281601	0.757654	1.001932	0.308124	1.018086	1.865185	0.217585	0.014247	0.187617	0.622084	0.063193	-1.30919	0.572503	-0.35214	-0.46637	-1.93847	0.899574	-0.46857	-0.38351	-0.02537	0.915867
URM1	60390	-0.72424	-1.16853	1.809219	0.660586	0.176693	-0.26664	0.415701	1.702639	-1.00467	-1.72787	0.274001	-0.48748	-0.11658	0.285453	1.06545	-0.51761	0.202309	0.626539	1.023411	-1.26395	-0.79668	0.309425	-0.06137	-0.29384	1.50424	1.003242	1.144406	-1.64457	-0.00497	-1.36329	1.508876	0.027846	0.341615	0.351089	-0.05969	-1.53241	-1.04549	1.938931	-0.16865	-0.77189	1.503529	-0.12263	0.467095	-0.23655	0.878112	-0.21994	-1.08873	-0.81541
TRK1	60397	0.160722	-0.9921	0.105381	0.365629	-1.40777	-1.22299	.	-0.41714	0.2239	-0.5952	-0.69076	0.901671	-0.08637	-1.26522	-0.51284	0.539332	-1.11718	0.757607	-0.11432	0.46213	-0.67466	0.023655	-0.95878	0.022582	1.084957	2.303143	1.761581	-1.47953	0.053343	0.155698	-0.02644	0.169623	-1.95503	-0.03714	-1.03697	-0.27432	0.352318	2.448007	-0.31921	-0.36974	2.775784	-1.3709	0.870856	0.713078	0.485431	0.943347	0.070061	1.318048
RARS	60400	0.43622	-0.55031	0.324313	-1.3327	-0.36711	-0.16902	-1.18858	-0.34316	2.175912	0.683054	-0.14642	-0.064	0.441867	1.339973	-0.98959	0.748664	0.139489	-0.44867	0.131141	-0.58951	1.399324	-0.83614	0.855804	0.626948	-0.57306	-1.20725	-0.8462	0.932365	-1.40915	0.823812	-0.7845	-0.33823	0.070284	-1.59645	-0.30166	1.727107	0.631953	-0.06341	1.295619	1.401003	0.310877	-0.68232	-2.397	0.045691	-2.65859	0.658559	1.337503	0.129015
ZFAND2B	60403	-0.87972	0.245493	0.845136	0.026905	-0.5281	-1.53992	2.595616	-0.34255	-0.38227	-0.74422	-0.22745	-0.73406	0.263724	0.420396	0.779384	0.116762	-0.30817	-0.46093	0.170863	-1.06058	-0.81905	-0.05575	-0.56125	-0.51381	-0.06997	1.213194	0.020002	-0.50996	1.87162	-0.53811	1.908277	-0.09407	0.113446	0.830244	0.691304	-1.29526	-0.98563	2.124876	-1.01984	-2.12998	0.806819	0.148196	-0.02589	-1.04606	1.394788	-0.03883	0.061737	-0.30952
NFRKB	60408	-0.432	0.713722	1.469652	-0.90575	-0.59226	0.027089	0.338498	0.079456	0.242296	-0.41963	0.461179	-2.97579	0.132753	-0.01306	0.874925	0.3637	0.297459	-1.03197	-0.16551	-0.90642	0.3578	-0.56073	-1.21224	-1.02199	-0.46135	-0.30545	1.652502	0.703213	0.323132	0.07076	0.368556	2.363728	0.891005	2.399909	-0.79803	-0.25425	-1.4892	1.233627	0.398726	-0.41628	0.396835	0.099665	-0.84746	-0.45404	0.644517	-0.19531	-2.0197	-1.04397
NUCB2	60427	1.448054	-0.14598	-0.11711	0.190446	-0.37373	-0.02607	0.524683	-0.85511	-0.31144	-0.15575	1.058387	1.884277	1.793259	-0.21806	-1.60967	1.905223	0.589309	-0.4139	-0.14456	-0.33006	-0.15165	-0.25822	-0.27917	0.149979	0.60871	1.062644	-0.16493	-1.10853	-0.77267	-0.10375	-2.38749	-1.09722	-0.47531	-0.41324	-0.63491	-0.7237	-0.42518	-0.14001	1.91247	0.626522	-0.09517	0.066758	0.477635	2.233576	-1.121	1.248359	-0.00549	-1.504
HS.163346	60433	-0.63723	0.510264	-1.95746	-0.62799	-0.13083	-0.07431	-0.55049	-1.55305	1.3668	1.670378	-0.4006	-2.00342	-0.21617	0.478304	0.35689	-0.60643	-0.29498	-0.66379	-0.87566	-1.16926	-0.80929	0.388431	-0.1641	-0.52725	-0.16874	-0.07634	-1.01867	1.351042	1.142289	0.240637	1.387868	0.938135	0.166736	1.091088	1.644115	0.548375	0.914057	-0.90516	-0.2604	-1.31775	-0.02816	-0.56432	-0.68141	0.199858	-1.07987	-0.31413	0.450388	1.659898
PLOD1	60437	1.427363	1.017766	-2.40595	-1.84646	0.032423	1.130785	-0.23648	-1.45071	1.787002	0.848656	0.202039	-0.64713	0.615014	0.255266	-0.10271	-0.00933	0.274318	-0.41709	-0.85166	-0.13625	0.49598	-0.56134	1.600211	-0.38389	-1.08111	0.716437	-0.0773	2.073299	-0.64804	0.62421	-0.19715	0.150286	-1.43408	0.057415	-0.01506	-0.70337	-1.08717	-0.42574	0.254502	-0.27593	-0.5795	0.678985	-1.30408	-0.48654	2.000486	0.057045	0.069561	0.04531
OTUD5	60463	-0.56529	-1.04774	-0.75757	-1.1355	-0.27518	-0.09154	1.811767	0.88778	0.226839	-1.41785	-0.59481	-0.49718	-0.08045	1.344164	-1.01715	-0.84035	-0.55934	0.261714	-0.20353	-0.16945	0.93284	0.279857	-1.79156	0.133685	0.799539	0.062616	1.122579	-0.03186	1.81106	-0.45861	0.208223	-0.95062	0.812885	2.578324	-0.63719	0.62373	0.102935	0.397726	-0.86735	-0.25646	-0.21315	0.204996	-2.05117	-0.60713	1.4763	-1.04598	-1.48236	0.676154
STX11	60470	-0.84807	0.772181	-1.02352	-0.97991	-0.28258	-0.47452	-1.88142	-2.33479	1.302784	1.744692	-0.01648	-1.68718	-0.67491	-0.4504	0.01007	0.077743	0.10303	-0.94799	-0.00738	-0.08555	-1.59291	1.280263	0.467274	-0.70064	-0.70178	0.389785	-0.72707	1.997842	0.305838	0.296998	1.253484	1.534624	-0.19305	0.740977	1.008206	0.770741	1.0376	-0.31303	0.405987	-1.53782	-1.02239	0.518823	0.200028	-0.29337	0.217213	-0.02479	0.372636	0.234846
RIOK1	60500	1.266351	-0.31585	-0.12869	0.162292	0.721499	0.381529	0.542301	0.652458	-0.28332	-0.96691	0.142959	1.773782	0.899992	0.486864	-0.46211	0.506772	0.301551	1.44089	-0.2234	0.967882	2.166841	0.775603	0.168441	0.388392	-0.69715	-1.01765	0.85833	0.411166	-0.92906	-0.07964	-1.83922	-0.70901	-1.39794	-1.1421	-1.1034	0.077849	-0.87109	-0.10027	0.294894	1.032767	0.536811	0.455115	-0.49479	-0.4273	-2.31152	1.050317	-0.07966	-0.89345
CTBS	60504	-0.83983	0.263876	-1.43771	-0.68715	-0.08773	-0.14795	-1.22295	-1.96555	0.890418	2.073205	-0.30614	-0.74624	-0.20053	0.728184	-1.16471	0.20212	0.462049	-0.2036	-0.19173	-0.4506	-1.2889	0.433834	0.199628	-0.41786	-0.33016	0.227726	-1.29538	2.214379	1.050897	0.270818	0.349712	0.466854	-0.77138	0.928766	0.971128	1.110362	0.913282	-0.33945	0.024912	-2.13275	-0.30332	0.748149	-0.08073	-0.5224	-0.87627	-1.15696	0.652387	1.229932
HS.126889	60523	1.280565	-0.55838	-1.62357	-0.88794	0.428993	-1.28375	-1.85386	0.905479	0.693979	0.618849	0.32467	-0.47007	1.132915	1.265939	-1.18327	0.717497	0.280466	0.617865	0.011985	-1.08435	1.281502	1.740003	-0.30851	-0.69936	0.387536	0.469041	0.525065	1.94841	-0.64831	-0.24972	-0.94946	-0.71191	-0.81993	-1.0031	0.254178	-0.39429	-1.31738	-0.71879	0.738898	-0.2923	0.80953	-1.12564	-0.24223	-1.36003	1.419866	-0.06961	-0.1706	0.252292
DENND1A	60524	0.843417	-0.60823	-1.56192	-1.28968	1.062661	1.185471	0.934572	-0.17482	0.133155	0.738851	.	-1.2876	-0.04447	1.034256	-1.08973	-0.12108	-0.68661	-1.16107	-0.54415	-0.33321	-0.08027	-0.35163	1.187808	0.147976	-1.33561	0.235644	-0.2858	2.944439	-0.25143	1.561778	1.627462	0.323925	0.990442	-1.29916	0.498838	1.406635	-0.06603	-0.59826	-0.38369	0.669994	-1.17932	0.206422	-1.77114	-0.788	-0.18543	-1.17682	0.63352	0.520927
NAT14	60537	0.482221	0.10849	-0.93701	0.801139	0.442522	0.109156	1.299394	0.611841	-1.03425	-0.31125	2.024221	-0.66815	-0.06853	1.1568	0.717179	-2.22757	-2.25334	0.704289	0.45937	-0.95542	1.828752	-0.02714	0.217422	-0.10797	-1.37436	0.519441	1.722535	0.711586	0.106045	0.465367	0.286994	0.31844	-1.60023	-0.13578	0.848994	0.174227	-0.64626	0.85847	-0.81678	0.503236	0.659726	1.328021	-0.18367	-1.94794	-0.21147	-1.13204	-1.51799	-1.15758
NDFIP1	60553	0.868686	0.196564	-0.92385	-0.16543	-0.06721	0.037644	0.355143	-1.16221	0.786377	0.562008	0.938197	0.14038	1.046575	0.369404	-1.20794	-0.12434	1.55729	0.721899	-1.32085	0.75017	0.514586	0.160358	0.005919	0.141674	-1.24086	-1.22207	-1.11094	2.342549	-0.59676	1.584524	-1.55858	-1.82367	-0.61847	-0.85223	0.032289	0.96599	0.176745	0.372981	0.67539	0.684998	-0.93707	0.503695	0.216182	0.357753	-1.13972	0.778176	1.254694	0.043671
PLXNC1	60554	-0.75584	1.027042	-1.72131	-0.97778	-0.59176	-0.05315	-1.25154	-1.54781	1.232978	1.559853	-0.35414	-1.13865	0.01545	0.114877	-0.59772	0.120427	-0.36816	-0.43114	-0.87005	-0.00287	-0.22587	-0.2458	-0.19351	-0.30939	-0.81997	0.102624	-1.37035	2.684715	0.598508	0.818486	0.007843	1.005409	-0.77966	0.842202	0.827826	1.339589	0.707121	-0.46512	0.352705	-1.20833	-1.29864	0.423837	-0.30896	0.133677	-1.04875	-0.70854	0.459133	1.322054
ZNF251	60575	0.678821	-0.48343	-0.99249	-0.41131	-0.09433	0.95015	0.928375	0.488559	0.307809	0.755062	1.215371	-0.68159	0.315437	1.058815	-0.13387	-1.33668	2.144891	-1.01302	0.166398	-0.38916	1.123086	0.288482	1.970865	-0.62952	-2.34744	0.556416	0.403068	2.3983	-0.8435	0.898141	-1.58292	-0.58541	-0.36876	-1.15546	-0.81561	-0.30391	-0.26932	-0.5339	-1.38519	-0.31561	-0.2727	-0.54375	0.271492	-1.39138	-0.37638	0.496655	-1.05279	0.370317
DNAJB14	60594	0.685859	0.643357	-1.61684	-0.60806	0.242798	0.445656	-0.81612	-0.34047	0.389784	1.140148	0.123068	-0.27917	0.486492	0.070018	-0.60769	-0.03415	-0.05719	-0.17483	-1.08399	-0.35052	0.3976	-1.1242	1.120498	-0.63582	-0.88224	0.1551	-1.9529	1.959968	-0.46125	0.099245	-0.90199	0.306068	-1.0171	0.889749	0.208065	0.327313	1.131186	-1.01318	1.195128	-0.10991	-1.22479	0.183464	-0.08222	2.719768	-0.56637	-0.86995	2.232461	1.186187
AFG3L1	60609	-1.67002	0.283209	0.701453	0.360174	0.065488	0.265963	-0.75147	1.555484	-0.11576	-1.40558	-1.9708	-0.75445	-0.75405	-1.42938	2.328343	-0.28614	-0.85492	-0.12686	-0.11121	1.138739	1.28132	-0.45414	1.07825	0.444702	-0.85826	-1.63407	-0.29087	-0.189	0.775735	-0.38088	1.826353	1.237574	1.351904	-0.48194	0.335712	0.436023	0.326286	-0.62675	-0.70738	0.664	0.114688	0.564011	-0.42704	-1.01092	-1.32732	1.639647	1.228556	0.08183
KLRF1	60619	1.289684	-0.72423	-1.39272	1.006607	0.122137	1.935353	0.28725	0.842427	-0.12654	0.781011	2.551431	-0.27299	0.847989	-0.58286	-1.76965	-0.58413	0.461708	-0.87952	0.844707	-0.05017	1.173653	-0.22635	1.679876	0.903339	-1.72707	-0.1864	1.035459	-1.72072	-0.89223	0.231561	-1.0397	-0.41712	0.471749	-0.4819	-1.12916	0.369804	0.133482	-0.07726	-1.00062	1.464665	-1.09933	-0.74095	-1.02074	-0.44883	-0.86185	-0.75212	0.731786	-0.01201
GLA	60630	0.812758	1.89125	-2.21365	-1.59957	0.230686	0.25177	1.301313	-1.34634	0.799723	1.761441	0.155616	0.351319	1.478862	-0.19161	-1.75506	0.798722	-0.49389	0.091562	-1.1493	-0.2935	-0.35894	0.290495	-0.60506	-0.08179	-0.88003	0.536342	-1.29884	2.612905	-0.38447	1.262249	-0.9942	-1.30829	-1.08695	-0.85307	0.362897	0.037402	0.719885	0.01256	0.774381	-0.65187	-0.51784	0.45791	-0.54988	0.091316	0.496435	-0.37986	0.474736	0.710982
FAM18B	60634	0.36863	1.290691	-1.19673	-0.73798	0.714021	-0.80423	0.599525	-1.43511	0.132356	1.380642	-0.2873	0.159239	-0.00197	-0.8879	-0.04296	0.498248	-0.12951	0.051463	-1.09297	0.070367	-1.10917	0.208976	-0.94659	0.596161	-1.45815	-0.69399	-1.96075	1.149889	0.124124	2.427183	-0.61267	0.331082	-1.72096	0.251455	-0.30385	0.27538	1.125196	-0.80534	0.783236	0.18263	-1.44299	0.292329	-0.73259	-0.36056	-0.27146	-0.40618	1.906524	1.926291
GPX1	60647	0.081165	0.08071	-0.30647	-1.49014	1.925189	0.051739	3.007908	-0.51632	0.405894	0.24724	1.560834	-1.06891	0.134555	1.111765	1.793962	-1.08881	1.629811	-0.34188	-0.80816	-0.99287	0.434968	0.964259	1.554932	-0.68279	-1.0535	0.087282	0.180518	1.276116	-1.07059	0.402599	-0.29821	-0.51774	-0.85949	-0.65489	-0.79792	-1.15586	-0.40048	-0.0666	-0.64925	0.316595	-0.05901	0.945298	0.908314	-1.52631	0.029824	-0.73267	-0.06499	-0.78642
PRR7	60653	-0.77822	-0.6847	1.531983	1.696091	-1.59818	-0.28229	-0.58926	0.432067	-0.6215	-1.32484	-1.38034	-0.86564	0.298713	-0.10453	0.591512	0.279133	-0.94836	0.670473	1.230315	-1.90928	-0.61433	0.390228	0.125468	-0.65541	0.977768	1.015031	0.401274	-0.5965	1.33765	-1.4488	1.197354	0.37607	0.948541	0.847446	1.945061	-1.93446	-0.00888	1.008334	-0.91892	-0.6945	1.075173	-0.64171	0.591546	-0.69081	1.674764	-0.78083	-0.93319	-0.0981
LXN	60670	1.573211	0.280798	-1.17249	-0.56516	0.403527	0.742082	0.516798	1.259226	-1.11132	-0.5427	0.943277	1.846467	-0.04873	0.33034	-0.66297	0.877279	0.41431	-0.48782	0.77563	0.583567	0.453836	-0.28866	-1.17085	-0.14091	0.128026	0.671702	-1.0102	-0.01543	-1.97871	-0.92741	-1.2686	-1.36852	-0.12739	0.447331	-1.29214	-0.52109	0.342753	-0.92252	1.430029	1.129944	0.208503	1.234367	0.058311	0.293001	-0.67319	1.592148	-0.32799	0.22084
ZNF217	60672	-0.23195	-0.33413	-1.71509	-1.32727	0.199806	0.247645	-0.11349	-2.02566	1.125275	2.645497	0.343667	-0.45568	-0.93367	-0.64037	-0.82891	-0.00447	0.343916	-0.64944	-0.91708	0.702668	-0.32771	0.040144	0.166014	-0.108	-0.72686	-0.58832	-1.27032	2.026135	-0.34894	0.543541	-0.0209	-0.07288	-0.18971	0.55992	0.282773	1.54161	0.971426	-1.3333	0.024743	-0.40906	-1.48778	0.240739	-0.69873	0.563972	-0.44519	0.081485	0.504213	1.100501
LOC641705	60682	-0.43544	1.593676	-1.62516	0.148154	1.034547	1.151911	0.087378	1.112843	1.322079	-0.37405	0.814903	-1.32229	-0.23684	-0.07866	1.194391	-0.23953	0.417007	0.051483	-1.38798	-1.16001	0.572452	0.098587	-0.37037	-0.70265	-0.10394	0.163462	-0.16092	2.238384	-0.46665	-1.57249	-0.08756	0.065977	-1.97738	0.983593	0.568624	-0.5729	-0.0471	0.542692	-1.00517	0.605006	1.454605	1.945563	-0.24993	-0.52781	-1.14407	-1.33085	0.408214	1.962415
AAAS	60689	-0.31406	-0.94011	1.400642	2.709162	-0.54366	-0.7741	0.314117	1.635303	-0.56071	-1.57541	0.157552	-0.72098	1.548053	0.010008	0.087022	-1.1813	0.290366	1.355981	1.942417	-1.07995	0.227943	0.61071	0.51456	-0.043	0.725567	0.989844	0.704386	-0.04871	0.046103	-0.05392	0.225947	-0.417	1.450239	-0.37663	0.483348	-1.21891	-1.67163	1.189359	-1.39304	-2.03136	0.081268	0.18082	-0.06818	-1.33117	0.615522	0.155147	-0.955	-0.63382
RELL2	60703	-1.41965	-0.33624	1.183746	0.39278	0.044365	-0.1987	-1.06604	-0.45662	-0.65382	0.104339	-1.10599	-2.43	-0.89242	-0.09245	1.438278	-1.23039	-0.48003	0.196182	0.238463	-0.55284	-0.79568	0.084064	0.306964	-0.44036	0.600648	0.265293	0.007627	-0.6382	1.806816	-1.11298	2.492418	0.599068	1.753085	0.794532	1.447382	-0.2849	0.04521	0.322947	-1.11763	-0.33057	0.625183	-1.32002	1.20127	-0.75613	1.043511	-0.13269	0.14921	0.026076
SDCCAG3	60706	-1.26651	-0.13495	1.417118	0.561113	-0.67653	1.19737	0.067889	1.718682	-0.87692	-1.34478	-2.44959	1.364704	-0.1432	0.109043	-0.20849	-0.54112	0.753091	-0.26256	0.676467	1.271171	0.574594	0.070482	0.647301	1.660033	0.584804	-1.49735	0.931485	-1.45274	0.036785	-0.9981	0.579273	-0.23264	2.357644	-0.46658	0.005022	-0.67294	-0.61979	1.211083	-1.50118	1.186324	0.591975	-0.02949	0.139223	-1.26824	0.381866	0.184448	-0.22446	-0.7213
DPP8	60707	-0.34362	1.597961	-0.51439	-0.16649	-0.81805	-0.54426	-1.22236	-0.09461	0.904339	2.305623	-0.33027	-0.29222	-0.00434	-0.061	0.054808	-1.76079	0.672917	-0.29147	-1.17766	1.094863	-0.98124	1.771988	-0.35828	1.083171	-1.42255	-1.40046	-0.27077	1.597673	-0.50906	0.295939	-0.34031	0.596912	0.788512	-0.4481	0.349508	1.142443	1.624117	-1.32563	0.007108	-1.23566	0.296675	-0.61323	-1.07672	0.180996	-0.73618	1.06166	0.420124	0.391291
KCNJ2	60719	-0.45964	0.22844	-1.9425	-0.87896	0.118767	-1.46906	-1.74375	-2.29427	1.4222	1.674254	-0.27632	-1.36239	0.621208	0.498235	0.268121	-0.68535	0.816514	-0.65464	-0.26056	-0.10146	-1.25774	1.198998	0.499191	-0.86391	-0.03364	0.320164	-0.95581	1.693317	0.522494	0.273107	0.781584	1.074884	-0.46298	0.558656	0.597719	1.265931	0.653066	-0.85447	-0.04826	-1.32529	-0.61547	-0.40351	-0.25969	-0.65924	-1.10486	0.432179	0.035992	1.133521
GUSBL1	60722	0.657608	0.037218	1.766769	1.378518	0.630423	0.744642	1.844508	0.963273	0.599304	-1.56458	-1.45973	-0.83512	-1.12976	-1.2938	-0.62735	0.747899	1.504378	-1.35052	-1.75089	0.297603	0.710247	-0.28461	1.184592	0.071394	-0.22997	-0.70695	1.397905	-0.8032	0.8203	-0.45022	1.001123	-1.20297	-0.97249	-0.89041	-0.71904	0.496228	0.041936	0.199623	0.258283	1.00731	1.105206	-0.01467	0.999673	0.162949	0.052474	0.5837	-1.0156	0.075147
CENTB2	60746	-0.18871	-0.0287	-1.66315	-0.89012	-0.56554	-0.43872	-0.65961	-1.09974	0.735928	2.171106	1.347722	-1.36994	-0.93955	-0.4028	-0.05867	0.21473	0.393958	-1.53187	-0.06794	0.406503	-0.02576	-0.56009	0.779709	-0.44624	-1.14861	-0.03606	-2.40749	1.00821	-0.89274	0.405319	-0.16707	-0.13884	0.206344	-0.65124	0.02359	0.86292	0.268487	-1.05771	0.712733	-0.01702	-0.72682	-0.36627	0.351664	0.705185	0.13309	1.49186	2.825829	-0.37113
NCF2	70008	0.015037	0.648099	-1.81903	-1.42127	-0.25171	-0.47519	-0.96112	-2.58509	1.430567	2.025744	0.617988	-1.17328	0.066003	1.176638	0.437676	0.007646	1.400798	-0.38298	-1.04975	-0.10166	-1.42797	0.212984	-0.15406	-0.52929	-0.4238	0.419264	-0.90142	1.938922	0.030572	0.720079	-0.41319	0.207579	-0.61158	-0.02219	0.318444	0.456695	0.483293	-1.66364	0.511671	-1.26404	-0.52536	-0.03501	-1.04337	0.358878	-0.20264	-0.02554	0.258463	0.495006
SFRS14	70019	0.296056	0.735987	-0.67378	-1.35292	0.806222	1.030398	2.686668	1.381383	0.469176	0.486018	-0.57748	-0.37745	0.428809	-0.12829	1.674162	-0.89658	0.700745	-0.51863	-1.96403	0.480307	2.475144	-0.4038	1.049358	0.176504	-1.60445	-0.25873	0.350332	0.485807	-0.82954	0.273178	0.37114	-1.5064	0.75431	-0.53516	-1.70941	-0.71843	-0.90738	0.350114	-0.92655	1.508986	0.56138	-0.40283	-1.66848	0.039029	-0.42683	0.07824	-0.37529	-0.11928
SYNGR1	70026	1.367864	-0.59389	0.973092	0.770396	0.069104	2.464606	0.891298	1.939424	-0.8294	-0.95571	0.262628	0.225249	0.91574	-1.01144	-0.08125	0.28971	-1.07849	-0.63986	1.040491	-1.75661	0.618522	-0.52775	-1.57026	0.500228	1.144374	1.202147	1.358161	0.456685	-0.06583	-0.07241	0.169296	-0.31658	0.065674	-0.69131	0.55497	-1.5264	-1.56628	0.802604	0.496044	-0.48189	-0.84148	-0.2739	0.499091	0.696837	1.001642	-0.05114	-1.37116	-1.54001
CLUAP1	70037	0.974566	-0.71991	0.519931	-0.93503	2.085836	1.217539	1.250215	-0.96097	0.951606	0.636341	1.257738	-1.24203	0.611422	0.993217	-1.15313	-1.3088	1.121543	0.309058	-0.37805	-0.19939	0.503809	-0.83378	2.554569	-0.44492	-0.44005	-1.03925	-0.50117	2.098405	-1.04196	1.17263	-0.8286	-0.44144	-1.11576	-1.48198	-0.54458	-0.2963	-0.24414	0.02748	-0.52299	0.859873	0.06025	-0.46146	-0.9934	-0.24648	-0.90182	-1.02517	0.068374	-0.58097
UPF3A	70041	-0.3625	-1.04719	0.743162	-0.43932	0.242936	0.38242	-0.94094	-0.5802	0.536394	-0.4808	0.571362	0.322246	-0.6724	0.50645	0.044717	-1.71385	3.15492	0.669823	-2.98183	0.23804	-0.17581	-2.09511	1.928811	-0.2247	0.330425	-1.29547	-0.22367	-1.52797	0.497543	-0.22245	0.847618	-0.14697	-0.73748	-0.412	-0.32418	0.720886	0.856304	0.259827	1.076211	0.577471	0.735852	-0.33273	0.172781	0.15367	.	-0.00522	1.789052	-1.03471
JTB	70044	0.510007	-0.15935	-0.25644	-1.70392	2.174148	-0.50463	2.248157	0.48094	0.509713	0.310037	1.841947	-1.62316	0.54782	0.750222	1.040752	-0.77451	1.572898	-0.71278	-0.09683	-1.28868	-0.30271	0.468845	1.970416	-0.98402	-0.37914	1.121577	0.273169	1.524124	-1.27027	-0.2981	-0.02143	-0.26848	-0.70975	0.018201	-1.0176	-1.11113	-0.97221	0.151738	-1.01453	-0.57416	0.1313	0.352223	0.812935	-1.57165	0.839531	-0.41949	-0.50953	-1.3395
GRINA	70070	-1.00243	-0.71497	-0.2538	0.256908	-0.01175	-0.08011	-0.32923	0.340115	-0.09685	-0.55553	1.383646	-1.58983	-0.24613	0.351779	2.533874	-1.14749	0.580024	0.024212	0.440531	-1.3925	-0.61736	1.185268	-0.32083	-1.00865	0.225885	1.758198	0.705942	0.890412	0.664975	-0.71062	1.275366	0.550239	-0.32267	0.181461	0.76487	-1.56515	-1.26555	1.33287	-1.45173	-1.29733	0.352998	0.012683	1.728415	-1.16963	1.16655	-0.82031	-1.39156	-0.45704
POLR2J4	70092	-0.16097	0.042386	-0.84195	-0.68085	-1.13369	-1.87361	-0.09839	-0.94338	0.312781	0.727337	-0.30652	-2.38724	-0.18608	1.095522	1.800466	-0.50394	1.534494	-0.28494	-0.21068	-0.80635	-0.33669	-0.6557	0.296685	-0.03346	0.657397	0.185909	-0.62716	0.408987	1.062279	-0.09969	2.171919	-0.44585	0.555803	1.879046	-0.04928	0.007482	0.333016	1.536436	-0.54456	-0.43937	0.225029	-1.39868	-0.87155	0.050721	-2.38636	0.517073	-0.23213	0.422429
TCL1A	70110	-0.35637	0.246268	1.862504	1.550441	-0.47278	0.346926	-1.06256	1.999429	-0.77351	-1.18666	-1.10056	0.992335	-0.27392	0.8894	0.292175	-0.0563	0.27421	2.287742	1.025576	0.52642	0.852887	0.599833	0.226375	-0.00978	1.018098	-0.06911	0.73399	0.004678	-1.20335	-0.58895	-0.94668	-1.14361	-0.5776	-0.91715	-1.51561	-1.75738	-1.80405	1.094991	0.212424	0.628602	1.633037	0.043265	1.027843	-0.7847	0.772478	0.663541	-0.48	-1.1805
SCML2	70112	1.743768	0.327162	-0.46691	-1.84602	1.533806	-0.07199	1.842576	-0.48026	0.806248	0.064228	1.132961	-0.90632	1.069548	1.252352	0.697254	-0.75181	0.788074	-1.28797	-0.29506	-0.22141	-0.25038	-0.30151	1.069041	-1.85396	-0.84703	0.69814	-0.19706	3.068977	-0.93807	0.452956	0.215304	-0.23335	-1.78042	-0.16203	-0.17079	-0.4326	-1.37616	0.268866	-0.69077	0.118418	-0.21732	-0.6933	0.512122	-1.28847	-0.23856	-0.01026	-0.98674	-0.67937
HS.565377	70136	0.849314	0.799728	-1.45479	-2.51578	0.462633	0.7961	2.537378	-0.26789	0.608555	0.54661	0.173512	0.039564	0.938383	-0.05512	0.128017	-0.13227	1.506469	-1.1175	-1.02758	-0.76879	1.404828	1.321855	0.242689	-0.00131	-0.01179	-0.34859	0.636745	1.586167	-0.78218	-0.6097	-1.06395	-0.22221	-1.17935	-0.20844	-0.4645	-0.8023	-0.83264	1.233717	0.158316	-0.35809	-0.65231	1.734539	0.138533	-1.11126	1.005766	-0.36015	-0.72743	-1.49929
PRKX	70139	-1.62691	-0.43848	0.883601	0.065562	-0.72774	1.425154	1.08897	-0.44699	0.720878	0.277331	-2.38682	-1.57275	-0.23073	0.354573	-0.28173	-1.49553	-0.80388	0.122125	-1.30831	-0.64438	0.581818	0.430709	-0.26951	1.013331	-0.2853	-1.6327	0.599457	0.684341	0.511101	0.516884	2.456363	1.06409	1.583953	0.033896	0.670913	0.732934	0.313194	0.217364	-0.05768	0.438532	0.904911	-1.97432	-0.65711	-0.47392	0.22283	-0.8543	0.387188	0.680891
PKD2	70161	0.503593	0.956429	-0.48743	-1.3051	-0.82816	-0.70961	0.296451	-2.04949	1.521808	-0.03011	0.122934	0.173097	0.78991	-0.77478	1.087242	-0.12648	-1.75314	1.444033	-0.48509	-0.43159	-1.60972	-0.0691	1.604154	0.648238	-0.4765	-0.0333	-0.13309	0.187988	-0.77024	0.561486	0.061077	0.233446	-0.904	-1.24017	0.273706	0.975032	1.69379	-0.4005	0.855956	0.927565	-0.26462	-0.94817	-1.18771	0.80487	-1.01536	1.314462	1.790192	0.808765
TDG	70162	0.815934	-0.89944	-0.57498	-0.49313	0.873186	0.497836	1.29651	2.015235	0.340718	-0.78879	1.208287	0.482883	1.030645	0.475175	0.705282	-0.59731	1.056558	-0.30087	-0.34226	-0.46725	0.817817	-0.29224	0.315699	-1.2357	1.104685	-0.16999	1.05843	-1.87813	-0.96842	-0.62748	0.186328	0.051511	-3.0445	0.107921	-0.57002	-0.94302	-0.17048	1.528249	-0.54648	-0.60646	1.307627	0.086816	1.159971	-0.04466	-2.19727	-0.13396	-0.38394	-1.00114
LY96	70167	-0.27384	-0.0299	-2.46637	-1.15969	0.50321	-0.62554	-0.47222	-2.74503	1.410441	2.332921	1.355176	-1.26921	0.141866	0.613158	-0.55757	-0.45771	1.270396	-0.55304	-0.22791	-0.50602	-0.59794	0.821559	1.211251	-0.44717	-0.61689	0.353014	-0.625	1.851776	0.009892	0.687716	-0.21249	0.499756	-0.5102	0.301831	0.317641	0.656975	0.504523	-0.32408	-0.24872	-1.44113	-0.68464	0.257144	-0.30733	-0.55615	-1.03445	0.148073	0.576219	-0.02872
MED29	70168	0.633883	0.158741	-1.22387	-1.4807	1.461067	0.580884	0.290833	0.208111	1.5483	0.76653	-0.43504	-0.55503	1.233367	0.843985	-2.20228	-0.39611	-0.74103	-0.16985	-1.22354	0.445438	0.256018	-0.58222	0.888892	0.523365	-0.92097	-0.05624	-1.2258	1.123552	-0.34608	1.021477	-0.26584	0.068573	0.481115	1.032513	-0.52271	0.626877	0.664641	-0.16529	0.016676	-0.28502	-0.32339	-0.4822	-3.22245	0.708049	-1.42716	-0.70692	-0.86889	1.909889
NAP1L4	70181	0.538227	-0.06058	0.26801	-0.74459	1.54245	0.273105	3.225701	1.485092	-0.6765	-1.04619	2.180995	-0.15147	0.881393	0.111371	1.067455	-0.52507	0.815013	-0.49432	0.417574	-0.4734	1.248165	0.496488	0.358746	-0.50757	-0.35849	0.115765	1.105466	-0.96181	-0.82608	-0.3123	-0.29978	-0.91191	-0.08328	-0.74409	-1.43619	-1.39092	-1.25641	0.745872	-0.97607	0.781486	0.770769	0.143668	1.047532	-1.20552	0.967454	-0.42984	-0.79264	-1.27228
AGGF1	70239	0.984104	0.394908	0.051986	0.418987	1.367125	0.265915	-1.43758	0.309271	-0.57174	0.634694	-0.20572	0.044349	-2.13806	-0.39221	0.185843	0.710821	0.82962	-0.57873	0.643078	-0.22545	-1.20992	-1.94198	1.677432	0.349745	-0.50718	-0.98237	-1.87221	2.472815	-0.31073	0.273375	-0.68456	-0.33539	0.426498	-1.19136	-0.29661	-0.06459	1.119919	-0.93338	1.428755	0.893199	-0.3224	-0.18093	0.915459	1.344199	-1.09185	-0.52461	-0.05814	1.066717
C19ORF29	70243	-0.65365	-0.48682	1.219277	1.02794	0.562522	-0.51962	-0.57112	1.208259	-1.21582	-0.98967	-1.13163	-2.11759	-0.04656	-0.87128	0.848745	-0.55159	-0.48026	1.062529	0.99542	-1.41368	-0.25425	-0.02668	0.964625	-0.82939	1.639151	-0.00998	1.065356	-0.13041	0.823094	-1.31237	1.323172	1.216023	1.875261	0.595605	1.068227	-1.31623	-1.35546	1.189536	-0.95919	-0.73383	1.19099	-1.06384	0.786808	-1.02256	1.353692	-0.41731	-1.27469	-0.63406
OR4M1	70255	0.702485	0.4809	-0.34213	-0.91954	2.393355	0.444103	-0.12252	-0.01378	0.851286	0.342622	1.087501	-3.26527	0.367925	0.511222	0.607968	-0.10459	0.821396	0.303359	-1.40768	-0.68109	0.225053	-0.37708	0.566615	-0.95184	-0.19513	0.123967	0.053141	1.573611	-0.80418	1.108212	0.843588	0.579779	-0.60952	2.794147	0.650932	-0.70178	-1.17855	-1.19497	-0.65653	0.012426	0.058991	-0.09467	-0.33636	-1.40944	-0.15073	-0.0034	-0.89329	-0.37093
MGC39900	70270	1.451179	0.423392	1.279116	-0.59177	1.052188	-0.92131	-0.13022	0.491929	-0.23142	-0.07552	-0.73287	2.318335	0.662071	0.767854	-1.01928	0.255131	0.570336	0.324878	-0.31585	0.135034	-0.02382	1.382008	1.904524	-0.26051	-1.0436	1.318685	0.376319	1.139549	-1.70865	-0.36616	-0.51055	0.194439	-1.72578	0.248144	-1.57298	-0.32587	0.077295	0.661809	-0.10983	1.109183	1.975897	-0.3147	-1.3541	-0.68791	-1.18196	0.506287	0.145603	-0.70555
LOC441743	70286	-0.53924	0.114572	-2.42704	-0.30093	0.957535	-0.02007	2.041095	0.045178	0.592409	-0.02721	1.130283	-2.53401	0.142952	0.011565	-0.72022	-0.93633	0.994114	-0.28969	0.659619	-0.8505	-1.92293	-0.93794	3.039446	0.300258	0.686548	0.544104	1.058827	-0.29338	-1.36312	0.785109	0.148407	-0.8076	-0.27619	0.194788	0.030356	-0.87647	0.736767	0.881485	-0.55314	-1.01562	0.991483	1.023337	1.082378	-0.09121	0.380913	0.412331	-0.28184	-0.98617
LYPLA1	70300	0.051554	0.887238	-0.68464	-1.37343	0.652401	0.471073	-2.20864	-0.43097	0.373053	0.489952	-0.97752	0.777931	0.340365	0.164285	-0.81862	1.575587	-0.48515	-0.58894	-0.76039	0.799267	-1.21739	0.948058	-1.16392	0.312574	-0.47711	1.186075	-1.32041	2.832705	-0.38495	0.360247	-0.43531	0.267531	-1.33539	1.493756	0.571648	-0.60803	0.236079	-0.15968	1.303208	-0.13169	-0.73402	0.695931	0.208602	0.042039	-0.78148	0.040256	0.182861	-0.03587
FRAT1	70343	-0.85052	0.610775	-0.81111	-0.04173	-0.44666	-0.70104	-1.29034	-1.60067	0.383913	0.947972	-1.20389	-2.18174	-0.10518	0.494892	-0.00961	-0.40898	-0.49095	-0.95989	-0.04243	-0.54708	-0.63651	-0.13677	-0.6015	-1.06593	0.738205	1.32452	-0.13437	1.91371	1.528198	0.352409	1.599925	1.595026	0.908647	0.944958	1.341128	0.380395	0.245776	-0.32938	-0.51409	-1.67531	-0.25116	-0.30905	-0.76971	-0.16729	0.621749	-0.3976	-0.96345	0.897683
ARL5A	70364	0.195471	0.529246	-1.3505	-1.20994	0.923813	0.944461	1.384866	-0.65081	0.12481	-0.79139	1.166431	-0.79038	1.882639	1.139781	-0.36273	-0.38919	0.770502	0.004534	-0.16173	-0.06925	-0.06358	-0.67305	1.251422	-0.86488	-0.48164	-1.88736	0.014424	2.700246	1.751666	1.322877	0.304588	1.06514	-1.23511	-0.77554	-1.48373	-1.36937	-0.9911	-0.85861	-0.61013	0.552895	-0.56813	0.533316	0.049107	-0.01587	-0.67137	0.500833	-1.17968	0.517294
CD8B	70386	-0.94684	0.693398	2.665743	-0.12076	1.227136	-0.59946	0.672731	-0.78775	-0.15565	-0.54884	-1.58022	-1.28377	-0.27005	1.355686	-0.57247	0.242519	1.430213	-0.64656	-1.03924	-0.60369	-1.60273	-0.5075	1.143116	-0.582	0.786126	0.248636	-0.77388	-0.41702	0.702005	-1.64766	0.202453	-0.64851	1.755585	-0.23601	0.351052	-0.41799	0.772847	-0.77467	0.319553	0.706048	0.208433	0.116754	1.350265	-0.7388	0.109381	-1.17708	-0.99339	0.118517
LOC642178	70398	0.470703	-0.11004	2.90321	-0.81713	1.005325	-0.52421	0.723011	-0.03567	-1.01009	-0.54401	-1.00581	-2.19211	-0.24965	1.158211	0.55629	-0.26167	0.837322	-1.03047	-0.56897	-0.0057	-0.10704	-0.45016	0.030898	-0.44741	-0.12062	1.301508	1.626739	0.000741	-0.49874	0.588108	-0.89686	-0.45087	0.661092	0.09609	-0.70226	-0.39818	-0.57084	0.217692	-0.04769	2.032642	1.616555	1.43028	-1.23635	-0.37566	0.309391	0.019041	-0.30877	-0.10356
C14ORF45	70403	1.337883	0.194328	-0.08704	-0.40999	0.845702	0.69126	2.33876	0.667626	-1.1203	-0.21716	.	2.050159	0.247819	-0.32736	0.936014	0.046758	1.654794	-0.17615	-0.00474	0.166804	0.963744	1.233497	0.324545	-0.15031	-1.14694	0.370519	0.335264	-0.41803	-1.57245	-0.59014	-1.89877	-1.22374	-1.25127	-0.27186	-1.08124	-0.99003	-0.24288	-0.09967	-0.41875	0.616029	-0.08504	1.872813	0.266893	-0.52222	-0.05419	-0.07009	-0.7355	-0.97426
LOC650799	70431	-0.17966	-0.23167	1.132169	-0.40548	1.789577	-0.51505	2.404277	0.525324	0.478869	0.153587	-0.36087	0.464372	0.69857	0.49658	0.195996	-0.95825	0.299639	-0.01758	0.201872	-0.20233	-1.14887	1.283799	2.519854	0.321599	-0.19505	-0.35787	0.257705	-0.0387	0.19377	1.873899	-1.94068	-0.7173	-1.31529	-0.64042	-1.55714	0.231919	-1.16478	1.469533	-0.87755	-0.52757	-0.15808	1.145163	0.138311	-0.24239	-0.06296	-0.40923	0.055092	1.368938
SMPD1	70433	-0.50669	-0.51011	0.201032	0.154194	0.26692	0.04511	-0.15002	-0.69664	-0.31157	0.515929	-1.01611	-2.1946	0.134547	0.71727	-0.39778	-0.34875	1.36392	-0.35726	-0.56618	-0.89231	-0.50846	-0.01634	0.060615	-1.55624	2.074442	-0.28544	0.711806	2.354201	1.249766	0.103859	0.528316	0.650325	1.702258	1.237833	1.000962	-0.26569	0.913143	1.326003	-0.05079	-1.4707	-1.30972	-1.60123	-0.46402	0.148059	-0.17546	-0.94173	-1.17781	-0.22042
TP53I11	70440	-0.38007	-0.50031	0.129448	0.87325	-0.12269	-0.55655	-1.02156	-0.5954	-0.04608	-1.24884	-0.07498	-1.19695	-0.12449	-0.38396	0.494726	-0.63622	-0.65704	-0.11491	1.183101	-1.45013	-0.73818	0.357537	-0.00532	-0.77332	1.464741	2.155999	0.495999	0.234928	1.962797	-1.00645	0.078082	0.963693	-0.00841	0.73072	1.584143	-0.92604	-1.22146	1.040611	-1.17487	-1.54091	0.616045	-0.32906	1.563016	0.553079	2.96942	-0.87659	-1.45915	-0.49564
NDUFS7	70441	1.062117	-0.05802	-0.64016	-1.51522	2.22485	0.727266	2.781544	0.298499	0.828458	-0.30022	0.678711	-0.09664	1.425646	0.762069	-0.27576	-0.41002	0.869162	-0.70056	-0.29546	-0.10527	1.871538	0.438886	1.97226	-0.46642	-1.0864	-0.37152	0.150996	0.992137	-1.26463	0.520168	-1.01021	-0.93641	-0.9088	-1.23401	-1.60124	-0.97206	-1.01943	0.083417	0.035733	0.761915	-0.10652	1.245859	-0.19672	-1.0404	-0.45186	0.071203	-0.09826	-1.00831
WAS	70451	0.377913	0.252305	-1.15708	-1.22636	0.989833	-0.55074	1.897545	-1.94014	1.130953	0.985716	0.974914	-1.72204	0.563175	0.668552	0.914116	-1.22358	1.869077	-0.95626	-0.27243	-1.24885	-1.15347	-0.57211	2.062477	-1.1047	-0.59126	0.371351	-0.36657	2.369628	-0.76718	0.657584	-0.00989	0.29076	-0.95743	0.459511	-0.42196	-0.61666	-0.42506	-0.45987	-0.28968	-0.6489	-0.26977	0.485428	-0.18849	-0.41456	0.104358	0.582701	-0.47447	-0.19839
BTN2A2	70458	-0.67994	1.459965	-1.6501	-1.67049	1.045633	-0.91601	0.436319	0.901008	0.155458	1.226997	-0.16299	-2.94591	-0.50868	0.792989	-0.6833	-0.31222	-0.51184	1.181026	-0.81095	-0.41214	0.658718	-0.22433	0.631211	0.53308	-1.27127	-1.06308	-0.80354	1.566241	-0.48363	1.349318	-0.60037	-0.69039	0.970955	-0.00535	-0.33009	-0.61597	0.545645	-0.35411	-0.25449	0.655803	0.051577	-0.44732	-0.80993	-1.51559	0.975486	1.109962	1.208744	1.485113
AKR7A3	70484	-0.45141	-1.13749	1.918692	1.443397	-0.20821	-0.26003	0.188911	0.447264	-0.89357	-1.65861	-0.6173	-0.74431	-0.08414	1.586907	-0.84938	0.289343	-0.20222	0.276992	0.960673	0.487466	-0.83734	-1.20723	2.763928	-0.05029	1.076742	0.27699	1.930679	-1.02777	0.871488	-0.97498	0.981347	-0.90372	1.789377	-0.92843	0.1429	-0.91667	-0.71775	0.68751	0.275457	-0.27001	-0.26442	0.249618	-0.37478	-0.27435	0.474197	0.059108	0.357264	-1.16372
ADAMTS19	70487	0.23446	-0.55274	-1.44284	-1.47939	2.357024	-0.08286	1.590988	-0.38581	-0.11696	0.501872	0.196286	-2.71963	0.272891	0.588593	0.193137	-1.04193	1.042599	-0.64223	0.1845	-0.58734	0.278895	-0.46792	2.979349	-0.86289	-0.39095	0.638993	-0.23874	1.54846	-1.1433	0.838919	-0.14116	-0.20118	-1.05947	-0.63587	-0.96455	-0.36546	-1.25243	0.649518	0.355865	-0.27343	0.483534	0.594067	1.494672	-0.81065	-0.39733	0.646603	-0.51482	-0.91804
REC8	70541	-1.3118	0.408835	0.86858	-0.44383	-0.12936	-0.99528	-0.35066	1.056327	0.417688	0.495115	-1.27119	-1.6396	-0.53584	-0.31567	0.644909	-1.06091	-1.01818	-0.62004	0.439563	-0.74299	-1.21455	-0.26901	-1.14684	-0.36783	-0.10254	-0.38401	0.32316	-0.79554	0.435504	1.022118	2.562774	0.839342	0.255104	0.869915	0.619993	0.486358	1.120608	0.219778	-0.65172	-0.53592	0.345292	-0.74858	-1.48498	-1.03813	-0.20113	-0.51491	0.212167	1.492816
MGC40489	70554	0.137298	0.275191	-0.44431	-2.16627	-0.17157	-0.64798	-0.19021	-1.87666	0.013031	1.362825	-0.68275	-0.39413	-0.21841	-0.50463	0.621341	-0.49733	-0.16128	-0.47711	-0.1856	0.286259	0.917969	-0.51134	1.216854	-1.04055	-0.80949	0.787209	0.11856	2.745514	0.374829	0.606837	-0.53352	-0.00332	-0.52695	0.886129	0.60121	1.30953	0.584577	-0.854	0.789201	-1.32038	-0.66064	-0.62912	-1.03002	-0.18874	-1.03094	1.745167	-0.17028	0.493644
VCL	70592	1.269577	0.521797	-0.77193	-1.72965	2.14605	-0.39893	2.50714	-1.74723	1.098563	1.215695	0.567014	-0.46957	0.120931	0.431788	1.170321	-0.50472	0.720674	0.266499	-0.70474	-0.66508	0.424339	0.444477	2.095613	-2.09582	-1.09597	-0.35486	-0.70673	1.504138	-0.8808	1.070834	-1.08055	-0.43245	-1.44786	-0.23373	-0.54578	0.060573	0.361457	-0.66999	-0.11983	-0.35781	-0.43038	0.451081	-0.45368	-0.4362	-1.0779	-0.22559	-0.18209	0.222941
CUL1	70601	1.103527	-0.50778	-0.33665	0.682369	-0.69724	-0.50734	0.42344	0.856542	0.342143	-0.08761	1.707106	0.010635	0.803716	-0.16822	-0.56051	-0.08735	-0.24032	-0.49679	-0.75289	-0.66345	0.377461	-1.5649	-0.40857	-0.06543	-1.35506	0.090421	0.638726	-1.59673	-1.04667	0.47468	2.446606	1.51033	1.421	0.57677	-0.14731	-0.41723	1.705912	-0.7684	-0.88573	1.097892	-0.30674	-2.09932	-2.35968	0.630633	0.619731	0.19987	0.203231	-0.94393
CCDC50	70603	-0.9213	-0.10564	0.387855	0.089531	-0.21928	-0.61226	-1.29986	-0.45286	0.068138	-0.42518	-0.48595	0.748428	0.018861	0.5203	-0.91228	0.473342	-0.44239	1.184672	0.12945	0.887267	-0.45921	0.160507	1.809559	1.37958	0.966041	-1.35906	-0.69655	0.803714	-1.77953	0.42972	-0.4969	-0.21465	-0.15112	-1.26698	0.915865	0.47324	-0.84332	-0.66623	0.834351	1.953778	1.833035	-0.01901	1.129411	0.739251	1.309749	0.810074	1.086684	-0.47811
HSPD1	70605	1.300015	-0.31278	-0.25178	-1.16707	0.075798	-0.4489	1.810823	-0.51384	0.277147	0.412634	0.776596	0.22784	1.102908	0.236846	-1.124	-0.08735	1.572128	-0.47137	-0.38796	0.068173	1.917636	-0.74748	1.953546	-0.25095	-0.99946	-0.72745	-0.7464	1.174351	-1.6137	0.932616	-1.80685	-0.89349	-0.90724	-0.89442	-1.20517	-0.72582	-0.48441	-0.81838	0.673153	0.998922	-0.64359	0.515193	-0.55213	0.074295	2.560884	0.872464	0.929899	-0.41333
MRPL42	70608	1.107388	-0.20385	-0.48798	-0.60712	0.416457	0.189374	1.443366	0.517317	-0.06132	-0.28347	2.047541	0.806454	-0.22017	0.855029	-1.14449	-0.1087	-0.07701	-0.48289	2.427376	-0.03563	0.91415	0.684549	1.788594	0.448811	-1.73262	-0.93841	-0.20994	0.000747	-1.2475	-0.03201	-1.14113	-1.40472	-0.29531	-2.63824	-0.65962	-0.03872	-0.51956	0.146086	0.820416	-0.0179	-1.06964	1.934669	0.846501	-0.64161	-0.22273	0.738515	1.184695	-0.98756
RNF144B	70630	-0.37252	1.28954	-1.59705	0.039579	0.049581	-0.93349	-1.20489	-2.56412	1.418409	1.038119	-0.03644	-1.09907	-0.36428	-0.05283	-0.06838	0.038944	0.412351	0.103727	-0.60793	0.261728	-1.23727	0.226096	-0.03138	-0.44914	-0.72997	0.575364	-0.84685	2.862076	0.172214	0.382921	-0.52935	0.505744	0.027076	-0.51305	0.485648	1.081351	0.205236	-1.49513	0.160301	-0.75667	-1.04075	0.441248	-0.89039	0.653529	-0.43126	-0.05435	0.003459	0.678285
RABAC1	70634	-0.45343	-0.61429	0.964747	-0.56084	0.264691	-0.61371	-0.29442	-0.69049	-0.41706	-0.54341	-0.99202	-1.12732	0.545421	1.087243	0.829963	-0.78993	-0.21725	0.156377	1.25502	-0.88082	-0.3983	0.614543	0.36456	-0.6987	0.560535	1.636317	0.967474	-1.39626	1.225094	-1.02482	1.415125	1.269664	-0.22858	0.578443	0.298639	-2.24842	-1.14636	2.175406	-0.73198	-2.06569	-0.17884	0.192987	1.022031	-1.21877	1.787307	-0.31833	-0.50369	-0.88528
CAPN2	70646	-0.57979	0.294818	-1.6196	-2.52627	-0.10157	1.086172	0.925325	-1.5533	0.819378	1.629495	-0.37189	-0.64924	0.487749	0.712229	-0.23698	-0.80539	-0.34965	-1.19445	-1.6325	0.379876	0.143153	-0.01605	0.182334	-0.14621	-1.3065	-0.85198	-0.66581	1.821614	-0.11663	1.226236	-0.10095	0.667839	-0.13139	-0.47977	0.044193	0.940422	1.599792	-0.78851	0.789537	0.442854	-0.24945	-0.44913	-1.27045	-1.11005	-0.54422	-0.89635	0.746091	1.718438
HS.122940	70653	0.608827	-0.89111	-2.22458	-1.43341	2.050364	-0.46437	0.351109	0.021455	0.240204	0.746192	1.943717	-1.27319	0.567493	-0.21605	-0.23278	-0.40453	0.243091	-0.45092	-0.22731	0.211086	0.646884	0.770897	2.464723	-0.91621	-1.82601	0.284925	0.749438	1.592328	-0.84292	0.73218	-0.73769	-1.39608	-1.244	-0.68779	-1.26731	-0.2338	0.234517	-0.32279	1.263566	0.822905	0.094055	1.160342	-0.22884	-0.72971	-0.61516	0.162093	-0.94863	0.085275
CCDC72	70661	0.378903	-1.21487	-1.17041	-1.60657	2.217845	-0.26696	1.034688	0.494779	0.794172	0.77502	1.344269	-1.39712	0.567208	0.378435	0.607523	-0.239	0.81259	-0.27194	0.076262	-1.82866	-0.91293	1.120846	2.507709	-0.80468	-0.35609	1.422699	1.04369	-0.53386	-1.69315	-0.03679	-0.21274	0.033949	-2.01591	-0.10773	-0.70045	-0.76179	-0.43992	-0.57232	-0.25247	-0.69749	0.354893	0.98232	1.052762	-1.29025	-0.10061	0.173044	0.650056	-1.09094
TCIRG1	70672	-1.21125	-0.44746	-0.10489	-0.65167	-0.57415	-0.32863	-1.42478	-1.13844	0.644451	0.066268	-0.40047	-2.37515	-0.36328	0.268362	1.484693	-1.3473	0.06634	0.068008	0.392086	-1.08046	0.038146	-0.23356	0.300252	-0.74546	0.757084	1.649388	0.542591	0.024705	1.284723	-1.02828	1.874103	1.124484	0.461555	0.871823	1.106248	-0.56671	-0.64056	1.353918	-0.71387	-2.04444	-0.20056	-0.63469	0.504816	-0.92789	1.047117	0.068557	-0.56639	-0.04349
TM9SF4	70674	-2.00936	-0.97831	1.264346	0.109131	-0.24853	-1.01347	-1.50011	-1.48548	0.677419	-0.43461	-0.04591	-1.32463	-1.39281	0.292877	1.117482	-0.69793	0.808013	-0.28039	0.704601	0.23667	-1.36105	-0.36026	0.258962	-0.57025	1.771475	-0.56746	0.241471	-0.84246	0.364969	-0.54666	2.330865	1.455579	1.690317	1.176761	1.627285	0.277771	0.170889	-0.72312	-0.08878	-1.51771	0.18105	-0.80863	-0.62428	-0.41849	0.115135	1.330363	0.462986	-0.41406
GPBP1L1	70678	-1.0375	0.227507	0.900535	-0.42254	1.04992	-0.91848	1.659111	1.186995	-2.16869	2.033412	1.337348	-0.44965	-1.13203	-0.19069	1.76126	0.590837	-0.3138	-0.34833	0.223599	0.553353	0.081524	0.977798	-0.60715	-0.40847	-1.3478	-0.10766	0.587125	0.524375	-0.45903	-1.91614	-0.96489	-0.12479	-0.64739	1.448209	-1.43357	-0.09641	0.156648	-1.0918	-0.23159	-0.46901	-0.28103	0.787614	1.338016	0.118986	0.45626	-0.70317	-1.55892	0.760261
WDR6	70707	-0.31918	-0.41207	1.37406	-0.49041	0.583256	0.331843	3.207296	0.940054	-0.66529	-2.01123	0.121352	-0.60245	0.272415	0.256676	2.07972	-0.79945	0.819575	0.394038	0.147019	-0.47524	-0.05751	0.599596	0.531882	0.18634	0.702807	-0.49464	1.146499	-1.94205	-0.73275	-0.60327	-0.1056	-0.08242	0.658229	-0.47612	-1.42972	-0.97712	-1.6536	1.0669	-0.3613	0.744617	1.341823	-0.21561	0.628771	-0.80042	0.525931	0.482503	-0.34155	-0.90365
GAS6	70730	-0.34543	-0.09436	0.424969	0.256596	0.90133	0.012901	-1.38876	0.129237	-1.47083	-0.94011	-0.86438	-1.72282	-0.17689	0.665506	1.173254	-1.70889	-0.82572	0.820626	1.34682	-0.27344	0.688624	0.916828	1.601561	-0.23683	0.614152	0.702054	1.216966	0.705884	0.467526	-0.69755	1.339181	1.310131	-0.42148	-1.12061	0.621979	-0.65418	-1.28685	0.594674	-0.19704	-0.30247	1.303471	0.270926	0.714811	-0.94775	2.033587	-0.23686	-1.6364	-0.86584
BP75	70736	1.056234	0.811687	0.218464	-1.10212	0.929722	-0.03315	1.09215	-0.27361	0.090243	1.353279	-0.20054	-0.22848	1.306702	0.318645	-1.64901	0.931543	1.072567	-2.10367	-1.37129	-0.91757	-0.7221	1.30316	0.157928	0.758806	-0.87685	0.047418	-1.25677	1.59006	-0.93991	1.409307	0.328011	-0.28626	-1.51827	-0.43552	-0.3745	0.150137	-0.23653	-0.59701	1.517285	1.093857	-1.2893	0.346359	-0.32592	-0.67339	-0.63726	-0.25915	1.907056	-0.2757
C9ORF123	70753	0.541019	0.334698	0.989424	0.686369	0.709606	-0.61837	1.275894	0.67875	-0.80104	-1.95435	-0.55278	1.927209	0.169222	0.439412	0.859723	0.106697	0.572028	1.20414	0.4582	1.065998	0.000863	0.831982	0.999728	0.367743	0.69328	-0.34794	0.754784	-1.52406	-1.27157	-0.73234	-1.7247	-1.21343	-0.10861	-0.49865	-1.57599	-0.18798	-1.22174	0.847866	0.417618	1.491699	0.838272	0.038601	0.021711	-0.00285	-0.687	0.326285	-0.81639	-1.42299
FCRL3	70754	-0.27416	0.398993	0.01769	1.319716	0.411033	2.046344	-0.76574	2.839675	-0.38328	0.018938	0.234865	-1.56617	0.343392	0.145852	0.617654	-1.80551	-0.1197	0.101939	-0.61351	-0.2298	0.219474	0.144813	0.44019	0.872917	-0.30695	-0.89739	0.491342	-0.41169	-0.71515	-0.48202	-0.03955	0.566652	2.201619	-1.55627	0.12399	-1.29361	-0.2026	-0.52761	-0.53846	0.611832	-0.12733	-0.33362	-0.84132	-0.81547	0.697882	-1.19138	1.279377	1.502747
BAIAP2	70767	-0.87262	-0.44712	0.846989	0.889882	-0.56505	0.225571	0.255674	-0.96347	-0.48814	-1.54942	0.482326	-1.04467	-0.56446	1.064316	0.191111	-0.18777	0.049508	1.685827	0.86162	-0.18543	-0.33742	0.793497	0.13788	0.187757	1.77962	1.982077	0.633134	-0.38768	-0.07537	-0.73763	-0.00274	0.022254	-0.21994	2.029247	-0.23033	-1.39085	-1.41733	2.567585	-0.60235	-0.76246	0.832867	1.295103	1.623513	-0.00629	.	-0.24643	-1.39109	-1.25233
RAB27A	110010	0.565652	0.858759	-0.18431	-0.38033	-0.6431	-0.08926	-1.38629	-1.99682	0.153646	0.854608	-0.69405	-0.6235	1.279928	0.735646	-0.28052	0.439669	-0.00892	-0.47155	-0.44134	-1.30048	-0.57182	-0.40054	-0.33787	-1.83624	1.323089	2.652451	-0.06558	1.261327	1.352379	-0.86069	0.346149	0.712354	-1.09602	0.246923	0.116265	-0.62536	-1.13491	0.277922	0.913707	-1.15001	1.47622	-1.23549	-0.38653	1.178513	0.095293	1.242947	-1.09538	-0.40296
C6ORF59	110048	0.852243	0.542666	-0.48383	0.108378	0.053355	0.186377	1.874368	2.119821	-1.3362	-0.29764	0.648547	-0.34304	0.861275	0.786722	1.200953	-0.01583	-0.80792	0.5996	-0.39024	0.624222	2.478705	0.376167	-0.32352	-0.05348	0.660691	0.529166	1.583921	-1.14737	-0.49418	-0.27135	-0.65645	-1.57511	-0.20234	-0.8064	-1.89716	-0.74742	-1.50719	-0.21518	-0.39776	1.449025	1.234281	-0.63619	0.946949	-0.92755	1.431226	-0.62572	-0.68742	-1.12311
UBE1DC1	110059	0.89609	0.497718	1.022764	-1.14762	-0.15219	0.041763	-0.00898	0.271366	1.755245	0.028443	-1.74419	2.781867	1.460551	-0.09085	-1.27422	1.004616	-0.98689	-0.60434	-0.89161	-0.51881	-1.095	-1.55548	0.370196	-0.81909	-0.34316	-0.0062	-0.81612	-0.77149	-1.71527	0.920123	-0.48789	0.303475	-0.43364	0.127508	-0.18696	0.629974	-0.07187	0.047392	1.910747	0.649797	-0.58141	0.316351	-0.43448	1.066167	-1.04978	0.151159	-0.16042	0.111125
RNASEL	110064	-0.60633	0.047505	-1.75093	-0.71039	-0.94994	-0.67244	-0.82926	-2.19572	1.075574	2.210557	0.334986	-0.92223	-0.42664	0.017726	-0.28818	-0.06848	0.334062	-0.31689	-0.184	-0.1427	-0.61171	-0.67515	0.480506	-0.31124	-0.47413	-0.08554	-1.21183	1.761821	-0.1398	1.17253	-0.15527	0.025844	-0.43238	0.269689	0.914119	1.527467	1.305665	-1.34697	0.114232	-0.78048	-1.18116	-0.23293	-1.06051	0.847822	-0.48295	0.254519	1.092922	0.707691
NUDT14	110092	-0.33783	-0.95073	2.294549	1.347716	0.187584	-0.0194	0.033134	0.817418	-1.64236	-1.80523	-0.53073	-0.74027	-0.97028	0.418379	0.503308	-0.3258	-0.13565	0.721947	1.170903	-0.1812	-0.90783	-0.25475	0.600772	0.447674	1.354883	0.263721	1.405747	-1.31066	0.261309	-1.43584	1.533016	0.081147	0.108948	0.626322	0.999774	-1.10225	-0.4882	1.887865	-0.08425	-0.50067	1.185421	-0.11607	0.612053	-0.82826	1.138418	-0.50753	-0.28124	-0.75522
GMCL1	110095	0.716405	0.887434	-0.67293	-0.75776	-0.4812	0.466911	-1.0446	-1.45864	1.191816	1.285415	0.934638	0.191208	0.753184	-0.03882	-0.20131	0.488759	0.738893	-0.2074	-1.61286	0.081711	-0.31579	-1.10559	-0.64213	-1.33039	-0.18572	-0.04624	-0.61431	2.29462	0.530258	0.181887	-1.15995	-0.31689	-2.31661	0.634962	-0.32374	0.332043	1.287664	-1.03079	1.121118	0.061148	-0.44208	0.518816	-0.93087	1.164755	-2.14541	-0.46756	0.290577	0.3248
HSPE1	110110	-0.15063	-1.16144	0.654369	0.294286	-0.36105	0.285302	-0.55631	0.404975	0.278456	1.496729	0.219945	1.220357	-1.12796	-0.36102	-0.68628	1.716838	0.547915	0.491924	0.024917	1.404353	-0.93089	0.125688	0.572132	0.767965	0.415753	-1.05792	-0.08656	-0.89788	-2.0557	0.127647	-0.3092	-0.60027	0.932246	-1.35132	-0.32357	0.088888	1.418758	-2.4034	-0.0392	-0.0163	-1.0478	0.848808	-0.07745	0.586601	.	-0.01532	3.141769	-0.5422
UBIAD1	110121	-0.07649	-2.06163	0.44041	-0.05342	0.637418	0.992553	-2.02727	1.328487	-0.19251	-0.45506	-0.57759	0.513172	-0.37403	0.900297	-1.43443	0.543711	0.545448	1.434708	0.82252	0.595963	-1.29815	0.441425	0.81582	0.465845	-0.62832	-1.54345	0.533293	-1.39475	-0.5368	1.16145	0.669671	0.323209	-0.28347	-0.84317	-0.46114	1.0237	0.623986	-0.17592	0.631171	-0.46528	1.296084	-0.7047	0.310674	0.045787	-1.69811	0.564404	-0.02767	1.808766
GLTPD1	110132	-0.50549	-1.22477	-0.29976	1.209659	-0.12835	-0.97808	-0.93787	0.858229	0.006605	-0.10045	-0.32608	-2.18828	0.148393	0.171288	0.734352	-1.47278	-0.37625	0.678043	0.393767	-1.90945	-2.1409	0.053005	0.562103	-0.74581	0.731712	0.654166	0.267826	0.018238	1.710885	0.46614	1.257407	0.863362	1.270594	0.397863	0.096585	-0.99161	-1.32379	1.913058	0.046176	-1.9838	-0.27284	0.042624	-0.15195	-0.01396	1.58025	-0.05644	-0.72721	-0.34265
NSD1	110136	-0.23546	-0.11062	-2.39653	-1.11595	0.053833	0.288441	-0.27489	0.208387	0.694327	1.545277	0.890737	-0.29646	-0.37341	0.466665	-0.64497	-0.19582	0.693043	-2.29509	-0.55275	0.349955	0.737352	0.386252	-0.70662	-0.37269	-0.6916	0.452696	0.763611	0.544858	0.420412	-0.20496	-0.12022	-0.0108	1.12839	1.881714	-1.11778	-0.12958	-0.59557	-1.66938	-0.52018	0.407393	-0.51382	0.24979	-1.93495	-0.28222	1.723049	0.783612	-0.94651	0.122676
EML4	110139	-0.42738	-1.06611	0.174965	1.039133	-1.83149	-2.46678	-1.04376	-0.11972	0.336749	-0.07403	-1.3351	0.206184	0.173784	-1.05457	1.734672	0.292801	-0.83083	0.475919	-0.35861	0.444695	-0.20131	0.714286	-0.86921	-0.40599	1.382777	-0.26896	-0.69398	-0.40234	1.075896	0.374031	0.298107	1.175675	-0.10931	-0.14222	-0.26517	1.353927	0.902937	-0.83131	-0.52496	-0.0229	0.468307	-1.0227	-2.26041	0.827222	-1.98241	1.878908	0.687707	0.911514
BCL10	110148	-0.36438	0.412391	-0.85289	-0.49001	-0.43576	-0.30112	-0.24159	-1.82928	0.608378	1.306363	-0.26889	-1.61888	0.078905	0.37503	-0.42177	0.506524	0.697808	-0.36077	-0.88023	0.343151	-1.77888	-0.59538	0.039499	0.545255	-1.30831	-0.47467	-1.81871	2.817652	0.440659	1.258953	0.333025	-0.54318	-0.06669	1.152479	1.041796	0.784477	0.79368	-1.22764	0.135912	-0.24434	-1.04681	-0.02529	-0.15245	0.169129	-0.68036	-0.51159	1.179825	1.034555
EFR3A	110161	-0.5688	-0.4882	-0.90295	-1.35333	1.137787	0.076047	-0.59436	-1.23135	1.633099	1.762075	-1.22913	-1.25918	-0.72877	0.476708	-0.13959	-0.49108	-0.83007	-0.36567	-0.45586	0.461281	0.365908	1.378613	1.81902	0.116717	-0.87925	-1.08533	-1.2017	2.554385	-1.32783	0.581498	-0.56172	0.785107	-0.34982	-1.17711	0.807456	1.669334	0.563755	-0.17035	-0.07956	0.52102	-0.89708	-0.0805	-0.05386	-0.60707	-1.93997	0.02141	0.497338	0.662622
TRAM1	110167	0.223913	-0.05271	-0.4196	-1.27081	1.922242	-0.37583	1.997136	-0.64143	0.433857	0.356301	0.909021	-0.11514	0.42528	0.737577	0.415129	-0.28346	2.177402	-0.64249	-0.9174	-0.6915	-0.71825	0.332859	2.967258	-0.3162	-1.11266	-0.52475	-0.46241	1.426115	-1.59321	0.466151	-1.23775	-0.75474	-1.39029	-0.68323	-1.01805	0.722581	-0.2018	-1.37296	0.766266	1.052609	-0.55758	1.010498	-0.18219	-0.91362	-1.39145	0.744998	0.576662	-0.53487
ARHGAP9	110180	0.431853	0.13993	-1.3535	-1.86568	0.585849	-0.72432	0.310548	-1.98634	1.059191	1.296526	1.180551	-1.94506	0.183218	0.946709	0.916494	-1.03059	2.204012	-0.67696	-0.20846	-0.78864	-1.16201	-0.10733	1.854903	-0.90569	-0.94909	0.54951	-1.04398	1.963768	-0.70025	0.169159	-0.04316	0.143236	-0.76842	0.544697	-0.31343	-0.30838	-0.36644	-0.16222	-0.23825	-0.6507	-0.24492	0.238969	0.299892	-0.1567	0.09688	0.845182	0.441653	-0.12122
LOC646197	110195	0.991775	-1.81901	2.40286	0.426072	-0.30167	0.574768	2.596743	1.663895	-0.6353	-0.59042	1.14566	0.939941	-0.49441	0.378827	-0.36332	-0.13443	-0.2912	1.418672	0.354957	0.154507	0.997669	-0.09621	1.256301	-1.21938	0.102563	-1.13848	0.642166	-0.74659	-0.4621	-1.04867	0.622972	-0.99184	0.829479	0.333443	-1.68821	-0.45714	0.278899	0.415207	-1.68546	1.29424	-0.32128	0.198458	-0.31322	-0.4594	.	0.237232	-0.90183	-1.97581
C12ORF29	110240	0.566035	-1.38418	-1.04575	-0.79458	-1.10887	-0.73105	-0.10828	0.123642	0.156427	-0.22437	2.269466	2.143606	0.521578	0.133805	-1.16043	0.730758	0.950973	-0.05916	-0.1168	-0.95854	0.85225	0.145489	-1.17955	0.83242	-0.17775	0.590592	-1.29169	-0.8627	-1.73163	-0.80115	-1.3244	-0.4806	-0.62439	0.252908	-0.9445	1.77428	1.401162	-0.49786	1.749726	1.05251	-0.57502	-0.23964	0.424051	1.571393	-0.52255	0.627284	0.397994	-0.63737
TRIM10	110255	1.011528	-0.29264	0.029291	-0.02761	0.545787	0.158306	1.783573	2.548858	-1.16749	-1.13714	1.635566	1.019569	0.992387	0.162822	0.867837	-0.43358	0.386173	0.120869	1.056498	-0.27999	1.23051	0.142265	-0.12858	0.401983	-0.91305	0.5125	0.908054	-0.66355	-1.38115	-0.77991	-1.1184	-1.13027	-0.88648	-0.50913	-1.63769	-1.40557	-0.96509	1.215764	-0.8868	1.212061	0.98117	1.23151	0.492737	-0.67936	0.570874	-0.67743	-0.67775	-1.31787
MCM3AP	110270	-0.24109	-1.91472	-0.10265	-0.10516	-0.46816	-0.3882	.	0.611796	0.286303	-0.7574	-0.00668	-0.90132	0.533348	0.892775	.	-0.28588	0.098528	0.483712	1.405827	0.494296	1.341891	-1.2	1.598126	0.385703	0.77044	-0.76107	1.337752	-2.73423	-0.43252	-0.37937	0.488754	0.035127	1.661845	-0.47069	-0.81298	-1.83258	-0.3613	1.308447	-0.64982	-0.0018	0.65775	-0.29915	-0.52546	-0.61656	0.156507	0.891909	0.555717	-0.77911
RUFY3	110279	-0.35724	0.53375	-1.88448	-2.36222	-0.04956	0.521666	0.213937	-1.94128	1.598682	-1.23422	-0.52191	-0.21528	-0.60367	-0.27167	-0.10376	-1.3007	0.088741	0.007895	-0.9975	-0.01237	1.548696	1.145913	-0.22613	0.326211	-0.42878	-0.84031	1.436686	1.426146	0.354101	0.435565	0.039759	-0.2203	-0.56475	-0.59739	0.68673	1.509983	-0.10851	-0.56977	0.044406	2.251487	-0.30427	-0.32116	-1.58529	-0.00196	1.083531	0.448365	0.868969	0.740055
BMF	110280	-1.73579	-1.20327	0.795463	1.380357	0.16559	-1.32056	-1.14225	-0.8894	-0.63917	-1.01714	-0.83442	0.101012	-1.21265	-0.15903	1.433083	-0.44995	-0.20388	1.632003	0.603108	0.355087	-0.2528	0.071379	0.424823	1.234655	1.638459	0.315842	1.527417	-1.57498	0.271644	-0.49027	1.113349	0.796323	0.984856	0.142	1.75786	-0.34545	-0.91339	1.185896	-0.47726	-1.36276	1.260593	-1.39279	0.940112	-0.33902	1.034284	-0.22037	0.072673	-0.61885
RDH5	110326	-0.43042	1.369461	-1.11666	-0.82794	0.275969	0.716006	0.822452	-1.43113	2.524063	0.709071	-1.77087	-0.10528	0.629978	0.515628	-1.1566	-0.64261	-1.04435	-0.44931	-1.07156	0.831536	0.830913	0.088105	0.083753	-1.41064	-0.25092	1.719031	0.180077	1.041129	-1.13372	0.817644	-1.32135	-0.80928	-0.05481	0.940428	-0.20327	-0.06252	-0.94455	-0.91253	-0.73879	0.27526	0.021878	-0.36809	-0.94696	0.089889	0.902404	1.128463	-0.28399	1.184414
SEC62	110327	0.807778	0.630622	-0.68926	0.114122	0.046627	0.240812	2.445471	0.492115	-0.94124	-1.35432	3.086611	0.847567	-0.55164	-0.29349	1.515278	-0.15866	1.10452	0.270642	0.958052	-0.35269	0.504311	-0.43529	1.079576	-0.77793	-0.65876	-0.60318	-1.42598	0.47668	-1.19911	-0.19038	-1.45203	-0.72409	-0.72942	-0.70221	-1.283	-0.0068	-0.02773	-1.06898	0.152868	1.033969	0.666013	0.55819	1.105777	0.058207	0.586213	0.314298	0.154914	-0.41214
C14ORF32	110328	0.327869	0.077726	-1.48279	-0.86962	0.655057	-0.13286	0.679842	-1.6615	0.863515	0.73232	0.021276	0.844967	0.238839	-0.90694	0.032549	-0.36413	0.203177	-0.95724	-0.59159	1.238143	0.047088	-0.3818	0.735306	0.575443	-1.42084	-1.70216	-2.5383	1.389582	-0.9648	1.703008	-1.42824	-0.15599	0.007942	0.454665	0.423734	1.505549	0.712359	-1.69022	0.749777	1.142779	-1.77926	0.30279	-0.46308	-0.04794	-1.23	0.672397	0.536981	1.279866
HS.447508	110332	-1.10244	-0.6382	-0.73659	-0.99551	0.304025	-0.69163	-0.1648	-0.95208	1.824619	1.025477	0.158121	-1.22859	0.705816	-1.3011	-0.39564	-0.17303	0.138631	-0.6171	-0.37129	-1.10566	-1.11324	-0.25747	-0.11574	-0.28026	-1.11392	-0.45466	-1.34968	-0.14254	0.931879	1.925147	1.799699	0.716455	2.070198	0.348166	0.153006	1.74359	1.318799	-0.70154	-0.45699	-0.66749	-0.51318	-0.54467	-0.06719	-0.911	-0.86239	-0.46062	0.521753	1.908999
PDK3	110347	-0.35422	0.877368	-1.48395	-1.32637	-0.38883	0.21698	-1.71878	-2.00049	0.827875	1.502481	-0.53344	-0.75292	0.526939	-0.45363	-0.24357	0.134703	-0.393	-1.02009	0.16181	-0.99018	-0.2179	0.048717	-1.65501	-0.2802	0.170245	0.716568	-1.07948	1.812544	1.160791	0.672898	1.121052	1.605424	0.162796	1.610136	1.151741	0.142554	0.184157	-0.73731	0.418015	-1.42215	-1.04143	0.294708	-0.94872	0.183318	1.279378	-0.12393	-0.05001	0.912718
SYMPK	110349	-1.34153	-1.34411	1.506228	1.229543	-0.55538	-0.82753	0.768918	0.794962	-0.07651	-1.40789	-1.61201	0.634417	0.359582	-1.14242	1.577856	-0.74502	-1.23811	0.771466	0.861921	-1.4058	0.407719	0.267064	-0.48578	-0.6029	0.643659	0.715315	-0.14994	-1.04131	1.102978	-0.55494	1.342356	0.83743	1.493496	0.243264	0.517068	-1.02927	-0.59934	1.637194	-1.18243	-1.05932	-0.14347	0.062499	-0.91886	-0.69866	1.192321	-0.59919	-0.23275	-1.1655
PDPR	110364	0.196126	0.077549	1.805305	0.766001	0.505244	0.277109	0.841267	0.604593	-1.33925	-1.08332	-2.6044	1.481757	0.267948	-0.07376	-0.33325	-0.41602	1.047803	1.01044	-0.40387	1.558027	1.045808	-0.97947	-1.01398	0.950379	-0.38241	-0.47906	0.026728	-0.80344	0.527306	0.464058	1.070058	-0.30662	-1.57281	0.06317	0.048965	-0.84171	1.467167	0.169151	-0.42901	-1.59728	0.863017	0.819551	-0.89672	-0.52248	-1.82917	-0.58156	0.408023	-0.74407
CSTA	110372	-0.70758	-0.06737	-1.73769	-1.68672	-0.92351	-1.05136	-0.88923	-1.9906	0.577048	0.546727	0.244747	-0.40875	-0.14638	1.210313	-0.40883	1.129178	0.732302	-0.45141	-0.32096	0.286712	-0.10438	-0.13357	0.176218	-0.06559	-0.09635	0.994181	-0.67941	3.192181	0.965465	0.508313	-0.39996	0.229265	0.168894	0.031139	0.576058	0.992029	0.060708	-0.48348	0.973758	-2.22932	-0.99692	-0.35995	-1.29922	0.373605	-0.11076	0.501595	0.390397	0.075072
RAC2	110382	0.203802	-0.15644	-1.19972	-1.6432	1.788121	-0.43644	1.649099	-0.31867	0.565034	0.606006	1.180087	-1.8439	0.879311	0.186921	1.027167	-0.57236	1.503673	-0.92636	-0.57661	-1.31835	-1.40375	0.785594	2.167459	-1.55432	-0.40008	1.457166	0.063524	1.968462	-0.85891	-0.37307	0.194367	-0.00852	-1.03755	0.637081	-0.78656	-0.68389	-1.0095	-0.42422	-0.32713	-0.65987	0.491499	0.27168	0.286906	-0.84939	-0.54119	0.983207	-0.94522	-0.69442
SLC25A34	110390	-0.01307	0.011694	-0.71119	-1.49621	-1.18954	0.159039	-0.38647	-1.05945	0.397115	0.059992	-1.42705	-1.77992	0.044665	-0.16501	2.302194	-1.11238	-0.07521	-1.04834	1.077878	-0.65407	0.130868	-0.04877	-0.07076	-1.10708	-0.94443	1.086574	0.347112	2.180437	1.851862	0.145063	0.677305	0.098941	0.58272	-0.6932	0.620731	-0.28519	-0.3099	1.81421	-0.66551	-1.30404	0.345798	0.058777	-0.25307	0.707637	-0.48877	-0.25403	-1.0945	0.401625
LOC652755	110397	0.107547	-0.24313	0.145699	0.332829	.	-0.03677	0.94916	-1.47684	0.637102	1.414434	-0.24919	-1.07559	-0.25299	-0.25208	0.516795	-1.24472	0.09034	-0.61847	-0.25046	-0.96155	-1.59503	-0.63614	-0.79504	0.246348	-0.89421	-0.17461	-1.75847	1.693511	0.139533	-0.74655	0.042958	-0.29623	-0.56183	-1.29203	-0.17103	0.384308	-0.58007	-0.3775	0.358668	0.359949	-0.4502	1.83776	0.105229	0.656846	-0.6708	1.93901	1.863906	1.181231
TCEA1	110427	0.08322	0.574174	0.094258	-0.47998	-0.0283	-0.22371	0.087655	0.469593	0.582595	0.243035	2.604744	0.459454	0.775316	-1.33116	1.285386	-0.1964	-0.85832	0.414525	-0.67054	0.242073	-0.2497	-0.57209	1.319667	-0.03574	-1.1967	-0.19043	-1.25316	0.820976	-0.6505	0.638539	-1.45707	-0.0249	-1.71646	0.08609	-0.63863	-0.36386	0.436282	2.142145	-0.08675	1.080585	-0.88745	2.007005	1.637083	-0.26361	-1.63221	-1.6651	0.479919	-0.61467
TERF1	110437	0.01034	0.028614	-0.21506	0.916723	-1.13683	0.442628	-0.89617	-0.5953	-0.32164	-0.4165	0.3727	0.944157	1.088352	0.9606	-1.27386	0.766956	2.057202	0.07021	0.827509	-0.67061	-1.60944	-1.33172	0.217602	-0.34017	0.631229	0.078976	-0.8703	0.658131	-0.44849	-0.18419	-1.24233	-0.63983	-1.90148	0.180435	0.462734	-1.23858	-0.44713	0.065277	0.795855	-0.30395	0.055843	-0.40265	0.859616	1.959749	-2.20167	1.325646	0.802658	-0.6804
ITGB1	110440	-0.09454	0.607701	-0.37333	-1.09393	0.526719	-0.40597	-0.29018	-0.4679	1.156856	2.317592	-0.00697	-0.65864	-0.56527	-1.08032	-0.29934	0.043441	-1.75354	-0.61402	-1.31175	0.120273	0.46874	-0.47234	1.176274	-0.41518	-1.88827	-0.93171	-0.91749	1.126186	0.307779	1.608358	0.409929	0.477694	-1.09279	0.443774	0.750764	0.827711	2.261129	0.447238	-0.24196	0.480104	-1.47295	1.071409	-0.0063	-1.01977	-1.07167	-1.43752	0.849143	1.167027
ACADS	110441	-0.49976	0.196405	0.663081	0.006332	0.086237	-0.50391	-0.55216	2.070751	-0.57453	-0.31121	-0.27834	-1.92517	-0.10218	0.589925	1.419765	-1.41543	-0.81314	0.434347	0.743201	-0.37766	0.632825	-0.12303	0.434892	-0.19641	0.618309	-0.14142	0.868276	-0.33526	0.829782	-1.03821	1.585876	0.071557	1.678937	-0.2859	1.070103	-1.37951	-0.63207	2.863168	-1.53659	-0.91303	-0.50337	-0.01794	0.260594	-1.34439	1.514549	-1.11541	-0.307	-1.08857
NUMB	110445	0.00105	0.556891	-1.8032	-1.60598	-0.34399	-0.14632	-1.39684	-2.42858	1.101411	2.081276	0.687021	-1.28919	-0.38529	0.177813	0.388878	-0.30886	1.150283	-0.37356	-0.5481	-0.04253	-0.8336	0.447242	0.442413	-0.18081	-0.67681	-0.00425	-0.98629	2.627832	0.050613	0.506437	-0.56056	0.708417	-0.30157	0.470681	0.38164	0.913192	0.768796	-1.16303	0.389779	-1.06955	-1.00175	0.179078	-0.90067	-0.04567	-0.38897	0.758185	0.402823	0.857724
SLC12A9	110450	0.269128	0.742866	-1.81736	-2.05974	0.832051	0.357196	0.805558	-1.89189	1.325951	2.063898	0.134559	-1.20545	0.373696	0.760867	0.573774	-0.73801	1.390909	-0.64226	-0.83333	-0.52	-0.23416	0.854252	1.262305	-1.03741	-1.20469	0.139294	-0.58285	2.679348	0.030547	0.828457	-0.05243	0.048648	-0.56442	0.206751	-0.38565	0.096768	-0.23791	-0.78422	-0.62438	-0.90731	-0.25977	0.471816	-1.20773	-0.76131	-0.44672	0.266182	-0.39797	0.326804
SSR1	110451	0.878034	0.31558	-1.00343	-1.71699	0.39168	-0.13171	0.063785	-2.36096	0.918116	2.062722	0.989675	0.173627	0.719939	0.017378	-0.06758	0.430499	1.179059	-0.81293	-0.43008	-0.1718	-0.52636	-0.04714	0.600391	-0.28859	-0.86546	-0.51089	-1.24945	2.575864	-0.81777	1.095056	-0.94595	-0.20697	-0.65682	-0.79726	-0.79531	1.256734	-0.18221	-1.55034	1.342741	0.54029	-1.06276	-0.16881	-0.8619	0.708744	-1.26831	0.877418	0.17617	-0.34715
GSS	110474	-1.16748	-0.75335	2.44402	1.308133	-0.17983	-0.66077	-1.16372	2.232435	-0.99325	-1.18527	-0.26417	-0.73987	0.478578	0.558224	1.048054	0.101506	-0.59348	-0.11923	0.001049	-0.89362	0.31146	0.493525	-0.21652	0.253417	0.199515	0.447385	1.541516	-0.9128	1.153212	-0.79773	1.12204	0.841492	0.85735	-0.75944	0.579554	-0.87708	-0.77057	1.315576	-0.4104	0.103853	1.076509	0.128608	0.6196	-1.54979	1.063183	-1.57716	-0.71919	-0.39545
HS.188979	110523	-1.24262	-0.38362	-0.15479	-0.15368	-0.21388	-0.21851	2.059022	-0.07007	0.264167	0.197212	2.294998	-1.02505	0.100098	0.174048	0.903729	-0.76158	0.861888	0.000485	-0.37026	-1.48269	-1.59258	-0.78323	-1.28759	-1.17588	0.421258	0.8619	0.993528	0.150484	0.29345	-1.33907	0.569273	0.123506	0.302651	3.017198	-0.22324	-0.74757	-0.4649	0.537979	-1.27099	-1.24438	0.319489	0.76769	0.299322	0.274199	1.446393	-0.36143	-1.33239	-0.59519
NDST2	110561	0.56232	0.861256	-1.60699	-1.5152	0.872994	2.654331	2.78551	0.529771	0.401049	-0.26106	-0.14189	-0.40601	1.187481	-0.35047	1.600088	-1.08865	-0.22121	-0.66675	0.161446	-0.18645	-0.22658	1.245215	2.208033	-0.52638	-0.30833	0.167513	-0.27193	.	-1.49902	0.768085	-0.72551	-0.83271	-0.08626	0.388971	-0.11561	0.348968	-0.28521	-1.15847	-0.45577	0.19329	-0.38026	0.696548	-0.49034	-0.30361	-1.53329	0.406112	-0.70266	-1.29602
DNAJC17	110615	1.028476	0.07191	-1.95647	-1.35518	1.762337	1.357875	1.019831	0.022388	0.815975	0.099858	0.269027	0.763819	1.094922	0.838268	-1.6814	0.507164	0.075847	-1.33848	-0.95211	0.568234	1.060777	-0.76159	1.87573	-0.14787	-0.90545	0.214801	-0.82234	0.863104	-1.00655	1.448903	-0.75922	-0.47047	0.388988	-0.94595	-1.26743	-0.27633	-0.36233	-0.75374	0.902627	1.315478	-1.40884	0.963282	-0.42962	0.36877	-1.73504	0.529738	0.918016	-0.04428
MAPK14	110639	-0.93288	0.632008	-1.09374	-0.11582	-0.15738	1.057393	-1.43541	-0.86844	0.384643	1.416508	-0.82806	-1.53521	-0.42701	-0.31494	-0.58622	0.182558	-1.08875	-0.6191	-0.90883	-0.08969	-1.774	0.276228	-0.99109	-0.70139	0.233246	1.13214	-0.62466	2.238006	1.303562	0.258855	0.893284	1.538449	0.364095	1.596965	1.280518	-0.46319	0.445542	0.277001	-0.79707	-1.24853	-1.19833	0.276539	0.379236	-0.23754	0.134702	-0.48999	-0.45242	1.312593
NPL	110653	0.038707	-0.92276	-1.29745	-1.26889	-0.16482	0.79552	2.860725	-1.09076	0.929521	0.896006	2.959646	-0.43712	0.345915	0.278001	0.668615	-0.3505	0.867792	-1.00555	-0.70689	-0.8256	0.466983	0.400953	-0.43212	-0.9475	-1.31561	-0.21938	-1.17038	2.130844	-0.34406	0.799869	-0.85969	-0.16065	-0.50966	0.862323	-0.07663	0.343964	-0.46548	-0.45553	-0.87006	-0.25446	-0.43704	0.940942	-0.6664	-0.77298	0.065535	-0.75664	-0.08759	0.379386
TSPAN4	110661	-1.06357	-0.2581	-0.67835	0.028681	0.00273	0.985444	0.033133	-0.64595	0.306241	0.385352	0.714876	0.81506	-0.88654	0.894297	-1.02336	-0.35178	-0.52524	-0.98541	-1.25591	-0.18093	1.324258	-1.92547	-0.53735	-0.01088	-0.46232	-0.0575	0.314294	2.397404	0.431404	1.142286	2.218474	0.55979	-0.23382	-0.52746	1.370847	0.978621	1.308256	-0.36399	0.011011	0.553152	-1.43639	0.925759	-2.12192	-0.38336	-1.92132	0.922253	1.472757	1.325334
USO1	110669	0.474475	0.914402	-0.57424	-0.59753	0.711552	-0.15919	0.242594	-1.32023	0.532016	1.24035	0.125624	0.64116	-0.11195	-0.0927	-1.04598	0.439896	0.599558	-0.86962	-0.67333	0.680767	0.811571	-0.01545	1.185074	0.27409	-1.31968	-1.29602	-2.3634	1.68429	-0.59596	0.597683	-1.58458	-0.58105	-0.78426	-0.89001	-0.10089	0.921952	1.533498	-1.56158	1.112198	1.029618	-1.55771	0.047853	-0.33806	0.80591	-1.6123	0.968175	2.275611	0.208754
KIAA0368	110678	-0.45539	0.135463	-0.25157	-0.52176	0.147603	1.693862	0.372171	-0.66023	1.228248	0.879326	1.046756	1.280523	0.439642	0.87178	-1.27626	1.427852	0.486926	-0.96307	-1.44117	1.16719	1.43238	-0.81569	-1.45902	-0.12074	-0.89493	-1.17869	-1.03239	0.135637	-0.87079	0.576921	-0.26007	-0.39083	0.927323	-0.2725	-0.72169	0.521403	0.910917	-2.89689	1.49952	0.593081	-0.82822	-0.88546	-1.32468	1.309786	-0.163	-0.7905	-0.68554	-0.6124
S100A11	110682	-0.88672	-0.54495	-1.68793	-0.66649	-0.42837	-0.50046	-2.02542	-2.28161	1.322078	1.50891	0.44914	-1.48918	-0.17618	0.714956	-0.54094	-0.52692	0.873148	-0.24231	0.017357	-0.79686	-1.39226	1.022177	0.557049	-0.9609	0.109858	1.245805	-0.5534	1.245748	1.045942	0.097057	0.758631	1.00046	-0.24703	0.952873	1.101378	0.062749	0.181061	-0.08494	-0.26629	-2.50259	0.02296	0.025872	-0.08718	-0.18614	0.082327	0.428653	0.279379	0.210728
SYK	110685	-0.47302	-0.20706	-0.31218	-1.52389	0.483768	-0.44705	-1.54666	-1.3555	0.542832	0.827248	-0.86952	-1.00162	0.46786	1.755435	0.826443	-0.27818	0.876165	-0.87919	-0.54744	-0.46992	-1.52186	0.407411	1.485117	-0.81483	0.738379	1.462822	0.10048	2.761653	0.053705	-0.36861	0.861997	0.484462	-2.03448	-0.07436	0.447505	-0.18721	-1.18686	0.378479	0.578744	-0.47477	0.163496	-0.30256	0.151229	-0.36086	-1.32432	-0.03047	-1.04362	-0.22232
TM2D2	110711	0.644416	-0.1776	0.418187	0.765298	0.247657	-0.38977	-1.1417	-0.54387	0.743139	0.431345	-1.11309	-0.12845	-0.26184	-0.33627	-1.74139	0.17698	-1.01198	0.177816	0.102058	-0.89323	-1.04304	-0.36109	-1.58795	1.039205	-0.07839	-1.24423	-0.90059	-0.5207	-0.4714	1.154093	0.49072	1.446597	-1.45342	0.274006	0.028434	1.702163	1.310137	-2.54648	0.823559	1.553456	-0.6636	-0.77933	0.519442	0.693967	1.274723	-0.62867	0.138216	1.190639
SLC16A3	110719	0.277794	-0.06133	-2.00262	-1.86758	0.909647	0.134852	-0.00593	-2.14257	1.918726	1.549709	1.161314	-1.08353	0.480764	0.808814	-0.39313	-0.44398	1.196596	-0.5049	-0.23008	-0.82851	0.490174	0.092128	1.124792	-1.36973	-0.88732	0.907278	-0.76186	2.395661	-0.30837	0.778812	-0.04576	0.238927	-0.92351	0.52869	0.048261	-0.38703	-0.38229	0.263924	-0.11979	-1.71934	-0.55888	-0.54967	-0.69334	-0.1821	-0.82436	0.450094	-0.07151	-0.2405
ZNF394	110739	-1.25273	1.132301	0.105255	-0.15803	0.851764	0.483069	-1.05557	-0.8919	0.97406	0.986259	-1.34135	-1.16203	-0.35708	0.021549	-0.65089	-0.38779	0.230776	-0.44118	-1.30721	0.045356	-0.73428	-0.42704	0.015846	-0.10791	0.663299	0.324315	-1.06588	1.221531	1.043455	-0.95672	0.551978	1.387486	1.844251	1.30272	-0.11447	1.85905	0.994396	-0.9135	-1.25854	0.077155	-0.4164	-1.06451	0.243391	0.106326	-0.54932	-1.80685	-0.22834	-0.34789
OSBPL1A	110743	-0.07702	1.200306	-2.36773	-1.31197	-0.82098	-1.14408	-0.51358	-2.27541	1.012097	1.672051	-0.52582	-0.92155	0.741184	1.278375	0.012406	0.174794	-0.2657	-0.36368	-0.28861	0.257691	-1.32292	0.415682	-0.08033	-1.55008	0.206962	1.62123	0.048292	1.694028	0.713663	0.416439	-0.67824	0.173856	-1.78042	1.065131	-1.30089	-0.14138	-0.58607	0.284529	0.581975	-1.0247	-0.69023	0.490278	-0.51229	0.831725	0.840615	0.719662	0.740748	1.5852
ARHGAP24	130008	0.0086	1.86952	-1.46147	-0.44145	-0.05653	-0.53142	1.192894	-1.34467	0.411098	0.083104	0.351028	0.716664	0.571771	0.26316	-0.43622	0.267093	0.823396	-0.73491	-0.4681	-0.68505	-0.80489	-0.12395	-1.15053	-0.52834	0.3654	0.087204	-1.22049	3.220072	-0.19807	-0.10446	-1.25055	0.122708	-1.14641	-0.0106	-0.79946	0.90064	-1.07399	-0.22846	1.412054	0.097801	-0.23163	-0.20929	0.399558	1.158851	0.131973	1.00016	-0.69738	0.160786
C14ORF159	130020	-1.12278	0.110698	0.069523	-1.20981	0.135965	-1.4511	-1.6617	-1.24587	0.581059	1.288172	-0.18743	-2.48291	-0.37123	1.220716	0.055171	-0.86639	0.8802	-0.08364	-0.48952	0.037961	-1.0296	-0.41219	-0.06119	-0.46845	-0.66092	-0.10062	0.211148	-0.17619	0.416692	-0.23574	2.080841	0.698471	-0.21357	1.746147	1.324325	0.973398	0.674695	-0.28036	-0.93909	-0.70644	-0.19206	-0.23703	-0.49905	-0.40914	-1.01845	0.226652	0.512039	-0.11554
CDCA5	130022	1.190849	-0.40373	-0.08376	0.593424	-0.57542	-0.1383	-0.13029	2.474582	-1.08479	-1.3029	0.663272	1.500935	1.674512	-0.09602	-0.71334	1.470384	-0.68228	-0.1747	0.511509	-0.73494	1.152234	0.003452	-0.81305	0.116911	0.38885	1.938963	1.369926	-0.812	-0.13354	-0.58432	-1.13422	-1.28921	-0.7832	-1.06488	-0.98162	-1.37897	-1.1035	0.892882	0.760088	0.829131	0.814767	-0.11901	0.449586	0.909467	0.709133	0.275028	-0.65753	-1.14383
PHF5A	130037	0.783434	-0.67555	-0.51412	-0.30161	0.552264	0.505458	-0.24532	-0.90559	0.755799	0.292009	1.298738	-2.92404	-1.6046	-0.13725	-0.67319	-0.15994	1.507285	-1.70278	-0.7276	0.520409	-1.17344	0.218168	-0.30409	1.300143	-1.37804	0.305277	-0.36376	1.683461	-0.03447	0.44267	-0.33518	-1.5162	0.705654	-0.96553	-0.31372	0.441517	0.011259	-0.74546	0.605363	1.459542	-1.00045	-0.02376	1.176942	1.241161	1.629297	-0.1472	1.509455	0.523916
KIAA1958	130048	0.546661	0.459552	-0.04486	-0.7862	0.850916	0.153035	-0.21361	-0.35551	0.449117	0.062134	0.255812	-2.50657	0.904744	-0.68866	1.002972	-1.60656	0.430685	0.043905	-0.84057	-1.46375	0.704063	-0.67964	0.655073	-1.21603	-0.73773	1.330423	-0.40783	0.941822	-0.74064	1.425189	0.187983	0.52128	-2.1964	0.106788	-0.01613	-0.06667	-0.76501	1.153968	0.545591	0.24707	0.934778	-1.35573	-0.90598	0.700211	-0.07684	-2.08474	-0.22122	-1.31264
AGA	130064	0.022486	0.35254	-0.7397	-0.57475	-0.11114	1.039707	1.598492	-1.64504	0.841397	0.155331	-1.1089	1.252914	0.362005	-0.26763	-0.78639	0.682491	1.970126	0.431343	-1.0442	0.041642	0.616623	-1.01367	1.699353	0.451106	-0.9911	-1.65095	-0.17462	-0.81466	-1.53511	1.44844	-1.85995	-0.5419	-1.00174	-1.01538	-0.66853	0.239725	0.637434	-0.94443	1.774374	0.273019	0.227532	-0.08304	0.177598	1.025798	-1.61936	1.03864	1.331327	0.427162
IFT172	130070	-0.16045	-0.19807	-0.35502	-0.29257	0.951538	0.219599	2.186868	0.595882	-1.11449	-1.19443	-0.39183	-0.70012	2.087255	-0.68807	1.747907	-0.26437	-0.77621	-0.78107	1.199379	0.097771	0.498536	-1.09069	1.47942	0.213074	-0.18994	-0.44421	0.113375	0.398268	-0.37284	0.0887	-1.41025	-0.56003	-0.89656	1.403662	-1.09397	-0.49173	-1.92856	0.510024	0.372399	1.884952	-0.15555	-1.00366	0.213008	-1.10778	-0.22614	0.299357	-0.54216	0.288754
CYB561	130086	-0.9502	0.120694	-0.7383	-1.46082	0.54832	0.295129	-0.56767	-1.4414	1.225244	1.684101	0.20575	-2.2402	-0.23453	-0.74095	0.241574	-1.00482	0.323845	-0.96185	-0.74451	-0.20683	-0.46375	-0.82384	-0.5669	0.20878	0.032866	-0.48816	-0.27465	0.854093	0.273096	0.053785	2.403645	0.66156	0.689606	0.927383	0.114877	1.138647	1.585239	-0.67833	0.213388	-0.08568	-0.80139	-1.30322	-1.51242	-1.07262	-0.04848	-0.78677	1.075671	0.40193
HS.164030	130114	0.725382	-0.12851	-0.48469	-1.60536	-0.38733	0.650615	1.729401	0.462098	0.208464	0.313353	2.286144	-1.19126	0.669884	-0.10406	0.44799	-0.36958	-0.30867	-0.01579	-0.7521	-0.31007	-0.17557	-0.68277	0.917225	-1.7057	0.014079	0.621385	1.130075	.	0.319307	0.577511	-0.93806	-0.44933	-1.90734	1.271706	0.479235	-1.11994	-1.55231	0.421777	-1.71139	-0.58589	0.464913	-0.3019	0.196318	-0.89889	1.075403	1.285561	-0.17008	0.157788
HSF2	130121	0.506301	1.21304	0.873061	-0.91835	0.31864	-0.2227	0.888023	-0.57405	0.044047	0.796533	-1.12985	0.336945	0.167934	0.325294	-1.50304	0.273671	0.932679	0.008233	-0.75194	0.88257	0.576289	-0.25722	0.191559	1.518708	-1.40601	-1.11259	-0.67333	0.135485	-1.22583	-0.21473	-2.14301	-0.86788	0.186655	-1.08269	-1.06075	1.095706	0.841767	-0.075	-0.31751	2.358468	-0.93204	0.347813	1.567548	0.483696	-0.87525	0.342901	-0.4475	-0.97968
LOC285016	130128	1.59252	1.250254	-1.77497	0.655006	1.44599	-0.05022	0.280866	2.275278	-1.04299	-0.00193	1.490114	-0.55931	1.913909	0.081414	-0.58228	-0.86495	0.307781	-0.10348	-0.77651	-1.34716	0.160526	-0.31807	0.521741	0.0631	-0.64107	0.431073	1.537168	0.671905	-0.54669	0.191196	-1.0446	-1.19461	-0.67021	-0.94315	-1.0247	-0.95855	-0.7731	-0.05932	-0.4168	3.159872	0.494669	-0.06592	-0.17527	-0.76012	0.022678	-0.70785	-1.45887	-0.49537
LOC653994	130142	0.287481	2.112817	0.470064	-0.2051	0.620083	-0.03825	0.357102	-0.32194	1.2317	1.241952	0.350527	-0.9977	-0.12137	0.314842	-0.38502	0.603681	-0.70929	-1.83412	-0.63117	0.073547	-2.03671	-2.19979	0.991276	-0.01938	-0.55836	0.09092	-1.95855	2.718825	0.179107	0.96564	0.151255	0.632484	-1.14002	1.704489	0.006807	-0.64227	0.898065	0.565926	-0.01042	-0.30668	-0.01413	-0.03992	0.23236	-0.58815	-1.17404	-0.43644	-0.29158	0.137045
LCK	130161	-0.37756	-1.16356	0.892927	-0.10003	0.505647	1.423318	1.583131	1.675305	-0.78615	-0.42131	-0.30634	-1.41973	-0.16927	0.218897	-0.19403	-1.25535	0.120591	0.329959	-0.67635	0.692076	1.738688	0.318297	0.552442	-0.65025	0.337031	-0.96497	0.669333	-0.93697	-0.04239	-1.04233	-0.87383	-0.68141	1.915755	-0.66315	-1.30452	-1.68757	-0.08358	1.775529	-1.29891	1.774956	0.066817	-0.69396	0.560919	-1.65595	-0.29124	0.954937	0.6798	-0.36654
SPAG9	130164	-1.311	1.386752	-0.40462	-1.27403	1.112327	-0.44769	1.095007	-0.9022	1.03066	1.002697	-1.1721	-1.47799	0.095775	0.125541	-0.24871	-0.96784	-0.41782	-0.90256	-0.31676	-0.1289	-1.50083	-0.94092	-0.10792	-0.15589	-0.27741	-0.22488	-1.20576	1.703483	0.06302	1.526648	1.937263	1.303882	-0.12983	2.685329	-0.15346	0.472386	0.259049	0.291222	-0.47471	-0.97397	-1.27587	-0.05223	-0.8035	0.156179	0.222464	-0.7481	0.161481	1.028606
LOC653625	130176	0.451282	0.506311	-2.15532	-1.57222	1.055387	1.061411	1.852897	-0.16517	0.339808	0.701851	1.275037	-0.83692	1.162364	-0.06882	0.575487	-0.19628	0.639331	-0.83536	-0.47136	-0.39606	1.666948	0.225143	0.874465	-0.19919	-1.40883	0.61003	0.704287	2.312513	-0.96493	-0.68305	-1.02675	-0.5299	-1.36164	0.08046	-0.98784	-0.00613	-0.81186	-0.9058	-0.38078	0.587485	0.228071	1.039725	0.05944	-1.69066	0.494705	-1.8622	-0.703	0.389424
ANKRD22	130181	0.876099	1.001623	-1.63655	-0.73484	-1.18211	1.099069	-1.09876	-1.93112	1.489533	0.544933	-0.38786	0.703312	0.798079	-0.53217	-1.30892	1.535458	-0.93669	-0.54144	-0.58963	-0.75136	-0.81557	0.456003	-1.28549	-0.52452	-0.11724	1.972138	-0.12808	0.974483	0.075667	-0.01433	0.580006	0.915314	-1.40849	-0.26405	0.714038	-0.75573	0.276909	-0.71266	1.064172	-0.9268	-0.55219	-0.84013	-0.04444	1.304481	0.58432	1.053104	-0.48543	0.266323
PAPSS1	130187	0.01144	1.336127	-1.59213	-1.53516	-0.41032	0.661796	-1.41671	-1.30558	0.720374	0.200447	-0.97866	-0.51486	-1.17336	0.428568	0.274037	0.723058	0.796492	0.119577	-1.91846	0.735379	-0.84504	-1.89044	1.684569	-0.81412	0.670245	0.986566	-0.41864	.	0.194659	-0.66072	0.500172	0.593375	-0.90059	-0.84922	-0.62409	0.709152	0.567179	0.206707	0.881819	0.036158	-0.22505	0.41082	1.526652	-0.13867	-1.96457	0.161828	-1.01453	0.899381
CCNG2	130215	-0.69331	0.377607	-0.31882	-1.59235	0.634684	1.006993	-0.45657	-1.23024	1.023641	1.990014	-0.37241	-1.92652	-0.04679	-0.05108	-0.09384	0.372674	0.840254	-0.02721	0.434066	-0.11821	-0.62868	-1.53675	0.193445	-0.76466	-0.56195	0.425899	-0.96265	1.508697	-0.65669	-0.02171	0.025324	-0.61867	-1.02826	2.705251	-0.2231	-0.03906	-0.15535	-0.60799	0.227544	-1.61074	-0.38161	-1.00846	0.195729	0.519955	0.194256	-0.21826	0.791345	1.81551
MRTO4	130220	0.539503	-0.11992	1.702851	1.021319	1.198783	1.382155	1.2225	2.816129	-0.43856	-1.57234	-0.36896	-0.07595	0.849128	0.212361	-1.34146	0.358961	0.451391	0.118754	-0.29676	0.632173	0.034343	-0.52156	0.577069	-0.98929	1.511211	-0.84503	0.764184	-0.41675	-0.80774	-1.29755	0.038952	-0.23522	-0.05366	0.010414	-1.20853	-0.23765	-2.17357	1.412776	-0.52928	0.692514	2.035044	-0.69644	-0.63243	-0.66441	-0.55388	-0.43504	0.18966	-0.39853
LOC440589	130224	0.588035	0.098507	-0.95746	-1.37614	1.963613	-0.30815	2.942004	-0.05534	0.473368	0.377826	1.205397	-1.15184	0.714428	0.590366	0.997716	-0.84407	1.593987	-0.75959	-0.4585	-0.92635	0.440271	0.296535	3.046623	-1.09528	-1.03798	0.242078	-0.11734	1.500253	-1.4002	0.183881	-0.85865	-0.65936	-0.85978	-0.11924	-1.12119	-0.93169	-0.63885	0.026827	-0.4471	0.198364	0.02744	0.609455	0.55001	-1.06095	-0.43988	0.308344	-0.37041	-0.99191
HDHD1A	130228	-1.71328	-0.23093	-1.53091	-1.3053	-0.86428	0.590531	0.385105	-2.025	0.668899	0.185185	-0.68934	-0.76747	0.316863	1.400372	-0.33633	-0.37245	-1.49173	0.6539	-0.93071	-1.1438	-1.87966	1.143043	0.101241	0.877702	0.49745	0.806601	0.878717	2.710423	0.38693	0.894522	0.557031	-0.11193	0.086468	0.17661	0.992299	0.722583	0.880799	-0.24626	1.330009	0.294251	0.043094	-0.2031	-2.3562	0.985377	-0.88261	0.105368	1.020259	0.40106
SMARCB1	130241	-0.72474	-0.50911	1.976206	1.556706	-0.1631	-0.52096	-0.99415	1.922557	-0.97486	-1.24001	-0.3074	-1.44018	-0.50271	-0.14753	1.711746	-0.68352	-0.74645	0.812172	0.841726	-0.99047	-0.30947	-0.26301	0.591539	-0.81944	1.17024	0.881651	1.107603	-0.27085	0.884204	-1.04297	1.295968	0.683069	0.160459	0.3331	0.376124	-1.30297	-1.0977	1.10211	-0.66283	-0.79274	1.228721	-1.09873	1.671501	-0.57554	1.648117	-0.45983	-1.26328	-0.64847
CSNK2A1	130255	-0.06181	1.170305	-0.66154	-0.6082	1.240361	-0.43541	0.739289	1.599939	-0.63396	0.282221	1.306118	0.746832	0.535553	0.438414	-2.25126	2.050647	-0.69	-1.67585	0.069533	0.468947	0.756254	-0.11624	0.082208	1.00118	-0.47534	0.060608	1.192098	0.671619	-0.537	-0.94314	-0.83612	-0.58928	-0.2914	-0.04969	-0.5674	-1.14327	0.048421	0.342307	0.362386	1.110571	0.612397	1.658191	0.755966	-0.38607	0.085264	0.184211	-0.91254	-0.15919
LCK	130274	0.834541	0.024446	2.618776	0.788604	-0.23799	-0.40925	0.977009	-1.37176	0.104624	0.473689	-2.08331	-1.57753	1.179957	0.17416	-0.24836	-0.70712	0.781724	-0.59903	-0.65968	0.181721	-0.40487	-2.46343	0.945456	-0.70256	-0.7089	-0.2499	-1.08299	-1.42232	1.111031	1.908601	0.079722	0.333079	-0.22412	-0.21508	-1.07648	-0.87189	-0.80253	0.511331	-0.85574	0.849714	1.549934	0.143813	0.051243	-0.27661	0.015811	0.990704	-0.92173	-0.17606
C3ORF62	130280	-0.82695	1.145831	-1.35523	-0.6076	-0.12381	-0.529	-0.3073	-1.86612	1.443169	1.025601	-0.1097	-1.54271	-0.29107	-0.45863	0.146958	-0.40874	1.559531	-1.07531	-0.90757	0.176609	-0.38541	-0.37785	-0.3668	-0.9655	-1.46762	-0.09966	-0.61168	1.588574	0.422242	0.063741	-0.12036	0.294286	-0.61707	0.571652	0.684343	1.339918	1.134722	-0.82901	0.329345	-1.67918	0.224152	0.703861	-1.26942	0.604326	-1.09171	0.012572	-0.03698	0.59799
KIAA0146	130301	-1.17645	0.646584	-0.8699	-1.17085	-0.57081	-0.87875	-1.74823	-0.96228	0.714052	-0.58578	-2.31994	-1.37701	1.079779	-0.57058	1.286641	0.061139	-1.10149	-0.57124	-0.67785	0.288366	1.181444	1.279406	-0.12604	0.607556	-0.53162	1.059618	1.014043	-0.04933	-0.54658	-0.24108	0.427518	0.469369	0.803876	-0.27047	0.5853	0.39748	0.53592	-1.19616	1.606894	1.469866	-1.24876	-0.8909	2.305787	0.399948	1.891558	-0.44792	1.376199	0.188907
CDKN1B	130309	0.136055	-0.20493	-1.13298	-0.46751	1.193337	-0.37952	.	0.227598	-0.36817	1.572378	1.269285	-1.54924	-0.5606	-0.87379	0.215448	-0.77601	0.759662	-1.54053	-0.14389	-0.41922	-0.20451	0.923336	0.705504	-0.36784	-1.33672	0.659138	-0.17479	3.028894	0.620054	0.003146	-0.71015	0.595688	-0.37712	0.143757	-0.68806	1.157911	0.487701	-1.19985	-1.31841	0.043765	-0.98604	1.320067	0.69331	-0.98914	0.331997	-0.50778	-0.73666	1.415908
NOLA1	130326	1.213301	-0.00132	1.072277	-0.11245	0.001341	0.53294	0.816	2.902126	-0.17517	0.409553	-0.68582	0.884044	-0.68132	-0.25231	0.164643	0.123866	-1.32306	-0.61012	-0.61839	0.776636	-0.97437	0.080641	0.032261	1.479579	0.497568	-0.3051	0.51982	0.331271	-0.14123	0.438379	-0.02347	-0.5148	-1.39684	-1.7904	-1.16674	-0.67415	0.705514	-0.09101	-0.72203	0.672327	1.526843	1.012196	0.872784	-1.00163	-0.36845	0.096345	-0.90192	-1.73265
NDE1	130347	0.950037	0.616412	-2.05166	-1.50126	0.743745	-0.76533	0.930193	-0.87969	1.719106	1.931934	0.760701	-0.93921	0.263826	0.61705	0.485065	-0.72388	1.165279	-0.48063	-0.4831	-0.01366	0.72248	0.00796	1.224197	-0.6284	-1.22274	-0.50155	-0.53615	1.578923	-0.87961	0.896841	-0.23312	-0.25043	-1.7851	0.720961	-0.95406	0.540066	0.126625	-0.18307	-0.5922	-0.71158	-1.95014	0.683724	-1.18237	-0.11582	-1.00602	0.369837	0.804639	0.355323
HS.374460	130356	0.968252	1.732991	-2.48036	-1.63237	-1.2355	-1.42803	0.161517	-0.25165	0.454814	0.344368	-0.5592	-1.14361	0.74283	-0.02813	0.917814	0.878358	-0.19055	-1.65993	-0.02338	0.954234	0.518515	-0.23216	1.191861	-0.0272	-0.59755	-0.2444	-1.01525	2.107277	-0.86593	0.241968	-0.00756	1.158191	-1.15825	0.346704	0.005865	0.467764	0.417032	-0.28876	-0.18211	0.338967	-1.9823	-0.37722	-0.80345	-0.01423	0.52538	0.312523	2.538617	1.64616
IDS	130360	-1.46299	-0.4762	-0.81021	-0.73116	0.141346	-1.09079	-0.03536	-1.90707	0.697534	1.097825	-0.36843	-1.74867	-0.23637	0.385772	-0.19005	-0.69077	-0.13427	-0.22187	0.061524	-0.88351	-1.60522	0.182282	0.241087	-0.60164	0.050331	0.976227	-0.37187	2.034304	0.914696	0.425302	0.731252	0.751972	0.20022	1.147085	1.130941	0.940566	0.532381	-0.35998	-0.63772	-1.81092	-0.8908	0.407308	-1.24964	-0.34541	0.003791	-0.23308	0.305266	1.448144
MST150	130364	-0.59206	0.124726	0.739607	-1.01741	1.416322	-0.89968	-0.18629	-0.70937	0.41668	0.67575	0.552575	-1.37642	0.610299	0.263648	-0.21268	0.351972	0.743904	0.052713	-0.87747	-1.21813	-0.95727	0.303903	-1.38023	-0.46283	-1.11555	0.078272	-1.6017	1.60097	1.244047	-0.01693	1.162319	0.273128	1.57068	0.424682	-0.31258	-0.27666	0.10613	-0.92966	0.329114	-0.50977	-1.63672	-0.42887	0.982227	-1.1621	1.052002	-0.17719	0.914965	0.171766
PRKAR1A	130368	0.29467	0.603867	-1.71706	-1.05658	0.154102	0.048226	-0.40124	-2.29274	1.064148	1.809392	0.196833	-0.59061	-0.72333	-0.03584	-0.47679	0.386069	0.881008	-0.76249	-0.95289	0.217739	-0.32556	0.677165	1.566665	-0.54667	-1.04155	-0.13309	-1.62812	3.1665	-0.37813	0.497805	-0.8925	0.430542	-1.51715	0.350197	-0.00259	0.731002	1.092934	-0.71867	0.685364	-0.16502	-0.79276	0.709138	0.120844	-0.29851	-1.09684	0.21038	0.23296	0.643962
HDAC6	130370	-0.46863	-1.34938	1.492913	1.297153	-0.2552	-0.42213	1.585796	2.143508	-1.3065	-1.70344	0.964469	0.740826	-0.31039	-0.20772	1.880444	-0.12532	-0.44746	0.496678	0.606469	-0.03143	-0.65632	0.998191	-0.57684	0.379689	0.549041	1.056508	0.816859	-2.43011	-0.35211	-0.71065	0.328967	-0.78571	0.122292	-0.34214	-0.01481	-1.01407	-1.10322	1.586616	-0.89025	-0.35725	1.231294	0.197936	1.763609	0.055231	0.238279	-0.09343	-0.41409	-1.09885
SH3BP1	130382	-1.01412	-0.96144	0.300042	0.994438	-0.30367	-0.19189	-1.07981	0.290143	-0.84214	-0.70151	-0.55606	-1.62542	-0.75936	-0.3468	1.344889	-1.06936	-0.7456	1.25797	1.027532	-0.7758	-1.10735	0.080078	0.028644	-0.10554	1.13573	0.805968	0.568085	-2.35507	0.553868	-1.14861	2.029462	0.767126	0.269614	0.632887	1.088	-0.90785	-0.48928	1.440565	-0.58245	-1.06329	0.759781	-0.22807	2.443568	-0.74796	1.228402	-0.31551	-0.7851	0.289042
TNRC6A	130386	0.610994	0.439235	-0.97778	-1.64751	0.6193	-0.39759	1.128032	-0.41675	0.479883	0.954476	2.511931	-0.31665	0.536169	0.226117	1.80006	-0.96937	0.545731	-0.47869	-0.45651	-0.31138	-1.27958	1.214729	0.834081	-0.60999	-1.45425	0.430142	0.738041	1.643744	-0.27934	-1.11843	-0.2639	-0.43044	-2.09812	0.084019	-0.68177	-0.15274	1.04178	0.662521	-0.03716	-0.44624	-0.80943	1.652176	0.120224	-1.9993	-0.61838	-0.74324	0.471953	-0.34697
GLUL	130392	0.264667	0.887864	0.045316	-0.47749	0.57641	0.776484	.	0.765179	-0.49536	0.213936	2.800614	0.423647	-0.06555	-0.66907	1.185839	-0.25797	1.332044	-0.58656	-0.8739	0.487546	-0.83749	0.41362	-0.71541	-0.46644	-0.61972	1.22133	-0.39787	1.983747	-0.24616	-0.39393	-0.66836	-0.44259	-2.08312	1.708813	-1.15182	-1.1478	-0.63034	1.187564	-0.74076	0.517122	0.522236	1.589566	0.091605	-1.52218	0.482725	-1.23423	-1.63628	-1.06252
RNF19B	130403	-1.39086	-0.62069	0.712726	0.547503	-0.3085	-1.01127	-1.86448	0.018436	-0.30384	-0.53059	-0.64872	-1.40116	-0.64732	-0.56341	1.504823	-0.58724	-0.76429	0.590805	0.901121	-0.87885	-1.26852	-0.35958	-0.26064	-0.45309	1.246929	1.00682	0.679191	-0.73721	1.537185	-0.89875	2.60684	1.473105	0.752991	1.308478	1.264641	-0.22551	-0.59689	0.973484	-1.00546	-1.44461	0.416655	-0.69516	0.626918	-0.45712	1.520362	-0.52816	-0.85418	0.019012
KLHL20	130408	-0.85264	0.082111	-1.34038	-0.03906	0.02363	-2.08068	1.054082	0.391101	-1.37392	-0.40237	-1.12531	0.715866	0.557762	1.207964	-1.70461	0.466917	0.422093	-1.65905	1.54952	-0.03793	-0.64004	-1.19542	0.944421	0.977138	-0.10921	-0.27036	-1.30118	1.520783	-1.40246	0.274464	0.589257	0.60158	-1.58393	0.279305	0.366635	1.099581	1.269585	-0.91336	1.031426	-0.27035	-0.32286	-1.51997	1.340806	0.270176	0.157755	0.152497	1.939396	-0.25248
CTTN	130433	1.342227	0.072069	0.411934	-1.39581	1.147128	-1.09936	1.568709	-0.10437	0.770969	0.444019	-0.11285	-0.43447	0.952035	0.366384	1.660496	-0.46876	-0.91614	0.459988	-1.10397	-1.60347	0.538626	0.103828	1.255081	-1.18469	-1.98304	-1.12217	-0.40203	-0.0991	1.182092	1.493	-0.78956	0.072946	-1.24345	0.150794	0.343206	0.129386	0.883843	-0.82537	-0.11848	0.126674	-0.89853	-0.01185	-0.95609	-1.03936	-0.12556	-1.39428	-0.33488	1.438955
SNX11	130446	-0.80513	0.06292	-1.02951	-1.38384	0.151834	-1.28454	-2.65383	-1.29242	1.385906	1.046579	-0.5962	-0.8014	-0.4041	0.366806	0.820616	0.01476	-0.74831	-0.21118	-0.02466	-0.98697	-1.90281	0.759516	-0.19375	-0.45981	0.359657	2.365681	0.244972	0.89879	1.113481	0.276655	1.653935	0.858986	-0.25106	1.143721	0.978317	-0.58309	-0.49341	0.556782	0.023672	-1.85525	-0.19134	0.119773	-0.56839	-0.48382	0.619696	0.430521	-0.16688	0.144224
LOC729486	130497	0.320564	0.211836	0.544198	-1.58834	1.668878	-0.6415	-0.403	-0.60208	-0.82498	0.147749	0.533119	-2.03428	-0.66541	0.599385	2.424519	-1.18397	1.652068	0.970012	0.204913	-0.75774	-0.64736	-1.09093	-0.69615	-0.00292	-0.46279	2.27698	0.6496	-0.67663	-0.27989	0.341082	0.596587	0.152551	-1.11531	0.550743	-0.07002	0.126041	-1.08832	0.935136	-1.96963	-0.49693	0.072831	1.304429	0.599439	0.280365	0.859627	-0.60282	-0.90842	-0.03313
STAT2	130519	-0.62924	-0.84957	-1.17683	-1.50933	0.3856	-0.38869	0.893942	-0.98077	1.623068	1.264261	-0.5497	-1.41489	-0.04369	0.861905	0.867107	-1.20518	0.669842	-0.60538	-1.01426	-0.3691	0.579111	-0.25123	2.067504	-0.34807	-1.03643	-0.57046	-0.56467	1.022493	-1.03099	2.384783	1.570758	0.143027	-0.28561	-0.3965	0.212738	0.344433	0.746111	0.432017	-0.34803	0.112109	-0.86157	-0.67799	-1.14247	-0.83599	-1.3281	-0.46422	0.563344	0.663785
KIAA1160	130544	0.230134	0.398261	-1.08928	-0.89905	0.895841	1.695656	-0.52261	0.532319	2.121571	1.469322	-0.12166	-0.67486	0.032126	0.734893	-2.70842	0.685823	0.356394	-1.12257	-1.01687	-1.12071	-0.01219	0.729234	-0.1706	-1.36933	-0.91233	0.893263	0.38403	.	-0.27106	-0.13732	1.040574	-0.18101	-1.40656	1.125812	-0.03072	-0.73315	-0.52569	-0.32096	-0.25479	-0.85253	0.676869	0.847712	-0.89966	-0.09	1.682163	-0.81051	0.506388	-0.19152
PRKCZ	130551	-0.11555	1.061821	0.681918	0.55786	-0.75919	-0.06856	-1.61902	-0.99739	-0.0218	0.04945	-0.65575	-1.87939	-0.35358	1.486183	0.241561	-0.91371	0.173194	2.041864	1.237177	0.051709	-0.62647	-0.23123	-1.76693	-1.21455	0.577728	0.835899	-0.29304	1.13513	1.362032	-0.73207	0.477876	-0.32555	0.988556	0.458983	-0.51992	-0.85478	-1.46454	0.508074	-0.85929	-1.40834	-0.26403	-0.67722	0.179582	0.563903	1.2233	-0.77031	-1.26752	0.301958
KENAE	130577	1.382792	-0.87763	-0.04751	-0.11167	0.319652	-0.52664	-0.76208	-0.8346	0.336899	0.633992	0.759536	2.004475	-0.07109	0.397672	-0.77854	2.240595	0.411626	-0.64971	-0.41631	0.657103	-1.87073	0.615458	-0.32258	-0.49983	0.185815	0.918789	-0.26263	0.295805	0.904238	-0.90786	-1.34919	-0.02881	-1.52601	0.442017	-0.99734	-0.28771	-0.13219	-0.87678	0.185791	-0.3596	-0.38318	0.330531	1.443153	1.990233	-0.71827	0.576245	-1.9826	-1.24404
LOC649864	130594	-1.05271	1.416088	-1.56082	-1.14329	1.859141	0.50048	1.151578	-0.59212	1.691731	1.051735	0.150099	-1.76643	-0.20566	0.460729	-0.70476	-1.45915	0.19267	-0.67946	-0.00959	-1.52724	-0.14395	0.212848	1.360472	-0.13851	-0.73394	-0.72976	-0.10945	0.361351	0.452482	-0.11147	-0.29259	-0.71252	-0.29448	-0.17166	1.392997	0.235603	1.771651	-0.4287	-1.53597	-0.14654	-0.45353	-0.48586	0.386009	-1.45512	-0.32955	-0.96665	0.446394	0.471334
DYNLRB1	130603	0.529363	-0.74064	0.403752	-0.99846	0.73226	-0.06508	1.937979	0.215734	-0.3757	-0.40554	2.178381	-0.371	1.112204	0.8156	0.457731	-0.36308	0.841411	0.394377	-0.34766	-1.29176	-1.67868	0.969426	-0.90246	-1.35131	0.474885	1.84898	1.260646	-1.5756	-0.46783	-0.7303	-0.22015	-0.89207	-0.78867	-0.09737	-0.54258	-1.70644	-0.31777	1.004487	-0.51169	-0.40365	1.425964	-0.08697	0.199604	-0.44024	0.103089	-0.74367	-1.51452	-1.40959
PPFIA1	130608	0.380313	0.82436	-1.52504	-1.1915	-0.20388	-0.90195	-1.20004	-1.74669	1.316782	1.304995	0.140428	-0.73323	0.227488	0.189404	1.01854	0.109978	1.198093	-1.07421	-0.26431	-0.02191	0.1421	-0.59296	0.063597	-0.45381	-1.34999	-0.09238	-0.64057	2.36475	0.094919	-0.02691	-0.04307	0.533973	-0.37761	-0.00352	0.388468	1.380935	0.121096	-1.57235	1.011118	-1.44881	-1.12944	-0.15262	-1.6675	0.051301	-0.67639	0.800449	0.715769	0.735743
FCGBP	130609	0.355393	0.119598	0.431886	0.031418	0.774664	0.142266	3.281328	0.513793	-0.45449	-2.28043	-0.47069	0.601471	0.643661	0.214734	0.694553	-0.69716	1.012745	0.803944	0.241966	0.553841	0.745244	0.796048	1.053008	-0.1936	0.271073	-0.24791	0.827321	-1.14357	-1.07799	-0.12567	-2.18438	-1.28215	0.09205	-0.79602	-1.47002	-0.70249	-1.49155	0.734394	-0.19169	0.597055	0.832175	0.961757	0.412288	-0.07528	0.270432	0.644107	-0.2343	-0.01809
PRPS2	130619	0.419362	0.171728	-1.43973	-0.63428	-1.10832	-0.96478	-0.30915	-0.17083	1.224223	-0.07189	0.974975	-0.11427	-0.88852	0.587927	-0.97976	-0.61565	0.668576	-0.0803	-1.3615	-0.15303	1.370383	-1.35181	-1.34995	0.283979	-0.07354	-0.76093	-1.20705	0.101083	-0.2797	0.559876	-1.04418	-0.23798	2.130057	-1.05407	0.279279	0.763152	2.429572	0.368282	0.448653	0.80457	-0.10377	-1.31058	-0.25453	0.745347	-0.42781	0.349683	-0.50622	-1.17287
RFWD2	130639	0.329381	-0.13776	-1.77714	-1.71577	1.077904	-0.64146	-0.17557	-2.23752	1.420782	1.855464	0.933924	-1.08726	0.751536	0.79374	0.07578	-0.15699	1.706024	-1.06628	-0.81823	-0.51175	-0.70023	0.075335	1.677845	-0.9192	-0.8563	0.494957	-1.07711	2.442254	-0.33562	0.320132	-0.42552	0.232018	-0.86409	0.57518	-0.05177	0.278923	-0.47114	-0.83154	0.244978	-0.75749	-0.76973	0.012546	-0.65846	-0.5042	-0.66615	0.56371	0.548118	0.372472
PEX1	130647	-0.64119	1.439375	-0.86959	-1.28642	1.127342	0.772588	0.823899	0.821038	0.737706	0.17521	1.346427	-0.63626	0.034603	-0.27307	0.109878	-1.43808	0.814625	0.139595	-1.70731	0.127532	-0.34005	-1.21651	2.225721	0.229092	-0.59929	-1.5285	-1.35661	0.844531	-0.83665	1.245852	-1.4419	-0.11236	0.618002	0.354851	-0.39579	0.055527	1.48507	0.527341	0.367212	0.573788	-0.98778	0.627764	1.528289	-0.74432	-1.88758	0.56461	1.263357	-0.06771
LOC650795	130661	-0.26122	0.182048	0.68087	-1.47793	2.107458	-1.17896	1.219538	-0.23791	0.695761	0.341098	-0.69562	-0.93431	0.815019	1.042697	0.219084	-0.12291	1.24867	-1.2501	-0.1732	0.823415	0.102877	-0.05649	0.6452	-0.00025	0.254024	-1.10635	-1.03584	-0.41725	-0.10348	-0.2032	-0.26215	-0.78066	-1.05205	-0.73706	-0.91035	-0.06547	0.443743	-1.32746	0.246963	-0.01339	0.004539	0.111605	-1.13087	0.779694	-0.97296	0.306095	3.251099	-0.97586
BAG5	130669	1.279762	0.479125	-0.94778	-1.08701	0.182028	0.164284	1.774747	-1.28164	0.72524	0.882899	0.709555	0.563307	-0.47365	0.106012	-1.63285	1.281614	1.803124	-0.30877	-0.85362	0.831265	-1.27938	-0.43351	0.238192	-0.24971	-0.91399	-2.45358	-0.39533	-0.72742	-1.30167	-0.05302	-0.73823	-1.8124	-1.10753	-0.31139	-0.78495	0.330653	0.385706	-0.81829	1.312798	1.466572	-0.25428	1.215815	-1.03764	0.550734	0.118611	1.524062	0.578731	0.161769
ZDHHC5	130670	0.646432	-0.85006	-2.17428	-1.07637	-0.07055	-0.36575	1.196936	0.528761	1.460594	1.129073	0.048948	-0.34887	1.871982	0.453593	-1.03363	0.601762	-0.95187	-0.47613	-0.39154	0.360109	-0.97311	0.652546	-0.31266	0.243202	0.222939	0.972495	-0.32144	1.946413	-1.25078	0.512366	-0.07684	0.255233	-1.23214	0.187511	0.73013	-0.57099	-0.60981	0.396481	-1.67752	-1.88549	-0.2764	0.300917	-0.21878	-0.09424	-1.57706	0.790324	-0.57076	0.166935
CSF2RA	130674	0.122349	0.261247	-1.36988	-0.67746	-0.16281	-0.67576	-0.07481	-1.43545	1.599987	1.441069	0.029647	-1.17041	-0.43262	0.46293	1.937999	-0.19009	1.621275	-0.45768	-0.85238	0.190208	0.314449	-0.48484	1.653543	-0.99152	-0.22316	0.058565	-0.56706	1.700837	-0.02314	0.191643	1.180269	0.625524	-1.68379	1.622296	-0.08416	0.147959	-0.3207	1.455044	-0.44197	-2.16704	0.028227	-0.17123	-0.74479	-0.89827	-2.28017	-0.03071	-0.3824	-0.31439
CCDC147	130678	-0.52983	-0.83014	-1.2784	-1.58439	0.330315	-1.37234	0.255641	-0.93184	0.538305	2.069257	0.582538	-1.91321	-0.49901	1.010247	0.354112	-0.7377	0.905994	-0.41799	0.153566	-1.31641	-0.03362	-0.61324	0.681878	-0.93063	-0.67893	0.378991	-1.35881	1.622019	-0.50982	1.276232	-0.43754	-0.37772	-0.33649	0.512653	0.509703	1.067993	1.003506	-0.23484	-0.37476	-0.88291	-0.80668	-0.48429	-0.22214	0.310614	-1.15669	0.951109	1.15896	2.093952
RNASE6	130681	-1.65226	-1.21197	0.673561	1.627728	-0.19707	-1.31641	-0.76293	-0.01088	-1.67209	-1.06394	-0.67186	-0.88679	-0.3394	0.819375	0.471135	-0.15616	0.147144	0.898831	0.07891	0.053905	-1.39097	1.818573	0.479388	-0.18488	1.215666	1.337218	1.437448	1.554893	0.517299	-0.53265	0.522735	0.002299	0.272307	0.251987	0.180215	-0.6549	-1.54922	0.301399	1.217294	-0.92328	-0.08867	-0.94574	0.915417	-0.66467	1.545677	-0.44028	-0.74575	-1.57428
ARL8B	130685	0.994366	0.18191	-0.77042	-1.12298	-0.52615	0.310853	0.073124	-1.62578	1.216494	0.372409	1.744834	1.142597	-0.07373	0.762007	-0.30958	1.770982	-0.3402	-0.23612	-1.10957	0.713755	0.470153	0.774289	0.100436	-0.16939	-1.13652	-0.02579	-0.53642	1.694483	-0.68702	0.15922	-1.62702	-0.10108	-1.35022	-0.62191	-0.43978	0.695333	0.067158	-2.29178	1.927989	0.261567	-1.12331	0.856579	-0.62043	1.337598	-0.6699	1.243362	0.304856	-1.18243
CCNDBP1	130703	-0.20625	1.336042	-0.23518	-1.09052	0.230283	0.547725	2.341762	1.1878	-1.49837	0.062807	.	0.499756	-0.15265	-0.3371	-0.07349	0.259655	0.818894	-0.52735	-0.35911	-0.1021	-0.53541	1.413982	-1.39596	0.010057	-1.06045	0.256017	-0.45349	1.655406	-0.89078	-0.36467	-0.79881	0.074488	-0.52891	1.62194	-0.80003	-0.92644	0.010351	0.476604	-1.12666	0.562642	-0.27904	2.877923	-0.02882	-1.11227	0.679513	-0.11756	-0.96943	-1.06171
C16ORF5	130709	0.807687	-0.66184	1.392725	0.348061	0.139954	-0.58063	0.843618	2.223849	-0.5388	-0.99898	-0.85733	-0.61975	0.734714	-0.23583	1.753871	-1.28367	0.031515	0.746712	0.424183	0.561103	-0.03651	-0.33557	0.985769	1.001021	0.328376	-1.06035	2.020124	-1.75232	-0.56236	-1.02875	-1.4372	-0.51548	0.666889	1.049651	-0.73827	-1.03739	-0.57747	0.930587	-1.53123	1.11449	0.540446	-0.26632	0.358276	-0.85308	1.79196	-1.59708	-1.09575	-0.82892
ARPC1B	130717	-0.57165	0.650852	0.464966	-0.42042	1.377108	0.860793	-0.56087	-0.57455	1.218993	1.095192	-1.12276	-1.57809	-0.88688	-0.65577	0.361442	0.31488	-0.71275	-0.65828	-0.74376	-0.57359	-1.17612	0.452334	0.382332	-0.67182	-0.20685	1.357821	0.346008	2.946078	0.967933	0.396085	1.74915	1.073629	-0.59764	0.064833	0.691016	-0.38952	0.034221	0.16787	-1.09306	-1.48772	0.969785	0.638221	0.054901	-1.97864	0.444794	-1.49396	-1.51356	-0.58076
PGGT1B	130735	0.097758	1.722612	-1.5624	-0.89585	0.857239	0.084759	2.045586	-1.0208	0.863058	1.263797	0.977706	-2.05591	-0.50209	-0.31563	-0.19351	1.029464	0.586634	-1.49026	-1.2517	0.732137	-0.33179	0.19123	-0.55437	0.197898	-1.34068	-0.34515	0.091995	3.071526	-0.8897	0.238083	-0.69588	0.127792	-0.8443	0.067571	-0.16347	0.047345	0.006333	-0.38151	-0.05875	-0.39917	-1.55146	2.095032	0.361574	-0.82364	0.150069	-0.30952	-0.38941	0.06221
CLEC4C	130743	0.785412	0.042173	-0.01289	-0.77593	0.373804	-0.33088	0.70845	-1.15172	-0.0096	1.243163	-0.67745	-2.15524	0.37756	0.6099	-0.94885	0.092637	0.347542	-1.26414	1.3454	-1.58819	-0.13643	0.687724	1.31919	-1.09243	-1.31689	-0.3805	-1.07995	1.798009	1.15176	1.643331	0.340603	0.220703	-1.86109	1.063816	-0.07914	-0.80354	-0.02129	-0.3312	-0.5463	0.002564	-1.23453	-0.68354	0.129712	-1.1085	0.658591	0.821507	0.964879	1.925151
YPEL3	130750	-0.87988	-0.81403	0.800312	0.055063	-0.07827	-1.39233	2.048795	-0.50937	-0.2098	-0.19238	2.616894	-1.18113	-0.59603	-0.12202	2.27055	-0.96949	1.293586	-0.07331	0.339599	-0.99328	-1.4839	0.541555	-0.8733	-1.36867	0.311816	0.951331	0.582164	-0.32626	0.378109	-1.33393	0.927451	0.247535	0.039385	0.985866	0.073094	-0.87832	-0.64462	0.873564	-1.41081	-1.9431	0.42096	0.166666	0.540672	-0.72957	0.634019	0.453329	-0.72749	-0.78222
SLAIN1	150019	1.069647	0.079433	-1.09138	0.064275	0.803744	-0.55772	2.12385	-0.76507	0.00404	0.699515	0.215819	1.04884	0.887466	-0.16605	-0.6903	-1.09025	1.458987	-0.65339	-0.24586	-0.01695	0.518836	-0.25574	1.23931	0.506596	-1.059	-0.82539	-0.71164	0.050661	-0.27958	0.454391	-2.65724	-1.08834	-0.21836	-1.98949	-1.5805	0.361387	-0.14271	-0.09118	0.381702	0.786987	-0.59207	0.450985	-0.41913	1.993923	-1.47609	1.849485	1.480321	-0.1373
C19ORF22	150020	-0.3749	-0.04174	-0.08925	-0.89518	1.125269	-0.40823	.	0.659336	-0.13024	0.320256	2.966965	-0.88553	-0.05019	0.066524	2.513289	-1.14845	1.361485	0.151157	0.265944	-1.08286	-0.53491	1.260852	0.661936	-1.64122	-0.38016	1.162974	0.403161	0.181389	-0.50676	-0.69533	0.139212	-0.04478	-0.50419	0.394946	-0.35729	-1.14387	-1.13625	1.077085	-1.14004	-0.65918	0.370885	1.070904	0.77802	-1.63727	0.297352	-0.28192	-0.68258	-0.97901
SMARCB1	150021	-0.61453	-0.84562	1.785744	1.957283	-0.06636	-0.71483	-0.3026	1.463842	-1.52535	-1.44216	-0.14172	-0.70775	-0.61777	-0.66157	1.285149	-0.61617	-0.97057	1.154776	1.10124	-0.81925	-0.38899	0.33389	0.727785	-0.97907	1.51075	0.884913	0.988681	-0.99931	0.667251	-1.19814	1.483011	0.559394	0.334489	-0.03529	0.954611	-0.70083	-1.20695	1.00446	-1.21293	-0.51316	1.208373	-0.55172	1.755753	-0.82831	0.966024	0.120693	-0.90984	-0.70648
ZNF142	150040	0.793374	0.669306	0.14818	0.270681	1.868394	-0.66569	-0.27535	1.243696	1.232319	-0.85536	-0.92311	0.688918	-0.32964	1.044348	0.614154	-1.45079	-0.89386	0.83099	0.266578	1.400094	0.453202	-1.20836	0.255777	0.80774	0.242395	-0.51098	0.468866	-1.02343	-0.52916	-0.99705	0.482612	-0.0645	2.730205	-0.23781	-0.3822	-0.26707	-0.22198	-0.90056	0.470731	-1.93301	-0.05336	1.260965	-1.43837	0.940382	-1.14006	1.809637	-0.57491	1.002814
MANSC1	150041	0.145544	1.46575	-1.65829	-0.47559	0.193041	-0.06349	-1.59051	-1.09855	0.627418	1.817389	-0.74496	-1.62757	-0.41102	-0.20414	-0.39973	0.15926	-0.2964	-0.86454	-0.62705	-0.01591	-0.91661	0.657057	-0.89124	-0.94517	-0.35882	0.442977	-0.43713	2.936078	0.98288	-0.00082	0.638843	1.043184	-0.39911	0.971985	0.941064	0.891722	-0.03231	-0.40816	0.103825	-1.46578	-0.56455	-0.62492	-0.646	0.133746	0.208858	-0.37817	-0.5008	1.019075
PSME1	150047	-0.43239	-1.07509	-0.49471	-1.46359	1.733082	-0.64995	1.917442	-0.02451	1.508308	0.732373	0.537655	-2.08976	0.335134	1.033495	0.206831	-1.13053	1.237939	-0.97339	-0.94282	-1.05253	-0.71268	0.343829	2.331633	-0.91569	-1.13472	-0.26143	-0.33056	1.371349	-1.11237	0.777755	1.052425	0.110607	-0.13166	-0.08909	-0.31824	-0.12372	0.348732	-0.39465	-0.92234	0.100955	-0.35784	-0.14819	-0.11775	-1.60624	-0.37363	-0.36298	0.647857	0.112067
SEC24B	150048	-0.20731	0.380234	-1.77101	-1.41538	-0.36546	-0.11375	-0.2796	-1.33448	0.571826	1.990223	0.099757	-0.18244	0.07942	-0.41085	-0.31518	-0.05567	1.020675	-0.81734	-0.38055	-0.19508	0.708618	-1.23409	1.00165	0.377188	-0.86155	-0.66569	-1.48281	1.962743	-1.40987	0.668873	-0.80808	0.132759	0.078964	-0.06269	-0.25477	1.585384	0.988268	-1.48919	1.263092	0.358812	-1.17321	0.372259	-0.45483	1.259486	-0.62236	0.962285	1.968197	0.634353
DHX36	150050	-0.40476	0.666558	0.496675	-0.40026	0.590794	0.627559	1.087093	-1.37338	-0.25344	-0.42569	0.20475	0.241251	-0.289	-0.5631	-0.16161	0.770319	0.504648	-0.36394	-0.13033	0.34362	-0.71517	-0.91318	1.731846	0.49826	-1.45332	-0.20784	-1.34504	1.710261	-1.62694	1.189525	-1.31917	0.631077	-0.04145	-2.01847	-0.32212	0.880078	2.219147	-2.54416	0.512582	1.624671	-0.48667	-0.71106	0.893567	0.346094	-1.19961	-0.27706	1.308857	1.034555
SCNN1D	150059	1.083159	-0.24246	-0.88712	-1.0787	1.458329	1.039811	2.737185	-0.37325	0.401134	-0.15758	-0.3586	0.29567	0.469457	0.740576	-0.26783	-0.33394	-0.01179	0.110767	-0.44143	1.161458	2.808031	-0.3179	1.314891	-0.15952	-1.07504	-0.00407	0.67951	-0.2704	-0.62448	1.076125	-1.50498	-1.57021	0.1064	-1.28686	-1.16736	-1.03032	-1.39625	1.416697	-0.74096	0.680574	0.157098	0.037259	-1.3988	-0.40045	-1.76743	0.851631	-0.36581	-0.39616
ABHD14B	150064	-1.01054	-0.68201	1.526308	0.62526	0.566111	0.284319	-0.86141	1.739763	-0.98425	-1.98104	-1.37754	-0.93479	-0.2213	0.320026	-0.15852	-0.46335	0.210428	1.437823	0.593489	-0.63429	-0.3241	0.134467	0.158544	-0.16697	0.849617	-0.33559	0.733731	-1.18873	0.796433	-0.56811	1.434822	0.624088	1.936815	-1.0946	0.446375	-0.98698	-0.39247	2.24612	-0.82346	-0.22835	0.327928	-0.72776	1.552793	-0.7903	0.7761	-1.05391	-1.01673	-0.74991
WDR33	150070	0.717722	0.69952	-0.7034	-1.80438	0.749322	-0.26486	0.526574	-0.88111	0.408763	1.783286	-0.89801	1.054862	0.261924	0.444661	-0.85941	0.022499	-2.0238	1.481624	0.029974	-0.57342	0.230738	-0.68555	1.745878	0.579768	1.384425	-0.36667	0.160666	1.660666	-0.23981	-0.21732	-1.07394	-0.37147	-1.00758	1.378203	-1.0947	0.619726	-0.15872	0.557634	-0.32294	1.643697	-0.62999	-0.73223	0.782468	-0.28615	1.509073	0.479934	-1.61561	-0.22203
IRF8	150072	-0.10095	0.736979	0.166998	-0.36007	1.287158	0.188818	-2.18018	1.159637	1.125235	-0.52311	-0.42035	-1.75473	0.018637	1.411891	-0.07913	-1.33522	1.584511	0.653932	-0.70193	1.028329	1.150691	1.553503	.	0.339772	-0.31209	-1.35476	0.141946	2.399166	-1.11279	0.661479	0.524212	0.317459	-0.78633	-1.08085	-0.79578	-0.70059	-0.35047	-0.9885	-0.06395	0.8634	0.057043	-0.36142	1.070161	-1.13826	1.985326	-0.88975	0.186872	-0.26645
SEC11C	150082	0.000236	-0.8421	1.133321	-0.94744	-0.90399	0.172121	-0.55515	-0.73734	-0.42821	-0.01646	-0.54378	-0.78326	0.012685	0.169179	-1.10965	0.967927	0.495066	-0.11314	-0.50251	-0.86986	-1.5553	-0.56999	0.369072	0.713206	1.347628	-0.93485	-1.08184	0.485283	1.073994	1.276415	1.203337	1.282393	-0.05983	-1.62925	-0.06018	0.754687	1.072882	-1.39787	1.906674	-0.54041	-1.51894	-1.24748	-0.58116	0.081201	-1.31524	1.383049	2.544542	-0.08389
RBM33	150092	0.305216	0.775589	-2.30407	-1.11435	0.463811	-2.7993	2.328862	0.193257	0.713524	0.501723	-0.45881	-1.20188	-0.39494	0.163428	1.968177	-0.98571	0.242595	-0.58059	-0.54677	0.503378	1.876629	-0.5184	0.798107	-0.78584	-0.37199	-0.29066	0.207024	0.708249	-0.44614	0.716161	0.506461	-0.75026	-0.23768	0.758544	-1.35424	-0.41888	-1.00457	0.400115	-0.57196	0.057285	0.210947	0.003625	-1.44979	-0.58065	1.474778	1.780277	-0.04982	0.293248
TP53BP2	150095	0.209253	-0.33814	-1.49494	-0.54416	1.046568	-0.59715	-0.34174	2.313971	-0.48364	0.186709	-2.33048	-1.73607	0.551073	0.243032	-0.11683	-0.18022	-1.81013	-1.69001	-0.72185	-0.07098	1.129056	-0.9582	1.400119	-0.62668	0.050054	0.950358	0.260226	1.508055	0.744836	0.875855	0.061836	-0.54846	0.430691	0.352263	-0.26172	0.356418	-0.66539	-1.12952	1.322294	0.41037	0.556123	-1.14816	-1.08661	0.224812	0.85349	0.905759	-1.03374	1.260494
C1ORF135	150129	1.808761	0.13501	-1.19899	0.274231	-0.39101	-0.75864	0.193923	0.951804	-0.62974	-0.67553	0.586231	1.296053	2.335802	0.611243	-1.04455	2.27317	-0.11181	-1.01188	0.473337	-0.35654	1.69558	-0.09176	-0.57293	-0.08128	-0.94343	1.544931	0.393958	-0.12081	-0.81606	-0.21708	-0.65842	-1.37652	-0.82117	0.150889	-0.90325	-1.0294	-1.41179	-0.42213	1.835235	0.882097	0.11767	-0.15096	0.599309	1.578824	-0.31287	0.698827	-1.00344	-0.73254
UXT	150131	0.410876	-0.92384	0.964597	-0.44336	2.097928	-0.45786	1.673641	1.410699	-0.4321	-1.16373	0.308132	-0.81568	0.340127	0.193045	0.162279	-0.42655	1.277962	0.337779	0.088448	-0.72552	-1.18325	1.122871	1.873759	-0.34837	0.825134	0.561108	1.242595	-1.84311	-1.1588	-1.03501	-0.46144	-0.46474	-0.25362	0.132312	-1.28444	-1.39366	-1.28689	0.912011	-0.32186	0.201562	1.551429	0.461659	1.653937	-1.03346	1.193229	-0.04284	-1.13139	-1.20126
ZNF706	150139	0.59936	-0.44487	-0.13065	0.313975	0.232758	-0.16232	0.834643	0.706208	-0.23253	-1.96039	0.381807	0.56042	1.990564	0.416858	-0.6156	0.614245	0.417066	1.865336	-0.32407	0.535796	0.830691	1.184799	-0.54077	-0.66249	0.069075	0.196087	-1.19106	1.448136	-1.48702	0.506008	-0.80644	-2.19561	-1.76167	-0.24908	-0.05379	0.342035	-1.25781	1.020427	0.044304	1.653978	-0.57302	1.292275	1.239779	0.97798	-1.70643	0.385264	0.18536	-1.2949
MAP1S	150148	-0.96682	-1.16074	1.342819	0.972692	-0.41568	-0.6792	-1.2388	0.082434	-0.94604	-0.81462	-0.09168	-1.60374	0.057277	-0.0302	0.249713	-0.84319	-0.17787	0.726981	1.017126	-1.25491	-0.62046	0.200134	-1.02099	-0.65839	1.981833	1.565974	1.130771	-1.0936	1.129061	-1.10942	1.226746	1.004811	0.375651	0.454742	0.816854	-0.94462	-1.03052	1.796539	-0.58623	-1.32476	0.900568	-0.52912	1.679716	0.219428	1.744881	-0.21412	-1.33593	-0.24821
FAM108A3	150154	-1.14125	-0.58409	1.568721	1.406965	-0.11523	0.072926	-1.12515	1.563599	-0.95777	-0.76176	-0.81097	-1.28414	-0.34064	-0.47375	0.479137	-0.32852	-1.11331	0.433381	1.077857	-0.65499	-0.37026	-0.24386	-0.49524	-0.13499	1.455443	1.076924	1.44547	-1.08358	1.226561	-1.39237	1.955392	0.839072	1.148026	0.786773	0.530487	-0.75799	-0.25453	1.023602	-1.19665	-0.93825	0.788538	-0.90906	0.85615	-0.85721	1.20693	-1.03094	-1.16102	-0.42976
OSGEP	150176	0.198694	-0.2826	0.216652	-1.52879	0.622205	0.418451	-0.55348	0.456738	0.579654	-0.2716	-1.5645	1.955788	0.447365	1.33893	-1.07287	1.570904	-0.60876	0.296026	-1.28447	0.654581	0.388746	0.980218	0.755836	1.172981	-1.06541	0.261196	-0.98289	0.484819	-0.86912	0.870366	-1.2606	-1.82598	-0.62823	-0.41741	-0.34737	0.543062	-1.11376	0.405639	1.734293	1.778295	-0.52061	-0.48185	0.23301	0.144854	-2.19522	1.702217	0.49083	0.412946
CDH26	150184	1.128663	0.720471	-1.68726	-1.6921	1.592352	-0.59913	0.676579	-1.37817	1.448868	-0.67881	1.658102	-1.97648	0.88634	0.067553	0.52744	0.624997	1.078921	-0.77374	-0.97633	-0.80409	0.139445	-0.4779	.	0.585619	0.03605	0.588947	-0.76879	2.595871	0.068409	-0.0856	-0.14697	-0.08371	-0.02337	-0.3537	-1.09907	-0.62817	-1.03207	-0.39948	1.154432	0.777769	-0.55414	0.729745	0.152747	0.046906	-0.34686	1.294671	0.161256	0.150696
HS6ST1	150192	0.008995	0.685777	-0.81372	-2.36748	1.839269	-1.02136	2.123903	-0.3148	1.395532	1.251103	0.173438	-0.50677	0.701737	1.060777	-0.56775	-0.46533	-0.08583	-0.97129	-0.42131	-0.40426	0.489534	0.830119	-0.34255	-0.95559	-1.40878	0.963785	0.412245	0.917003	-1.49038	-0.56736	-0.26499	1.15102	-1.21417	0.337265	-1.94977	0.04543	-0.47008	0.024603	-0.29956	-0.94815	-0.27414	1.07909	1.286121	-1.3011	-0.27666	0.607373	-0.53861	0.893475
LOC196752	150224	-1.22405	0.058453	-1.3381	-0.26214	-1.48045	-1.7161	0.80454	-0.05483	0.518482	0.720311	-0.15222	0.456021	-0.22159	0.094971	1.690104	-0.23053	0.405225	0.768202	-1.02758	-0.16699	-0.71699	-0.24898	-0.23373	-0.68071	1.348543	0.850997	0.1085	0.058356	0.456689	-0.26591	1.908903	-0.76044	-1.97386	1.426566	-0.27232	-0.2441	0.156057	1.693461	-0.54054	-1.70176	1.480527	-1.1052	-0.48791	-0.08075	-1.48707	0.874089	-0.19546	-0.41516
MAN2C1	150241	-0.48304	-0.79374	0.784606	-0.24083	0.315769	-0.43985	-0.09662	1.200821	-0.03622	-1.90733	-1.02873	-1.17923	-0.26188	0.54258	2.061628	-0.62622	-0.46122	-0.19265	0.139107	-0.6413	0.293711	1.007154	-0.09092	-0.15087	0.694912	0.521132	0.996595	-0.38695	1.098	-1.01711	2.274357	0.825882	1.16836	0.788615	0.123921	-0.6821	-1.46142	1.829476	-0.53554	-0.03798	-0.41706	-0.46688	0.730906	-0.60743	1.397549	-0.60279	-1.42047	0.024252
HECTD3	150280	0.95721	-0.79622	-1.31139	-0.88927	0.999787	0.436673	2.655805	1.088812	0.284087	-0.76864	1.682604	-0.03367	1.160008	1.148794	-0.1969	-0.60698	0.576702	-0.12366	0.377638	-0.82068	1.03682	-0.05692	1.227976	-0.42365	-0.8513	-0.58992	0.315001	2.510453	-0.94629	1.439928	-1.00332	-1.07877	-0.77857	-1.12873	-0.7641	-1.30131	-0.27064	1.097566	0.510292	-0.40127	-0.58609	-0.24628	-1.16354	0.668119	-1.45745	1.116877	-0.01705	0.179083
UBE1	150288	-1.49541	-0.8132	0.61715	-0.54031	0.536816	-0.7579	0.812913	-0.16512	-0.52658	-0.7691	-0.59466	-2.32066	0.747454	0.45528	1.534628	-1.83059	-0.29749	0.189355	0.375454	-1.69139	-1.22202	-0.31058	0.931823	-0.78545	1.223089	1.279603	1.410071	-0.08523	0.439814	-0.98814	1.629138	0.383604	0.653721	0.529151	0.345604	-1.14832	-1.30984	1.094222	-0.08378	-0.2929	1.317072	-1.41492	0.726635	0.146918	1.454056	0.219779	-1.35976	-0.35987
ZNF616	150291	2.065307	0.064471	0.909766	0.205364	1.714559	-0.69899	-1.3574	0.857865	-0.94731	-1.4697	-0.82103	2.063949	0.074455	0.389035	-0.98095	-0.03919	-0.19089	0.057784	0.235095	1.021581	-0.0614	0.125384	-0.09977	0.653729	0.105329	2.340573	0.49066	0.197637	-0.21917	0.472446	-1.22904	-0.71709	-1.60116	-1.2588	-1.21281	1.104136	-0.73123	-0.8642	0.922101	0.679377	0.390068	-0.26627	-0.45654	1.014924	1.708414	0.079702	-1.64852	0.466453
C21ORF7	150315	0.025972	-0.31644	-0.19688	-1.50911	-0.00168	-1.3588	0.176418	-0.99086	0.268599	2.007181	-0.15197	0.038395	-1.26389	0.231194	1.703761	-0.05867	0.049082	0.056357	-0.62176	-0.42089	-1.34817	1.292297	-0.27398	-0.0345	-0.89779	-1.29961	-1.21261	0.8815	-0.1756	0.36271	0.28163	1.111228	0.419262	-0.23366	0.646839	1.635488	1.518267	-1.17836	-0.85359	0.046609	-2.46967	0.958308	0.511062	-0.65608	-0.36389	-0.95582	0.989927	0.59355
HSPH1	150327	0.049198	-1.22756	0.814341	-0.17495	-0.10571	-0.50194	1.461786	0.655809	-0.26081	-0.59891	-0.27846	0.893894	-0.53824	-0.529	-0.50824	1.549988	-0.50718	1.046024	-0.03634	1.196429	1.648709	1.615164	-0.14715	1.73042	-0.89	-1.80035	1.296319	-1.3275	-1.77336	-0.68066	-0.19009	0.045624	0.146839	-1.02033	-1.41309	0.81511	0.835485	-0.88304	0.281307	1.703069	-0.80334	0.40106	-0.55568	0.311798	.	0.617705	0.310279	-0.75489
HS.541144	150333	-0.07234	-1.06554	-1.60522	-0.92736	0.453686	0.225612	1.824645	0.043778	0.587704	0.312181	2.040612	0.206436	0.485545	-0.80944	0.365567	-0.36135	0.855744	-0.10704	-0.29197	-0.60342	1.787773	0.681411	0.093619	-1.14121	-1.1857	0.569791	0.761074	1.61749	-0.20321	-0.2659	-0.67135	-0.42985	-1.66405	1.448323	-1.01339	-0.36639	-0.44607	-0.44836	-1.96077	0.415798	-0.59983	1.357853	-0.10447	-1.50662	0.726526	0.020407	0.042309	0.146127
HS.213061	150343	1.719637	0.047232	-0.54394	-0.05807	1.203555	0.107011	1.765379	0.983408	-0.67766	-0.6679	0.307511	0.857045	1.108217	-0.20903	-0.06294	0.277612	1.035737	-0.21095	-0.32159	0.347568	1.338119	0.226604	1.939502	0.133796	-0.66541	-0.57974	-0.28579	-0.44758	-2.02891	0.234155	-1.94311	-1.26023	-0.56751	-0.81741	-1.35488	-0.28135	-0.17068	-0.3368	0.897831	2.071938	0.154869	0.711841	-0.20537	-0.36291	-2.50207	1.138501	-0.3509	-0.70364
PHKB	150349	0.359539	-0.05576	-0.47477	-0.37311	0.638715	-0.39302	-0.76762	-1.10855	1.629191	0.641881	-1.14197	-0.27217	-1.10444	2.115291	-1.03094	0.582932	-0.58341	0.579612	-0.89732	-0.36389	0.199389	-1.59796	1.597834	-0.39487	-0.67122	-0.25523	-0.52916	0.696485	-1.24779	-0.16417	1.028488	0.418382	-0.00972	-0.06069	1.273982	0.722549	1.455703	-0.69311	0.993012	-0.31226	-0.1254	-2.04963	-0.85309	2.196692	-1.66313	-0.56716	0.329315	-1.01276
PPP2R5C	150356	0.503318	0.280862	-0.69645	-0.59165	1.302998	0.891883	-0.31707	0.08499	0.917633	2.449813	0.889254	-0.72713	-0.48473	-0.86388	-0.57227	-0.11239	-0.70762	-1.54334	-1.19713	-0.79249	0.048141	-0.36908	-0.28783	-0.87326	-0.9204	-0.3805	-0.95332	0.751242	0.110294	0.720539	1.038238	0.976111	-0.0961	-0.49036	0.760879	0.625676	2.132509	-1.68065	-0.87101	0.50943	-0.46246	-1.05072	0.392347	-0.01993	-0.98023	-1.7143	0.357253	0.932879
LNPEP	150372	1.49824	0.031897	-1.46333	-1.79269	1.010997	-0.50783	-0.47535	-0.96662	0.316509	-0.23417	1.390105	.	-0.51642	1.339451	-0.79475	-1.25864	0.480258	0.020736	0.870383	-0.72851	0.553819	0.420347	0.703388	-0.83905	-1.05845	0.412951	-0.47445	1.486399	-0.65942	1.259883	-0.88791	-0.67589	-1.30697	1.819132	1.03446	-0.05242	-0.47255	0.73997	-0.14404	0.748698	-0.92948	-0.48046	-0.3928	-0.14569	2.002933	-0.35458	0.02869	-0.74578
HS.522924	150392	0.427375	0.975428	0.599589	0.695289	0.447373	0.696522	-0.78142	-1.25089	-1.39775	0.101627	-2.23237	0.000972	-0.45539	-1.73897	0.396223	-0.30257	0.332838	0.964092	-0.12396	2.099545	0.024409	-0.72162	0.498697	0.890034	0.115509	-0.86066	-0.39565	1.469042	0.072866	-0.76147	0.202008	0.602787	-1.0441	-0.41877	-0.58988	1.193699	0.276014	-0.60948	-0.91193	1.742745	-0.83299	-1.74478	-0.30207	-1.34932	-0.86611	1.221255	-0.97795	0.50526
IRF3	150397	-0.77617	-0.84387	1.334787	0.374753	-0.70499	-0.69489	1.723502	1.213085	-1.22479	-1.13415	1.311025	-0.53927	-0.43049	-0.26784	2.849337	-1.09037	0.454995	0.970383	0.66077	-1.03268	-0.59416	0.042296	-0.48547	-0.21443	0.322467	0.373251	0.590681	-1.17079	0.129459	-1.30989	1.251454	-0.20417	0.581579	0.124074	-0.40515	-1.38897	-0.793	2.224018	-1.05073	-0.47379	0.432623	-0.18328	0.960062	-0.58604	1.518647	-0.446	-0.55658	-0.72616
LBA1	150400	-1.56225	-0.67507	0.160608	-0.00563	-0.69898	-1.4128	-0.5048	-0.52791	0.322995	0.494521	-0.80756	-1.88384	-0.56402	-0.30604	0.65577	-1.35377	-0.39519	-0.14516	0.224399	-0.46181	-1.67672	-0.40916	-0.93273	-0.288	0.704045	-0.074	-0.17267	-0.53995	0.407066	0.000485	2.204116	1.313281	1.108489	1.44583	0.819143	0.720089	0.418762	0.22649	-0.83751	-0.63502	-0.67303	-1.16678	-0.81604	-0.20206	0.422461	0.003571	-0.01534	0.779965
HS.212476	150408	0.143521	0.692442	-1.81486	-1.87666	2.387271	0.017281	0.185139	0.391257	0.485694	0.13158	0.539039	-1.18979	1.264324	0.834053	0.079602	-1.05348	1.423941	-0.89837	-0.78601	-0.35511	1.112228	1.627089	0.808749	-0.56841	-1.48533	0.585583	0.347202	1.885217	-1.41956	1.494608	-0.32144	-0.02489	-1.96548	-0.51048	0.399154	-0.13366	-1.71139	-0.19819	-0.23203	0.11363	0.360138	0.57247	-0.14296	-1.83856	-0.10082	-0.05888	0.027173	-0.22911
LOC644590	150437	-1.19645	-0.82112	1.634319	1.154533	0.04067	0.282981	-0.38609	1.301799	-0.13006	-0.58449	-0.42169	-0.71713	-0.80764	-0.88589	0.42117	-0.31597	-0.8846	0.679927	0.481616	-0.16514	0.50475	0.545591	-0.71607	-0.16004	0.521023	0.354575	1.252591	-1.87796	1.314561	-0.78208	2.819519	0.627795	1.915656	-0.13764	0.074098	-0.40853	-0.19124	1.103516	-1.56889	-1.1151	0.52007	-0.73229	0.808509	-1.3321	0.919463	-0.55518	-0.70789	-1.02856
MID1IP1	150438	-1.40518	-0.34966	1.296543	1.139152	-0.2066	-1.19036	-1.26164	0.547428	-0.95424	-0.65951	-0.91665	-0.93096	-0.86614	-0.69234	1.473014	-0.6648	-1.16604	0.756248	1.404822	-0.64361	-1.11358	-0.07637	-0.22079	-0.40309	1.427229	1.202131	1.081319	-0.93536	0.998055	-1.3321	1.673608	0.961164	1.106824	0.899441	0.738863	-0.43386	-0.85417	0.987726	-0.65769	-1.26597	0.656704	-0.36191	1.683142	-0.48693	2.342205	-0.52958	-0.92799	-0.05918
TIGA1	150441	0.427983	-0.41826	1.009079	0.291512	1.692024	0.058672	2.407348	0.877112	0.29655	-0.90448	0.961632	-0.0177	-0.32177	-0.11606	0.599528	-0.68276	1.306891	-0.16812	0.835532	-0.65128	0.652746	0.65773	2.437608	-1.01956	-0.54134	-0.90034	0.639292	-1.98069	-1.50609	1.89873	-0.3081	0.039673	0.778936	0.429509	-0.94466	-0.6813	-0.25949	-0.01374	-0.23578	-0.45236	0.698037	-0.14227	0.421779	-1.47254	-0.39577	-0.54586	-0.81774	-0.94865
MSH3	150465	1.207556	0.003486	0.231128	-0.31771	0.21015	0.150363	0.41215	-0.2656	-0.59996	-0.07229	0.463263	-0.56074	0.383934	-0.35999	-0.31941	1.586214	-0.18929	0.405347	-1.30439	-0.07079	1.047819	-0.48996	2.192773	-0.18074	-0.90014	0.255204	-0.92524	1.111331	-1.02318	-1.48337	-0.79472	-0.33371	-1.13248	2.089393	-0.12519	0.100164	-0.39851	0.502305	1.466149	1.445545	-0.34217	-1.4375	1.548714	0.371459	-1.1682	0.230568	-1.81024	1.279143
LOC401622	150491	1.305	0.774209	-1.21979	-1.19545	0.640226	-1.42774	0.485687	-0.95053	1.33554	1.651829	0.398958	-2.30997	-0.09496	0.483719	1.546103	-0.75172	0.481447	-1.32094	0.030678	-0.91527	0.945918	-0.39835	1.480136	-0.72176	-0.75023	-0.16303	-0.48598	2.692081	-0.12367	1.115078	0.100391	0.434764	-1.27901	-0.85551	-0.33093	1.308008	-0.46501	-0.51319	-0.60263	-0.01294	-0.77155	-0.42537	-0.14771	-0.18879	-0.86158	-0.10076	0.232433	-0.77825
NTN1	150494	1.35296	-0.14013	-2.19601	-1.94475	0.709355	0.992376	1.882719	-0.91687	1.304074	0.18347	1.176613	-1.19535	0.465149	0.670387	0.718693	-0.03215	0.430524	0.188947	-0.09579	-0.67149	1.055274	0.64123	1.656742	-0.37273	-0.95477	1.183538	0.505739	1.626431	-0.83497	0.451885	-0.54796	-1.072	-1.30106	-0.57266	-1.53582	-0.76269	-0.51026	-0.2994	0.229897	-0.27622	0.69941	1.313494	-0.03568	-1.04926	0.100003	-0.70514	-0.92359	-0.99766
AMPD3	150504	1.147108	0.364049	-1.16479	-0.4073	0.614022	-1.31222	-0.07998	-1.3481	0.251323	-0.09573	-0.80031	1.302079	0.874622	0.068638	-0.52476	1.331394	0.28107	-0.94609	-0.72248	-0.75035	-0.76241	-0.78199	-0.1895	0.593648	-0.07656	0.952454	-0.52891	2.300397	0.71083	0.014419	-1.50197	-0.31285	-1.04185	0.083713	-0.51196	0.216496	-0.31211	-0.94559	1.90749	0.664361	-1.09166	0.294371	-0.45698	2.115689	-0.47479	1.3302	0.089236	0.716519
MAEA	150528	-0.50699	0.781102	-0.13749	-0.36502	-0.12162	-0.21378	-2.04428	-0.13681	1.031339	1.18304	-1.51865	-1.17257	-0.32579	-0.5116	0.358432	-0.53833	-0.14798	-0.90666	-0.1198	-0.46381	-1.69724	0.097032	-0.32081	-0.82535	0.678005	0.427511	-0.44313	2.488468	2.249365	-0.0593	1.267256	0.617778	0.732093	1.267636	0.910536	-0.14901	-0.79066	0.537903	-1.29597	-1.30426	0.441261	-0.36134	-0.84996	-0.06739	1.394787	-0.24797	-1.2258	0.27901
PSMC4	150544	0.057208	0.405916	1.743192	0.615631	1.291155	0.370753	-0.98841	1.6826	0.93578	-0.50579	-1.48005	-0.46539	-0.02447	-0.69217	-0.7232	1.099385	-1.39136	-0.21196	-1.84625	-0.1104	-2.89201	-1.08711	0.584478	0.57924	0.288271	-0.09984	-0.08307	1.507949	1.236075	0.332176	1.59668	1.105847	0.355023	0.769641	0.17042	-1.0838	0.696935	-0.53633	-0.42342	0.446703	1.045791	-0.45854	-0.94845	0.072319	0.482847	-0.95817	-1.21023	0.423053
FMNL3	150551	0.479287	0.389531	0.586361	0.091505	2.448238	0.825966	2.082876	0.941563	-0.03442	-1.20525	-1.09389	-0.17793	0.628491	-0.77671	-0.68183	-0.67164	0.986268	-0.42354	-0.74467	1.225667	1.284399	-0.58534	0.575328	1.481634	0.885592	-0.57127	-0.09198	-0.26341	-1.71423	0.489891	-0.79967	0.234842	-0.00039	-0.96213	-1.85643	-0.21178	-1.07453	1.147619	-1.0254	2.104002	1.403782	-0.31931	0.702242	-0.94198	-0.68147	0.35326	-1.07902	-0.16893
PMS2L5	150575	1.498773	-0.42944	3.219777	1.097221	0.309108	-0.09311	1.046972	0.618092	-0.37925	-1.0744	-0.35412	0.726129	-0.20166	-0.00132	-0.32224	1.616043	0.103666	0.410183	0.044	0.10356	-1.00023	-0.43959	0.108758	1.427138	0.578545	0.350224	-0.37679	-0.55164	-0.62445	-0.01628	-1.45036	0.097692	0.893863	-2.49271	-0.67731	-1.05687	-0.27733	-0.05173	-0.38465	0.365674	0.840278	1.386779	0.513674	-1.09806	0.174808	0.197602	-1.00976	-1.45789
EIF4G1	150577	0.703743	-0.25422	1.497479	0.158158	1.451814	0.811295	.	1.890599	-1.34886	-0.84885	1.653736	-1.1716	0.697252	-0.03767	1.509493	-0.75494	-0.35538	-0.73152	0.299713	-0.68805	1.85982	-0.4822	-0.20268	-0.34265	-0.15026	0.70185	1.138321	0.872261	1.15246	-0.2838	-0.11571	0.491842	-0.49427	-1.00832	-1.52225	-1.61326	-0.74251	-0.15371	-0.24469	1.203128	0.838237	-0.03389	-0.83838	-1.23024	-0.02369	-0.22896	-1.06391	-1.45528
HS.583642	150600	0.005556	0.127954	-0.50631	-0.54997	0.94447	-0.17726	0.37329	-0.93465	0.081234	0.093263	-0.10562	-1.98019	-0.28259	0.329494	1.070502	-0.74226	0.766023	-0.76199	0.411954	0.147489	-0.41975	-0.37499	1.035454	-1.36805	0.211891	-0.06366	-0.44221	1.153689	-0.96048	0.347569	0.495937	-0.68047	-0.60538	2.559524	3.197102	-0.87682	-1.31037	1.370761	-1.21704	-0.45206	-0.50398	-0.09921	1.233861	-0.76843	-0.10545	0.072097	-1.08399	-0.90893
YTHDC2	150605	-0.30849	-0.23998	-0.49733	-2.48891	0.146634	-0.64258	0.408796	1.065684	0.673397	1.643805	0.003987	0.270393	1.069	1.286087	0.197304	0.53861	0.014897	-1.29554	-0.28098	1.02725	0.631473	-0.68586	0.392069	0.29296	-1.16753	-1.03583	-1.18029	1.192574	-0.76485	1.561189	-0.29241	-0.16345	-0.75145	1.022281	-1.58908	0.408248	0.012315	0.198484	-1.2155	1.511396	-1.93334	1.048162	-0.50609	-0.35012	-0.38833	-0.69215	1.518062	2.21843
LOC646426	150608	1.529724	0.912275	0.41907	-1.48186	1.656956	-0.26327	1.8356	0.135195	0.356648	1.35088	-0.06137	-1.5449	-0.28004	1.016613	0.843789	-0.20863	1.242158	-1.63847	-1.21936	-0.77022	-0.35899	0.943717	0.452018	-1.22769	0.342795	-0.36274	-0.61441	1.972154	-0.77339	1.344717	0.105017	0.69128	-1.02189	0.528076	-1.39901	-0.834	-0.74061	0.110707	-0.32582	0.87724	0.132519	0.782912	-2.14887	-1.44136	-0.30256	0.761731	-1.28212	-0.69807
LOC652493	150609	-1.76785	-1.02505	1.130798	0.582727	-0.87548	-0.37892	-2.21053	2.091137	-0.70899	-1.067	-1.27599	0.642424	-0.74773	0.130658	-0.09162	0.043977	0.124778	1.548273	0.014888	0.539791	-0.92603	1.396545	1.437752	0.094665	0.290602	-0.02091	-0.46268	-0.09946	-1.08055	0.995304	0.918591	-0.90525	-0.38371	-0.66935	1.257946	-0.37314	-0.35643	0.905714	-0.35906	0.775476	1.6975	-0.58806	1.572255	-0.95813	1.089092	0.075976	0.447178	0.534176
LOC641710	150626	-0.81541	0.810134	-1.06646	-0.41869	-0.07767	-0.51312	-0.92311	-1.11009	0.216473	1.240393	-0.07443	-2.14918	-0.34445	-0.16881	0.306675	-0.76822	0.34056	-0.99089	-0.45603	-0.9822	-1.29971	0.463734	-0.67615	-0.96663	-0.14665	0.829835	-1.33629	2.058487	1.180874	0.369338	2.251538	1.028331	0.655532	1.403119	1.047265	0.545242	-0.28498	-0.22776	-0.44262	-0.97879	-0.15541	-0.75689	-1.24392	-0.53144	-0.06099	0.448705	-0.93738	1.225589
UBE2G1	150630	1.131601	0.611782	-1.52234	0.059368	0.609503	0.147678	0.385077	-1.11104	0.020295	0.981395	0.728193	0.083811	0.108096	-0.06422	-1.83146	0.919706	0.546676	-0.82069	-0.89259	-0.17448	-0.87136	-0.55825	0.828793	0.488883	-1.47831	-0.33919	-0.32001	2.54857	-0.29058	0.881407	-2.30844	-0.53766	-0.08895	0.145201	-0.35477	-0.12056	-0.45512	0.012766	1.585245	1.002291	-1.41191	0.022479	-2.33876	0.709382	-0.72008	0.912877	0.067732	0.794436
HS.580596	150634	-0.15582	1.019561	-1.95793	-0.88892	2.334177	-0.02811	-0.06502	-0.07376	0.972518	0.91668	1.963069	-0.63918	0.679684	0.381645	0.806626	-0.83309	0.185892	-1.6234	0.341092	-0.66221	0.493877	1.979194	1.163463	-1.95255	-0.39746	1.610392	0.666388	1.956514	-0.75372	-0.18113	-0.38739	0.21113	0.012152	0.324005	-0.90171	-0.95723	-0.42275	0.21244	0.16048	-0.31837	0.227072	1.029518	-0.23483	-1.26649	-0.15089	-0.88527	-2.18087	-0.74538
HS.200698	150646	0.08246	0.232932	-0.38636	-0.63903	0.481328	-0.57212	1.599048	-0.15663	-0.08954	0.995096	0.08198	-1.19244	1.501931	0.377879	0.829919	-0.21442	0.911417	0.997029	-0.43576	-0.65253	0.958241	0.599151	1.232785	-0.41227	-2.29548	0.705467	0.014122	1.443223	-1.41412	0.644731	0.099721	-1.44335	-0.53199	0.068922	-1.60972	-1.14029	0.24942	-1.43033	0.397888	0.195697	-0.55536	0.916724	-0.05073	-2.80218	-0.39362	-0.56697	-0.73932	-0.58593
NTNG2	150647	-1.4163	-0.17035	-1.49756	-0.14454	-0.34197	0.177912	-0.65143	-1.42275	0.591132	0.34291	-0.07827	-0.8529	0.162463	-0.08064	-0.20094	-0.22549	-0.79283	-1.21994	0.683977	-0.83499	-1.00193	0.142939	-0.23772	-0.67477	-0.40167	2.03676	0.207305	0.368276	0.999859	-0.14365	1.402749	0.538336	0.948932	2.238888	0.993319	-0.10524	-0.38933	-1.01578	-0.65494	-0.60942	-1.01524	-0.12316	-0.43641	-0.42255	1.094969	0.483976	-0.99729	1.170744
TULP4	150669	0.074559	1.107938	0.986921	-0.13056	0.007691	0.847608	0.37302	-0.39049	0.038613	1.089553	-1.2122	-0.96078	0.351713	0.177614	0.938031	-0.61843	-0.18679	-1.23751	-1.76841	0.951978	-0.37562	-1.37797	1.057464	1.231729	-1.7631	-1.11529	0.681458	1.257442	-0.68975	1.802441	0.323055	1.173689	1.404195	-0.91524	0.009011	-0.05495	0.998924	-1.34361	-0.15174	1.904111	-0.15841	0.031559	-1.15975	-1.09007	0.174042	-0.62167	-0.80493	1.45961
KLHL7	150672	-0.65757	-1.36636	-1.34948	-1.31454	0.60248	0.824605	0.978904	-0.02441	0.813971	1.204846	1.269805	1.543438	-0.27101	0.28287	-0.51293	-0.13356	1.454603	-0.10553	0.719128	0.128106	1.364332	1.958327	-0.51684	-0.67985	-1.07247	0.211258	-0.28732	-0.44785	-1.20659	-0.17457	-1.04272	-1.00782	-1.09067	0.328262	-0.63485	0.300006	0.64961	-0.63861	-0.83884	-1.69277	-0.53972	1.451094	-0.60537	-0.11371	-1.43205	0.414637	1.907105	-0.50652
C10ORF26	150678	-0.69426	-0.08983	-0.98988	-0.49616	1.68882	0.637804	-0.37491	-2.34529	1.11727	1.232791	-0.62983	-0.43142	0.604042	-0.67362	-2.46588	1.025211	-0.60481	-1.2594	-0.81758	0.973859	-0.01893	0.62515	-0.67021	0.05316	-0.57646	0.761914	-0.12052	1.880241	0.127374	0.413059	0.193055	0.772908	0.526205	0.303468	0.746402	0.744319	0.299129	-2.19378	-0.38424	0.053705	-0.05806	0.374733	-0.4377	-0.14105	0.387389	-1.43407	-0.70008	0.423117
C1ORF181	150681	0.465423	-0.05651	0.763224	0.229975	0.322189	0.733193	0.832993	-0.22444	1.223	-0.17165	-0.77551	0.868859	-0.44807	-0.70753	0.589465	-0.30692	1.604636	0.056868	-0.42429	0.22729	1.294029	0.333198	1.765754	0.481799	-0.91361	-2.05946	-1.14575	-0.64696	-1.17861	0.575886	-2.2942	-1.03047	0.241728	-0.46215	-1.0944	1.053811	0.583141	-0.2683	0.130265	2.108257	0.096182	0.824916	-0.45309	0.121897	-2.49187	0.126113	0.863922	-0.60438
SLC26A6	150692	1.766836	0.931269	-0.83221	-1.56006	0.343549	0.609056	0.407645	-1.07695	0.989302	-0.14476	-0.44814	0.959804	1.934308	0.019308	-0.56979	1.405329	-0.42631	-0.74404	-0.90552	0.053768	0.820189	0.353956	0.301559	-0.27627	-0.6206	1.931068	0.802655	1.761481	-0.06585	1.199288	-1.73051	-0.83885	-0.8819	-1.50561	-1.1831	-0.97068	-1.05904	-0.15508	1.450617	0.552984	-0.14396	0.124367	-0.90106	1.028275	0.179995	1.135163	-0.66107	-0.62404
UGP2	150706	-0.17251	0.196421	-0.71677	-0.73483	-0.59581	0.022551	-0.52397	-1.77873	1.185107	2.030611	0.792794	0.548102	-0.15995	-0.30445	-1.55297	0.68899	0.287074	-0.45904	-0.47126	0.152014	0.26906	0.14767	-1.14093	0.325648	-0.77806	-0.21213	-1.95328	1.3371	-0.63651	0.614108	-1.09106	-0.17853	-0.20617	0.341784	0.089379	1.106664	1.445309	-1.53318	0.868172	-0.3522	-1.30579	0.814763	-1.01284	1.99086	-0.63443	0.826168	1.959594	0.119255
LOC642250	150743	0.396996	-0.86611	0.28038	-0.12691	0.84012	0.622286	-0.73411	0.670253	-1.3129	-0.62649	-2.14164	-0.55062	0.260536	0.452396	0.159374	0.453718	-0.60781	0.869279	1.041992	0.288962	-0.40579	1.804838	2.393069	0.541047	0.681799	0.447454	1.089977	0.190329	-0.56786	-0.37683	0.461757	0.386438	-0.45045	1.235174	0.24148	-0.08564	-1.0959	-0.07484	-0.0566	-0.04009	0.707602	-0.19433	1.975519	-2.33608	1.038163	-0.97245	-2.72003	-0.52567
LOC347292	150750	-1.36279	-1.90264	2.056078	1.320183	-0.02288	0.247022	1.293861	0.563897	-0.42225	-1.64906	-0.24581	-0.87779	-0.49959	0.277902	-0.07769	-0.52236	0.904	0.905517	1.605708	-0.77252	-0.30809	-0.19209	0.778105	-0.30297	1.323788	-0.21647	1.095146	-2.96612	-0.77773	-0.70363	0.685828	0.28341	0.182921	0.783154	0.122999	-0.9643	-0.26388	1.05098	-0.86166	-0.97969	1.091871	-0.59029	1.204328	0.103666	-0.13359	0.132611	0.703972	-0.76306
OSCAR	150762	-0.63114	0.122321	-0.71763	-0.73806	-0.71502	1.127399	-1.58037	-2.56303	1.403529	0.820211	-0.75179	-1.11505	0.308148	-0.10784	1.084622	-0.15188	-0.64894	-0.38885	0.451477	-0.63771	-1.3704	1.025842	-0.80564	-0.21481	0.496238	2.479275	0.893341	0.59376	0.741273	-0.12543	1.449258	0.443316	-0.16478	0.960127	0.873574	-0.83356	-1.61167	0.390971	0.255338	-1.64909	0.196507	0.16484	0.736516	0.024918	0.600272	0.474296	-1.79546	-0.23748
BANF1	150767	-0.67178	-0.89452	1.795082	1.067282	0.496769	-1.13028	-0.27623	1.778709	-1.0757	-1.81311	-0.27523	-0.75235	-0.076	-0.63233	1.221432	-0.7758	-0.13868	1.089057	0.616587	-0.86015	-1.66486	0.329122	0.323974	-0.28975	1.298634	0.745641	1.319475	-0.69835	-0.03153	-1.28718	1.144298	0.421998	0.52479	-0.10222	0.138203	-1.19678	-1.05111	1.514881	-0.60294	0.008157	1.124429	-0.30985	1.208343	-0.55331	2.48733	-0.57644	-1.11533	-0.47001
SORT1	160019	-0.01141	2.194563	-0.95622	-0.14031	-0.86269	1.160488	-1.49075	-1.88032	-0.02566	-0.48122	-0.83386	0.175039	0.418907	-0.08941	0.322727	0.566228	-0.73219	0.082937	-0.09716	-0.24687	-1.45884	1.567973	-0.77384	-0.49786	1.234449	2.5679	0.722839	1.736633	1.306183	-0.25538	0.034937	0.454563	-1.08747	0.025856	0.546638	-0.73738	-0.43919	0.137255	1.094247	-1.0983	-0.18302	-0.63004	0.284367	0.129892	-0.07782	0.808171	-1.79818	-0.81544
HS.553291	160021	0.14286	0.264081	-1.68615	-1.06733	1.084124	-0.47163	1.041379	-0.64234	-0.36006	-0.27057	0.193485	-2.33326	0.985347	-0.68874	0.712664	-1.55486	0.926563	-0.49224	-0.31194	-0.55133	0.530257	0.615289	2.879054	-0.8453	-0.25996	2.159774	-1.0102	1.259456	-1.1945	-0.38781	0.603448	1.111992	2.38646	0.078088	-0.71648	-0.41079	-0.49118	0.237129	-0.5579	-0.14234	0.166863	0.371169	0.246353	-0.511	0.766765	0.225962	-0.39064	-1.46796
MTMR6	160026	-0.13499	0.065854	-1.07629	-0.62683	-1.18505	0.043369	-1.0942	-2.32034	1.674632	1.112452	1.490698	0.806528	0.102598	0.006314	-0.63801	0.227546	0.714712	0.128991	-0.48789	0.03011	-0.60506	0.066941	-0.40495	-0.04835	-0.38113	-0.74009	-1.56259	1.332337	-0.01128	-0.15311	-1.21266	-0.7402	-0.36904	0.754363	0.942207	1.468306	0.812325	-0.8759	1.345496	-0.5546	-0.99206	-0.49135	-0.58626	0.972659	-1.84421	1.108942	1.889075	-0.18566
LOC389787	160047	0.586225	-0.6109	-0.39726	-0.58293	0.247774	0.516121	2.279212	-1.59637	0.745023	0.650766	2.142016	-0.12499	0.058015	0.413541	-0.50308	0.258682	2.531405	-0.71991	0.068243	-0.19332	-1.05474	-0.20952	2.313539	-0.34012	-0.82848	-1.13772	-0.68312	0.238695	-1.54949	-0.00586	-1.71796	-0.73518	-0.25739	-0.26854	-0.47988	-0.20114	-0.18228	-0.63916	0.2497	-0.11248	-0.78606	1.11504	0.56773	0.563538	-0.5789	0.805722	1.347065	-1.0951
LOC285423	160056	1.523581	-0.80736	-0.61917	-1.30531	1.587422	-0.21185	0.910941	-0.03581	0.729714	0.29878	1.317215	-0.90924	0.424965	0.573686	0.593013	-1.05195	1.475277	-1.04185	0.11215	-1.02677	0.419174	0.33991	2.34003	-0.86729	-0.95928	-0.03464	-0.205	1.900499	-0.42188	0.22548	0.270827	0.275193	-1.59097	0.284364	-1.99893	-0.96941	-0.67922	0.397503	-0.6	1.357814	-0.39299	1.953271	0.868146	-1.50928	0.878954	0.297661	-0.87452	-0.28094
CCDC69	160068	-0.84388	-0.40488	0.466326	0.664437	-0.72388	-0.23934	-1.04131	0.261389	0.15935	-0.90738	-0.34264	-1.92643	-0.22952	0.543762	1.185949	-1.62126	-1.5302	0.945314	1.01441	-1.11518	-1.46948	-0.08886	-0.06446	-0.84898	0.774917	-0.05734	0.512961	0.461954	0.796208	-1.94333	1.944283	1.130723	0.13365	2.509018	1.14597	-0.00856	-0.57447	0.529812	-0.3106	-0.49136	0.650749	-1.29675	-0.55456	-0.79043	1.610893	-0.56718	-0.52098	0.552767
C16ORF30	160070	-0.56798	-1.04277	1.952119	0.513452	1.249742	-0.14756	1.585038	1.230381	-1.62686	-0.77664	-1.49157	0.466219	-0.7847	-1.03282	0.590803	-0.22886	0.251489	1.084131	0.624308	1.193756	0.052449	0.386845	0.714587	-0.28983	0.586266	-1.07963	0.635019	-1.90646	0.13128	-0.64489	-0.69958	0.183622	0.655722	-0.0084	-1.39784	-0.71118	-0.91469	1.114111	-1.22551	-0.17754	1.541376	-0.56167	0.891379	-0.31641	1.381481	0.084016	-1.48592	-0.3201
MGC10997	160079	0.548771	0.276332	-1.85521	-1.46796	1.201704	-0.85566	2.495011	-1.05416	0.795682	1.118338	0.706963	-0.96409	0.533107	0.995265	1.199186	-0.39672	1.652987	-0.72274	-0.45203	-0.41369	-0.08631	0.691541	2.703757	-0.88231	-1.06182	0.273924	-0.23325	2.074456	-1.05111	0.459276	-0.77637	-0.78298	-0.95056	-0.05706	-1.00451	-0.61657	-0.62349	-0.11032	-0.51269	-0.34204	-0.38034	0.734482	-0.69508	-0.72671	-0.99646	0.550291	-0.26727	-0.56235
HSPA6	160092	-1.4568	-0.02806	-1.29742	-1.51934	-0.06687	-1.2755	-1.29272	-1.99999	1.0297	1.48934	-0.32802	-2.15595	-0.87882	0.498366	0.368821	-1.15613	0.297657	0.321785	0.295372	-0.68193	-0.51911	0.305445	1.679312	-0.97222	-0.70129	0.238944	0.045516	0.666055	0.368757	-0.16509	1.816897	1.239404	0.138246	1.25585	0.722766	-0.22126	-0.18826	0.423305	-0.67426	-1.35483	-0.34229	-0.1593	-0.04007	-0.32531	1.900192	0.924091	0.006543	0.55392
MELK	160097	1.662268	-0.39078	-0.59558	0.042423	0.232027	-0.23058	0.219851	2.887145	-0.94965	-0.55946	1.97796	1.249015	1.775203	-0.19612	-0.85175	0.749643	-0.30536	-0.89325	-0.15384	-1.04233	2.053707	-0.39937	-0.52728	-0.12594	-0.69231	1.009396	1.036167	0.430662	-0.73534	-0.30235	-0.99171	-0.74072	-1.32399	-1.16723	-0.93472	-0.922	-0.56736	-0.07548	0.679953	1.518333	0.45274	0.077558	0.117079	0.683393	0.435695	0.533726	-0.25663	-0.85941
SMAP1	160114	0.014564	-1.28495	0.025706	0.127444	-0.18918	-0.80198	0.911318	-1.05823	-0.94077	-0.58293	-1.89318	-0.61181	0.350068	0.395653	-1.11699	0.390132	-0.30158	-0.37231	0.057946	0.326839	0.918504	0.832121	1.744667	0.2007	-1.20744	-0.63876	-0.82128	2.108796	-0.0391	-0.77631	-1.1638	-0.30433	-0.74203	-0.1655	-0.14691	0.541209	-0.47684	-2.09384	0.017029	3.071776	0.048149	0.108284	1.412375	-0.29832	2.367944	0.00062	-0.31288	-0.20948
SYNE2	160121	-0.07708	0.964946	0.094299	-0.73122	0.639945	0.776869	-0.1956	-1.44863	1.984811	1.860483	-0.85038	-0.65435	-0.76887	-0.01518	0.350505	-1.26874	0.119369	-1.298	-0.78888	-1.08709	0.888036	-0.43813	-0.10968	-1.24403	0.884118	-0.4147	-1.28328	0.996585	0.725382	0.909717	0.677067	-0.58965	0.630062	-0.38698	0.66618	-0.10107	0.164287	-1.34407	-0.02902	0.495354	-0.57704	-2.68398	-1.76416	0.246377	0.737356	0.633972	2.086309	-0.33861
LOC401497	160129	0.244223	-0.30538	-1.31973	-1.95518	0.906016	0.773594	2.505452	-0.32108	0.715404	1.603378	0.49307	-0.84744	0.964688	0.190694	0.820836	-1.55918	0.075127	-0.61126	-0.91735	-0.23374	1.18474	1.034008	1.355855	-0.21487	-1.71961	0.791812	0.332798	1.821764	-1.22792	0.960374	0.494989	-0.37263	-1.73049	0.152629	-0.94778	-0.52336	-0.51609	-0.43931	-1.11858	0.059162	-0.43968	0.756018	-0.18545	-1.57251	-0.14771	-0.11405	-0.21636	-0.42552
HS.562701	160131	0.646467	-0.44316	-0.25585	0.866454	-1.56175	-0.29827	2.249637	1.537058	0.441304	-0.7467	2.478634	-1.40708	-0.4978	0.71555	0.281215	-1.38597	0.748825	0.531317	0.327544	-1.76443	-0.31125	0.458432	-0.9935	-0.73461	-0.01116	0.784095	-0.17332	0.901639	-0.70873	-0.74437	-0.48435	-0.93419	-0.90214	0.23646	-1.80912	-1.17387	-0.13508	1.1996	-0.33028	-0.32633	0.95709	1.692354	0.415142	0.072568	0.978542	0.836522	-1.74777	-0.34935
BAT1	160132	-0.30605	-0.04808	1.024402	-0.85802	0.806772	-1.38469	2.077034	-0.17838	0.107182	-0.40607	0.241459	-1.08567	-0.00052	0.961042	3.096382	-1.14276	2.400074	0.294006	0.15793	-0.99027	-1.65283	-0.46385	1.025495	-1.40025	0.69874	-1.13462	0.377014	-0.61885	-0.15286	-0.60246	0.107985	-0.29399	0.262623	0.11433	-1.46086	-0.86336	-0.9816	0.732992	-0.12566	-0.29352	0.233455	-0.34179	0.906969	-0.16769	-0.1399	0.865253	-0.64817	-0.13529
GPR89A	160142	-0.06587	-0.29406	-1.58124	-0.75735	1.116828	0.14855	0.164547	-0.36093	2.074978	1.029773	-1.30282	-1.90512	1.007773	0.329864	0.258779	-0.60015	0.886802	-1.27435	-0.42771	-1.13135	-1.00502	-0.33317	1.659557	-0.91069	1.078905	-0.68176	-0.9478	2.894417	-0.03598	1.81467	0.904074	-0.55594	-1.08927	0.995949	-0.44126	-0.20902	0.108881	-0.79101	-0.31152	1.064688	-0.91011	-0.66249	-1.23605	0.632034	0.018119	-0.99385	1.219087	0.004943
AK3L1	160148	-0.77082	-1.62627	-1.60904	-1.82033	1.021614	0.060396	-0.83715	-1.47615	1.480419	2.006354	1.266957	-1.30405	0.676273	0.980604	-0.87222	-1.00126	1.090957	-0.55784	0.526399	-0.25374	0.53222	0.699911	-0.26247	0.17147	-0.63204	-0.70849	0.591554	2.231264	-0.98406	0.144337	0.28697	-0.82114	-2.0381	0.224915	0.914362	0.723128	-0.75302	0.796825	0.842705	-1.22263	-0.37085	0.390948	-0.83947	-0.33118	0.299322	-0.40225	1.011954	-0.64068
HS.444785	160152	0.683857	0.337783	-1.02732	-1.10346	1.088515	-0.60199	1.360399	-0.24238	0.310846	1.419584	0.9967	-1.31436	0.322987	1.950739	0.545714	-0.87123	0.991699	-0.38911	0.092033	-0.36704	1.131449	1.049707	1.405394	0.405064	-1.30047	0.410983	-0.61172	1.410077	-1.8286	1.124977	-0.80352	-0.52134	-1.37381	-1.81238	-2.38738	-0.13044	-0.71883	-0.69675	0.899189	0.251123	0.624703	-0.19996	0.231386	-1.23555	0.027367	-0.11806	-0.62664	-1.06159
LOC652721	160162	0.619645	-0.46472	-0.88066	-1.21096	1.924731	-0.64019	1.341295	0.708833	0.356898	1.35975	0.662082	-1.28171	1.005469	0.601693	0.578622	-1.10851	1.241244	-0.82911	-1.11162	-0.03708	0.63265	1.271663	2.071378	-0.53746	-1.93936	0.590942	-0.61593	2.586514	-0.89914	0.396184	-1.1643	-0.44356	-0.25241	-0.71234	-1.67516	-0.3074	-0.54988	-0.52381	-0.7533	0.150016	0.033853	0.483253	-0.22336	-1.06066	-0.19938	-0.32209	-0.7922	-1.18017
PKM2	160170	-0.82867	-0.78313	1.00449	0.607456	-0.35439	-0.92674	-0.67046	-0.17578	-1.4253	-1.17091	0.325195	-0.9798	-0.00072	0.532576	1.661947	-0.95258	0.716387	0.854062	0.668543	-1.7774	-1.75089	0.129792	0.085432	-0.92715	1.114665	1.753892	1.178845	-0.73304	0.818448	-1.10401	0.729752	0.446006	-0.1412	-0.49606	0.310844	-1.40518	-0.88944	1.468359	0.460289	-0.80862	0.08834	-0.27354	2.357905	0.325461	1.576122	0.264928	-0.84282	-0.67347
FOXRED2	160181	0.593279	-1.41366	1.046368	0.941955	-0.63042	-1.00805	-0.51966	1.725323	1.258519	0.932212	0.358726	-0.13635	-0.12415	0.182018	-0.99243	0.678094	0.170029	1.613456	-0.26231	-0.49566	-1.19174	-0.18204	1.368778	-0.66942	-0.05325	-0.43043	0.253071	1.857042	-2.09528	-1.18569	-0.15661	-0.93105	-2.29282	1.99715	-0.18861	-0.14254	0.943655	0.59179	0.067234	-0.84378	0.375601	0.755373	-0.63753	-0.43297	-1.30983	0.256099	0.256116	-0.44951
DGCR14	160196	-0.3687	-0.69176	-0.6675	-1.27948	-0.39115	-0.48219	-0.65876	-1.14156	-0.93906	-1.35474	0.21935	-0.79588	0.100917	0.359036	0.137137	-0.25367	-0.39965	0.648326	-0.0498	0.397211	-0.41896	-0.47186	-0.96196	0.45936	0.352074	0.112074	-0.67528	2.976618	0.950641	0.482265	0.207859	0.285092	-1.1748	1.085917	1.193192	0.803422	-0.67196	-0.51555	1.224217	-0.26718	-0.4055	-1.00963	-1.46462	-1.15492	2.497678	0.146013	0.367599	1.00318
RPP40	160204	0.684574	-0.37903	0.805205	0.119795	1.075284	0.906404	2.446094	0.014513	0.39658	-0.88496	0.461009	1.409757	0.795635	0.785495	-1.27711	0.118691	1.305805	0.175571	0.299264	0.185543	1.281826	-0.43844	1.05506	0.358158	-0.14699	-0.93658	-0.14182	-0.9129	-2.37463	0.082834	-1.63884	-0.96604	-0.0436	-0.68585	-0.40295	-0.16712	-0.20479	-0.2912	0.189798	0.552004	0.904727	0.292722	-0.03823	-0.24644	-2.22284	0.502112	0.567217	-0.69485
ANAPC7	160220	-0.28712	0.784022	-0.58457	-1.91824	1.266252	0.01451	1.65467	-0.81163	1.53084	0.17783	-0.20536	-0.59535	-0.15772	1.554706	-0.11737	-0.74807	0.70633	-1.02501	-0.82836	0.458244	-1.5409	0.841744	1.626439	1.42127	-1.64792	-0.54533	-0.07083	2.804222	-1.45074	-0.43544	0.595715	0.704286	-0.55263	0.602146	-0.92392	-0.12682	-0.26499	0.458554	0.145086	0.207697	0.170909	0.612866	1.008044	0.112835	0.609116	-0.81917	-0.69422	-1.83667
CLEC16A	160224	2.477606	-0.29122	-0.49616	-1.11929	0.199225	1.395817	.	1.41066	-0.47423	-0.21483	1.444033	0.904845	1.356774	-0.43377	-0.84268	-0.52161	2.21536	-1.33956	0.034218	-0.04993	1.095809	-0.61813	-0.28937	-0.63932	0.450991	0.618177	0.301902	0.09829	-1.17915	0.404633	-1.53591	-0.86367	-0.16363	-0.50879	-1.32677	-0.25017	-1.11142	0.400181	-0.71719	1.88692	0.596338	-0.81954	-0.93273	0.98181	0.148799	1.162983	-0.94802	-0.65269
C13ORF15	160242	1.021832	-0.03956	-0.06476	0.008286	1.112632	-0.18522	3.26073	1.043583	-1.11113	-1.56927	2.045771	0.57812	1.012839	-0.40042	0.344641	0.497835	0.420458	-0.00657	0.208659	-0.19359	0.572766	0.330032	0.384974	-0.05489	-0.08269	0.83913	0.718676	-1.19316	-0.95816	-0.36271	-1.68969	-1.25451	-0.77169	-0.48098	-1.48903	-1.07106	-1.05374	0.247486	-0.01151	0.821209	0.760548	1.035138	1.039732	-0.05158	0.473671	0.200959	-0.63116	-1.12721
MBNL1	160253	0.553545	0.282022	-0.34239	0.170885	-1.18562	-0.17815	1.101524	-0.79607	0.782072	1.401713	1.208724	0.519155	-2.54104	0.929964	0.046268	0.749535	1.090931	-1.19459	-0.75796	0.3175	0.547401	-0.13701	-0.3216	-0.01048	-1.28847	-0.86469	-0.73868	0.943876	-0.35518	-3.16245	-1.15634	-0.09644	-0.27591	-0.46626	-0.3763	0.525045	1.739449	-0.91291	0.463096	-0.71561	-0.39674	0.540343	-0.09987	0.672416	-0.81575	-0.13999	1.585016	0.489748
LSM10	160255	-0.79442	-0.55272	0.009481	-1.03186	1.546692	-0.64291	-1.14627	-1.74224	0.590753	1.530681	0.675073	-2.01028	0.322121	1.212924	-1.92617	0.364295	-1.29918	-0.33176	-0.31304	0.217582	-2.1523	1.074	0.343672	1.09429	-0.61638	0.805176	0.027439	1.51909	1.366424	0.401906	0.929751	0.740035	-0.52344	0.367369	1.028076	0.304135	-0.88699	-0.48068	-0.79899	-0.64725	0.762077	-0.18502	-0.40944	-1.50325	.	0.611514	0.284685	0.056913
FXYD6	160270	0.186731	-0.37112	-0.21001	-0.80127	0.45442	-1.32247	-0.5325	-2.50698	-0.57524	-0.79206	0.604344	-1.53709	-0.50601	1.312655	0.393326	-0.01252	0.159541	-0.4697	-0.07153	-1.0131	-0.70654	0.237472	1.04091	0.539816	1.18998	1.879029	-0.36567	1.372875	1.136418	1.318035	0.538732	0.370828	0.267892	-0.22497	2.299806	0.600218	1.519466	-1.06483	1.40324	-1.28776	-0.02593	0.63786	-0.73179	0.429359	0.112666	-1.08268	-0.9974	-1.7161
SLC15A4	160279	-0.30185	0.128665	-2.16462	-0.8928	-0.06006	-1.10988	-2.79235	-1.73278	0.722067	2.068721	0.790137	-1.30181	0.013846	0.586444	-0.12835	-0.26465	1.329295	-0.72441	-0.16633	0.141161	-0.9794	-0.09101	-0.12458	-0.34123	0.150818	0.429589	-0.84123	1.834652	0.038193	0.580034	0.39777	0.605146	-0.06577	0.714856	0.573579	1.519393	0.60839	-1.00718	0.652728	-1.14461	-0.86409	0.093611	-0.57895	-0.01436	-1.30653	0.847858	0.39017	1.173032
SCAMP4	160286	-0.57217	-0.40717	-0.7737	0.49771	-0.07095	0.549133	-0.79145	-1.1536	-0.34142	0.036588	1.269813	-2.58556	-0.41654	0.336926	0.561657	-1.22149	1.478077	0.244496	0.494709	-1.71932	-1.3379	-1.18539	2.175276	-0.7526	1.265098	-0.05749	-0.06211	1.100351	1.229533	0.279324	-0.39283	0.617494	1.499873	1.195474	1.589225	-0.85547	-0.68874	0.665953	-0.87409	-0.75274	0.736605	-0.18059	0.140328	-1.39301	1.701288	-0.82078	-1.03343	0.276607
TADA3L	160289	-1.10231	-0.57861	1.53114	0.673553	-1.54169	-0.8822	-1.37408	0.510363	-1.26563	-1.30713	0.320848	-0.08622	-0.59149	0.430456	0.388322	-0.06662	-0.30341	1.610109	0.706569	-1.1317	-0.68341	-0.52982	-1.27912	-0.32601	1.431515	1.401609	1.792747	-0.82339	1.375374	-1.52647	1.446955	0.474702	1.292661	1.195295	1.366474	-0.90593	-0.38485	1.357074	-0.56357	-1.49969	-0.22625	-0.55434	-0.66726	-0.52901	0.953081	0.103562	-1.11848	-0.62078
MVP	160291	-1.27677	-0.20555	0.397972	0.175904	-0.39488	-0.73965	-2.41415	-0.64493	0.334406	0.351529	-1.80091	-1.99051	-0.44987	0.138587	0.054863	-0.93565	-1.08281	0.023721	-0.1197	-0.58331	-0.65309	-0.213	-0.57542	-0.57472	0.801332	0.957543	0.339801	0.645568	2.101666	-0.00354	2.153311	1.69851	0.808739	0.618962	1.371947	0.278562	0.328864	-0.13757	-0.50411	-1.49031	0.246162	-1.22782	-0.51807	-0.04983	1.388765	-0.0754	-0.52669	0.508632
APOBEC3H	160292	0.611121	-0.51398	-0.93622	0.039808	0.085463	0.782936	-1.98624	0.999964	0.325967	1.061815	-0.08888	-1.9269	0.623562	-0.56317	-0.78753	-0.29387	-0.17515	-1.48874	-0.78007	-0.63962	0.148119	-0.64561	0.341959	0.020764	-0.86573	-0.00659	-0.78359	0.211666	0.309391	-0.25185	1.9813	1.538553	0.912497	-1.06868	-0.00874	0.538978	2.137272	-0.51323	-0.08908	0.938542	-0.22757	-1.38504	-1.33968	-1.02533	-0.52588	-0.23638	1.039021	1.483603
HS.527657	160296	-1.21508	-0.39836	1.750684	0.881963	0.408114	-0.41984	0.493404	-0.71689	0.325521	-1.63179	-0.56688	-1.15038	-0.59899	2.03715	-0.35994	-1.02756	-0.51383	0.448276	-0.79134	-0.03352	-0.46247	0.089664	2.463697	-0.17391	0.73936	0.027371	-0.28205	-0.17498	0.128626	0.8576	2.185395	1.879954	-0.1552	-0.0866	1.108254	0.773584	-1.10291	0.19556	-0.69023	-0.0338	0.734787	-0.65826	0.358326	-1.19314	.	0.174798	0.538616	-1.1301
TSSC4	160309	0.823886	0.17343	-1.21604	-1.76948	1.777001	0.854201	2.011406	0.336801	0.994222	0.534395	0.968592	0.030934	1.319106	0.807462	-0.40893	0.211121	0.066418	-0.35254	-0.19008	0.198051	1.456537	0.294756	1.724303	-0.33352	-1.04238	-0.4909	0.137531	1.452952	-1.17839	1.03228	-1.26525	-0.96487	-0.15973	-1.18405	-1.66611	-0.51452	-1.22552	0.065285	-0.4084	1.109995	-0.34784	1.660641	-0.61655	-1.49791	0.04028	-0.45073	-0.63091	-0.2845
C6ORF192	160333	0.332817	-0.89506	-0.04944	-0.48224	0.841991	-0.44902	2.004081	0.661442	-0.75431	-0.67747	1.585423	1.162882	0.711362	0.724508	0.607048	-0.23607	1.872813	0.68815	-0.46927	1.182494	1.825672	0.842423	0.333371	0.103708	-0.2754	-0.96434	-0.50407	-0.28473	-1.25722	0.296612	-1.67109	-2.53523	-0.20562	-1.37694	-1.13604	0.515942	-0.37411	0.670369	0.054338	1.33057	0.059348	0.711498	-0.11954	-0.64825	-1.71544	-0.07891	0.100259	-0.58326
HS.562947	160338	0.247347	0.973518	-1.58807	-2.19109	0.613956	-0.53795	1.102746	-1.1409	0.711794	1.328979	0.671736	-2.76522	0.901614	0.476397	0.447326	-0.75257	2.048291	-0.38967	-0.4201	-0.72233	0.501803	-0.61299	2.261142	-0.25452	-1.39752	1.343166	-0.43413	1.670191	-0.82655	-0.12029	-0.4184	-0.74096	-0.47293	0.456576	-0.53772	-0.15735	-0.19713	0.43436	-1.09697	-0.65978	0.808383	0.255342	0.493708	-0.44546	0.125108	0.205914	0.199065	-0.11118
LOC286310	160347	-0.4782	-0.4044	-0.76461	-0.83851	0.586639	0.547444	2.575214	-0.21921	0.341753	0.805996	2.090047	-1.0782	-0.04881	0.554867	1.215435	-0.05073	0.130913	0.548533	-0.66119	-0.46561	1.384796	0.951405	0.313511	-2.06818	-1.09891	0.665651	0.812327	0.790494	-1.35039	0.026417	-1.57716	-0.67884	-1.06317	0.61448	-0.49286	-0.96972	-1.1424	-0.3341	-0.95441	-0.24556	0.209423	1.509954	-0.02342	-1.36195	0.177064	-0.59636	-0.33548	-1.42519
C16ORF13	160358	-1.30873	-1.29739	2.18997	1.240456	-0.23191	0.406492	-0.1414	1.219152	-0.21306	-1.96425	0.101101	-0.27128	-0.52856	0.581135	-0.63738	-0.26391	-0.01017	0.717062	1.328757	-0.92776	-0.86758	0.286673	-0.07598	-0.86218	1.569938	0.481858	1.138842	-1.06613	0.307596	-1.34076	1.671895	-0.23786	2.169133	-0.43106	0.276199	-1.40226	-0.9117	1.341742	-0.41856	-0.41756	-0.07179	-0.2501	0.265806	-0.14565	1.439954	0.421302	0.071619	-1.18286
ZNF282	160364	-0.50456	-0.3926	1.116607	1.538456	-1.25706	0.193278	-0.74894	1.065447	-1.72779	-1.10789	-0.35799	-0.2473	0.092977	-0.48895	0.322266	-0.26771	-0.80816	0.351089	1.197515	-1.62177	-0.06379	0.423223	-0.79195	-0.76679	1.145986	1.960598	1.309136	-0.73196	1.269066	-0.9828	0.853517	-0.0353	0.806531	-0.59945	0.113139	-1.24861	-1.54582	1.815131	0.495655	-0.40266	0.492963	-0.75414	1.109474	-0.18426	1.994014	0.501338	-1.21624	-0.89347
SEMA6B	160368	-0.19156	-0.01472	0.183437	0.855233	-0.59128	0.506455	2.792316	0.845771	-0.55149	-0.43876	2.516756	-0.09934	0.095815	0.154568	1.711494	-1.26003	1.590331	-0.10636	0.239225	-1.29088	-0.30119	1.285492	0.094083	-1.06107	-0.59212	0.363442	-0.19477	0.964555	-0.88034	-0.59	-0.72184	-1.24214	-0.50788	0.049776	0.119655	-0.78255	-0.98377	1.519755	-0.89979	-0.54097	0.223878	1.433667	0.063716	-1.77853	0.844081	-1.1136	-0.15937	-1.35162
TPM2	160370	0.510096	0.475973	1.053568	0.077493	1.039231	-0.37505	1.616058	1.279429	-0.88869	-1.62342	-0.84039	0.341618	0.737378	-0.92306	2.03789	-1.08092	-0.79168	0.320036	0.552663	-0.07808	0.361152	-0.48135	0.187436	-0.02123	0.015011	0.159346	-0.15964	-1.90608	0.510821	-0.46732	1.030545	-0.28601	1.346985	-0.15899	-0.84844	-0.77427	-2.09819	1.56363	-0.14529	0.223248	2.024835	-0.85978	0.159442	-0.64461	0.374443	0.688003	-1.29162	-0.49734
CARS2	160403	-0.16955	-0.36374	0.19784	-0.38768	-0.40739	-0.61405	-2.41533	-1.34582	2.129734	1.352864	-1.33258	-1.17101	-1.11497	1.335892	-0.56295	-0.24352	0.962122	-0.58314	-0.86288	-0.2987	0.431489	-0.15757	-1.19536	0.051399	-0.92351	-0.4286	-0.97513	1.118341	0.953096	0.347987	0.044316	0.149264	-0.08176	-0.01315	1.52838	-0.16091	0.244505	-1.33107	-0.01569	-1.1253	-1.24385	0.007539	-1.2511	0.655736	0.225507	1.005052	1.155708	0.873721
NCOA1	160411	0.073645	0.377822	-1.86847	-1.23876	0.75128	-0.71739	1.357555	-1.10215	0.605441	1.58505	0.906201	-1.44653	0.230208	0.171838	0.034088	-1.13977	1.210807	-0.80802	-0.57281	-0.80544	-0.20615	-0.19043	1.197193	-0.96171	-0.71435	-0.51202	-0.93974	3.167477	-0.62034	1.353529	-0.5056	0.318147	-0.51859	0.445014	-0.10701	0.62383	0.569484	-0.85557	-0.16238	-0.38684	-1.04877	0.298911	-1.16875	-0.35865	-0.56617	0.714064	0.056251	0.753895
LOC643389	160440	0.114664	0.309594	0.681577	0.272604	0.799621	-0.77062	-0.78992	0.026834	-0.35631	0.244974	0.008447	-1.31595	0.069957	0.627821	1.571068	-1.42225	1.1358	-0.07792	1.679831	-0.4662	-0.32287	-0.32362	2.94831	-1.22996	1.272246	-0.49442	-0.68929	0.722207	-1.58163	1.231421	-1.07526	-0.12104	-0.54158	-1.02162	-1.15658	-0.639	0.553101	-0.07844	1.282091	0.67447	0.613302	0.593185	1.292854	-0.94444	-1.03021	0.726775	-0.35674	-1.62825
HMBOX1	160446	-0.5257	-0.13385	0.222414	-0.28467	0.332393	-0.61858	1.422281	-0.40894	0.897159	-0.25646	-0.67051	1.228313	0.29471	0.637757	-1.61634	-0.17994	2.297855	0.727226	-1.37019	1.104488	1.897173	1.716649	-1.42754	-0.18338	-1.03165	-1.79687	0.248954	0.289595	-0.81631	0.041278	0.154294	0.705615	0.480863	0.076722	0.376625	-0.70579	0.543926	0.726284	-0.42196	-2.46052	-0.22174	0.903728	-0.6288	0.571061	-0.25076	-0.30644	-1.7961	0.107133
TCEAL8	160474	0.265307	-1.35573	0.478552	0.560274	0.039895	-0.29202	-0.14322	1.765579	0.598821	-0.36348	0.17621	0.956341	0.068711	-0.30711	-2.25752	0.423259	0.796294	0.41097	-0.8235	-0.02963	-2.533	-0.21504	0.42241	0.385482	1.039497	-0.97223	-0.07751	-0.74694	-1.61263	0.592344	-0.37749	-0.0229	-1.89403	-0.27258	0.592668	-0.46436	1.845536	1.515923	0.759447	-0.95619	0.664511	0.485562	-0.21738	0.267526	.	-2.27359	1.59573	0.255049
DPH5	160484	0.35731	0.428616	1.595451	0.802512	1.872709	0.50812	1.007053	0.782073	-0.88164	-1.29882	-1.80242	-0.14573	0.159305	0.184813	-0.33408	-0.69305	0.869127	0.164858	-0.24079	1.159492	-0.54862	1.636478	2.155108	0.615358	-1.19655	-0.96989	0.206813	0.220738	-0.01215	-0.00623	-1.74154	-0.69844	0.255279	-0.86453	-1.71301	-0.82317	-0.29706	-1.42882	-0.03204	1.864176	0.677622	0.775192	1.097913	-0.75203	0.60875	0.505706	-1.12783	-0.53654
AQP9	160494	0.613077	0.670356	-2.31761	-1.56384	0.807729	-0.26234	-0.76488	-2.38636	1.524579	1.801483	1.127935	-1.41495	0.402447	0.800071	0.35071	-0.67947	1.785153	-0.48152	-0.45785	-0.26826	-0.16059	0.916458	2.007373	-0.89576	-0.84979	0.606087	-0.9488	2.35416	-0.34586	0.670675	-0.47768	0.36479	-0.83845	0.221201	-0.07452	-0.06858	0.184227	-0.56952	-0.16052	-1.14231	-0.66187	0.35492	-0.60381	-0.74344	-0.45373	0.229515	-0.04781	-0.35393
FVT1	160537	-0.75039	-0.82897	0.352931	0.52909	-0.16978	-0.53854	0.987972	-1.10615	0.564739	0.568119	0.375911	1.014453	-1.38315	0.09459	-1.50867	-0.4401	0.90124	0.292516	-1.06835	0.879105	-0.65978	-1.03874	-0.15742	0.212927	-1.37882	-2.68653	-1.33111	0.045622	0.603612	0.48064	1.318525	0.671923	1.369265	-1.3749	0.537237	0.913437	1.680612	0.184467	-0.64269	-0.50275	-1.0774	0.462783	-1.41218	0.476268	-0.70567	1.060343	0.594525	0.244783
TMEM18	160541	0.276291	0.261098	1.994451	1.272914	1.006831	-0.28281	1.197059	1.695411	0.10985	-1.30024	-0.33285	-0.54852	-1.04765	1.132469	-0.67077	0.71299	0.157637	-0.25953	-0.05234	1.029012	0.916765	0.439815	2.036762	0.275627	-0.71958	0.006153	-0.0723	1.926172	-1.17414	0.534622	-1.37308	-1.22219	0.729744	-1.57189	-0.38577	-1.08997	-1.36349	0.47607	-0.04633	0.245419	0.16017	0.609998	0.238004	-0.82172	-0.02154	0.525545	-0.35267	-1.24031
EHMT1	160546	0.887515	0.107084	-1.12251	-1.74891	-0.25786	-0.66773	2.152747	-0.96519	-0.30173	0.454103	0.837955	-2.23828	0.92212	0.7702	0.751673	-0.90535	1.979192	0.041785	-0.40373	-1.02877	1.814728	0.374217	1.541347	-0.60043	-0.69457	0.069636	0.212901	1.858272	-0.83485	0.328298	-0.51567	-0.65326	-0.87994	-0.4538	-1.34786	-0.80594	-0.23865	1.370112	0.05346	0.784467	0.368112	-0.01636	0.163098	-2.4063	0.921039	-0.28777	-0.33949	0.056837
SULT6B1	160553	0.186032	-0.15046	-2.48066	-1.44958	1.249227	1.090705	2.803914	0.28526	0.596865	1.224083	1.18622	-0.68126	0.852641	-0.36043	0.105429	-0.10504	0.353596	-0.71409	-1.53326	0.1391	1.07954	1.568812	-0.02249	-0.68862	-0.93785	0.663965	0.563668	1.020574	-0.60782	0.617485	-0.09259	-0.98862	0.147651	0.127517	-1.59027	-0.30838	-0.67157	0.427302	0.064357	-0.69708	0.171371	0.578623	-0.52557	-2.02707	-0.83289	-0.86516	-1.36155	-0.47785
ARID5A	160554	-0.26122	0.440039	-0.17314	-0.12724	1.148859	-1.33094	0.843724	0.230957	-0.35618	0.220061	1.461692	-2.98458	0.487614	-0.41824	1.816871	-0.80699	0.142174	-0.50028	0.559187	-0.69604	-0.84781	0.599038	0.04971	-0.94916	-0.59272	1.874604	0.458131	1.79337	0.443846	-1.14503	0.515972	0.071433	0.795158	0.206098	-0.72278	-0.70168	-0.63591	0.322367	-1.0962	-1.0145	0.250451	-0.25847	0.911831	-0.85523	1.502578	-0.35376	-0.93285	-0.16589
ARHGAP17	160561	-0.19707	-0.60105	0.608293	-0.55706	1.06777	0.693994	1.141649	1.076665	0.773519	0.262181	-2.04316	-0.49705	-0.78123	0.421196	0.994144	-1.48162	-0.45118	1.272427	-1.53385	0.604072	0.305681	0.469052	2.708097	0.385266	0.124391	-1.41193	0.251607	0.510309	-1.60583	1.915223	-0.94612	-0.52351	-0.11524	-1.02593	-0.75246	-0.06173	-0.87443	0.745962	-0.57079	1.719039	1.018927	0.236757	-0.44287	-0.33645	-0.7502	1.028345	-0.43554	-0.53945
LOC644029	160575	0.300207	0.129329	1.105556	0.026609	0.300433	0.813088	1.279549	0.763983	-0.13869	0.066426	-0.55958	0.736247	0.133731	0.052534	-2.46307	1.336946	0.217366	-0.43997	0.683716	1.344205	-0.6544	0.774854	0.425625	1.35468	0.073569	-1.38648	-0.55506	-0.90487	-0.7719	0.174274	-2.28098	-1.1051	0.33176	-0.70742	-0.30849	-0.2033	0.894685	-0.44256	-0.18935	-0.01528	0.069137	1.360938	0.388932	0.107556	-0.84509	0.346262	2.236024	-0.55464
C21ORF45	160593	-0.55638	-0.21833	0.189584	0.353936	-0.01571	0.941182	1.025966	2.353309	-0.84976	-0.2891	0.38833	0.021093	-0.13659	-0.6477	1.788791	-0.19613	0.585376	0.696275	-1.29502	-0.46847	2.632054	-0.86496	-0.29297	0.352394	-0.05308	0.10545	0.581939	1.201311	-0.55562	-0.9698	-1.24005	-0.77709	-0.90587	-1.37946	-2.5644	0.13928	-0.36825	0.311436	2.605816	-0.57273	-0.37641	0.154371	0.74339	-0.16077	-1.57659	-0.1526	0.591138	-0.55409
RASA3	160605	-0.3579	-0.40633	0.401775	-0.65169	2.63391	1.059877	1.900935	-0.06113	0.186519	0.75407	-0.16964	0.343468	0.833139	-1.20691	-1.22053	-0.17958	-1.99581	0.245742	-1.05551	1.248701	-0.20231	-0.25252	0.48764	0.698609	0.46663	-0.33118	1.841562	-2.78445	-0.01663	-0.71881	-0.62777	-1.21935	0.69527	-1.33347	-0.87502	0.074034	0.296283	-1.04199	-0.34786	1.566529	-0.19181	1.209933	-0.60622	-0.36251	0.117983	-0.75791	-0.60356	-0.42941
MGLL	160612	-0.17275	0.913317	0.105855	-0.34356	0.802366	-0.2841	-0.81648	-1.11713	1.010964	-0.38163	-1.34516	-0.21933	0.056869	0.043267	1.214198	-0.12514	-1.47868	0.688553	-1.11802	-1.32464	-0.95607	-0.08172	0.040162	-1.31651	-0.40209	-0.84261	0.928143	0.912824	1.893789	1.533217	1.447315	1.215847	-1.81539	1.285697	1.542974	-0.21198	0.453268	0.525999	0.924893	-0.19784	0.4873	-1.98794	-0.03627	-0.61142	0.580112	-2.42119	-0.71433	0.011672
PLOD3	160630	-0.40572	-1.49642	2.086242	0.383369	-0.25784	-0.43029	0.035791	1.288839	-1.12896	-1.81157	-0.43669	-0.35455	-0.15519	-0.07018	0.778157	0.33823	-0.6962	-0.0786	0.091791	-0.47403	-0.61034	-0.49848	-0.63649	-0.05029	1.211161	0.167331	1.57606	-1.37395	0.61724	-1.37366	3.042064	1.775289	0.758241	-0.47256	1.070034	-0.53563	0.057791	1.030207	0.527668	-1.38463	0.598284	0.130901	-0.35257	0.239978	.	0.150188	-0.23062	-0.14373
EBAG9	160639	0.001119	-0.44739	0.57135	0.44	1.373082	-0.34044	0.88857	-0.24261	1.057242	0.659886	1.15611	-0.08174	0.952562	-1.8688	0.198628	-1.69242	-0.59336	0.577423	-1.22729	-1.57643	-1.13198	-1.93843	2.986197	-0.93556	0.621612	-0.78546	-1.14519	-0.17531	-0.46855	1.298946	-0.33582	0.557255	0.067273	-0.04647	0.601333	0.567621	-0.07906	1.243924	-0.27558	0.827556	0.029058	-0.95834	0.796156	0.14012	-1.45854	-0.82841	0.491492	-0.68482
ERGIC3	160669	-0.69711	0.286417	2.563117	1.482032	0.705343	-0.073	-0.25102	0.831647	-1.80763	-1.84804	-0.40934	0.076087	-0.07307	-0.20181	0.311725	0.202845	0.249772	0.222605	0.15443	-0.39043	-1.19043	-0.30284	0.467721	-0.15709	0.977801	1.032686	0.910573	-0.93278	1.572723	-1.60594	0.789004	0.407813	0.790796	1.047689	-0.11422	-1.47506	-1.33338	0.885717	-0.28832	0.227984	1.084019	-0.031	0.854805	-0.43297	1.965383	-1.33399	-1.42505	-1.59532
TCF7	160672	-1.29022	-0.28017	2.331673	0.408721	1.892092	0.108177	1.336448	1.325071	-0.81463	0.548822	-0.61381	-1.47992	-0.13575	0.336567	0.786892	-0.22701	-0.19753	0.216805	-0.11913	0.353158	-0.33645	-0.48923	-0.18578	-0.49565	1.131433	-1.2268	1.990428	-0.29412	-0.14283	-0.47002	-0.61054	0.751974	0.448994	0.146029	-1.51485	-0.86988	-1.28849	0.291938	-0.67392	0.157409	1.114566	0.149979	2.965882	-1.10052	-0.69982	-0.95471	-1.83396	0.13981
MYOM1	160692	0.547567	0.585277	0.433465	-1.34483	0.250599	-0.33422	1.694151	-1.65692	0.313916	-0.72767	-1.31934	1.127668	1.562875	0.080351	1.691199	0.201065	-0.48185	1.720415	-0.41825	0.718142	0.635534	1.522864	0.285982	0.125284	-0.64326	0.01097	-0.13956	-0.69939	-0.01267	0.829378	-1.51677	-1.03315	-1.4142	-0.68685	-1.27864	-1.45402	-1.04193	1.413278	0.773687	0.377865	0.348306	0.896107	-0.35478	-1.69589	-1.05583	0.690227	-0.37742	1.254657
HS.529743	160706	1.485981	0.394043	-0.32303	-1.15181	1.571773	-0.94917	1.999795	1.469128	-1.24628	-0.64084	1.416667	-0.73695	1.600607	0.336271	-0.05206	-0.68583	1.870674	-1.63655	0.385874	-0.43544	-0.16075	-0.18746	2.228907	-0.90378	0.148509	-0.43678	-0.23675	0.956272	-1.21495	0.871905	-0.39579	-0.26958	-1.34576	-0.06895	-0.045	-0.85045	-1.24305	1.047159	0.520561	-0.32061	-0.38751	-0.80761	0.315114	-1.03069	0.094351	0.917579	-0.65963	-1.39708
SHISA5	160731	-1.53706	-0.55675	0.020651	-0.82847	0.287339	-0.75214	0.272385	-0.27696	0.447674	0.562131	0.638047	-2.33575	-0.00506	0.037558	0.344347	-2.00209	0.721521	-0.64417	-0.01015	-1.20982	-1.35507	0.547033	0.294006	-0.8841	0.191224	0.590129	0.203409	0.915089	0.068858	0.613111	2.200837	1.014245	0.122569	0.548023	0.492018	0.056304	0.320317	0.517676	-0.9006	-1.12727	-0.27763	-1.65264	0.541156	-1.16529	0.54667	-0.40506	0.026587	-0.17875
MGC3207	160736	-0.94553	-0.25926	1.78804	1.764128	0.59883	0.594587	-0.20814	0.475507	-0.67925	-1.18967	-1.34221	-0.05081	-0.1882	-0.35019	0.883967	-0.66823	-0.67241	0.082454	1.139081	0.10864	-1.08075	-2.15172	0.463895	0.606992	0.836696	-0.39197	1.261903	-2.07613	0.055721	-0.66753	2.67183	0.98161	1.374255	1.157585	0.242256	-0.03921	-0.40763	-0.39855	-0.68142	0.737593	1.055701	0.520578	0.856078	-0.68421	-0.90048	0.22607	-1.60803	-0.24528
APRT	160746	-0.37696	-0.40954	2.291366	0.507647	1.711068	0.350311	1.239656	1.26781	-0.87226	-2.00176	-0.2357	-0.76855	0.428259	0.637186	0.292998	-0.88474	0.487242	0.805003	0.393588	-0.05901	-0.31115	0.418474	1.003013	-0.3987	0.848128	-0.11816	0.661725	-1.40296	-0.26431	-0.91756	1.0412	-0.17568	0.170728	-0.5066	-1.17171	-1.45011	-1.10653	0.717124	-0.54046	1.010045	1.404896	0.403022	1.704237	-1.25092	0.551961	-0.05555	-0.68535	-0.91651
EDG1	160754	-0.32966	-0.04917	1.236858	0.01394	-0.76837	0.415266	1.573809	-0.51179	-0.29961	1.376074	-0.77516	-0.04528	-1.63137	-0.72321	-0.80088	-0.29362	0.010959	0.083382	-0.83393	1.42359	-0.05587	-0.21462	1.209892	1.256437	-0.80371	-2.07257	-1.10094	-1.34647	-0.56187	1.030638	-1.1864	0.178748	-0.02604	-0.26931	-0.99808	1.22432	2.632183	-0.92731	-0.64669	1.27798	-0.09113	0.031518	-0.12606	-0.61597	-1.01892	0.482453	2.183547	1.065114
ZNF805	240008	1.302187	0.685813	-1.29746	-0.44404	0.036941	0.386818	2.710621	-1.61288	0.002636	0.882628	0.969554	-0.98892	-0.18976	0.678776	0.082	-0.8383	2.158989	-0.53326	-0.00209	1.432694	1.165178	-0.9614	0.049509	0.780917	-0.79102	-1.8061	-0.271	0.806738	-1.13589	-0.36317	-1.64438	0.104234	-1.29426	-0.22583	-2.19374	-0.1587	0.661101	-0.47877	-0.37712	0.369286	0.069247	0.753321	0.285586	0.187833	-0.92007	0.468266	0.746276	-0.96481
TBC1D15	240019	0.898868	1.412663	-1.83773	-0.56005	0.188813	-0.66019	.	-0.84453	0.502556	0.370123	1.407803	0.650998	0.825724	0.150895	-0.31011	0.021703	0.540373	-0.92564	-0.31417	0.001257	0.633813	1.278409	1.024269	-0.76956	-1.63421	0.034007	-1.74762	2.961109	-0.04163	-0.05584	-2.54287	-0.21226	-0.67677	0.344824	-0.52712	0.186056	0.430851	-0.69803	0.720576	0.69646	-1.01577	0.707668	-0.397	-0.48812	0.385237	-0.45678	0.3331	-0.43835
LOC644172	240022	-1.1091	0.188969	1.372701	-0.40974	0.715701	-0.77143	1.985966	-0.13778	-0.45486	-1.53633	-1.26788	-0.57618	0.226408	0.433281	0.911287	-0.70533	-0.17022	-0.26076	0.047412	1.359252	0.223641	0.523471	2.270234	-0.30905	0.431679	0.905627	0.77002	1.95215	-0.98804	-0.98495	0.388637	-0.06871	0.27449	-0.27805	-1.35866	0.79146	-0.35322	0.906667	-0.08333	0.760414	0.896753	1.232175	1.608802	-1.88023	-0.56395	-0.52944	-2.56174	-0.32027
CNPY3	240025	-1.33751	-0.5914	0.653412	0.373859	-0.91806	-0.90526	-1.9094	-1.63988	-0.13483	-0.18878	0.52812	-1.03104	-0.74026	1.293384	0.073196	-0.30656	0.278175	0.810503	0.532622	-0.72417	-2.71646	0.121562	-0.487	-0.41436	0.970185	1.45566	0.307307	-0.42928	1.281099	-1.00932	1.662493	1.024655	0.835015	1.447783	0.910738	-0.89193	-1.06524	0.925558	0.328223	-2.02461	-0.21314	-0.10639	-0.02452	0.24349	1.956159	0.065165	-0.15003	-0.10163
GCH1	240053	-1.19002	-0.70392	-0.43607	-0.10292	-0.66843	0.773603	-1.06171	-1.04873	1.984359	0.994765	-0.55446	-0.28326	-0.35781	-0.93262	-0.86405	1.062938	-0.86062	-0.52558	-1.40513	0.093159	-0.9369	0.117516	0.112958	1.116854	-0.61611	0.529178	0.018823	-1.32391	-0.34058	0.614551	1.449067	0.402683	1.365946	0.145122	2.021525	1.921089	0.819263	-2.02742	-0.47041	-0.3129	-0.70585	-0.33598	-0.64295	-0.58291	-0.23287	-0.42252	0.543569	1.343651
PHGDH	240086	1.342453	0.014454	1.335273	-0.30662	1.171543	0.884899	1.755938	1.022582	0.188509	0.00347	-1.34958	1.562186	0.468362	0.217494	-0.66375	0.140735	1.118934	-0.34872	0.257538	-0.21434	0.735904	-0.01257	0.995641	-0.16199	-0.0174	-0.62369	0.04607	-0.9725	-1.64224	0.937291	-2.2417	-1.42057	-1.38812	-0.78181	-1.83333	-0.82588	1.147335	-0.09921	0.131171	1.604764	0.152477	1.474708	-0.02277	-0.15272	-1.09031	-0.27906	-0.45695	-0.22913
CWF19L1	240097	0.942941	0.440644	-1.5314	-1.37526	0.673719	0.650302	1.414267	-1.13015	1.043196	1.236236	0.827185	-0.09587	0.483556	0.573227	-0.05886	-0.57114	1.225453	-0.62741	-0.44815	-0.48517	1.142325	-1.01001	2.274029	-0.6859	-1.61829	-0.53551	-1.54102	2.999755	-0.43248	0.683125	-1.1322	-0.89567	-0.22509	-0.76675	-1.03306	0.107202	0.165311	-0.94713	0.521816	0.146641	-0.8219	-0.19605	-0.38901	-0.10948	-1.35282	1.217623	0.573335	-0.17133
RABEP1	240110	1.592889	0.948443	0.558557	-0.29971	0.501775	1.014422	1.861526	1.586895	-0.15196	-0.33575	0.604229	0.049943	-1.05569	0.143167	-0.44381	0.946386	1.254304	-0.56604	-1.13753	0.340696	0.673529	0.263772	0.638721	-0.34774	-0.11669	-0.53279	1.145456	-0.42466	-2.63491	-0.61069	-3.19914	0.0507	-0.1869	-0.30266	-1.11938	0.588464	-0.19131	-0.45497	-0.62618	2.010412	0.767259	-1.10246	1.505782	0.700879	0.051333	-0.33341	-0.90393	-0.08113
ZNF627	240132	1.397938	0.20415	0.095446	-0.79205	-0.04333	-0.10922	1.123042	-0.65292	-1.56362	-0.08051	0.5124	1.483104	0.602143	0.554293	-1.37195	0.378789	1.683894	0.135682	1.010332	0.179869	0.374986	-0.29247	1.054903	0.006244	-0.12552	-1.54563	-1.83881	0.580626	-1.83754	-0.10291	-1.82314	-0.4783	0.68888	-0.58613	-0.34611	1.27526	1.21414	-0.81081	1.599062	0.772747	-0.89865	-0.85929	0.443409	1.242062	-0.85761	0.664866	1.366536	-0.39324
DKFZP667M2411	240133	0.937041	-0.82475	-1.20617	-1.92838	1.537491	0.025369	0.969303	0.375152	0.846301	-0.31359	0.415572	-2.027	0.584312	1.541643	0.870528	-0.79752	1.675309	0.263444	-0.93821	-1.05792	0.663251	-0.20323	1.688218	-0.84074	-0.91317	0.130342	0.515893	2.682517	-0.49349	0.558877	0.109772	0.00698	-0.79261	0.076316	-0.99815	-1.77186	-1.16871	0.925919	-0.9591	0.493622	-0.03546	0.576825	-0.22037	-0.16756	-0.00302	0.355784	-0.53352	-0.3851
PHF20L1	240136	-0.15707	0.062443	-0.27591	-1.41545	0.529377	1.16956	0.777754	-1.58178	1.276795	2.270176	0.420767	-1.30722	-0.97505	0.361084	-0.00418	-0.14362	0.093341	-0.16299	-1.1704	-0.35044	-0.17968	-0.52649	1.048862	-0.59656	-0.47472	-1.04618	-1.62348	2.640059	0.316724	0.878959	0.072032	0.664745	-1.65271	1.428881	0.157558	-0.32785	-0.27311	0.131687	-0.3849	-0.8604	-0.03881	-0.10144	-0.38803	0.305536	-0.71956	0.200253	2.210518	-0.68775
MGC57346	240152	0.938822	-0.68347	1.081665	-0.51484	0.485367	0.17013	0.499149	1.292171	-0.10069	-0.99611	-0.7912	-0.31516	-0.03948	-0.22925	-0.34982	-1.35669	0.472661	0.277791	-0.37418	1.083085	-0.21362	-0.73387	0.870208	0.144132	0.858968	-1.46569	0.621341	-1.6977	-0.06849	-0.91916	0.16876	-0.15999	2.611039	-0.89238	-1.90979	0.606131	-0.16843	0.921936	-1.27587	2.725956	1.36125	-0.79634	-0.31499	-0.76311	0.617613	0.821613	-0.23113	-0.04177
MORC3	240156	0.506199	0.448079	-1.27739	-1.07102	-0.59852	-0.17209	1.113182	-0.88369	0.552121	1.21273	0.80348	1.18604	-0.20015	-0.60774	-0.47076	0.078329	-0.30678	-1.17619	-0.72705	1.787964	0.18151	0.207588	0.128487	0.257148	-1.10415	-0.28895	-0.9821	1.132613	-0.77304	1.051892	-0.93032	-0.06342	-1.77058	-0.06345	-0.54646	0.614259	1.206415	0.044172	-0.02051	0.120094	-1.67393	1.383931	0.055862	0.958398	0.113575	-0.26064	2.409831	0.881678
CAND1	240162	0.033716	0.082053	0.263036	0.557652	-0.30428	-1.26692	0.521744	-0.99042	0.09308	-0.8107	-0.61555	1.254624	0.726077	-0.06567	-1.39888	0.624985	0.702153	-0.11594	-0.1155	0.895829	0.257093	0.179249	-0.50741	-0.21355	-0.02911	-0.58967	2.074057	1.68192	-1.96767	-0.00375	-1.6176	-0.85496	-0.82242	-0.99829	-0.31766	1.032652	-0.89811	-0.90162	1.790294	1.759419	-0.84482	0.700988	-0.23108	1.289322	1.218289	1.151456	-1.12029	1.244233
LOC286411	240170	0.806014	1.345628	-0.7976	-2.38734	1.468606	0.128842	0.759027	-0.01008	0.54507	1.390543	0.320807	-1.61728	0.799764	0.442813	-0.49212	-0.46981	0.096682	-0.9384	-0.16924	-1.01483	0.147589	0.577119	0.733819	0.072918	-1.42696	0.454022	-1.10525	3.086432	-0.28216	0.833799	-1.29867	-0.23879	-1.75707	-0.75963	-0.71481	-0.62604	0.296381	-0.68525	0.367597	-0.24463	-0.81079	0.648573	0.354342	-1.53193	0.459093	0.221886	-0.00527	-0.27314
AP2M1	240187	-0.34378	-1.12948	0.928626	0.050792	0.504508	0.305917	1.740016	1.748291	-1.9361	-1.45654	2.740441	-0.17374	0.226883	0.115077	1.638237	-0.82109	0.345009	0.135984	0.145355	-1.06894	-0.26906	0.717281	-0.53716	-0.86803	0.392724	1.128754	1.324258	-0.93246	0.1979	-1.44995	0.353772	-0.03199	-0.21233	0.292686	-0.29788	-1.30611	-1.45952	1.122761	-0.71264	0.062777	0.25867	0.836694	0.992371	-0.65548	1.135122	-0.66576	-1.06896	-1.15785
HS.551942	240189	-0.51071	-0.12867	-1.12805	-1.60724	1.315191	0.663554	1.926987	-0.07626	0.429757	1.280873	0.846793	-1.09782	1.034961	0.288879	0.534959	-0.33552	-0.28867	-1.06734	0.534493	-0.13057	0.809606	1.387497	2.223862	-1.29524	-1.27757	1.307838	-0.27271	2.249529	-0.96355	0.72289	-0.58049	-0.41011	-0.38085	-0.78354	-1.52648	-1.00212	-0.27269	-0.24153	-1.07676	0.059795	-0.65036	0.656576	-0.43857	-0.83778	-0.44398	-0.30586	-0.78097	-0.26666
B2M	240195	0.21544	-0.06935	-1.31104	-1.61565	1.790857	-0.68311	2.012771	-0.66959	0.247215	1.06083	1.29865	-1.4032	0.15747	0.842407	0.979488	-0.39583	1.632248	-0.48594	-0.85608	-0.68577	-0.1231	0.192946	3.288843	-0.93985	-1.20774	0.2959	-0.41404	1.881919	-1.14886	0.398498	-0.54549	-0.39021	-0.68501	-0.08851	-0.80928	-0.51168	0.077966	-1.10701	-0.09152	-0.11172	-0.37185	0.607296	0.245939	-1.01804	-0.53219	0.410495	-0.3698	-0.84274
HS.367445	240215	0.26457	-0.06144	-1.39554	-1.86468	1.357091	0.578364	0.755975	-0.25258	0.52592	2.040401	0.250564	-1.41306	0.943345	-0.51684	0.790586	-0.6792	1.045782	-0.38667	-0.51102	-0.29701	0.796919	1.3244	1.668131	-0.94918	-0.92763	0.615528	-0.68101	1.988019	-0.87002	1.376814	0.156708	-0.63253	-1.56767	-0.1374	-0.94905	-0.66636	-1.52246	0.215669	-0.84661	-0.23812	-1.02132	1.156236	0.303943	-1.38669	0.386697	0.252339	-0.31413	-0.87834
DLG7	240221	1.45981	-0.27638	-0.93636	0.44752	0.346618	0.078819	0.666784	3.186855	-1.08972	-0.87592	2.743229	1.161649	1.562696	-0.07233	-0.69585	1.136255	-0.32868	-0.82883	0.765123	-0.67178	2.068671	-0.18422	-1.41937	-0.31092	-0.47037	0.718717	0.750885	-0.35343	-1.12282	-0.78275	-0.75783	-1.14451	-0.58065	-0.5526	-0.54558	-0.82169	-0.97468	-0.10718	-0.01202	1.282379	0.487275	0.16586	0.524872	0.349428	-0.22245	-0.2774	-0.76289	-1.27085
TUBGCP4	240242	0.034424	0.507966	1.417141	-0.82927	0.153826	0.366228	0.869551	1.017653	-0.02895	-0.48922	-1.59986	2.088383	-0.099	-0.50241	-0.00366	0.459975	-1.00347	-0.16575	0.277677	1.290998	2.195652	-0.77341	0.741837	0.229718	0.594914	-0.41368	1.493073	-1.32297	-1.99113	-1.64568	-0.71762	-1.20086	1.229929	-0.72824	0.031185	-0.19806	0.640445	0.135692	1.099536	0.70646	0.956044	-0.59286	-0.83816	0.251918	1.298183	-0.24832	0.562766	0.271043
PREI3	240288	0.821807	0.365916	-0.625	0.325145	-0.46357	0.554302	-0.94505	0.202144	-1.07735	1.723336	-0.37999	1.389974	-0.30206	-0.87229	-1.41769	1.396661	-0.50851	-0.80956	-1.16084	0.842583	0.385477	0.909477	-0.14768	0.443914	-1.80177	0.57651	-1.48466	1.785018	0.697217	-0.37182	-1.59617	-0.83223	-0.49881	-0.12753	-0.46782	0.689554	-0.41986	-1.97517	1.175035	0.584537	-1.09953	0.149334	-0.82126	0.230652	0.692707	0.249211	0.577616	0.078864
CTSB	240309	0.455348	-0.46506	-0.86766	-0.19369	1.608752	-0.28371	2.675413	0.503706	-0.08035	-0.39117	2.144333	-0.26834	0.243175	0.477389	0.881825	-0.65841	0.808043	-0.74732	-0.42934	-0.6812	0.302902	0.171401	0.588844	-0.49674	-0.36913	-0.07123	-0.18341	1.746151	-1.39208	0.122147	0.218304	-0.38989	-1.19521	-0.73957	0.190055	-0.37785	-0.39942	-0.48923	-0.55179	0.557136	-0.06663	1.062981	1.68047	-0.94072	0.605711	-1.11367	-1.34394	-1.61493
ETS1	240333	0.708739	0.313224	-0.35629	-0.24318	1.89612	0.364254	2.895956	0.365259	-0.49104	-0.35132	0.117059	-0.06253	-0.15079	-0.75204	0.580147	-0.34598	1.649764	0.25239	-0.39544	0.902103	0.944905	0.530984	2.755457	-0.65145	-0.45856	-0.74256	0.328872	-1.35481	-1.80513	-0.05132	-1.74192	-0.78508	-0.43161	-0.39581	-1.89899	-0.44137	0.062197	0.133704	-0.7256	1.129691	0.638976	1.160703	1.114774	-0.87127	-0.94957	0.210827	-0.64807	-1.16177
PPM1F	240348	0.561496	0.60779	-1.96484	-2.02042	1.70589	0.070771	0.846559	-1.5563	1.940213	1.69165	0.831827	-1.00736	0.85813	1.119469	-0.13577	-0.57805	1.485793	-0.62059	-0.67544	0.216472	1.013471	-0.0297	1.954788	-0.67456	-1.5491	-0.46569	-0.86202	1.417684	-0.64479	1.04716	-0.56099	-0.57539	-1.15472	-0.28405	-1.11065	0.037728	-1.11892	-0.11094	-0.07575	-0.4561	-0.06765	1.168982	-0.81508	-0.66846	-0.75688	0.519797	0.429038	-0.05412
SHQ1	240358	-0.58539	-1.35769	0.091703	-0.75075	-1.40214	0.325992	-0.55125	0.200977	-0.45674	1.025988	-0.76252	-0.26699	0.191384	-0.6378	-1.17557	0.299938	1.222924	-1.0006	0.0108	1.070656	0.079112	0.15808	-0.41101	1.262306	0.002553	-0.29385	-0.43683	0.650101	-2.1161	-0.95097	-0.50027	0.341897	0.473857	-1.21646	-0.82715	0.463662	0.656189	1.081095	-0.14719	1.519637	-2.13925	2.134586	1.41183	-1.20431	0.088453	0.354022	1.887886	0.249178
MBD4	240364	-0.27228	-0.43835	-0.08826	-0.34811	-1.26896	-1.44149	0.72042	-0.64162	0.632143	0.954305	0.168565	-0.89361	-0.62535	0.156769	3.28425	-0.81266	1.859164	-0.21847	-0.17506	-0.94074	-0.18948	-1.08553	0.933794	-1.06748	-0.17529	0.222279	-0.5974	-0.21849	0.057638	-0.44198	1.590178	-0.17489	-0.59103	1.001297	0.118735	-0.12325	0.087958	1.933256	-0.71474	-1.69915	0.648106	-1.00992	-0.44078	-0.10416	-2.28614	0.844244	0.207978	0.187121
GEMIN6	240390	-0.28143	-1.22803	0.921843	0.420715	-0.52805	-0.95121	-1.67847	0.723544	0.055198	-0.48892	-1.10729	0.834687	-0.81373	0.886259	-0.70672	1.827983	-1.32011	1.408312	0.48004	0.783161	-1.89072	1.06334	1.141378	0.522545	1.177969	-0.52679	-0.28952	-1.64705	0.333835	0.380187	1.27417	-0.56581	0.919775	-0.51536	0.222359	0.471577	0.298838	-0.62417	-0.13983	0.713489	0.69206	0.080352	-0.43875	-0.14219	0.997338	-1.62593	0.25659	0.399706
HS.202577	240392	0.025674	0.118048	-2.40075	-0.45484	-0.14579	-1.03661	1.047413	-0.96598	1.140419	0.78194	-1.02632	-0.35506	0.210791	-1.07719	1.020546	-2.29762	0.870373	-0.10376	-0.13064	0.532035	0.706826	0.415132	1.061558	-0.90462	-0.46601	-0.84545	0.11837	-0.08196	-0.73221	1.985577	0.153418	0.515824	0.387456	-0.1335	-1.15628	1.377971	0.814855	1.722466	-0.6266	-0.32708	0.004223	-0.67478	-1.67352	-0.61609	-1.09418	0.029742	-0.43489	1.328057
PMEPA1	240400	0.521917	-0.31539	1.878074	0.637446	0.2114	-0.11789	-0.25136	1.845828	-0.92511	-1.16049	-0.48722	0.785519	0.319276	0.26917	0.043546	0.282436	0.517029	1.960325	1.333949	1.277592	0.627118	1.493144	-0.15923	0.106406	1.565247	-0.35603	0.184045	-0.49061	-1.68973	-0.14999	-0.6419	-1.51042	-0.54396	-0.83035	-1.39804	-1.22438	-1.2737	0.504969	0.206476	0.149993	1.554484	0.118311	0.982929	-1.46631	1.861795	-0.14598	-0.67446	-1.53342
CABIN1	240424	-0.74279	-0.26763	1.976552	0.961147	-0.23209	-0.75822	-0.35076	0.134379	-0.98597	-1.309	-0.76506	-0.37989	-0.2702	0.194789	1.833943	-0.9585	-0.09717	0.831368	1.395784	-0.36251	-1.17078	-0.30927	-0.09583	-0.21457	2.016361	0.955053	1.270669	-1.84079	0.536402	-1.51026	1.310119	0.92197	0.691369	0.292566	0.162299	-0.87835	-1.28838	2.153042	-0.53077	-1.30107	1.056508	-0.20112	0.903832	-0.30277	0.73131	0.094829	-0.76885	-0.57576
CICE	240437	0.633606	1.20327	0.36379	-0.10374	0.743323	0.637957	.	0.781873	-0.49741	0.569949	3.158556	0.455489	-0.87951	-0.08042	1.006031	0.748294	-0.03785	-1.11918	-0.4377	0.367102	-1.27017	0.128431	-1.34043	-0.18087	-0.77655	0.591595	-0.76941	1.503198	-0.17381	-0.18283	-1.02462	-0.47619	-0.80964	1.225238	0.385449	-0.53304	0.119486	0.123617	-0.31038	0.356549	-0.25794	2.686413	-0.17079	-1.07408	0.057987	-1.48943	-0.24658	-1.15556
IL1R2	240441	-0.89238	1.64306	-1.27527	-0.079	-0.37	-0.28706	-0.31792	-1.46716	0.633696	1.026598	-0.76558	-2.16798	0.058463	0.160913	-0.46765	-0.40894	0.074656	-0.09895	-0.33973	-0.77232	-1.50695	-0.37612	-0.41832	-0.86229	-0.42755	0.63056	-0.41524	2.661806	0.757451	0.521715	1.183563	0.89288	0.086688	1.096857	1.645961	0.619313	0.268311	-0.03054	-1.19672	-1.469	-0.0208	-0.31711	-1.08566	0.325483	-0.01956	-0.45821	-0.42624	0.811448
SETD3	240445	0.799904	1.433183	0.639144	-0.37155	-0.12306	1.996725	-0.9809	-0.08463	1.16791	1.321615	0.183348	-1.43047	1.193275	1.731658	-0.14699	-0.70274	-0.27669	-0.72526	-0.74255	0.526696	-1.05973	-0.4067	0.27658	-0.6569	-1.08839	0.651048	0.383584	2.128201	0.058645	1.590131	-0.75134	-0.02717	-0.64343	0.520763	-2.07212	-1.10201	-0.65072	-0.57668	0.716519	0.466878	1.095871	0.079847	-1.07948	-0.54973	0.168663	-0.67702	-1.67936	1.089715
LOC441191	240463	1.024583	0.096523	-1.60734	-0.36543	-0.60712	1.036466	1.00909	0.913079	0.246063	0.248423	-0.14985	-0.29377	1.251952	0.312319	-1.05422	0.507887	1.323281	-0.56656	-2.2228	0.495777	0.03552	-0.65565	-1.14341	1.119847	-0.91262	0.331782	-0.95575	1.400037	-0.0224	0.288506	0.667592	-0.17744	-2.65371	0.387132	-0.97096	0.900978	1.464092	-0.73854	0.211499	-0.81884	-0.49883	1.518804	0.260259	-0.77084	-1.35626	-0.18697	0.292864	1.207435
ZNF182	240484	-0.65215	1.08019	-1.01335	-0.08233	0.263663	-0.22078	0.576715	-0.78193	1.694675	0.745183	-0.39559	-0.82418	-1.10976	-0.19146	0.048483	-0.422	0.155801	0.057407	-1.21826	1.091509	-0.34869	-0.10824	0.207937	0.436584	-1.65634	-0.91016	-0.20824	1.363963	-0.31868	0.25894	0.508089	0.113062	-1.08915	-0.62939	-1.18892	0.222636	1.064888	-1.38528	0.186337	-0.20274	-1.4216	1.70957	2.930736	-1.05694	-0.23706	1.90311	1.008965	1.636748
SH3BP5L	240487	-1.02668	-0.43621	0.079282	-0.33728	-0.0402	-1.38457	0.002074	0.383447	-1.06852	-0.96615	0.665335	-0.80637	0.84329	0.425359	2.120871	-0.23385	-0.74335	0.233904	0.111164	-0.8653	-0.41482	1.292385	-1.0555	-1.09281	0.55118	1.536093	0.727831	0.317209	1.459571	-1.35426	0.358201	0.413133	-0.58562	1.227242	0.137229	-1.46314	-2.27765	0.561879	0.12027	-0.75358	0.427161	-0.27077	1.67352	-0.85455	1.964956	0.519745	-1.98713	-0.76602
TCF7	240494	-0.83442	-0.53931	2.499985	0.849202	1.703228	-0.04163	1.697001	0.385466	-0.23742	0.026251	-1.2369	0.166348	-0.66136	-0.10587	1.107766	-0.5077	-0.05796	0.743345	0.588532	0.610473	0.085666	0.262479	1.203781	-0.32258	1.366479	-1.90926	0.300094	-1.18377	0.356459	0.521543	-1.61799	-0.31048	0.736188	0.872679	-1.18521	-0.49685	-1.3015	0.636537	-1.06168	0.354491	1.757372	1.450051	.	-1.29009	-0.11921	-0.71165	-1.32464	-0.52642
PHC3	240524	0.011776	-0.53887	-0.78206	-0.94029	0.436105	1.533465	-0.35002	-2.15657	1.588984	1.99896	-0.4663	-0.54209	0.750423	0.218905	-0.85262	-1.91878	-0.97646	-1.17863	-0.98254	0.575756	0.353087	-1.54634	-0.10895	-0.36715	0.581456	0.180842	-1.44778	1.405895	-0.19381	0.333177	0.76983	0.416112	0.26838	-1.64096	-0.45577	0.232195	0.807661	-0.17904	1.081254	0.451897	-0.07442	-0.38561	-0.15752	0.639539	-1.1688	-0.00159	0.385248	2.183751
SCAND1	240546	-0.83544	-0.37355	1.74317	0.295388	-0.08353	-0.12877	-1.19697	1.119528	-1.2589	-1.30107	-0.58301	-0.53671	-0.26563	-0.2537	0.176858	-0.06819	-0.89716	0.518748	1.126078	-0.62364	-0.73426	-0.07398	-0.64115	-0.61046	1.748142	1.430154	0.413867	-0.27526	1.303565	-0.75587	2.197133	0.588387	0.719419	0.003211	1.020021	-1.70433	-0.8662	2.197854	-0.85105	-0.97769	1.021724	-0.00089	0.662897	-0.24704	1.897674	-0.99182	-1.13202	-0.91978
LOC652886	240554	0.914589	0.82222	-1.85288	-1.48133	1.486035	-0.69189	0.755494	-0.92235	0.783664	1.121732	0.901227	-1.21125	1.33781	1.046368	0.920918	-1.40462	0.530191	-0.63524	-0.8058	-0.3346	0.072006	0.860644	2.648179	-1.05744	-1.76158	0.697745	-0.53114	1.884776	-1.19264	0.361697	-0.34165	0.103247	-1.22275	-0.45071	-0.83009	-1.07787	-0.55752	-0.21285	0.56564	0.163016	-0.17437	0.347282	0.541349	-1.30406	0.0578	-0.30609	-0.10013	0.027959
C5ORF28	240576	-0.65888	-0.33241	-0.89746	-1.1153	-0.30273	-0.85066	2.091581	-0.64943	1.26155	1.099288	-0.09568	-0.83133	-0.34215	0.856973	2.190179	-0.77717	2.365748	-0.56355	-0.79097	-0.4773	0.663646	-0.68172	2.261489	-0.69721	-0.53695	-0.29424	-0.47321	0.569895	-0.60586	-0.05499	0.719889	-0.62941	-0.67916	0.438685	-0.69015	-0.44825	-0.10699	0.833124	-0.90524	-1.21202	-0.09548	-0.33815	-0.90306	-0.50761	-1.98581	0.887451	0.619542	-0.1279
ANXA3	240594	0.962277	0.748671	-2.24698	-0.5281	-0.7573	0.129793	-1.24692	-1.23332	0.03463	1.719015	0.920329	0.778598	0.710767	-0.15669	-1.47908	1.395262	0.181068	-0.58326	-0.84738	-0.58002	-1.1431	1.028787	-1.43301	-0.3593	0.072306	1.892064	-0.28856	1.213863	0.552051	0.11679	-0.94353	-0.41846	-1.03069	0.08068	0.11716	-0.01303	0.343128	-0.66331	1.484129	-1.07076	-0.52681	-0.21745	0.153284	1.85823	-0.93729	1.089116	0.248945	0.030853
DHX36	240646	0.061948	-0.57091	-0.18025	-1.84225	0.34673	0.435189	0.159117	-0.11955	0.335302	1.602132	0.411635	-1.86508	0.655699	0.730862	-1.26682	0.713825	-1.00824	-1.14826	0.067561	0.292411	0.469349	-0.14517	1.400629	0.462226	-0.43832	-0.74784	-0.23446	-0.03956	-1.09989	0.686354	-1.51112	-0.06256	0.09127	-0.15186	2.034856	1.058935	0.883979	-2.30324	0.197567	-0.5026	-1.21802	0.170611	0.74486	0.689635	-0.67043	0.615327	1.733465	1.422545
TM6SF1	240653	-0.17268	0.984641	-1.15113	-0.68111	-0.38718	0.482003	-2.12532	-2.21668	1.060757	1.802624	0.059758	-0.59395	-0.6613	-0.4458	-0.56941	0.38539	-0.3202	-0.27396	-0.67637	0.082613	-1.60017	0.071697	-0.64814	-0.20084	-0.42217	0.964705	-1.01966	2.408727	0.86027	0.433855	-0.33325	0.337738	-0.73742	1.297673	0.739369	1.302017	0.593828	-0.72046	0.570966	-0.80651	-0.71067	0.454894	-0.27492	0.570033	-0.22539	-0.38627	0.036133	0.777866
LAS1L	240661	-0.08338	0.346865	0.418551	0.106319	1.140697	0.430866	0.955655	2.636069	-0.8126	-1.74954	-1.35857	-1.19879	1.148824	0.430317	-0.08878	0.377806	0.12804	0.403951	0.022772	-0.24049	0.456325	0.683803	-0.18555	-0.29993	0.771346	0.637037	1.954312	0.170536	-1.10071	-0.7499	0.725895	-0.05207	0.285573	1.188008	-1.35427	-0.98347	-0.52759	1.439652	0.190612	0.335544	0.959482	-1.73079	-0.23832	-0.94488	-0.40086	-0.64688	-0.80721	-0.45786
ANKRD37	240682	1.321821	-0.06285	-0.09693	0.793973	0.443848	0.298171	-0.44217	-0.54248	-0.90237	-1.30696	1.042061	0.130507	0.020398	0.00177	0.174341	1.050715	0.821238	0.512997	0.780696	0.63955	0.705478	0.643957	0.107158	0.257681	0.430468	1.676905	1.515022	-0.54764	0.045575	-1.02444	-0.32558	-0.99668	-1.18336	-1.04087	-0.36268	-1.67451	-1.84836	0.072798	-0.09241	0.168793	1.017591	1.23528	1.451635	0.288797	2.929265	-0.48708	-0.6472	-1.25168
SULT1A4	240687	1.223699	0.867759	-1.65399	-0.88294	1.834942	-0.55658	2.138813	-0.93937	0.079309	0.190056	1.702368	-1.14285	0.992807	0.12824	-0.28175	-0.80639	1.661812	-0.88283	-1.61002	-0.48856	0.343381	-0.68385	1.655281	-0.75004	-0.75668	0.914362	0.112662	.	-0.51723	1.113287	0.595416	-0.52642	-0.63989	-0.3458	-1.25498	0.181978	-0.66627	0.648289	0.107742	1.127323	0.399353	0.994674	0.781055	-0.78272	0.271901	-1.19621	-0.92316	-0.92786
LOC649397	240703	0.63034	0.516156	-1.77206	-2.85724	1.027257	-0.03586	0.616376	0.074479	0.444949	1.270285	0.62768	-1.42967	1.771127	0.911077	0.173236	-0.41458	0.408477	-0.85513	-0.48388	-0.73468	-0.05363	0.761264	1.314515	-1.12829	-1.21815	1.092999	0.138209	2.693605	-1.00056	0.864201	-0.81432	-0.69777	-0.6862	-0.02064	0.12073	0.179168	-1.04837	-0.3028	0.265277	-0.52154	-0.01782	0.578104	-0.16123	-0.9276	0.623231	-0.48066	-0.16837	-0.10764
OAS2	240722	-1.43864	-0.50861	0.846925	-0.21446	0.187634	-0.36012	0.174187	0.11883	1.068518	0.812185	-0.5725	-2.04511	-0.5394	-0.55682	-0.44621	-0.73542	-0.59699	-1.0702	-0.61623	-0.26171	-1.26691	-0.45153	0.633214	0.225882	-0.32555	-0.69519	0.308396	1.030491	-0.12665	3.105632	2.317654	1.088139	0.202771	-0.36119	0.609897	0.202625	1.99698	-0.42532	-0.31885	-0.18594	-1.13372	-1.2815	-0.23735	-0.45879	-0.56309	-0.09787	0.507246	1.082391
PAIP2	240725	0.697405	0.803054	-0.77955	-1.08296	1.180473	-0.23143	1.630223	-1.60427	0.531277	1.410834	1.73184	-0.48539	0.298508	0.053072	-0.25383	-0.11507	1.212303	-0.31801	-0.44322	-0.15399	-1.08936	0.236968	1.665677	-0.64095	-1.62822	-0.19906	-0.86199	2.34813	-1.18563	0.516177	-1.51016	-0.28892	-1.10855	-0.26162	-1.31828	0.595431	-0.01718	-1.40616	0.304802	0.421944	-0.87585	0.844357	0.037001	-0.21482	-0.013	0.112047	0.194999	-0.20958
DGCR14	240730	-0.41867	-0.12319	0.05874	0.722563	0.861716	-0.66001	-0.51351	1.505223	0.650491	-0.45477	-0.076	-2.3333	0.147957	-0.53813	-0.8404	-0.84935	-0.77754	-0.47635	1.466022	-0.95337	-0.3264	0.157943	-0.47966	-0.69488	0.115412	-0.24654	0.679809	-0.35797	2.153924	0.165251	1.972348	0.488378	0.293625	-1.08178	-0.08041	-0.84092	-0.77313	0.916819	-2.24029	-0.52125	1.628447	-0.94254	-0.82753	-0.98626	1.330146	0.670642	-0.16922	-0.32439
SGTA	240731	-0.3749	-0.35165	0.892509	0.326398	0.428491	-1.41442	-0.32601	1.188631	-2.35007	-0.99449	0.086832	-1.26429	0.455928	-0.23978	-0.08887	-0.49545	-0.56133	0.918444	1.732467	-1.80902	0.244444	0.206453	0.23262	-0.99985	0.346061	1.125585	0.022105	-0.62647	0.714963	0.410056	2.323212	0.909638	0.751393	0.202148	0.733609	-0.81484	-0.42895	0.937401	-0.01987	-1.26254	-0.38623	0.062313	-0.31438	-0.75368	2.960138	-0.98598	-1.05535	-0.85451
HS.442773	240762	0.697762	0.051481	-0.15984	-0.47842	0.374232	0.057426	1.679911	-1.01978	1.083129	0.87341	0.173491	-1.97209	0.735457	0.437453	0.719194	-0.29101	2.615938	-1.02213	1.178557	-0.48819	2.212015	0.126323	1.712381	-1.24138	-1.00432	-0.73988	-0.17504	1.200627	-0.93382	0.78713	-0.58585	-0.38897	-0.1595	-0.40929	-1.38327	-0.27202	0.200968	-0.00596	-1.25071	-0.2042	0.297555	1.570306	-1.86214	-1.47682	-1.23262	0.115798	-0.09807	-0.74727
GABBR1	270014	-0.55588	-0.58806	-1.90124	-1.14592	0.388877	-0.80898	-0.29369	-0.74051	0.766319	0.921064	0.240256	-0.08038	0.304251	-0.14066	1.71103	0.825173	0.355725	-0.57371	-0.43012	0.507024	0.11821	0.551439	-1.24886	-1.57965	0.970203	1.492552	0.942511	3.016331	-0.41302	0.824664	-0.88128	-0.32326	-1.27377	-0.26063	-0.33311	0.541817	-1.23555	-0.15723	-0.6131	-0.32216	0.241259	0.612183	-0.92869	-0.20038	-1.14468	0.253506	-0.09392	0.038959
GOSR1	270019	0.582334	1.970071	0.546512	-0.44799	1.130121	-0.91481	1.588426	-0.57794	0.257354	0.114936	-0.83499	-0.95965	1.197814	-0.19456	-0.00445	-1.28652	0.483911	-1.09566	-1.65423	0.795601	-0.45095	-0.11034	0.875707	-1.09349	-0.618	0.651527	-0.74199	2.937515	-0.36652	0.426729	-0.4438	0.410055	-0.39598	-1.31702	-0.17189	-0.69863	0.735915	-1.06118	-0.7028	0.267222	1.544759	0.395793	0.033996	-0.25565	0.278637	-0.80159	-2.15051	0.207193
CEP135	270022	0.078841	-1.16274	-1.04781	-1.6621	-0.19162	-0.53213	-0.08072	1.253757	-0.07808	-0.26122	-1.46152	0.790055	-0.76709	-0.1153	2.849572	-0.04239	-1.01107	0.226762	-0.14367	1.539293	-0.91986	0.719016	0.295261	0.955617	-0.46514	-1.39293	-0.68985	1.808637	-0.83989	-0.23773	0.085562	-0.59011	0.343732	-0.75414	0.221309	0.236933	-0.53655	-0.26411	0.251954	0.904623	0.727163	1.031136	-1.46899	-0.72107	-0.24499	1.578512	-1.32661	1.623809
RASSF1	270026	-0.77603	-0.11127	1.410967	0.940856	0.4506	-0.16959	-1.42226	1.257351	-0.13238	-0.12163	-1.26452	-2.71869	-0.8277	0.401107	1.190792	-1.21155	-0.66939	0.623714	-0.25489	0.226912	1.179085	-0.46523	0.440605	0.293044	-0.16419	-0.49861	-0.00916	0.254661	1.258456	-0.56052	2.219417	0.708637	1.495895	-0.19215	0.049321	0.23176	0.014093	-0.4974	-1.18553	0.160306	0.087343	-1.90241	0.032043	-1.157	0.445648	-0.212	0.458103	0.555983
HM13	270039	-0.0633	0.196807	1.602068	0.312027	-0.23939	0.505881	-1.3486	-0.71836	1.546933	0.164572	-1.08443	-0.70851	-0.24939	0.301953	0.952242	-0.69185	1.523685	0.458735	-2.36845	-1.06303	-0.74966	-1.58499	0.113685	-0.83159	0.743109	0.507187	-0.81137	-0.18183	1.137197	-0.98956	2.208836	0.550258	-2.1839	0.809517	0.209086	0.535576	0.106319	-0.23855	-0.8142	0.214993	0.931418	-1.31384	-0.29485	0.140455	-1.232	-0.67871	-0.23202	-0.20825
ECE1	270050	-1.20625	-0.7124	-0.1969	-0.41488	-0.42809	0.03983	-0.59426	-1.60146	0.533632	0.540968	-0.40116	-1.96067	0.131986	0.822015	0.174121	-0.28017	-0.27433	-0.59433	-0.19673	-0.65783	-1.03314	-0.4116	0.190999	-1.1975	1.169709	0.703953	-0.289	0.906469	1.88804	-0.26809	2.140523	1.743237	-0.60633	1.096762	1.002425	-0.05684	-0.17055	-0.031	-0.64181	-1.85152	0.236915	-0.92731	0.595302	-0.50079	-0.05232	-0.2001	-0.98813	0.195129
GABPA	270053	-1.34371	0.378821	-0.59674	-1.03818	0.097261	0.195122	0.841998	-0.68421	0.613173	1.381783	0.019755	1.376437	0.14162	-0.87473	0.45079	-0.05834	-0.2963	-0.64126	-1.16918	0.718188	-0.05032	-0.19595	0.636313	0.998492	-1.19596	-0.42192	-1.82514	1.627749	-1.69973	0.150589	-2.10018	0.10953	-1.87593	0.943022	-0.17302	1.230597	0.67206	-0.01056	0.459345	0.961606	-1.21903	1.677157	1.179925	-0.18343	-0.74105	-0.49839	0.95869	0.014927
ZNF138	270066	0.395051	0.019802	-2.20354	-1.81631	1.08714	0.328544	1.622967	-1.39189	-0.37815	1.102245	1.031981	0.276973	0.499615	0.224992	0.527086	0.27938	0.066985	0.155468	-0.11805	0.636388	0.726815	0.632555	1.411874	-1.05156	-1.10676	1.300423	0.538132	1.112853	-1.38446	-0.33722	-0.61429	-0.86353	-0.67899	0.284909	-0.33229	-0.79679	-0.94952	0.426156	-0.68483	0.268727	-0.7209	2.178905	0.048936	-1.13122	-0.56463	-0.71674	-0.43229	-0.58024
SMOX	270068	-0.17137	1.119522	1.718658	0.153185	0.294086	-0.04038	1.950779	0.589197	-1.1713	-0.98608	2.116196	0.840859	-0.00815	-0.42591	2.170218	0.56931	1.558031	0.932941	0.001922	-0.8148	-0.5784	1.481265	-0.31026	-1.26071	-0.82941	0.923761	0.668511	-0.79017	-0.81687	-0.52611	-1.04024	-0.79473	-0.35407	-0.40051	-0.81276	-1.13944	-0.75199	1.150146	-1.27343	0.713345	1.150441	1.496893	0.592756	-1.12905	-0.44335	-0.72908	-0.78262	-0.93022
LOC374920	270091	0.752259	0.412829	-1.35245	-1.47857	0.934052	0.539036	1.724739	0.509804	0.989527	1.611041	0.595237	-2.02877	1.132773	0.411028	1.592842	-0.90974	0.919619	-0.25765	-0.48906	-1.19651	-0.21005	0.088848	0.016586	-1.14045	-0.63595	0.161277	0.61969	1.311505	-1.30179	0.654535	0.207814	-0.82639	-1.55496	-0.97029	-0.54219	-1.45311	-0.35953	-1.17833	-1.13886	-0.16357	0.557625	-0.40411	-0.85343	-0.36044	-0.03001	0.353802	-0.11065	-0.27079
MYO18A	270093	0.625774	-1.1733	0.997655	0.524989	-0.9859	0.588548	0.623866	-2.10493	0.361324	-0.04605	0.809789	1.100942	-0.0561	-0.38101	-0.60615	0.249331	-0.63387	0.191584	0.559618	0.967008	-0.25237	-0.91486	-1.34102	0.496126	1.511187	-0.23434	-0.33605	-0.76875	-0.35347	0.757912	0.996177	0.87879	1.001828	-2.51037	0.367397	-0.90183	-1.05475	2.476566	-0.10288	-0.47405	-0.39957	0.308115	-1.516	1.970373	-0.69538	0.528525	0.190444	-0.98324
FAM134B	270114	0.50631	-0.03684	0.202236	0.027914	1.837643	0.055517	1.139575	-0.54291	-0.12341	-2.24423	-0.94192	1.167876	-1.07789	-0.32089	0.158603	0.736433	1.219705	-0.03971	0.136793	2.126389	0.184605	1.313685	0.944746	0.255824	0.068903	-0.04231	-0.02772	0.151955	-0.8325	-0.69757	-2.58222	-0.76869	-1.00706	-0.15491	-1.2465	0.460283	-0.72105	-0.19978	-0.11979	1.337584	0.880553	0.717495	1.139545	-0.07471	-0.32468	0.535219	-0.90201	-0.39526
TMEM8	270129	-0.54859	-0.00646	0.233162	0.289366	-0.09772	-0.38926	-2.21719	-0.65708	-0.45747	0.139996	-0.0391	-1.53459	-0.39792	0.688305	0.02057	0.268916	-0.96846	0.697687	0.952596	-0.56738	-0.724	-0.24018	-0.66568	-0.44274	1.41262	1.387306	0.564846	-1.53122	1.196765	-1.69029	1.638033	1.91081	0.877538	1.755722	1.106582	-0.77236	-0.81801	1.519048	-0.4655	-2.05867	0.383714	-0.57155	0.518293	-0.77602	0.618648	-0.74052	-0.5028	-0.4946
C1ORF128	270133	0.604229	0.140073	0.091631	-0.58759	0.627535	0.541081	3.004934	0.631429	-0.89679	-0.92799	2.767181	0.756576	0.716943	-0.19541	1.557947	-0.16702	1.188635	0.166816	-0.25252	-0.22543	0.724278	0.845853	0.37125	-0.23843	-1.00333	0.46832	0.533465	-0.83503	-1.34045	-0.58301	-1.53939	-1.35224	-0.62227	-0.62072	-1.371	-1.06449	-0.88669	0.641175	-0.16911	1.075386	0.454057	1.526794	0.577244	-0.81584	0.072154	-0.44293	-0.6007	-1.18237
RFX2	270136	-1.1095	1.407244	-0.29932	-0.8846	-0.74843	-0.42242	-1.93539	-1.27333	-0.02568	0.295694	-0.70326	-1.59936	0.252912	0.960313	0.781903	-0.66707	1.090242	-0.27206	0.074827	-0.25902	-0.56002	1.100876	-0.13599	0.246465	0.5496	2.12949	1.062547	0.760792	1.129101	-1.5611	0.240359	1.280269	-0.17946	0.61113	-0.21031	0.179249	0.140955	0.818457	0.12211	-2.14594	1.295608	-0.59833	0.740832	-0.38909	0.644353	-0.69754	-1.90545	0.329833
SLC7A5	270152	1.188577	0.290458	0.318371	0.106781	0.967781	0.064488	2.926918	1.43681	-1.32418	-1.20292	1.711234	0.987034	0.924022	0.095053	0.848684	0.000346	0.200562	0.186771	0.715981	-0.04781	0.547722	0.453079	-0.29326	0.134851	-0.42637	0.711824	0.875213	-0.72373	-1.23977	-0.90933	-1.26966	-1.48162	-0.92102	-0.92122	-1.31848	-1.29456	-0.99368	0.626902	-0.44553	0.881444	0.922812	1.242461	0.787794	-0.79827	0.525715	-0.67425	-0.89424	-1.30491
UBE2N	270156	0.628008	0.155112	-0.37029	-0.54921	0.638502	0.852013	1.200387	-0.73073	-0.05883	0.24621	0.884425	0.789863	0.235673	0.398942	-0.65441	0.795928	1.88805	0.103441	-0.66066	0.184828	-0.20611	-0.66279	1.564791	0.481483	-0.187	-1.26205	-1.18025	1.165387	-1.49971	0.702137	-2.22861	-1.11466	-0.60713	-1.26701	-1.08936	0.677909	0.897761	-1.33601	1.147603	1.645477	-0.35175	0.245087	-0.08611	0.542534	-2.75163	0.98208	1.205506	0.217883
HLA-DRA	270168	-0.5987	0.353724	-0.2231	-0.82004	2.240806	-1.26161	0.231319	0.191413	0.421551	1.035123	1.396727	-2.11128	-1.76475	0.174589	1.201686	-0.13913	1.208935	-0.28574	-0.41512	-0.15649	-0.43114	1.30863	.	-0.16183	-0.32185	-0.00714	0.020015	2.457998	-2.51919	0.122848	0.739216	0.346519	-1.19682	-0.22595	-0.29966	-0.57078	0.172794	-0.04717	-0.60066	0.849135	0.495577	1.038746	0.870404	-1.35459	0.307573	0.940932	-0.21693	-0.42631
ZNF230	270187	-0.22141	-0.18587	-0.21372	-1.84361	0.575306	-0.8123	-0.22227	-0.81788	0.891134	1.335881	-0.02002	-1.68311	-0.27985	-0.37765	1.857958	-0.38125	-0.40865	-0.80408	0.100719	-1.31237	-0.38179	0.312439	1.882886	1.391802	-0.79233	0.787377	-0.83515	.	-0.82354	1.253266	-0.90992	0.769619	-0.76534	2.360006	-0.60819	1.785858	0.195418	-1.48678	0.925799	0.186441	-1.47764	0.483586	0.116956	-0.61665	0.995906	-0.67809	1.585457	0.139603
OBFC2B	270196	-0.36818	-1.21017	0.995513	1.207196	-1.09588	0.744046	-0.80993	2.858872	-0.73805	-1.23598	0.923764	0.530869	0.661564	0.77692	-0.53762	0.132938	-0.57049	0.539132	0.264256	-0.7428	0.201313	0.434107	0.638471	-0.37878	0.814248	0.53306	1.563793	-1.28076	0.191927	-0.00592	0.157532	-0.19247	0.280303	-2.02749	-0.31467	-1.42441	-0.50705	1.75452	-0.67418	0.891321	0.435057	-0.54566	1.299102	-0.94834	0.590502	0.062716	-1.29584	-0.9459
RFNG	270204	-1.25541	-0.42998	1.731687	1.74844	-0.34418	-0.65883	0.211742	0.188461	-1.2267	0.739738	-0.17909	-2.07477	-0.24616	0.39665	0.092793	-0.80913	-0.35488	-0.26231	0.316143	-1.04141	-0.47641	0.539172	-0.65599	-0.65387	0.703471	0.895191	0.57589	-0.1436	1.278119	-0.06704	1.6591	1.253618	0.84853	-0.56629	0.191615	-0.64481	-1.17475	0.878482	-0.7834	-1.40592	0.713208	0.79317	1.026971	-1.24585	2.304671	-1.85338	-0.94304	-0.7615
ARSB	270215	0.963791	-0.28784	-1.12111	-0.36577	-0.64631	-0.04539	0.274763	-0.30013	1.577954	0.104285	-0.23397	0.682428	-0.80137	0.694566	-0.23446	0.151688	-0.72134	0.08066	-1.44439	0.395778	1.706623	-1.06491	0.092683	0.653161	-0.85213	-0.63452	0.16452	1.371138	-0.29155	0.736417	0.148201	-0.13697	-0.89835	1.526118	-0.04187	0.595275	0.950527	-0.52975	1.62656	-0.48923	0.407662	-0.78153	-2.73861	1.265984	-1.03753	-0.53237	0.329626	0.514155
MOAP1	270224	-0.63988	-0.38822	2.744904	2.548202	-0.31633	2.506222	-0.00393	-0.27619	-1.22396	-0.74938	0.411471	0.295041	-1.65284	-0.56764	-0.07461	-0.17326	-0.91465	0.636771	0.104203	1.221715	-0.86008	0.163774	0.549658	-0.56075	0.643	-1.533	-0.405	-0.64502	0.930289	-0.87821	-0.26252	0.17962	1.111707	1.384724	0.761138	-0.79978	0.63733	-1.30036	0.265342	0.602023	-0.62814	-0.12326	-0.91666	-1.35124	0.823299	-0.69977	0.797446	0.489428
SLC26A8	270240	-0.57812	0.118755	-1.47212	-0.5769	-0.81829	-0.52713	-1.34315	-1.54697	0.69829	1.653893	-0.53289	-0.68522	0.051735	-0.17077	-0.36514	0.083725	-0.60257	-0.93001	-0.46253	-1.29465	-1.21584	0.456188	-1.14033	-0.78267	-0.75331	0.716836	-1.21915	1.879551	1.40816	0.346293	1.529067	1.406235	0.221921	1.408706	1.2036	0.697816	0.417616	-0.28183	0.065842	-0.97297	-0.89587	-0.96902	-1.07055	-0.23404	-0.21799	0.566691	0.417334	1.50393
SLMAP	270243	1.231018	0.950946	-1.21918	-1.45681	0.419675	-0.24091	0.594137	-2.03005	0.712017	1.639223	0.301396	0.100858	0.116033	0.482813	0.318714	-0.32833	0.449261	-0.30224	-0.07311	-0.00604	0.610156	0.151933	0.489243	-0.59817	-1.25788	-0.32658	-1.57445	2.08502	-0.42078	0.654921	-1.77243	-0.32095	-1.19856	0.226624	-0.87066	0.819081	0.15147	-1.48372	1.025642	-0.06987	-1.4769	0.000101	-1.15485	0.090279	-0.6488	0.92708	0.500925	0.875097
ACTR8	270278	1.415688	0.151978	-0.10562	0.208665	0.954014	0.011309	1.742915	-0.84573	0.040263	0.487821	0.701662	1.231349	-0.23436	1.984654	-0.80137	1.818102	1.197024	0.276065	-0.28029	-0.04506	-0.15108	-0.59706	0.898232	1.363759	-1.41317	-0.68967	1.083741	0.723448	-2.08714	-0.71571	-0.14988	0.919561	-1.11329	-1.39279	-1.58231	0.592462	0.127225	-1.69812	0.320826	0.545724	1.675417	-0.23545	-0.98478	-0.71608	-1.95753	-0.84025	-0.36095	-0.70519
FKBP1A	270292	0.534206	0.040649	-0.85103	-1.02886	-0.23237	-0.24929	0.296801	0.318428	-0.83557	0.424336	0.734865	0.82746	1.068676	0.38149	-0.29943	0.027964	-1.04321	-0.76952	-0.17696	-1.30214	-1.57278	0.464558	-0.35448	-2.22308	-0.37471	2.855721	1.612959	-0.38843	0.583749	0.643699	-0.17225	1.132451	-1.4125	0.263727	1.215178	-0.30731	-1.34139	0.168233	-0.85166	-1.84759	0.078815	-0.61066	0.771905	1.321828	0.820127	0.679048	-1.35177	0.055627
CRNKL1	270309	-0.14851	-0.10111	-0.4972	0.869353	-0.13607	0.187147	-2.21718	-0.61977	-0.19897	0.055398	0.028216	-0.19766	0.469777	-0.48182	-1.56955	-0.02913	-0.24185	-0.16984	-0.18999	1.446687	1.320773	-1.2907	0.546933	0.343009	-0.67005	0.039504	-0.28307	2.006308	-0.44757	-0.42803	-1.50999	0.229178	-2.04751	0.15525	-0.46769	2.542514	-0.04812	-2.27513	0.772316	2.009785	0.495475	-0.59736	-0.58575	0.039331	-0.02668	0.255523	-0.50341	-0.34138
CYP20A1	270332	-1.79851	-0.63494	1.42385	0.734769	-0.29834	0.469868	-1.10193	0.158322	1.180137	0.363704	-0.58775	1.324699	-0.73342	-0.05423	-1.31617	1.224169	-0.2143	-0.36432	-0.86739	-0.01271	-0.65219	-1.1745	0.833258	0.519048	1.291309	-0.80578	-0.60264	1.295199	0.215117	0.064625	-0.46577	0.103631	0.69778	-1.54989	0.472433	1.41366	1.529464	0.246479	0.648475	0.224618	-0.73388	0.951487	0.227751	-0.05266	-2.15806	-0.31095	1.846253	0.424248
TRAT1	270338	0.478134	0.241917	0.122972	-0.31266	0.562752	0.085568	0.668023	-0.18405	0.122274	0.730319	-1.52408	1.133421	-0.80732	-0.60137	0.216434	0.018751	0.670899	-0.96399	-0.67122	1.745659	0.383104	0.080332	3.055895	0.232421	-1.23706	-1.2484	-1.74759	-1.38299	-0.69158	2.007504	-1.41538	0.34407	-0.18456	-0.12941	-0.93661	0.262244	0.876393	0.136367	-0.83866	1.253269	-0.82046	1.527037	0.985097	-0.46698	-0.7166	-0.31147	0.579542	0.767666
AP4E1	270343	0.382555	0.103496	0.042404	0.298419	0.741635	-0.63643	-0.58535	1.368373	-1.45009	-1.16	0.259463	0.340753	-1.5514	-1.11613	-0.60646	1.250364	-1.353	-0.05673	0.360353	1.722535	-0.99239	-0.20883	1.881647	1.115043	0.386544	0.039669	0.649562	0.407896	-1.43863	-0.16534	0.273122	0.085293	1.5568	-1.68525	0.033808	1.308986	0.148473	-1.27266	0.979178	1.45459	-0.15534	0.566537	0.511076	0.179138	0.394594	0.354585	-0.78237	-0.39219
SULT1A4	270347	-0.90423	1.460591	0.765767	0.546713	1.353811	-0.63149	-0.17166	-0.38686	-0.57042	-0.5147	-1.21661	-1.20663	-0.67333	0.704545	0.814304	0.0427	-0.94295	0.341921	0.008134	0.421333	-1.04124	0.024767	0.375344	1.110833	-0.52092	1.796587	-0.29419	2.201321	0.619666	0.126158	2.143519	0.398831	0.126712	-0.65542	-0.48465	-0.93863	-1.64131	0.818002	-0.67796	0.162724	1.05833	1.201424	0.442778	-1.27755	2.078851	-0.97969	-1.37386	-0.23968
GBAS	270376	-0.98106	-0.23003	0.098831	0.321309	-0.33592	0.258561	-1.54774	-1.67831	0.95633	0.787945	0.705599	0.943689	-0.83998	0.30502	-0.45738	1.000897	0.831394	0.278035	0.559604	-0.03964	-0.41528	-0.33012	-0.39342	1.10752	-0.81275	-1.2104	-1.85464	1.16741	-0.83395	-0.29091	0.612539	-0.16505	1.769581	-0.04516	0.410285	1.039388	1.358693	-1.42377	1.477321	0.17417	-1.85746	-0.32646	1.170972	1.237533	-1.5439	0.046389	2.229074	-0.36944
TTC14	270403	0.066903	0.548179	-0.65348	-0.15434	0.379834	-0.36809	0.530184	-0.96268	1.04985	0.481048	-0.49027	1.142257	-0.8023	0.249953	-0.30467	1.150777	1.591137	-0.74936	-1.00933	1.327023	0.63186	0.034175	1.559933	0.980872	-0.61277	-1.35208	-0.74424	0.272795	-1.56946	-0.37138	-1.75973	-0.13397	-1.69934	-0.38132	-1.05257	1.114561	1.720527	-1.52513	1.018907	0.831297	-1.20302	0.825071	0.38473	0.424568	-1.93181	0.132392	1.662357	-0.45242
FAM156A	270414	-1.39483	0.440338	1.427351	1.026585	-0.1601	0.246539	-1.21506	0.063548	0.660935	0.287179	-0.68332	-1.66369	-0.86839	-0.30223	1.575556	-0.13592	-0.09821	-0.59778	-0.34394	0.563939	0.35441	-0.59745	1.473666	-0.4865	0.059919	0.44395	0.509465	0.031555	2.124569	1.000545	1.604405	0.395935	1.852904	0.519027	-0.5086	-0.49539	-1.38723	0.545462	-1.03028	-0.74618	1.08701	-0.33657	0.902407	-1.67064	0.553949	-0.37142	-2.5925	-1.25333
BAALC	270431	1.216177	0.788044	-0.33082	-0.03833	-0.24521	1.049659	0.058141	1.960117	-0.94416	-0.19443	0.651403	3.155216	0.073295	0.08342	1.113434	0.082506	0.500141	-0.64571	1.140563	-1.24906	0.650065	0.06419	0.269463	1.506988	-0.09196	-0.56559	1.099379	-0.56359	-1.12314	0.130403	-0.9422	-1.51888	-0.15162	-0.29524	0.259663	-0.822	-0.93247	-0.58851	0.569671	1.752672	-0.42241	0.650066	-0.01989	-0.46105	1.086215	0.011025	-1.03054	-2.36263
ACTN4	270437	-0.82908	-0.54319	0.897334	0.721944	-0.59479	-0.58759	-1.7246	0.832662	-0.69214	-0.82014	-0.74902	-1.11055	-0.17159	-0.24893	0.598488	-0.96174	-0.97002	0.410593	0.795869	-1.11975	-0.94658	-0.41034	-0.52629	-0.52254	1.612836	1.507211	0.864474	-1.11441	1.289728	-1.16865	2.060733	1.386228	0.646352	0.973625	1.05958	-0.87308	-0.62571	2.033279	-0.63586	-1.31936	0.650609	-1.18181	0.514637	-0.49003	1.074393	-0.14355	-1.03798	-0.22441
RCHY1	270445	1.069905	1.180606	-1.03334	-1.57601	1.322727	-0.39963	0.013303	-1.24868	0.537367	0.394427	-0.04341	0.08217	-0.84306	0.419462	-0.05322	0.474744	1.216995	-0.43734	-0.82482	0.436538	-1.02338	-0.17951	1.371895	-0.57552	-1.67645	0.673764	-0.6874	1.375329	-0.42166	1.792324	-0.09873	-0.72659	-1.34435	-0.27191	-1.34297	-0.2183	1.042828	-0.16824	0.617376	1.1123	-0.97792	1.352824	1.524913	0.627078	-0.97882	0.401543	-0.24766	0.89274
VPS41	270452	-1.52943	0.428975	-0.31955	-0.98213	0.059355	0.695771	0.363057	-0.43585	1.13846	1.768454	2.180172	-1.24991	0.908087	-0.04837	0.068747	-1.47545	0.468867	-0.13267	-1.86857	-1.35407	-0.68764	-1.52777	1.106292	-1.16521	-0.28507	-0.70019	-0.85966	1.899419	0.72647	1.383061	-0.63436	-0.02968	-0.78258	0.960487	0.51661	0.912171	0.298633	-1.04254	0.111436	-0.57231	-0.18799	-0.5255	-0.21822	1.515941	-0.54777	-0.67955	0.414738	0.208964
SGSM3	270475	-0.68712	-0.35538	1.582318	0.720815	-0.47193	-0.34035	0.700996	0.85543	-0.88088	-2.21766	-1.44198	-0.35624	-0.70524	-0.22169	1.527027	-0.96185	-0.43116	1.221984	0.500915	-0.20919	-0.20414	0.21623	-0.00982	0.001294	1.816936	0.946598	1.228805	-1.29529	0.831233	-1.38296	0.753758	0.028415	0.755612	0.111261	-0.41768	-0.55347	-0.95082	1.90078	-0.86117	-0.06782	1.080728	-0.60724	1.55693	0.112702	1.950451	0.060026	-1.09167	-0.29624
SH2D3C	270487	-1.56302	-0.25198	1.1304	0.152802	-0.15389	-0.94215	-1.11137	0.22909	-0.61394	-0.35111	-0.2126	-1.75296	-0.44822	0.281363	1.767792	-1.01601	0.063591	0.264652	1.138442	-0.89923	-1.87983	0.577038	0.339311	-0.76003	0.94734	1.075358	1.303531	-0.78616	0.878361	-0.89829	1.329578	1.226447	0.434845	1.617301	0.722426	-0.84687	-1.1104	1.353354	-1.14384	-1.47888	0.656491	-0.27712	0.433911	-0.62903	1.313732	-0.18833	-1.60757	-0.23451
LOC641992	270519	-1.36153	0.015789	-1.68663	-1.27849	0.569768	0.266773	0.192062	-0.06041	2.088143	1.034395	0.848883	0.401262	0.335743	-0.0349	-0.95725	0.662293	0.686796	0.001074	-0.77756	-0.34108	-0.61346	-0.40847	-0.09781	-0.10723	-1.40382	0.409226	-0.78227	0.777227	-1.25235	-0.25683	0.052528	-0.48316	-1.56962	1.028515	0.025431	-0.20341	-0.48188	0.084196	-0.35134	-1.17123	-1.61813	1.384596	1.984299	0.125161	-0.19535	-0.00062	1.276148	-0.97519
HS.438858	270521	0.100709	1.633699	-0.85091	-1.57709	1.269169	-0.32068	1.747072	-0.65377	0.431806	1.390217	-0.18062	-0.42365	-0.32096	1.589305	0.879629	0.146087	0.809874	-0.0096	-1.22306	-0.39862	0.209425	0.100522	1.100182	-0.5544	-1.26504	-0.08218	-1.50069	1.869919	-0.77899	0.138315	-1.19784	0.067179	-1.36192	0.289403	-1.79773	0.243302	-0.26491	-0.93046	0.411022	0.086777	-2.25877	1.52113	0.889263	0.446418	-0.55492	0.573609	1.333698	0.347121
P15RS	270524	1.047971	-0.20625	-1.28605	-0.66087	-0.20057	-1.21105	-0.16598	-1.1991	-0.26154	-0.961	1.038987	0.608937	0.424396	0.269597	1.303633	-0.67352	1.913537	0.262845	0.265291	0.375173	1.19896	0.888525	0.510697	0.377455	-0.12136	-0.8424	0.485637	0.94715	-0.74046	0.422672	-2.57199	-0.83629	-1.62923	-1.12174	-0.57107	0.862469	-1.54943	0.602274	1.683226	1.077767	0.295177	0.810158	-0.19537	0.125869	-0.20417	1.73481	0.063488	-0.70695
PIP4K2B	270546	0.733015	0.893289	0.228766	0.753844	1.513735	0.155083	0.689281	-0.28223	0.124909	0.23143	-0.54976	-1.03533	1.188603	0.136829	-2.11978	-0.0156	-0.31946	-1.7749	-1.69941	-0.42593	-0.63974	-1.45669	1.311727	0.814545	-0.39361	0.526338	-1.73761	1.228363	0.597704	0.219327	0.804127	1.763294	0.120414	-0.71632	0.372032	0.220276	-0.21994	-0.61788	0.793129	-0.59619	-2.16062	0.085697	1.602456	-0.86937	-0.97366	-0.50156	0.465552	0.665912
CES4	270575	-0.64064	-0.22001	-0.84228	-1.03527	-0.50145	0.106189	-0.21865	-0.91813	1.422898	0.764488	-0.56416	-2.22705	0.322989	0.30082	0.428627	-0.15669	0.495761	-1.58674	-1.34266	-0.6148	-0.57146	-0.5258	0.771597	-1.14457	0.261649	-0.53732	-1.11295	.	2.144615	0.98255	2.088682	0.881427	0.876665	-0.31837	0.655715	-0.33292	0.25536	-0.02686	-0.14684	-0.99976	0.396922	-0.43125	-0.46875	-0.50742	0.783799	-0.21578	-0.23704	0.558316
GPER	270593	1.101876	2.534467	-1.85579	-0.3318	-0.15033	1.006769	-0.77759	-1.68171	1.859518	0.252517	0.487984	-0.72647	-0.08786	0.159471	-0.17764	-0.06423	2.068177	0.248353	-0.04674	-0.80729	-0.68058	-0.25795	1.005189	-1.35519	0.28091	-0.62045	-1.12065	.	-0.6928	2.113242	-0.71321	0.093988	-0.33302	-0.09237	-0.06612	1.336282	0.648165	-0.73394	1.231798	-1.06165	-1.13107	-0.13778	0.110009	0.264768	-1.30267	-0.71729	0.872574	0.382615
HIAT1	270601	0.08041	0.963183	-1.31465	-0.33274	1.445524	-0.47083	-0.62966	-0.8789	0.859244	1.732619	0.749645	-0.73207	0.408328	-0.66363	-0.30469	-0.44186	-0.29316	-1.01292	-1.82859	-0.59264	-0.38427	-1.06674	0.901443	-0.7932	-1.01088	0.216525	-1.39294	2.425949	0.420655	1.155564	0.282749	0.982526	-1.28552	1.143181	0.594951	0.810584	0.975688	-0.65542	0.241224	0.188135	-1.72727	0.950587	0.266926	0.266328	-1.7189	-0.56126	0.414125	0.902916
STRA13	270605	1.070788	-0.7953	-0.94318	-0.96377	1.568161	1.381043	1.595052	0.798176	0.636486	-0.20579	0.778635	1.036604	1.549552	0.537866	-1.22195	0.780288	0.331762	-0.91337	-0.57272	-0.02856	1.391324	-0.80588	0.808468	0.63186	0.426181	0.143734	0.503322	-0.11884	-1.29352	0.460533	-0.88808	-1.00289	-0.35773	-1.66983	-1.6262	-0.50031	-0.46796	-0.51312	0.808541	1.3293	0.26027	1.08641	-0.07909	-0.11355	-2.01948	0.246737	1.236516	-0.3433
ANXA2P1	270609	-0.78414	-0.67498	-0.38939	-1.03648	-0.35571	1.852977	1.17017	-1.84057	1.484177	1.211343	0.122155	-1.13509	-0.81026	1.211549	-0.9008	-0.53391	0.700456	-0.63996	-0.36333	0.531876	-0.25278	-0.53149	1.972396	1.452255	0.019258	-1.93402	-1.7001	1.052848	-1.33134	0.978933	0.514076	-0.32509	1.021925	-0.85648	1.103763	0.579391	1.205469	-1.26929	0.759057	-0.52652	-0.60887	0.762862	-0.67647	0.066974	-0.28025	-0.54032	1.639947	-0.84635
ABCC3	270615	0.083852	0.590397	1.045828	-1.76479	1.350261	-1.26177	0.448712	-1.53754	0.859614	1.323848	-1.04906	-0.67024	-0.23259	0.031617	1.497202	-0.45692	-0.49983	0.904219	-1.32396	-1.3542	-0.89167	-0.16237	0.146744	-1.25575	-1.34128	-1.26422	-1.51424	0.366893	1.439319	0.980146	0.353005	0.687721	0.635471	0.057147	1.254771	0.15911	1.360685	-0.20315	-0.65892	-0.27953	-0.89468	-0.20618	-0.46136	-1.20471	-0.64869	-0.83748	0.431353	1.974867
GTF3A	270619	0.884154	0.195895	0.43829	-1.05174	2.031107	0.350819	2.77149	-0.39375	0.40747	-0.77061	1.505542	-0.47185	0.682936	0.777547	0.735466	-0.92055	2.079051	-0.50385	-0.17458	-0.60411	0.255366	0.022171	2.112267	-0.66313	-0.38478	-0.42936	-0.60911	0.546198	-2.10747	0.563734	-0.95129	-0.70989	-0.4456	-0.5543	-1.15487	-0.68312	-1.17764	0.325011	0.33731	1.253179	0.303286	-0.09924	0.452813	-0.83324	-0.45279	0.274368	0.688452	-1.02088
NCOR1	270646	1.125984	1.601336	0.064318	-0.25391	1.122529	-0.84461	1.539551	-1.19485	1.01389	1.224125	-1.09314	1.369305	-1.01935	-0.16541	0.530175	-0.0284	0.419363	-1.14019	-1.97199	1.622291	-1.22067	0.804	-0.82992	0.232299	-0.90285	-1.4277	0.277017	0.724366	-0.07812	0.678315	-0.92958	1.148114	-0.84728	1.188933	-0.81904	0.435406	0.477613	0.411012	-0.72101	0.385556	-0.23452	0.637238	-1.07134	0.395711	-1.24441	-0.23804	-1.45402	1.624854
DNAL4	270678	-1.0138	-1.15326	1.560612	0.692285	0.704644	-0.5904	-1.94668	1.140426	-1.5232	-1.25408	-1.01061	-1.24381	-1.13515	-0.89152	1.057986	-0.27714	-0.3682	0.804663	1.290001	-1.06767	-1.3762	-0.02875	-0.65193	-0.70405	2.185218	1.927652	1.319447	-0.73967	0.518955	-1.24894	1.548639	0.876119	-0.28799	0.946301	0.887742	-0.6201	0.266767	0.616112	-0.49387	-0.79184	0.906461	-0.37741	0.778605	-0.5583	0.901305	0.460968	0.299164	-0.1106
LOC643668	270692	0.161407	0.126455	-0.82859	0.197241	0.524031	1.084383	1.093481	-1.14034	0.107786	2.408114	1.582071	1.128494	-1.10619	-0.17659	-1.15666	0.812397	0.239046	-0.94987	-0.6094	0.533643	1.075919	-0.24701	-0.60974	-0.77468	-0.94148	-0.34705	-1.2003	2.061653	-0.87961	0.051209	-1.8146	0.054986	0.22873	-1.64634	-0.52737	-0.61548	0.849222	-1.50007	-0.10905	0.125636	-0.0945	0.985069	-0.13454	0.795539	-0.45362	0.032206	0.965528	-0.63303
COL4A5	270706	2.328608	-0.03788	-0.88295	-1.15081	1.462412	-0.08247	0.681923	0.871979	-0.50958	0.51328	1.02788	1.822401	1.341233	0.147086	0.307949	-0.16491	0.53526	-0.90403	0.242421	-1.17479	0.492743	0.252083	2.157798	-0.15135	-0.32759	0.876526	0.336147	0.809637	-1.48339	-0.18172	-1.39175	-1.36314	-0.82671	-0.55777	-0.754	-1.2824	-0.262	-0.17828	0.999225	1.468309	0.034682	0.447234	0.282484	-0.2804	0.281894	0.665417	-1.1244	-1.28512
TRABD	270736	0.55658	0.456887	-1.39561	-1.71761	2.061136	0.6083	2.472154	-1.3346	1.602968	1.285869	0.66628	-0.73724	1.037798	1.060671	0.121142	-0.38825	1.162758	-1.17489	-0.72567	-0.25751	1.432625	0.510242	1.170119	-1.19413	-1.18657	0.282787	-0.36723	1.743871	-0.67937	0.460196	-0.20553	-1.03119	-0.32165	-0.09032	-1.11886	-0.68535	-1.21563	0.166008	-0.39237	-0.09207	-0.09566	0.880816	-1.01929	-0.92348	-1.34018	0.289088	-0.33941	-0.6124
HOXB1	270767	-0.35576	0.142239	-2.41492	-1.45491	-0.40697	0.140887	-0.05306	-0.76813	1.172622	0.754038	-0.92274	0.248098	0.110161	0.696101	-0.46175	-0.22942	0.605383	0.148992	0.953533	-2.19247	-1.3392	0.353713	-0.44421	0.062303	0.039163	1.057484	-0.6574	0.257055	-0.44833	-1.65803	2.048067	-0.09413	-0.99884	2.561725	0.673022	-0.01871	-0.81368	0.439325	0.159195	-1.96815	-0.57899	0.869273	1.004552	0.535301	0.446451	0.151125	-0.17991	-0.45415
1-Sep	290022	-1.15733	0.097439	1.707867	1.504475	0.081599	0.508592	1.23436	1.443087	-0.45486	-1.23855	-0.67972	-0.00743	-0.72289	-0.53905	0.944218	-1.5173	0.862649	0.667983	0.788626	0.17257	0.031038	-0.25181	-0.01376	-0.01519	0.614408	-1.34445	1.065952	-1.92157	0.626004	-0.90441	0.785548	-0.17292	1.70893	-0.04714	-0.91467	-0.64217	-0.38952	1.528197	-1.98784	0.318003	1.004644	-0.77956	0.457883	-0.82236	0.937898	-0.55304	-1.13575	0.05527
C11ORF59	290035	-0.71611	0.104331	0.328319	-1.10408	1.808495	-0.8723	0.369753	0.331273	-0.5873	-0.6522	-0.06685	-1.64287	0.78213	0.333841	1.759892	0.064448	-0.00401	0.273806	0.175945	-1.53405	-1.41094	0.94751	0.403273	-1.49244	0.671142	2.471202	1.031269	0.823855	-0.23933	-0.41873	1.153079	0.570174	-0.47878	0.899442	0.298905	-1.68576	-1.12801	0.556022	-0.18066	-1.29352	0.657817	0.20265	1.345038	-1.42805	1.072852	-0.71001	-1.37083	-0.92493
DGCR8	290053	0.055374	-0.68096	1.357813	1.194725	-1.02482	-0.67825	0.887403	1.48909	-1.1507	-2.11762	-0.49857	-0.90598	1.110866	-0.34447	1.705207	-1.44854	-0.84162	1.278672	1.143052	-1.00258	-0.36588	-0.14745	-0.63616	-0.29044	1.541228	0.041293	1.3178	-0.78127	0.831468	-0.47049	0.925381	-0.1202	1.002742	-0.73194	-0.14125	-1.85447	-0.93747	2.232793	-0.21174	-0.08527	0.75134	-0.97373	0.532629	0.133378	1.243918	0.055539	-0.31001	-0.73614
LZTR1	290086	-1.21961	-0.60732	1.757411	0.069966	0.544849	-0.03273	0.772292	1.029081	-0.24729	-1.68919	-1.4045	-1.1712	-0.25319	-0.17898	2.24418	-0.40046	0.06983	0.48846	0.142264	0.014106	-0.37921	-0.61919	0.533772	0.619799	1.854097	-0.17005	0.94147	-0.68336	-0.10037	-0.4927	2.593697	0.491421	1.200633	0.215124	0.338834	-1.35837	-0.98835	0.600287	-0.81757	-0.32182	0.273539	-0.69306	0.635423	-0.68933	0.631477	0.561677	-1.1949	-0.80132
WIPF1	290088	-0.25939	0.037146	-0.62003	-0.36823	1.184875	-1.01233	-1.43199	-0.41827	0.601961	-0.12735	-0.7215	-1.51894	-0.45533	0.380492	-0.28094	-0.83474	-0.08812	-0.27078	1.239878	-1.76529	-0.75181	0.587507	0.663719	-0.62382	1.791268	1.603282	1.079656	-0.63018	-0.10909	-1.96	1.618378	1.135619	-0.75961	1.515415	1.756678	-0.51166	0.65295	-0.11402	-0.90049	-1.22605	0.886787	0.764034	0.869121	0.215066	0.934883	-0.94136	-0.18559	-0.68112
LOC647322	290093	-0.95838	0.265893	-1.31984	-1.40627	-0.06259	0.093354	1.58864	-0.44789	1.46041	-0.57745	-0.62692	-1.92769	-0.08902	-0.2226	1.501101	-1.18647	0.435371	-1.0786	-0.80406	-1.31801	-0.37339	-0.7802	1.075331	-0.63503	1.313998	2.140518	0.687043	0.835637	-1.47143	1.512653	1.645093	-0.62249	0.774355	1.22231	1.31554	-0.03965	-0.30302	-0.30544	-0.15207	-0.46848	0.270796	-0.80226	-0.82727	-0.63618	0.208478	1.020669	-0.83337	-0.44234
ARHGAP11A	290110	-1.10093	-0.17262	-1.54652	-0.14404	0.195547	1.635769	-1.41109	-1.30494	0.911697	0.413239	-0.58451	-1.23537	0.546724	-0.00597	-0.74885	0.223613	-0.44187	0.219565	1.136498	-0.43684	-0.65064	1.203805	-1.01617	-0.027	-0.66435	1.103604	-0.45826	1.403952	0.302675	-0.52647	1.217806	-0.43575	0.128166	1.886027	1.426052	-0.2305	0.440424	0.022342	-0.02706	-1.45579	-0.93327	0.762616	1.312967	-0.52569	0.367081	-1.3545	0.16466	-1.22348
PRPSAP2	290112	0.02432	-1.09109	0.309792	-0.1223	0.90625	1.553066	.	0.888363	-0.76025	-0.18507	2.093828	0.714657	-0.13512	-0.48427	0.836402	0.83492	0.375893	1.098586	-0.10374	1.160092	0.894894	1.201176	-1.33475	0.44723	-0.15518	0.382236	0.264389	-0.70542	-2.00451	0.157082	-0.26777	-1.04537	1.350835	-0.16293	-1.1238	-0.54778	-0.75333	-0.35292	0.065849	1.251713	-1.11241	1.417141	-0.1997	0.160271	-0.66875	-0.07385	0.277434	-1.38941
HS.41423	290113	0.968197	0.37644	-0.24648	-1.39791	1.791447	-0.10105	-0.30948	-0.15223	0.314317	-0.27477	-0.53698	-3.28231	0.710508	0.853242	-0.41071	-0.70572	1.059181	-0.12643	-1.4953	-1.53166	-0.20449	1.058943	0.99912	-1.15376	-0.69449	2.339892	-0.68668	2.123421	0.636072	0.414413	0.153048	-0.61382	-1.56315	0.373776	-0.15253	-0.3821	-0.39225	0.052075	0.397896	-0.09113	0.595255	1.543315	0.073996	-0.12215	-1.02509	0.628787	-0.86991	-0.33415
EBNA1BP2	290114	0.925189	-0.99838	1.501976	0.994017	1.195547	0.89765	0.836408	2.459328	-0.07192	-2.30609	-0.07994	0.581905	0.665286	-0.49462	-0.39909	0.515258	0.08395	0.168646	-0.42648	-0.25929	0.730136	-0.69698	1.00007	0.569531	0.502213	-0.83909	-0.23935	-1.2585	-0.55668	-0.16266	-0.20599	-0.47668	0.718752	-0.92455	-0.9809	-0.1149	0.195134	-1.22632	0.45453	1.914269	0.91336	0.285081	0.39718	-2.63325	-1.71562	0.873846	-0.0938	-0.85709
LOC643985	290128	-0.13638	-0.28267	-0.50309	-0.76295	-0.48872	0.159903	0.871898	-0.42709	-0.13672	0.634069	0.637199	-0.46069	1.526749	1.90634	1.193689	-1.54313	-0.63316	-0.7889	2.273686	-0.22483	0.264287	-0.18954	1.970858	-0.25052	-1.06481	-0.42587	-1.08913	1.235779	-1.92804	1.463601	-1.05865	-0.71223	-0.35473	-0.27423	-0.19145	0.176195	-1.25885	0.290859	0.90893	0.779705	0.321513	-0.10851	1.150609	-0.48788	-1.16146	0.131401	-0.0327	-1.41833
C20ORF117	290132	-0.08986	0.230223	0.745858	0.496155	-0.48846	-0.6346	-0.5187	1.841088	-1.35895	-1.36915	-1.80995	-1.76372	0.021088	0.081525	1.644043	-0.60774	-0.0465	1.203908	0.155416	0.735547	-0.17399	0.714041	0.790969	-0.53927	0.859102	-0.3801	1.482005	0.226664	0.276234	-0.00676	1.74058	0.195981	0.674549	-0.40427	0.614727	-0.55086	-2.07149	1.247713	-1.31854	-0.03095	0.731456	-1.45448	1.365637	-0.668	1.760548	0.027229	-1.57961	-0.66232
LOC285176	290162	0.000467	-0.00643	0.259141	0.389417	1.49005	0.907482	0.837363	-0.70071	0.958187	0.541205	-0.33676	-0.52966	0.670737	-0.56355	-0.58697	1.208606	0.431185	-0.76661	-1.69183	1.325618	1.194336	0.667213	0.837649	0.583485	-1.13827	-0.23717	0.705423	1.463165	-0.31543	-0.83244	0.384887	-0.75322	1.252097	-2.21941	0.501669	-1.07506	-1.10363	0.041268	-0.71683	0.586573	0.747939	0.055162	-1.09096	-1.711	-1.16764	0.59294	2.653447	-0.17544
FAM124B	290189	1.753103	1.614468	-0.26144	-1.5224	1.01232	-0.55003	0.14344	-0.79291	-1.35251	0.123079	0.065648	0.211306	0.844161	0.643222	1.163018	0.85049	-0.64345	0.090422	0.097668	0.110968	-0.96248	0.12448	1.394757	0.008801	-0.38912	0.390398	-1.18394	2.520673	-0.11561	0.716069	-0.91009	-0.34198	-2.4131	-1.86233	-0.98069	-0.29157	-0.68425	-0.80968	1.564858	1.706314	0.397745	0.893097	-0.40742	0.10641	-1.11464	0.528219	0.158331	0.700166
EIF5AL1	290195	0.37918	0.120318	-1.24675	-1.59946	1.74684	-0.44179	2.238163	-0.99486	0.596672	0.064523	0.521447	-2.1261	0.748044	0.951992	0.082605	-0.29775	1.252479	-0.90679	-0.31253	-0.09096	0.607936	1.422416	1.39736	-0.93015	-1.00523	0.117274	0.082143	2.279656	-1.15553	0.346228	-0.10606	0.760323	-1.25061	-0.88015	-0.85255	-0.52584	-0.70084	0.444474	-0.98972	0.273503	1.114112	1.089637	0.139766	-1.63894	0.061508	-0.74956	-0.42448	-0.94783
HS.573264	290273	-0.90832	-1.97933	-0.92155	-0.23774	0.42924	-1.48587	-0.63016	0.766326	-0.40738	-0.31519	0.166382	0.88728	0.239167	0.511645	-1.35901	-0.32373	0.509841	-0.00146	1.587124	-0.6863	-1.22601	0.424227	-0.37727	0.142647	0.199688	0.00562	1.386891	0.007118	-0.75181	-0.00643	0.935953	0.66148	-1.53041	1.104973	-0.57274	1.023282	0.475287	1.810256	-0.07003	-0.09533	1.177307	0.491392	0.646863	-0.48461	-1.62042	0.318396	0.026156	-0.10367
FAM113A	290296	-0.64983	-1.87105	1.885503	1.065571	-1.39948	0.024293	0.639242	-1.72315	-0.06808	-0.16235	-0.46718	-0.89923	-1.1635	-0.40657	1.940775	-1.77548	1.459998	-0.66536	0.111015	0.42129	-0.55835	-0.71809	0.464424	-0.00662	0.350838	-0.55813	0.486407	-0.48128	0.420301	-0.98867	0.275136	1.29476	0.300508	-0.3341	0.432768	0.769253	-0.45821	-0.424	-0.04174	-1.56057	0.332916	0.039231	-1.39865	0.571266	2.395819	-0.56649	1.68347	0.519508
HS.584132	290300	1.314219	0.328059	-1.49047	-0.97332	1.023954	1.491283	1.676724	0.561713	-0.64181	0.900079	0.58869	-0.96893	0.29114	0.548194	-0.06736	-0.34104	-0.18247	-0.47965	-0.07231	-0.09037	2.01342	1.535928	0.319482	-0.23805	-2.81794	1.595793	-0.02732	0.55622	-0.74591	0.455677	0.496505	0.006544	-0.97552	-0.26051	-1.04163	-1.33913	-1.08821	0.107009	-0.65957	-0.82713	-0.36448	0.669029	0.033324	-1.85115	-0.63221	-0.27708	-0.82865	0.225601
LOC653352	290301	1.099611	0.230165	-0.12983	-0.98117	0.543229	-0.54754	1.880062	0.543656	0.242778	0.365141	0.622438	-0.54253	-0.94167	0.618555	3.190099	-1.27039	1.380529	-1.13164	-1.51961	-0.58941	0.973756	-0.66286	0.951269	-0.75019	-0.58904	-0.32544	-0.39743	0.629919	-0.26889	-0.7167	1.003609	-0.15913	-0.5428	-0.46809	-0.65564	0.570845	-0.99862	1.303526	-0.4552	0.69281	0.521564	-0.09144	-0.92105	-1.24888	-2.16418	-0.40588	-0.07757	0.787212
RNF185	290307	-1.53214	-1.48491	1.10106	0.372997	-1.1083	-1.00681	-1.03151	0.412881	-0.47719	-0.76582	0.025929	-2.07986	0.08008	0.954988	0.0803	-0.99099	-0.4177	0.828372	-0.67512	-1.16438	-1.90766	1.011862	0.40966	-0.66258	0.476073	1.606264	1.076974	-1.36038	1.38395	-0.63834	0.297284	1.24362	1.140333	2.07575	0.53254	0.072598	-0.24517	0.067752	-0.75188	-0.72403	0.362107	-1.2946	0.021331	-0.02288	1.113764	-0.33645	-0.18756	0.35599
FAM125A	290309	-0.40927	-2.52446	-0.25852	-1.3225	0.209154	0.707558	0.462613	-0.83293	0.850983	-1.43107	-1.4015	-0.65556	-0.87131	1.525544	0.19043	-1.25591	0.922884	0.126603	-0.50753	-0.90707	-0.07935	-0.18925	0.496101	0.562966	0.504968	0.132392	0.48647	0.46927	0.444088	1.077203	2.283338	0.566883	2.24417	1.40141	0.750263	-0.01656	0.047151	0.297734	0.013852	-0.59196	-0.19233	-0.74627	-3.21499	-0.26317	0.37558	0.212513	-0.48884	-0.09705
SENP5	290315	0.548744	0.503755	-0.86933	-0.72284	2.17304	-0.69877	-0.93463	0.420211	0.549375	0.657507	-0.55458	-0.87699	-0.22199	0.535407	-1.03936	0.126242	0.494824	-0.6885	-0.7812	0.177969	0.692485	-0.16336	1.489303	-0.45384	1.276295	1.778748	-0.73541	2.665377	-0.48306	0.257267	-0.97661	0.598185	-1.66418	0.736047	-1.71337	-0.11616	1.269066	-1.23514	-0.21852	0.14247	0.673795	1.268485	-0.79601	-0.02372	-0.58768	-0.12323	0.710249	-0.71071
LOC643357	290326	-0.00247	-0.40962	-0.84592	-0.03697	0.140584	0.357192	-0.31522	0.969346	0.802468	1.364463	0.347302	-0.49053	-1.81161	-1.40499	-0.84029	1.525067	-0.68458	-0.46998	-0.60784	0.903682	-2.62995	1.196412	1.235831	-0.15343	0.086963	0.643244	0.392966	1.243866	-1.28374	0.508812	0.396841	-0.2085	-1.01174	-0.00388	-0.12028	0.281977	1.037722	1.024479	-0.67825	-0.31481	-0.0503	1.971421	1.392835	-0.34725	0.448082	-1.07428	-0.38227	-0.72494
TAF13	290332	0.248311	-0.26752	-0.67191	0.674933	-0.37378	-0.28668	-0.5826	1.1825	0.142996	0.314505	0.32986	-0.85985	1.020098	-0.15377	-0.89816	-0.44474	-0.29784	-0.33736	-1.09661	-1.70757	-0.29529	-0.81717	0.481415	-0.97463	1.96469	2.36319	-0.7214	0.663513	-1.12003	0.086546	-0.14056	1.249778	-1.65315	0.073283	1.784112	-0.38536	-0.99263	3.106739	-0.96458	-0.93048	0.919562	0.683342	-0.10345	0.098921	-0.88584	-0.76257	-0.48693	-0.74808
CDCA4	290333	0.835788	-1.34746	-1.01073	1.043049	0.625702	-0.16676	0.422709	.	-1.4102	0.028855	1.182142	1.682949	2.049198	0.226377	-1.08195	1.234374	-0.28561	-0.55071	1.757598	-0.60219	2.263508	-0.19234	-0.45751	-0.81157	0.579673	0.905896	1.463288	-1.85422	0.019506	-0.81747	0.016959	-0.52171	0.955279	1.167499	-0.33089	-1.53684	-0.28832	-0.04228	0.118033	0.448706	-0.30942	-0.68313	0.185848	0.297078	-1.25502	0.28785	-0.60752	-1.40224
TTC3	290343	-0.29674	-0.25465	0.870602	-0.95851	1.109069	-0.03885	3.069866	-0.08081	-0.66058	-0.70298	-0.66707	0.413959	-0.01965	0.109795	0.835725	-0.19317	1.638921	0.056794	-0.40631	0.649604	0.370472	-0.6133	0.877915	0.332461	0.582525	-1.9834	-0.10737	-2.09646	-1.21963	-0.03968	-0.64684	-0.82158	0.899511	-0.27295	-1.47329	-0.25478	-0.09122	-0.43542	-0.04869	1.982088	0.461177	0.114336	0.396244	0.391756	-0.23272	1.344579	-0.10789	-1.17168
POFUT1	290348	-0.08322	-0.44252	-0.01767	-0.56451	0.140331	-0.68608	3.14308	-0.14793	0.087267	0.069414	2.230926	-0.70954	0.093941	0.315377	2.320054	-1.1493	2.317199	-0.21004	0.070404	-1.14431	0.407597	-0.27109	1.592009	-1.11638	-0.21821	-0.08085	-0.65836	-0.29595	-0.59565	-0.64396	0.580516	-0.58292	-1.0873	0.473422	-0.9563	-0.84394	-0.26167	1.077986	-0.97759	-0.99177	0.498497	0.274829	-0.2734	-0.48627	-1.73601	1.115353	0.164706	-0.69684
SGMS1	290358	0.776448	0.401977	-2.46673	-1.2154	1.76238	-1.30266	1.867907	0.913146	0.176148	-0.19915	0.389268	0.551455	1.052725	-1.60886	0.32795	-0.73768	0.014365	-1.01272	0.473893	-0.00975	0.391069	0.477784	1.753759	-0.56923	-0.04037	0.001486	0.173001	2.128871	-2.52905	0.208879	0.240578	1.480331	-1.50157	-0.21946	-0.48407	0.546617	-0.28968	0.938742	-0.58703	-0.10551	-0.27002	0.917164	0.635669	-0.85456	0.803428	-0.47885	-1.0234	0.294986
TRIM5	290373	-0.11569	0.464542	0.010561	-1.23412	0.979092	-0.01921	0.088146	-0.52714	1.378221	2.1788	-0.76023	-0.39925	-0.4256	-0.18764	-1.01396	0.16854	-1.23631	-0.81837	-0.9382	0.63956	-0.62051	-0.82123	-0.7466	-0.06966	-0.18227	-0.81388	0.038207	2.46681	-0.7568	0.598243	2.06081	1.378172	0.058104	-0.80726	0.686281	1.13714	0.218485	-1.01643	-0.96707	-0.2914	-0.4929	-0.25017	-1.98344	-0.03124	-0.55636	-0.70553	0.873002	0.502193
FOXD4	290377	-0.24731	0.668778	0.23701	-0.57224	1.532984	0.110101	0.548783	0.811776	1.368339	-0.3487	0.838716	-1.01823	0.878199	-0.31944	0.280754	0.701972	-0.4925	0.63174	-0.61402	-1.94975	0.365232	0.074628	-1.26052	-0.7789	0.336669	0.625768	2.357385	2.441778	0.865459	0.346057	1.211522	0.068657	-1.4312	-0.19154	-0.84603	-2.05052	-1.40233	-0.03398	0.308755	-0.97828	0.772498	-0.96832	0.925361	0.312974	1.097189	0.482424	-0.37012	-0.84029
LOC643446	290392	-0.97033	0.828225	1.438642	0.059889	2.145054	0.566274	-0.0857	1.87893	-0.05863	0.334721	-1.41992	-1.62562	-0.15902	-1.85356	0.556988	0.902856	-0.86127	-1.48023	-1.07116	0.376079	-0.45578	-0.93521	-0.9453	0.078635	0.572137	0.221521	0.434152	0.659153	1.116816	0.260428	1.237151	1.140058	0.358752	0.246463	-0.2275	-0.11883	-0.62783	0.245716	-1.39653	0.112905	1.527531	-1.01612	-0.04688	-1.14753	-0.3795	-1.44594	-2.1276	-0.21593
ZNF509	290427	-0.74541	1.351967	1.200719	0.64772	1.052523	-0.23228	-0.25283	-0.99122	0.164682	0.804142	-1.53266	-1.20708	-1.23258	0.490936	0.874322	-0.33105	-0.19581	-0.12715	0.451609	-1.03956	1.110852	-1.42128	-0.47387	-1.51796	0.725124	0.236744	-0.15985	-0.70357	1.96843	-0.15593	2.272574	0.420106	-0.68252	-0.38252	0.00572	-0.36166	-1.03304	0.27953	-1.20212	-0.24274	0.834576	-0.76838	1.461347	-0.4947	1.350835	-1.09164	-0.60089	-0.00807
HRK	290437	-0.20208	0.865544	0.684244	0.908252	0.767092	-0.74196	0.349464	1.383104	-1.38319	-0.39005	-0.12951	1.190704	-0.02522	0.233627	0.368496	-0.24711	-0.53214	1.685845	0.478292	1.219078	0.272058	0.209193	-0.2448	-0.81889	1.011645	0.455949	0.576962	0.456678	-1.41904	-0.88091	-1.50818	-1.60202	-1.3792	-0.59663	-1.58308	-1.56444	-1.45244	0.817936	0.238365	1.099422	1.190869	0.697295	1.26404	2.058673	1.134971	1.190757	-0.80153	-0.90515
QSOX2	290441	0.962057	-0.0871	0.006371	0.258227	0.000442	0.430086	2.468575	2.136744	-1.09277	-1.40075	0.771085	1.154244	1.199911	-0.04691	0.701959	-0.13803	-0.88003	0.222584	1.184588	0.037172	1.963945	0.13807	0.134751	0.261938	-0.36688	0.0241	0.73388	-0.54724	-0.94045	-0.92495	-0.83186	-0.97172	-0.38253	-0.88251	-1.47804	-1.13986	-0.90326	0.186046	-0.87295	1.562943	1.204584	0.039202	1.53933	-0.64034	1.017868	-0.29814	-0.6138	-0.82419
EIF2C2	290468	1.665865	-0.22821	-1.86339	-1.48434	1.125558	0.224197	2.38367	0.501977	-0.08924	0.212893	1.039269	0.188289	0.519247	0.920591	0.414757	-0.8664	1.398464	-0.75039	-0.41088	0.171499	2.009649	0.455074	1.060295	-0.54407	-1.17681	-0.06388	-0.2365	1.402694	-0.86311	-0.1098	-1.16045	-0.94787	-2.34221	-0.6836	-1.1497	-0.09367	-0.25136	0.520748	-0.55063	0.157192	0.339674	1.304342	-0.39891	-1.12192	-1.18589	0.101517	-0.04322	-0.25016
CTNNAL1	290475	1.594314	0.571879	0.871657	-0.26386	0.15491	0.333755	.	1.625907	-1.0203	-0.91492	.	2.25206	1.119644	-0.22466	0.658987	0.478415	0.698998	0.20443	0.148328	0.370661	1.192961	0.371339	-0.08961	0.419985	-0.6672	0.677313	0.261144	-0.4905	-0.71094	-0.32692	-1.61122	-1.43829	-1.87108	-1.05719	-1.07336	-0.87595	-0.66168	-0.52047	0.532734	0.899445	0.650516	1.859617	0.74251	-0.32524	0.810212	-0.28209	-0.96282	-1.35432
EYA3	290541	-0.03827	-0.24341	-1.5606	-1.09843	0.850441	1.664767	1.940272	1.641843	-0.72373	-0.68849	1.66199	-0.86927	0.567716	0.980029	-0.74226	-1.24455	0.195158	-0.62697	-0.12965	-0.32983	0.414537	-0.05932	1.063195	-0.2472	-0.53517	0.921888	-1.19014	0.170167	-0.12734	0.429509	-1.66739	-0.82833	3.149237	-0.45294	-0.3303	-0.47589	-0.35645	-0.0681	-0.94278	0.028261	-0.21415	-0.55997	0.190512	-1.25305	0.030842	0.590164	-0.41155	1.263011
TBC1D20	290546	0.058355	-1.31731	0.514834	0.148693	-0.48303	-0.47637	1.827527	1.238151	-0.59222	0.291856	0.317615	0.666399	0.286093	0.38992	1.45849	0.356849	-1.00322	0.910726	-0.47227	0.586099	0.03268	0.984416	-1.63401	-0.2956	0.237866	0.141379	1.899516	-1.70859	0.120324	-0.10969	0.492143	-0.90954	-0.39344	-0.12576	-1.38709	-0.94817	0.019795	-0.81216	-1.64477	0.893057	-0.26108	-1.96247	0.148486	-0.3823	1.115907	0.456441	-0.33398	-1.12666
HS.571736	290561	-0.35285	0.646815	-1.80077	-1.9315	1.982214	0.748615	0.823984	0.612211	1.276923	0.972778	2.045269	-0.34918	-0.07787	0.354699	0.335341	0.295787	0.885046	-0.56124	-1.10028	-1.03677	0.779015	0.025147	1.589838	-0.90864	-0.78099	0.547738	0.956762	1.767357	-1.20071	-0.15259	-0.82967	-0.75335	-1.43464	0.63968	-0.64757	-0.76028	-0.64514	0.613282	-0.21022	0.391455	-0.72629	1.940835	-0.30192	-1.49676	-0.70517	-1.07512	-0.57544	-0.506
CASP8	290592	0.053913	0.815197	-1.567	-0.49611	-0.30728	-0.72785	-0.56584	-0.11287	-0.01272	0.847443	-0.69817	-1.64618	-0.13021	0.032178	0.279755	-0.18869	1.890449	-0.57948	0.413903	-0.8123	0.503076	-0.62156	0.121996	0.704984	-0.08557	-0.41951	-1.15121	3.095646	-0.05365	-0.21197	.	-0.02852	0.677065	0.869943	0.240775	2.120133	1.207452	-0.074	0.458439	-1.26612	-1.09199	-0.8382	0.030818	0.36424	-1.02955	-1.11086	0.215988	2.283216
AARS	290603	2.052	-0.72317	-0.21366	-0.97819	2.034466	0.199432	2.838695	0.86256	0.145284	-0.39954	0.706962	0.407226	0.821695	-0.18418	0.16618	-0.03322	0.710374	-0.67529	-0.16673	-0.26765	1.266107	0.046955	1.65812	0.19721	-0.14571	-1.39494	-0.10063	-0.31678	-1.54436	0.639627	-0.78955	-0.83365	-0.08379	-1.28562	-1.14329	-0.67966	-0.72491	-0.06523	0.036262	1.83227	0.382526	0.51692	-0.57804	-0.57762	-0.91887	0.974921	-0.41434	-0.74026
LOC653884	290687	0.626077	-0.95902	0.346066	1.716544	-0.26833	1.832692	-0.35893	2.695589	-0.81437	-0.72026	-0.60599	1.403587	-0.89761	0.235685	-0.85447	0.404126	1.095541	-0.15594	-1.57189	0.057034	1.143859	-0.05582	0.411561	-0.39045	0.61158	0.444795	-0.19438	0.186591	-0.29149	-0.09053	0.583802	-0.36503	-2.35857	0.284135	-0.3857	-0.38624	1.102551	0.94058	0.195122	0.175545	0.994616	1.551712	0.233577	-0.83403	-2.47282	-1.4325	-0.07941	-0.34045
HIST1H2BD	290730	2.645978	-0.30256	-0.49648	-1.26047	-0.45119	-0.13491	1.327763	-1.80237	0.554163	-0.04602	0.66308	1.020054	0.10052	-1.0249	-0.22521	0.793398	0.312972	0.143802	-1.15971	0.515886	-1.1475	1.162052	1.229077	-1.39871	0.35206	0.222521	0.328541	-1.1752	-0.05135	0.938929	-1.60298	-0.07711	-1.27797	-0.90718	-0.86501	-0.91876	-1.1482	0.298896	0.508502	0.415956	-0.36631	0.735264	0.671255	-0.12413	2.7703	0.893683	-0.03494	0.078556
POLD1	290731	-0.48072	-0.6791	1.494309	1.355175	-0.43227	-0.08956	-1.22961	2.601534	-1.27085	-1.89436	-0.57509	-0.45243	0.600693	0.152514	0.467844	-0.32728	-0.1279	0.358355	1.520498	-1.00579	1.030761	-0.63202	0.336008	-0.37379	1.123067	1.280763	1.573715	-0.39631	0.769428	-0.45483	-0.11183	-0.23838	0.447784	0.05725	0.054295	-1.14997	-1.33594	1.441604	-0.52628	-0.29171	1.505555	-1.4163	0.503609	0.981512	1.22032	0.05554	-0.74397	-0.91622
DNASE1L3	290739	0.897955	-0.7099	0.959021	-0.84987	-0.09974	-0.97549	0.022043	1.979145	1.515339	-1.24316	-0.9483	0.660343	0.389653	0.743592	0.367856	-0.70603	0.972259	-0.29916	0.1686	-0.60907	0.11056	0.940333	1.438691	-0.23639	-2.51515	-0.57707	0.083702	0.862344	-0.69719	0.419024	-0.86454	-0.95487	-2.13525	0.764848	-0.87754	-1.34963	-1.20574	1.336982	-0.6288	1.229472	0.767224	-1.4319	0.208418	-0.49911	0.890305	1.029955	-0.77395	-0.57464
SAMD3	290750	0.727405	0.025395	0.213352	0.361373	0.964524	1.195804	1.085946	1.667176	-0.82989	-0.14357	0.300648	0.082271	0.775439	-1.04289	0.377959	-0.24988	-0.03911	-0.23564	0.576956	0.663564	0.468235	0.098859	1.448711	1.264047	-0.59366	-1.37025	1.331302	-3.17506	-1.01178	-0.17318	-0.54781	-0.19481	0.892094	-1.01004	-1.69298	-0.87475	0.926974	-1.21779	-0.77049	2.294893	0.211574	0.210542	-0.1858	-1.33367	0.624072	-0.52777	0.299846	0.419414
CDH23	360014	-0.42994	-0.27566	-1.34725	-1.53371	0.452595	-0.21707	0.358945	-1.58585	1.247491	1.062198	-0.13467	-2.00658	0.584281	1.116291	0.467978	-0.13648	-0.78842	-1.13768	-0.83913	-0.38591	-0.32072	0.357083	0.444487	-1.54304	-0.50349	-0.75986	-1.18808	2.333855	0.541724	0.02451	1.501381	1.146241	0.429941	0.623895	2.043637	0.714443	0.646267	-0.80279	-0.22774	-0.67565	-0.84365	1.051553	-0.95108	-0.32349	-0.47977	-0.52657	0.609261	0.747966
C6ORF72	360017	-0.21422	-0.03	-2.29284	0.823653	0.742478	0.187268	-0.27246	-0.39528	0.613911	2.794546	2.073256	0.422953	-1.40377	-0.10155	0.730125	-1.13339	1.225523	-0.4762	-0.00236	-1.24157	0.184784	0.352031	0.279949	-1.128	-1.44688	-0.05559	-0.21105	-0.44387	0.072872	0.452626	2.024911	-0.74957	-1.58447	0.532161	0.0949	0.707609	0.128826	-0.57925	-0.80428	-0.80443	-0.31359	1.537949	-0.76711	-0.0477	-0.7879	-0.5351	0.848763	-0.05167
GAS1	360047	0.478853	-1.10917	-1.8896	-2.32555	-0.07937	-0.23284	1.218602	-0.26567	0.173705	0.988747	0.784201	-0.41201	1.378674	0.15061	-0.28887	0.099275	1.228321	-0.77883	-1.36366	0.328006	0.491093	1.112913	0.160798	0.651176	-1.98675	1.635849	0.323497	0.283058	-2.09916	-0.18956	0.521821	-0.6663	-0.67818	0.959068	0.007365	-0.05933	-0.53373	-0.2929	-1.08935	0.682377	-1.00486	1.896264	-0.42885	-0.80425	-0.35298	0.623006	-0.12458	-0.09414
C7ORF27	360050	0.636261	-0.17733	-1.54858	-1.8191	1.224769	1.134435	2.127396	-1.35704	1.582409	0.622284	0.512977	0.058287	1.148593	1.343117	-1.82136	-0.2011	1.873963	-0.92713	-0.93964	0.087036	0.948095	-0.44697	1.130676	-0.05004	0.161995	-0.67328	-0.99179	0.659146	-0.98258	1.7002	0.69772	-1.56737	-0.44677	-0.20331	-0.45196	0.73022	0.22919	-0.78934	0.239934	0.365976	-0.0011	-0.00648	-1.84757	-0.7205	-1.92779	0.663497	0.467425	-0.06401
MPPE1	360053	-0.09179	-0.48675	-0.99173	-0.74302	1.202853	-0.87614	-1.68186	-1.38086	1.615281	1.719477	-0.52175	.	0.26757	0.816943	0.226856	-0.83206	0.98496	-0.56511	0.318432	-0.20953	-0.15396	-0.4821	0.793413	-1.5589	0.481745	0.238295	-1.30582	1.416282	-0.1709	1.619488	0.730035	-0.18332	0.251812	0.463282	0.348538	0.723358	0.15977	-1.24598	0.236991	-1.27039	-0.35318	-0.90017	-0.92585	0.014602	-2.20129	1.170911	0.338172	1.396706
ANKRD28	360064	0.87898	0.025763	-1.22767	-0.9694	1.478809	-0.10469	1.278215	1.194207	1.335481	2.111419	0.698458	0.149608	1.310247	0.182543	-1.42031	0.844073	1.125648	-1.0739	-0.94671	0.013897	0.754308	0.109712	1.85703	-0.72803	-0.83084	0.091932	-0.84046	1.477204	-1.43862	0.989685	-0.50991	-1.69006	-1.34381	0.643109	-2.18732	0.026959	-0.12365	-0.56538	0.114719	0.071092	-0.31779	0.188091	-0.15756	-1.56736	-0.91357	-0.46149	-0.72171	0.380104
TNFSF13	360086	-1.63015	-0.67715	0.080199	-0.76994	0.455444	0.029324	-0.16945	-1.80344	-0.01321	1.186115	-0.61698	-1.67031	1.234155	0.661138	0.616716	-0.29964	-0.5798	-0.32545	-0.92468	-0.04309	-1.06408	1.771544	0.965273	-0.78448	-0.87166	0.912112	0.584122	2.191828	0.034726	0.250728	2.309786	0.357303	0.656889	1.334823	2.023175	-0.37935	-0.36807	-0.6079	-0.50765	-0.14666	-0.19565	0.549705	-0.08586	-2.18878	-0.71134	-0.43135	0.761583	0.076072
GUCY1B3	360102	0.737468	1.12288	-0.34634	-1.46367	-1.14835	0.156132	-0.2934	-0.80699	1.597322	0.421996	0.605901	-0.38657	1.015226	0.655443	-0.04157	0.286105	0.485641	0.809161	-1.20726	-0.71006	0.17274	-1.10955	1.411476	-0.60508	-1.54567	-0.60067	-0.48805	1.119291	-0.16215	1.666282	-1.21878	0.39956	-1.9142	0.744054	0.473686	-0.93773	2.0088	1.434081	0.161127	-0.56798	-0.75827	0.994674	0.701618	-1.23139	-1.40479	-0.81975	-0.77436	0.753994
KLF6	360110	-0.29313	1.174986	-0.72118	-0.90396	0.893548	-1.41177	0.694927	-1.84175	1.316722	1.488446	-0.46779	-2.10562	-0.5949	0.543662	-0.36565	-0.22288	0.577077	-0.38659	0.295426	0.333878	0.004072	1.226165	0.796603	-1.06811	-0.18864	0.742811	-0.11103	2.86776	0.170882	0.513809	0.320275	0.111171	-1.26064	0.520918	-0.94141	-0.47319	-0.17781	0.463988	-0.85981	-1.70178	0.436343	0.42553	0.025548	-0.56095	1.336986	0.110434	-1.25081	-0.35654
KIT	360128	1.79422	2.081936	-0.00494	-0.40756	0.602128	-0.99473	0.350157	0.276148	-0.50192	-0.84438	0.175913	1.50553	0.627955	0.087094	-0.22022	-0.39719	0.345024	-0.26991	0.495225	1.234333	-0.17669	-0.89715	-0.41304	0.729826	-0.07322	0.072769	0.608664	0.325091	-1.15702	-0.15791	-2.03966	-1.36173	-1.49289	-0.92699	-1.96051	0.168896	-0.70311	0.519765	1.368431	1.953374	0.497721	1.041385	1.360709	1.40621	0.814593	0.065237	-0.7914	-1.03977
LHFPL2	360132	-0.19772	1.140083	-0.89446	-0.39276	-0.6441	-0.73599	0.237724	-0.83684	0.83041	1.936976	0.688479	0.797249	-0.1729	-0.00449	-0.93249	0.529442	0.089911	-0.29164	-1.38708	0.082354	-0.15937	-0.68126	0.028869	-0.2781	-1.61787	-0.75197	-1.60481	2.435018	-0.66423	1.345603	0.917229	0.345907	-0.48538	-2.31454	0.626248	0.72078	2.427583	-1.21656	0.189539	-0.40731	-1.179	-0.60852	-1.03019	-0.3059	0.223595	-0.62638	0.591285	0.332803
RIPK3	360142	-1.24039	-0.13985	-0.83433	-0.16049	-1.25576	0.496218	-1.73278	-1.92274	0.757005	-0.02771	0.594542	-1.3222	-0.12563	0.561754	-0.21263	-0.00883	-0.28481	0.850928	-0.39588	0.318213	-0.87579	-0.07057	-0.29898	-0.99519	0.90321	1.515153	-0.29723	1.13895	1.110884	0.706461	1.303202	0.833636	1.565952	0.015875	0.452778	0.582365	0.452616	0.869009	-0.31193	-1.16275	0.246663	-1.27006	-1.06764	-0.24065	-2.049	0.155155	-0.17703	0.837092
TMEM11	360161	-0.2835	0.188517	0.798558	0.941847	-0.84386	-0.64119	0.378466	-0.56624	0.17778	-0.11913	0.756933	-1.65917	0.255125	0.685846	-1.82249	1.030959	-0.54909	-0.96881	0.122785	-0.92657	-0.34035	-1.27008	-1.46067	-1.27811	1.041229	1.065961	0.679449	1.27885	1.601521	-0.05517	0.741197	1.035924	-0.49863	0.292887	0.680238	0.001579	-0.49904	0.514143	0.412328	-2.34516	0.968632	-0.83174	0.739329	-1.03119	2.19373	-1.33354	-0.48157	-0.21402
RIOK3	360187	1.009217	0.787369	0.047246	-0.67352	0.549265	0.40613	.	0.877587	-0.95844	-0.6615	3.121233	1.035283	0.754711	-0.13102	1.422296	0.297849	1.51722	0.27385	-0.2161	0.259039	0.526557	1.082351	-0.17593	-0.45733	-1.35385	0.59766	0.107539	0.219381	-1.15194	-0.5326	-1.76915	-0.86178	-1.65895	-0.24023	-1.11338	-1.36319	-0.55223	0.7186	0.387323	1.050459	0.424072	1.684134	0.572275	-0.6069	-0.00103	-0.44037	-0.81036	-1.34885
INSIG1	360192	1.249505	0.153282	-1.46311	-1.11595	0.68804	0.3194	1.48623	-1.52146	1.152338	1.184772	1.25098	0.805907	0.265815	-0.57539	-0.88352	0.64912	0.513502	-0.82926	-0.99808	0.758215	1.167057	0.444176	1.041822	0.060817	-1.21736	-1.37047	-1.69243	0.938495	-0.25482	0.382758	-1.13365	0.031286	-0.50672	0.532219	-0.34858	1.601162	0.953398	-1.3844	-0.41477	0.611097	-1.26105	0.863484	-2.00802	-0.97653	-1.22078	-0.24207	1.640919	0.745506
NKAP	360202	-0.22925	-0.28934	-2.4072	-1.51675	0.216973	0.434597	-0.1394	-2.00403	.	1.447864	1.709127	-0.73417	-0.37438	0.959258	-0.96954	0.28532	0.184655	-0.12859	0.299937	0.362423	0.359036	0.16817	-0.12093	-0.12358	-0.95588	-0.47913	0.363838	0.085596	-0.70978	0.650458	1.538316	-0.20911	-0.18318	-0.86978	-0.18955	-0.07053	0.866174	-0.45098	1.950558	-0.38585	-0.46805	-0.80472	0.396596	1.449923	-0.98211	0.821176	1.776862	-1.63138
C6ORF1	360209	-0.95413	-0.24492	0.255749	0.461222	-0.08356	-0.90049	-1.71239	-0.75555	0.582384	-1.11344	-1.32478	-1.60896	-0.52519	-1.20887	0.272959	-0.00196	-1.3758	0.437605	-0.06283	0.178089	-1.21317	-0.92311	-0.15307	-0.21255	1.264034	2.647514	-0.25611	-0.4253	1.176963	-0.78554	0.947099	0.588523	1.154863	1.866589	1.531779	-0.70374	0.511751	1.166221	-1.14031	-0.98255	0.484951	-1.12742	1.285833	0.483099	1.460182	-0.09515	-0.31461	0.271312
RABGAP1L	360221	-1.31081	-0.63308	0.711181	-1.06435	-0.33357	1.129994	0.239017	-0.05165	2.416155	0.210551	1.823414	0.880941	0.106776	-0.45825	0.365409	-1.47682	0.852995	-0.69057	-0.15973	0.009242	-0.48272	-0.53879	0.842954	-0.18611	-0.524	-1.35289	-1.27736	-0.15849	0.551503	-0.04532	-0.62072	-0.55551	0.141239	0.771811	-1.19251	0.751945	1.304332	-0.20327	0.112806	-0.38941	-0.74325	0.443508	-0.46784	-0.45132	-0.87897	-1.06245	3.255681	0.489904
TROVE2	360259	1.545107	-0.47089	-1.3441	-1.04872	0.503588	0.503523	1.492996	-0.57361	0.085088	0.146541	1.593917	0.269381	0.704246	0.388785	-0.67896	-0.32043	1.711247	-0.03919	-0.28259	0.129301	1.496998	-0.57522	0.904269	-0.1	-1.04015	-0.93875	-0.93077	1.38227	-1.97787	0.896949	-1.85543	-0.8585	-0.68104	-0.89121	-0.94066	1.227682	0.2434	-0.52324	0.949282	1.096713	-0.98632	0.101944	-0.72853	0.308785	-2.33989	1.336446	0.447846	0.164017
PNRC2	360280	1.129496	-0.13153	-2.00411	-0.35631	1.008302	-0.78634	1.446261	-0.15312	0.280167	0.121016	0.960454	0.394447	0.122349	0.565189	-1.12138	0.658539	1.07037	-0.48492	-0.18392	0.551122	1.804335	1.088014	1.601884	-0.00101	-1.25954	-0.73482	-1.08515	1.514273	-2.02688	0.353505	-2.37205	-0.8894	-1.13862	-0.66954	-1.21114	0.635551	1.029478	-1.76351	0.750589	1.464681	-1.27217	0.168858	-0.05353	-0.16643	0.182054	-0.30193	0.702165	-0.48638
REPS1	360358	-0.00651	0.406024	-1.76232	-0.99062	-0.03553	-0.15881	1.974524	-0.6773	1.23774	0.782059	1.537132	-0.33987	1.067129	0.982608	-1.26914	0.723103	1.451843	-1.89419	0.001675	-0.27606	1.175042	-0.14897	0.321283	-1.04354	-1.99621	-0.12371	-0.47579	2.555009	-0.60982	0.147866	-0.70058	-0.90033	-1.49773	0.525182	-0.60845	0.228654	-0.95903	-0.11688	-0.71353	0.355566	0.094663	0.015453	1.018524	-0.28204	-0.60808	0.002818	-0.00471	-0.07103
C14ORF85	360373	-0.01255	-0.293	-0.11638	-0.67946	-0.15082	-0.88496	1.968071	-0.67325	1.30229	0.892182	1.566563	-1.64444	-0.34094	0.749017	1.68405	-1.06044	2.088438	-0.41935	-0.69809	-1.07022	-0.09527	-1.27255	0.633467	-1.80101	0.064227	0.360684	-1.32897	1.41589	-0.11728	-0.5816	0.862528	-0.44656	0.078222	0.319876	-0.51215	-0.41493	0.225622	0.232195	-1.33769	-1.33707	0.814229	-0.74322	-0.8962	0.474266	-1.19308	0.807912	0.155315	0.026618
FLJ20125	360376	0.19207	0.774799	-0.92065	-0.28924	-0.65368	0.733918	-1.11426	-1.94074	0.66252	0.045699	-0.68033	-0.10526	-0.21591	-0.79383	-0.21106	0.117243	1.02705	-0.8001	-0.5354	-0.19326	-1.24686	-1.57424	0.051954	-0.10722	0.139876	1.099001	-1.54365	2.113484	0.671895	-0.20562	-0.88608	0.264968	1.835093	1.246169	0.398228	1.749485	0.347655	-1.25094	0.624232	-0.20984	-1.076	-1.56641	0.154947	-0.10008	0.629271	-0.22281	0.83281	2.002788
LOC647340	360382	1.428962	0.610703	-0.40009	-1.08183	2.176756	0.695565	1.441958	-0.14039	0.576779	-0.04518	0.777681	-0.29217	0.937605	0.639216	-0.42446	0.610031	0.758741	-0.33893	-0.30556	-0.50683	-0.10799	0.205277	2.382972	-0.10978	-0.46373	0.092807	-0.3988	1.487539	-1.63953	0.439378	-1.45432	-0.9592	-1.15916	-1.22589	-1.12395	-0.70347	-0.20043	-1.6325	0.870317	1.318974	0.381716	1.133624	0.91432	-0.40361	-0.88816	0.399918	0.04102	-0.59679
SDHA	360424	-1.16371	0.718924	1.376209	1.326198	0.909853	1.329335	0.640086	0.953968	-0.02396	-0.0935	-1.78085	-0.837	0.036966	-1.6047	-0.32569	0.100596	-1.7264	-0.84902	-0.3794	-0.20295	1.19996	0.388316	0.520293	-0.28115	0.279994	-0.73538	0.93236	-0.51496	1.319619	0.526735	0.910707	0.982356	2.002823	0.172054	0.909453	-0.24665	0.370483	-0.80161	-1.21366	0.418795	0.733762	-0.62667	-0.59087	-1.18319	1.140843	-1.89982	-1.65351	-0.0727
ITPA	360445	-0.28639	0.332301	1.115524	1.335241	0.675699	1.656985	0.468234	2.14726	-0.34387	-2.18379	-1.08948	-0.35789	-1.13141	-0.03148	-0.66272	0.253253	0.106973	0.845478	-0.09959	0.856368	-0.17839	-0.11204	-0.19066	0.514362	2.059201	-0.40392	0.966567	-0.16138	-0.31096	-1.31702	0.623451	-0.83185	2.294292	-1.21851	0.116045	-1.46434	-0.90924	1.754769	-0.20729	-0.15909	1.010453	-0.43357	-0.76166	-0.48641	-0.20343	-0.55172	-0.25881	-0.94759
MAP3K7	360471	-0.28147	0.572665	-0.11945	-1.49974	-0.2124	-0.17015	0.98408	-1.14755	1.553644	1.59904	-0.8431	0.633893	0.748109	-0.52741	-1.27184	0.642182	-0.50632	-1.77054	-0.70706	0.308293	-1.29419	-0.79309	1.004531	0.291548	0.37078	0.152691	-1.52795	2.151588	-0.91677	1.299034	-0.43974	0.736139	-1.77724	1.938865	-0.94192	0.425737	0.724281	0.691265	1.097911	-0.44164	-0.33782	0.789415	-0.01227	-0.49672	-0.92119	0.16515	0.243263	0.90819
PLAUR	360475	-0.16634	-0.37477	-0.82694	-1.21148	0.564011	-0.18924	-0.79391	-1.82655	2.294499	1.154537	-0.2025	-1.76358	-0.29257	1.130291	-0.03098	-0.81348	0.305216	-0.83623	-0.99053	-0.05688	-0.47468	-0.2225	0.788339	-0.67549	-1.02197	-0.58148	-1.06137	1.831771	0.721491	0.862798	1.473905	0.981952	-0.06548	1.291379	0.775761	0.391538	0.935291	-0.97874	-0.31739	-0.83048	-0.31113	-0.65806	-1.17043	-0.62691	-0.64959	-0.09222	0.404225	1.797725
NBPF14	360482	-0.45426	-0.23513	0.310004	-0.46524	0.78104	-0.55843	0.261304	-0.87419	0.374476	1.527063	-0.66724	-1.06927	0.479605	0.536201	1.376121	-1.12601	0.083839	-0.3364	-1.5054	-0.09264	-1.07681	-0.85599	1.578422	-1.08277	0.539345	-1.25332	-1.82049	0.704746	2.031802	0.313907	-0.70933	0.457287	-0.83179	0.073185	-0.32961	0.338903	0.325321	-1.83219	-0.42002	0.075804	0.56619	0.203212	0.919157	0.509542	-1.70413	-0.46317	0.12967	0.755406
SRGN	360500	0.636629	0.438695	-2.02158	-1.28744	0.483397	-0.19701	0.376705	-1.74076	1.30486	1.754226	1.238759	-1.3516	0.371643	0.154534	-1.3653	0.455756	1.186978	-1.07747	-1.40645	-0.25327	0.372692	0.77884	3.001629	-1.16535	-1.1796	0.96785	-0.15395	2.108775	-0.67786	0.231653	-0.60799	-0.03424	-1.02708	-0.14018	-0.19285	0.111839	0.526983	-0.04228	0.464499	-0.67222	-0.29511	0.803814	0.203714	-1.0561	-0.53569	0.238807	-0.3281	-0.74583
BEGAIN	360537	-1.19056	0.233525	-0.21627	0.20865	0.328102	-0.11768	-0.29548	0.262403	-1.07167	0.498909	0.602125	-0.23763	0.969446	0.109462	0.140468	1.000981	1.130987	-1.08295	1.61086	-0.08385	0.250439	0.062195	0.113677	-1.38641	-0.49983	3.102573	0.275873	0.446153	-1.01982	-1.09249	-0.02361	-0.45715	-1.40075	-0.82161	-0.06944	-1.24221	-0.98065	1.32829	-0.82322	-1.70217	0.991277	0.785624	1.928862	-1.16204	-0.63118	-1.21102	-0.78167	-0.99675
LOC650780	360564	-0.39697	0.335267	-2.2567	-1.66114	-0.57502	1.172389	0.2976	-1.11306	-0.07984	1.014465	0.375698	-2.86327	1.085406	1.058575	-0.26566	-0.05715	0.071215	0.68677	0.033793	-0.49205	-0.34653	1.849839	1.853672	-0.09367	-0.36091	1.142635	0.751154	2.584703	-1.00939	0.779196	-0.1664	-0.32565	-0.59277	0.096137	-0.62022	-0.7255	-0.73288	-0.18707	0.863594	-0.46986	0.324035	-0.39205	1.170847	-0.86849	-0.44792	-0.4213	-0.42368	-0.25204
HEATR5B	360577	0.907052	0.650663	-0.77877	-0.96726	1.52407	0.529641	1.428714	0.82423	0.217216	0.46283	-0.72179	0.848644	-0.01179	-1.32644	0.143716	0.674404	-0.84062	-1.60004	-1.03195	1.528531	1.292213	0.644088	1.316878	0.398841	-2.04472	0.114556	0.566947	0.057422	-0.94399	0.199184	-1.53561	-0.69729	-0.62974	0.626697	-1.93018	0.314456	0.99724	-1.59226	0.628164	1.839826	-0.58031	0.309905	0.741333	-0.06131	-0.95987	0.49134	-1.3081	-0.3389
HS.317664	360593	-0.53614	0.094414	.	0.103865	0.991458	0.710444	1.304003	-1.95101	2.075315	0.614488	-0.21498	-2.1763	1.251444	-0.98422	-0.60007	-0.98123	1.087105	-0.95819	-0.93024	-0.43223	-0.60535	0.738556	-0.74254	-0.49822	-0.53001	0.566124	0.678284	1.592121	-0.02148	0.165509	-0.30563	-0.26562	-0.22712	-0.68866	0.346504	-0.45297	0.033576	-0.41985	-0.36401	-1.07076	0.87069	1.675839	0.5088	-1.7754	-0.25045	-0.78222	-0.82071	1.161376
FEZ2	360608	-0.44743	-0.37309	-0.36556	-1.24562	1.11607	-1.15747	-2.43078	-3.15657	0.324309	0.696137	-0.2199	1.152299	0.370082	0.738488	1.144412	0.125006	-0.67129	-0.70815	-0.19373	0.179971	-1.35522	-0.02477	-0.15269	0.613655	-0.1384	1.404226	0.312299	1.065055	-0.24016	0.037588	0.338576	0.980894	-0.70205	-0.15449	1.412792	0.870528	-1.39778	-1.38683	1.890447	0.511898	-1.86119	-0.23517	0.921676	-0.44253	0.427497	0.128636	0.452121	0.46325
LOC644128	360615	0.659802	0.53197	-1.99815	-1.3561	0.96878	0.291376	1.177422	-0.48507	-0.16336	0.822372	0.638351	2.039814	0.758567	-0.69938	-1.36837	0.06355	-0.13924	1.885443	-0.61703	2.050897	0.411645	0.742538	0.79662	0.559254	-0.37005	-0.9313	0.631316	0.726324	-1.71428	-0.22042	-1.19617	-0.25549	-2.04528	0.143154	-1.35343	-0.62071	-0.24262	-0.43175	0.117804	-0.39472	-0.09219	1.146723	-0.88337	-0.58885	0.520263	1.293537	-1.1354	-0.92463
FGR	360619	-0.90293	-1.12753	-0.30026	-0.70529	-0.2612	-0.67732	-1.96932	-1.5424	0.927172	0.907238	0.533454	-1.75555	0.280485	0.545445	1.905188	-0.65594	0.127317	0.096549	0.478754	-1.21375	-1.46277	-0.23532	0.396133	-1.02786	0.732431	2.31786	0.536844	0.878077	0.696269	-0.38989	1.808774	0.79755	-0.21124	0.741484	0.912818	-0.8109	-0.91531	1.0026	-0.32821	-2.20785	0.266793	-0.21653	0.815421	-0.3709	-0.32209	0.453658	-0.6799	0.010586
CMIP	360626	0.872419	0.025522	-1.70268	-0.99634	1.684887	0.273227	2.705339	-1.14121	1.362154	0.073446	0.716334	-0.26279	0.289002	0.213946	0.25464	-0.3072	0.687345	-0.05476	-0.8572	0.054543	0.580505	0.766662	2.15782	-0.86336	-1.26518	0.162148	0.001201	1.95464	-1.20704	0.977397	-1.01122	-1.01249	-1.37327	-0.22337	-0.80582	-0.60644	-1.06046	0.733824	0.052568	-0.01902	-0.26578	1.083794	-0.15242	-0.73342	-1.85431	0.685324	-0.87	-0.06052
HS.576373	360632	-0.07073	-0.23304	-1.04094	-0.45945	0.974479	-0.21378	1.794253	0.462844	0.533752	1.273484	1.587084	-0.28088	0.43051	-0.22412	-0.70558	-0.63911	-0.43033	-1.14435	-0.02561	-0.02368	-0.56623	1.721169	1.753809	-0.91543	-0.78733	0.298318	-0.01788	0.336201	-1.0618	0.034558	-0.52998	-0.64984	-0.33313	0.625646	0.40047	0.137334	-1.39225	1.829306	-1.20059	-0.22693	0.238398	1.651498	0.656239	-2.52715	-1.046	0.561716	-1.01217	-1.42626
HS.563922	360646	-0.21682	0.458971	-1.85629	-1.02107	1.659417	0.618187	1.354135	-0.75113	0.019156	1.702539	0.216886	-1.07566	0.92197	1.059876	0.144017	-0.46433	1.106825	-0.78468	-0.19624	-0.19001	0.586733	0.328779	0.609798	-0.36834	-0.12794	1.051906	0.254081	2.791202	-0.47311	0.862662	-0.49613	-1.0532	-1.31977	-0.19349	-0.76752	-1.30575	-1.23739	0.457384	-0.50837	-0.51031	0.306318	1.419527	0.834358	-1.44502	-1.00199	0.101029	-0.32912	-0.72711
RGS14	360670	-1.50312	-0.26684	0.653668	0.780697	-0.10495	-0.56694	-0.99293	-0.18885	-0.79568	-0.40679	-0.89792	-1.37303	-0.52936	-0.30223	1.127337	-0.67112	-0.99595	0.687263	0.932253	-0.83992	-0.62428	0.313318	-0.78699	0.190963	1.107942	1.914395	1.14744	-1.28295	1.616255	-1.20005	1.618527	0.81526	0.804646	0.728749	0.893257	-0.69533	-1.26593	0.900306	-1.02333	-1.61523	0.830202	-0.78538	1.306417	-0.6105	2.254095	-0.51887	-0.59812	-0.37682
SNX19	360673	0.462185	0.067999	-1.48339	-0.0844	-0.4995	1.405079	1.225794	0.805817	-1.34104	0.56074	-0.1297	1.90972	-0.56305	-1.27491	-0.76765	0.940632	-0.13535	-0.52099	-1.14362	0.55618	-0.43333	-0.22996	0.617914	0.787402	0.674706	0.557692	0.150663	0.781258	-1.19805	-1.67691	-0.37673	-0.35744	0.880173	-0.09066	1.675604	1.125993	0.818932	-0.8747	0.440811	-1.12615	-2.56353	1.42942	0.272795	-0.10828	0.738772	-0.64559	0.076773	-1.39111
ADNP	360678	-0.38924	-0.26667	-0.11014	-0.56799	0.067809	-0.9546	0.019333	-0.67382	0.353753	0.53644	0.038764	0.786489	-0.84987	0.168519	-0.48283	0.536454	0.520084	-0.58622	-0.43106	0.6803	0.744688	-1.5841	0.704691	-0.03641	-0.44181	-0.55396	-1.35113	0.246185	-1.6044	0.068984	-0.58386	0.142541	2.646765	-0.47311	-0.20512	1.161949	0.503136	-0.73083	0.670393	1.131732	-2.05987	1.046989	-0.34534	0.71115	-0.51389	1.475473	2.817573	-0.93735
CTDSPL2	360682	0.634652	0.878851	-0.39062	-0.83745	1.546889	0.544299	0.833918	-0.89993	0.612985	0.778393	1.22719	1.825098	1.711012	-0.84857	-0.99882	0.070478	-0.3438	-0.29879	-2.14894	0.161879	0.502771	-0.90818	1.40149	-0.56041	-0.35103	0.214532	-0.76538	0.749486	-1.13563	-0.23066	-2.17784	-0.15396	-1.62527	0.359141	0.27207	1.676022	-0.86021	-1.50142	0.635193	1.472081	-0.57698	-0.2852	-0.41741	1.610731	-0.9102	-1.05425	-0.09477	-0.20175
HEBP1	360689	0.753068	-0.52798	-1.37184	-0.8094	1.163893	0.369434	3.256465	1.773058	0.161167	-0.39164	2.452108	0.94723	0.378614	0.242731	0.158596	0.199704	0.402466	-0.60228	0.113791	-0.62559	1.90605	1.067279	-0.10829	-0.21672	-1.11889	-1.24172	0.101303	0.424108	-1.19307	0.979063	-1.23808	-1.27237	-0.36364	-0.18298	-0.38812	-0.33655	0.058	-1.05881	-0.76786	0.775704	-0.76205	1.089695	-0.63963	-0.5854	0.400859	-0.60669	-0.22546	-0.67841
LOC642615	360692	0.053009	-0.49386	-1.41066	-1.58712	1.577463	-0.11402	0.753458	0.055105	-0.06561	0.356453	1.332421	-0.18226	0.961231	0.065356	-0.41203	0.195571	1.628924	-0.36652	-0.94006	0.374984	0.088589	0.501169	0.452941	-0.63104	-1.2729	0.272181	0.040213	1.472317	-1.06039	1.513009	-0.77219	0.413824	-1.80432	-0.40014	-1.45863	-0.02923	-2.07357	0.989975	-0.62971	0.665999	-0.4251	1.289628	-0.4591	-1.31505	-0.17372	-0.71625	-0.30006	-1.16983
ZNF160	360709	-0.56979	-0.26437	-1.50492	-0.93146	0.738663	-0.46984	0.625338	1.491769	0.086667	-0.08882	1.662961	-1.08541	-0.77055	0.155364	1.62452	-0.59136	1.142462	-0.11399	0.890112	-0.05066	-1.0674	1.409468	0.220893	-1.53077	0.216896	0.272622	1.291975	-2.03288	-0.37775	-1.39038	0.95446	-0.56386	-0.79874	0.175225	-0.03115	-0.44786	0.039922	0.81962	-1.53161	-1.75113	0.114011	0.948904	0.99421	-0.97667	1.051302	-0.65741	-1.28564	-0.90366
CD44	360719	-1.22896	-0.32054	-2.19404	-1.67908	-0.02065	-0.33735	1.1	-0.73	0.811535	1.498275	0.081788	-0.30846	-0.08083	-1.09709	-0.28252	-0.10948	1.533202	-0.71196	-1.07974	1.021887	1.024032	0.460811	0.637265	0.156744	-0.21872	-0.86437	-1.053	2.068531	-0.39047	1.143314	-1.24103	-0.60025	-1.25295	-0.47498	-0.20926	1.289893	2.049691	-0.20954	-0.83376	-0.5451	-0.76734	1.633958	-1.08263	0.259964	-0.93172	-0.26393	1.2872	0.957993
PGK1	360735	-0.62897	0.540974	-1.6428	-1.03064	-0.3467	0.739542	-1.03601	-2.25861	1.331109	1.90647	0.512901	-0.35164	0.136479	0.145176	-1.10952	0.233091	0.882322	-0.28496	-1.08993	-0.49345	-1.92209	-0.2307	0.023245	-0.19062	-0.26425	-0.28357	-1.18041	2.210479	-0.02406	0.881443	-0.77174	-0.03904	-0.04221	-0.29074	1.110825	1.110766	0.640919	-0.92941	1.395995	-1.1171	-1.01189	0.684648	0.007158	0.352319	-0.91731	0.537643	0.622988	0.235052
HS.336511	360736	-1.28959	-0.22696	-0.64855	0.067513	1.161883	-0.36946	1.65469	-0.1268	-0.38737	-0.10983	1.963602	0.061447	-0.07549	-0.47575	1.214096	0.075254	-0.6867	0.50815	-0.10475	-0.98557	0.201721	1.565742	-1.31639	-1.71849	-0.82319	0.516729	1.686164	0.855804	-0.27623	-0.88069	0.796778	0.263858	-1.33878	0.289391	0.466286	-0.91885	-0.95094	1.159544	-0.41746	-0.31502	0.264961	2.335879	1.142295	-1.44778	-0.41777	-0.42845	-2.19119	-0.88964
COASY	360747	0.019509	0.649757	-1.17117	-1.47982	0.804662	1.085075	1.84915	0.01952	1.874187	0.235065	-0.62008	-0.40981	1.668038	1.410904	0.738803	-0.73195	0.820493	-0.93817	-1.61068	-0.16837	0.143169	0.376395	-0.19245	-0.63482	-0.25647	0.68248	-0.27066	1.807594	-1.03892	1.544114	-0.41881	-0.3551	-0.92053	0.054846	-0.70602	-1.39911	-1.05175	0.831891	-0.9121	0.248468	0.274351	0.617923	-2.02388	-0.79997	-1.96947	-0.08131	-0.5911	-0.21553
MKRN2	360753	1.688615	0.700987	0.874577	-0.85636	2.47997	-0.25555	1.676316	0.514904	-0.60167	-1.00206	-1.32798	0.048728	0.603075	-1.22282	-1.36171	0.16136	0.129328	-0.83465	0.144364	0.523797	-0.26648	-0.32326	0.590973	0.413892	-0.479	1.533603	0.051557	2.203642	-2.15877	-1.1825	0.992415	0.163933	-1.06714	0.428247	-0.10549	-0.9699	0.85884	-0.20449	0.081031	-0.06462	-0.93701	0.617168	1.154301	-0.37245	0.735882	1.093684	-1.47922	0.168051
C6ORF25	360768	-0.1039	-0.59065	-2.90273	-1.73837	1.298934	0.89875	0.498116	0.539599	0.489357	0.47303	0.072512	-0.75323	1.162193	-0.4863	-0.60025	0.133894	-0.01573	-1.07693	-0.92693	-0.11758	0.963854	0.551867	1.885898	-0.19377	0.369768	1.932522	1.118087	1.006512	-0.46168	0.284726	0.194337	-0.41994	-1.37077	-0.03417	-0.08133	-0.42069	-0.93265	0.484558	-0.05357	-0.77894	-0.57745	2.193402	-0.43249	-1.33446	1.527606	-1.42816	-0.9998	-0.85288
CXCL5	380010	0.12727	0.012875	-0.77598	-1.84157	0.074956	-0.60072	-0.24546	-0.80574	0.080697	2.500923	-0.95333	0.451428	1.081411	-0.13378	0.886155	-1.20553	-0.12754	0.448283	-0.12612	-0.73887	-0.38327	1.537235	1.323194	-1.56911	-1.07316	-0.99231	-0.93517	0.720765	0.506521	0.614737	-1.16543	0.505238	0.592147	-0.80907	0.140079	-0.37176	1.672135	-0.38695	-0.52548	-0.62023	-0.11491	-0.35957	-0.371	-1.23621	0.713885	-0.30523	-0.34386	2.140455
SLC25A19	380014	1.32362	-0.53371	-1.28699	-1.1297	0.286465	1.458028	0.326089	0.199164	1.108898	1.548296	-0.35899	0.347183	-0.05558	1.194118	-1.95806	0.693153	0.389132	-0.09732	-0.95128	-0.35612	1.973347	-0.13724	1.163649	1.076681	-0.38108	-1.13181	-1.12769	1.153857	-1.47884	2.46719	-0.81034	-0.39076	-0.52148	-0.84618	-0.33391	0.941285	0.291799	-0.49308	0.455931	0.71252	-0.07833	0.411445	-0.86286	-0.87574	-1.42642	-0.14486	1.594252	0.57543
DDIT4L	380019	0.071213	-0.81367	-0.95476	-0.16142	0.889676	-1.0871	0.452355	0.072148	-1.84686	-0.86672	-0.28568	1.012764	0.473098	1.098945	0.302962	0.035142	1.002951	0.545656	-0.53393	0.252155	-0.34483	0.177988	0.488551	0.6489	2.148637	0.782332	-0.64502	0.135277	-0.81943	-0.24664	-0.59378	-0.7477	-1.25891	-1.06151	-0.9149	-1.34986	-0.97376	0.255209	2.719037	-0.09708	0.475081	1.394763	1.486121	0.611359	0.602532	1.181295	-0.66518	-0.38323
C1ORF116	380026	0.739439	-0.02232	0.764557	-0.65424	0.979007	0.401432	.	-0.61335	1.047139	-0.81624	1.134784	0.347006	0.716899	0.881387	1.589118	-0.18891	0.142984	-0.51057	1.80598	-1.44995	1.238221	1.198223	1.578655	-1.16411	-1.61208	0.820809	-0.25448	0.852322	-0.06649	0.037447	-1.56116	-0.30293	0.119286	-0.48948	-0.14491	-0.82314	-1.53206	-0.56566	-0.52066	0.608185	0.167586	2.591313	-0.21494	-1.81835	0.345931	-0.58555	-0.40069	-0.16563
RHBDF2	380050	-0.92678	0.022307	-1.09224	-0.33778	-0.03616	0.804264	-1.76721	-0.24213	1.377615	0.648532	-0.23698	-1.0591	-0.7065	0.040555	0.996789	-1.66687	-0.12381	-0.41193	-0.10076	-0.6036	0.072294	0.652977	0.733062	-0.57908	-0.064	0.46905	-0.44792	1.504298	0.208356	2.081275	2.407448	1.246767	-0.59804	-0.09108	0.98904	0.205822	0.181902	0.335096	-1.03531	-0.6546	0.032339	-0.38522	-0.7339	-2.144	-0.30975	-0.58857	-0.80526	0.912255
B3GNT2	380056	0.714369	1.833123	-1.34637	-1.08115	0.651657	0.219342	1.082255	-0.49886	-0.19048	0.927191	-0.93614	-0.44902	-0.05971	-0.5976	0.626846	1.268637	-0.09975	-0.83331	-1.20041	0.132203	-1.06612	0.87985	0.031171	-0.00204	-0.00325	-0.04272	-0.46621	1.738597	-0.35075	0.14083	-1.2182	1.399961	-1.00229	1.464908	-0.34938	-0.29262	-1.10159	1.087398	0.007585	0.016465	-0.8463	2.188397	-0.14424	-0.51692	-0.51257	-0.78534	-0.73442	0.092735
TMEM80	380068	-1.14955	-1.08874	0.799439	0.852592	-0.2528	0.254225	-1.38144	-0.61447	-0.80921	-0.07172	-0.13376	-1.37899	-0.73193	0.379202	0.940836	-0.43813	-0.34968	0.563745	0.925131	-0.89703	-1.56658	-0.4512	-0.82006	-0.17841	1.617008	0.906703	0.161894	0.019139	1.48001	-1.36866	1.838009	0.839421	0.410923	1.22539	1.904338	-0.14949	-1.29246	-0.12041	-0.57419	-1.92161	0.472519	0.908944	1.998013	-0.85529	0.175942	0.533301	-0.09656	-0.78677
RPS23	380070	1.060407	-0.09598	0.395684	0.289466	2.03945	0.855837	2.20814	0.775621	-0.39721	-0.16352	0.989305	-0.27113	0.808992	-2.00838	0.125251	0.412742	1.02064	0.490501	-0.22837	0.421436	0.602037	-0.01314	-1.5923	0.328884	0.862017	-0.94124	-0.11923	0.644343	-1.00801	0.56845	-2.65923	-0.79694	0.08097	-1.16054	-2.00049	-0.04461	0.210343	-1.97877	0.24348	0.375956	-0.0211	-0.30406	0.384282	-0.31585	-0.93985	1.140639	-0.11419	-0.77319
SPATA7	380079	0.089543	-0.27788	-0.53096	-1.32821	0.267349	-0.8373	1.804528	-1.80923	0.549515	-2.23711	-1.0419	-0.14502	0.438172	0.564484	-0.60452	0.151874	0.391293	-0.78853	2.037512	-0.16528	1.759774	-0.07345	0.095918	0.469544	-1.13464	0.098675	-0.72663	2.493883	-0.01696	1.639003	-0.60324	-1.53045	0.514864	-0.16957	-0.20641	0.595825	-0.0474	0.144896	1.40197	0.470478	-1.8612	-0.32509	-0.41146	-1.25517	-0.29403	-0.20205	-0.09375	0.85405
LOC646144	380082	-0.20877	0.904606	-0.81059	-1.05221	0.694962	-1.05065	0.398772	-1.85867	0.93527	2.642442	0.160276	-1.41331	-0.33237	0.311672	-0.22347	-0.84988	1.23946	-1.422	-0.96732	-0.46546	-0.25241	-0.29981	-0.32782	-0.60612	-1.38474	0.29247	-1.64801	1.578978	0.042101	1.119996	0.949838	-0.40248	-0.40219	0.12802	0.049753	0.659743	0.907454	0.413973	-0.12213	-0.36223	-0.39671	-0.44862	-0.40428	-0.41955	-1.34397	0.399578	1.038779	1.693658
TMEM51	380102	-0.12125	-0.90067	-0.01333	-0.07647	0.146739	1.290328	-1.31282	-1.60642	2.445193	0.796555	0.645973	-1.22792	-1.52234	-0.46727	-0.81228	-1.13169	-0.11368	-1.28527	-0.01659	0.492082	-0.09236	-0.54714	0.890411	-0.18575	-0.00734	0.24207	1.305951	-0.00835	-1.18086	0.259314	2.057061	1.702705	1.004565	-0.73234	1.927079	0.70037	1.440397	-0.80142	-1.05753	-1.03252	0.298427	-0.66149	-0.34453	-0.62629	0.995982	1.028103	-0.62734	0.529212
LOC652045	380110	0.20804	0.051024	-1.60802	-0.67568	0.711929	0.844411	0.975345	0.456208	0.263522	1.314996	2.008436	-0.29425	0.195711	0.693505	1.217652	-1.03996	0.573505	-1.07058	-0.29769	-1.43601	-0.24658	1.05971	1.167346	-1.65384	.	-0.09874	-1.14643	1.270788	-1.56763	-0.10296	-0.44539	-0.95342	0.149666	1.631522	1.746037	-1.04124	-1.78165	0.820901	0.202632	-0.10817	-0.57727	2.036816	-0.22112	-0.90114	0.131606	0.621233	-1.21467	-0.68886
ZNF483	380132	-0.81476	-0.11218	0.007337	0.482989	-0.9517	-1.00879	0.163404	-0.40393	0.489602	1.50747	-0.53406	-0.88187	-0.91688	0.427711	.	-0.64081	1.596771	0.026863	0.155355	-0.94236	-0.50478	-1.22065	-0.38821	-0.65282	0.71284	-0.52581	-0.76774	-0.05056	0.93476	-0.67002	2.073854	-0.59256	0.955656	0.475756	0.234744	-0.05889	0.44556	1.478705	-0.9952	-1.64911	0.202046	-2.21354	0.064365	0.450111	-1.72413	1.514927	0.168561	1.179694
DECR2	380148	0.759544	-0.46608	-0.94516	-0.27344	-0.45777	1.618582	0.352269	3.13674	-1.18197	-0.89145	1.502494	0.813971	1.33008	0.420435	-0.34008	-0.67187	1.460435	-0.19707	0.73938	-0.9991	0.703172	0.399219	-0.50729	-0.20403	0.662067	0.883077	1.108226	1.858125	-1.6227	0.735756	0.026013	-0.78331	0.619323	0.067153	-1.32335	-0.2908	-0.85697	-0.09735	-0.21824	0.645291	-0.02406	-0.52834	-1.52321	-0.78687	0.650265	0.035253	-0.75676	-0.28955
ZNF2	380152	1.229924	0.568837	-1.50105	-1.55595	0.140596	0.633961	1.604658	-1.16326	0.44816	0.567312	0.430171	-0.14226	0.262012	-0.51333	-0.07967	0.233195	1.88441	-0.83698	-0.06251	0.936024	0.394745	-0.64677	1.764763	-0.16876	-1.58983	-0.84546	-0.6458	1.010994	-1.8191	1.290356	-1.48458	-0.22872	-1.72833	0.974574	-1.57633	0.330576	1.447899	-0.3698	0.701495	0.390298	-1.07426	-0.08132	-1.44886	1.163096	-0.89921	0.902662	0.517059	0.615396
SLC35A4	380189	-1.09987	-0.47516	2.067928	0.813551	0.0854	-0.09784	-0.98266	1.752167	-1.24624	-1.2903	-0.73913	-1.17003	0.098653	0.173215	-0.23604	-0.49502	-0.6134	0.631837	0.928884	-0.97912	-1.19984	0.189994	0.451098	-0.81918	1.106583	0.301102	1.270158	-1.05734	0.825064	-0.96881	1.181166	0.545454	0.851989	-0.08583	0.759914	-0.35697	-1.01333	1.545937	-0.49984	-0.13286	1.297205	-0.6689	1.276954	-0.93899	1.28266	-1.01387	-2.0178	-0.59687
HCRT	380196	1.309284	-0.68038	-0.99329	-0.84298	1.4906	-0.60009	1.860281	-0.00967	0.644294	-0.3825	0.416909	-1.8116	-0.22914	0.486012	0.803277	0.036685	0.586003	-0.50725	0.596317	-0.68625	0.059989	1.06373	2.265459	-0.61484	-1.37596	1.71437	-0.29122	1.739021	-1.09241	0.409359	-0.15451	-0.85283	-2.56603	0.232092	-0.89764	-1.24797	0.071427	0.358714	-0.88563	-0.08708	-0.34639	0.518495	1.168425	-0.52591	0.867684	-0.68137	0.254407	-0.29588
NUAK2	380202	-1.65954	0.169596	0.231181	-0.45918	-0.52173	-0.35842	-1.13306	-0.99561	0.31594	1.203547	-0.54058	-1.74441	-0.85185	0.013022	-0.16128	-0.22243	-0.1368	-0.91435	0.087574	-0.41934	-1.87987	0.555797	-0.73496	-0.42911	0.713472	-0.21633	-0.04448	0.296069	1.284815	-0.73414	1.764319	1.668191	1.426889	1.741798	1.604434	0.43396	0.527857	0.033735	-0.86842	-1.4806	-0.01241	-1.38407	-0.55929	0.230251	-0.0205	0.336641	-0.67035	0.697136
G6PC3	380242	-1.05215	-0.25016	1.691077	1.882758	-0.63628	-0.94719	-1.31759	1.174394	-1.23896	-1.41885	0.027606	-0.56262	0.185659	0.392099	0.916096	-1.09216	-0.70457	0.260903	0.780928	-1.1975	-0.38769	-0.62427	-0.69831	-0.70248	1.509262	1.213811	0.618728	0.101427	1.512251	-0.77797	1.632643	0.883932	1.334028	-0.37505	0.869692	-1.11557	-0.88487	1.56528	-0.24403	-0.57442	0.488421	-1.00226	1.094108	-0.1999	1.19387	-0.4203	-1.1219	-0.58616
INDO	380259	-0.88721	-0.33478	0.014104	-0.40522	0.156678	-1.8977	-0.24225	-0.10552	-0.43865	0.318498	0.882392	-1.26801	-0.36143	1.787051	-0.82736	-0.27716	1.14233	-0.21684	0.079648	-0.54188	0.035872	0.258381	-0.09061	-1.70206	-0.48506	0.518738	0.384394	-1.10446	-0.45553	2.209667	0.945579	0.270355	-1.48617	-1.00088	-0.53085	0.774606	-0.24233	0.30432	0.039009	0.16293	0.36624	-0.17007	0.197984	1.94278	-0.80994	0.4303	.	1.74178
CBX3	380270	-0.01992	0.332786	0.839879	0.618785	0.41963	-0.35236	-0.2243	2.431941	0.025028	-1.05804	0.984384	-0.82766	0.502211	-0.70375	1.534289	-1.08763	-0.34658	1.367456	-0.21375	-1.39984	-0.86742	0.162003	-0.14458	-1.04484	1.106081	1.056585	1.36981	0.404669	-0.4646	-0.43283	1.351591	0.24232	-1.1774	0.144662	1.196701	-1.13871	-1.37251	2.454689	-1.31705	-1.29586	1.168179	0.646033	0.988767	-0.37934	-0.03329	-0.55571	-0.78479	-1.5123
HS.98330	380301	0.193377	-0.75024	-0.53805	-0.33635	2.019263	2.962144	1.92382	1.386653	-0.39897	0.542076	0.205255	1.190855	0.23198	0.724408	-0.85156	-1.18927	0.492156	-0.71179	-0.16343	-0.66284	1.587049	0.749957	-0.44218	-0.17442	-0.31161	0.806914	1.171429	-0.02561	-0.10906	-1.00236	0.92225	-0.50076	-0.06338	-0.89563	-1.07708	-1.06894	-1.08064	0.981241	-2.15515	0.627465	0.209404	0.635379	0.143862	-0.95496	-0.10218	-1.66249	0.430919	-0.96825
CNOT3	380309	-1.3123	-0.74562	1.192448	1.101461	-0.52246	-1.08917	-1.08927	0.599835	-1.13558	-1.1261	-0.89977	-1.53402	-0.23801	0.108613	1.164193	-0.97724	-0.62187	0.69312	0.918142	-1.23017	-0.67154	-0.21059	-0.47616	-1.14307	1.340747	1.049918	0.803406	-0.84328	1.532841	-0.91265	1.717997	1.166128	0.686655	0.559049	1.236263	-1.04565	-0.84716	1.92095	-1.1706	-0.82265	0.48524	-1.08785	0.894068	0.012071	1.480164	-0.51114	-0.7414	0.018791
LOC730820	380327	-0.04019	0.898503	-1.53272	-1.1062	0.317366	-0.74082	-1.72317	-2.15147	1.054465	2.336529	-0.41098	-1.60211	-0.48586	-0.14321	-0.40245	0.359034	0.77093	-0.70706	-0.36353	-0.01747	-0.92629	0.795469	0.584485	-0.4156	-0.8009	0.358919	-0.98694	2.73905	0.239652	0.492916	0.047199	0.849003	-0.58432	0.675471	0.309381	0.989188	0.834864	-0.94804	0.24154	-1.19772	-0.6642	0.252004	-0.07278	-0.4231	-0.27816	-0.10303	0.131016	0.873724
C9ORF82	380348	0.845159	0.090084	-1.69165	-1.22762	0.062911	-0.25201	0.525313	-0.32566	0.366835	0.893426	0.198459	-0.30487	0.393307	1.03627	-1.96964	-0.48818	0.737835	-0.17432	0.369317	-0.89285	0.190996	-0.14408	0.571119	0.194817	1.749805	-1.74942	-2.01749	1.337195	-0.87926	0.850341	-0.89445	-1.14021	0.154346	0.190578	0.194084	0.397812	1.31842	-0.1328	2.002837	0.072072	-1.20718	-0.91734	-0.45753	-0.21267	-1.60237	1.674755	1.90267	-0.4647
TRRAP	380369	0.141891	-1.05693	-0.44126	-0.85813	0.566018	1.720363	0.92947	0.811457	-0.03661	0.130583	-2.12889	-0.5826	0.246333	-1.49969	1.380427	-0.61098	-0.38538	-1.1333	1.492425	0.428849	2.170644	0.075737	1.184674	0.013556	1.171553	-1.25103	0.208459	-1.41159	-0.21001	0.40443	1.383044	0.290253	1.843351	-0.60739	-0.60018	-0.26592	-1.04367	0.201723	-0.70259	0.236058	0.28462	-0.23004	0.530226	-0.67244	-0.13899	1.402101	-0.83095	-1.38135
HSPC111	380370	-1.08519	-0.35365	0.17963	-0.94098	-0.0577	-0.91579	1.145172	0.551823	-0.06176	-0.8704	-2.55702	-0.26176	0.939923	2.55951	-0.34995	0.474358	-0.26829	-0.31791	-1.57845	-0.33427	1.131307	-0.2307	1.194613	2.114321	1.038632	1.282043	0.324738	-1.09639	-0.38733	0.539161	-0.18519	1.077455	-0.75712	-1.20325	-0.88282	-1.06521	0.355685	0.207495	0.309462	0.335269	-0.26253	1.120031	1.723074	-1.19299	-0.04237	0.117081	0.225105	-0.10804
BANP	380373	0.845259	-0.13298	-1.05695	-1.92655	1.738329	-1.32855	2.236391	-0.34346	0.698563	0.8431	0.424624	-1.34362	0.573848	0.719891	0.74686	-0.62365	2.13218	-0.5104	-0.84625	-0.3257	-0.18945	-0.13354	2.487059	-0.97845	-0.86575	0.545216	0.228827	1.173068	-1.26272	0.419181	0.006719	-0.88406	-1.11991	0.06929	-1.65539	-0.67014	-1.00192	0.093158	-0.5673	-0.06017	0.117274	0.763967	-0.15165	-0.84596	1.231347	0.522594	-0.37616	-0.03274
KIAA1737	380379	0.232262	1.235419	0.133641	0.126167	0.310155	-0.44433	-1.79464	0.20326	0.060027	0.01319	0.794398	1.183784	0.090427	-0.02641	-0.34904	-1.0942	1.490208	0.413535	0.809131	0.112	-0.3319	-0.81612	0.145312	0.140263	-1.57164	-0.69205	-1.52858	1.269547	-1.19806	-1.10034	-1.18306	0.073178	-2.27799	0.290548	-1.03751	1.551394	0.551435	-1.66618	0.767995	0.779738	0.05604	1.678685	-0.14478	1.005348	0.202176	0.405904	0.605112	-0.32403
YAF2	380392	0.625054	0.429793	-0.92399	-1.73757	0.340263	0.703653	-1.54577	-0.99014	0.081104	0.610521	0.857034	-0.65193	0.322046	-0.18246	-1.13354	-1.1285	1.774298	-0.76562	0.636861	1.154184	-2.20083	-0.39194	0.934377	-0.15507	-1.69455	0.242843	-0.55537	0.670947	-1.76213	1.096609	0.859192	-0.76223	-0.05364	-0.32374	-1.01468	-0.26999	0.845883	-0.01798	1.368318	0.972448	-0.9818	0.523796	0.918894	2.436631	0.515443	1.032389	0.102267	-0.49672
MGC52282	380437	0.785193	0.108658	2.218477	-0.24467	-0.09488	2.126369	-0.69556	3.214137	-0.71606	0.818366	-0.15781	-2.58917	0.120985	-0.68583	-0.85504	-0.04648	-0.15588	-1.0018	-0.92853	-0.53006	0.288746	-1.11536	0.073504	-0.32788	-0.56185	0.181841	0.401294	0.240366	-0.81303	0.369931	0.252113	0.732641	1.216305	-0.27344	0.143419	-0.72919	0.756413	-0.78425	-0.48654	0.237075	-0.41425	-0.98323	-0.66322	-0.17541	1.478515	-0.95016	-0.22418	0.55142
HS.212820	380440	0.214912	1.054009	-1.2746	-2.01157	1.030347	0.32872	0.571302	-0.96738	0.902157	1.496751	-0.04708	-1.32637	0.545908	2.572782	0.354819	0.233599	0.079055	-1.24777	-0.56975	-0.3012	0.191226	0.625489	1.167926	-1.32868	-1.1016	0.175837	0.475154	0.683253	-0.44621	0.294667	0.86553	0.278816	-1.78961	-0.33999	0.165226	-0.69942	-2.03246	0.137816	-0.08773	-0.0491	0.457953	0.715705	-0.42358	-0.92389	-1.00536	0.50137	-1.85703	-0.19437
GMEB1	380468	0.100033	-1.15954	0.068576	0.657549	-0.41276	0.768007	-0.38543	0.278658	-1.45511	-0.41475	-0.60496	0.782629	0.079357	1.502685	-0.79034	0.464661	-0.20664	0.355832	-1.16667	0.069717	-0.14037	1.995154	0.752415	0.166097	0.678327	0.927844	0.775509	0.347622	1.293159	-2.04152	-0.62639	-0.33851	-1.99025	0.541445	0.585471	-0.60715	-0.64576	-0.27189	1.039999	-0.58357	1.452045	-1.30306	-0.04019	-0.19292	-0.69149	0.921246	-2.37381	-0.66106
SLC36A4	380484	0.590587	0.205045	-1.15427	0.091699	-1.31704	-0.7898	0.269279	-2.45736	0.431916	0.289166	0.945284	-0.29939	0.190845	0.389882	-0.95571	0.562252	1.754525	0.365624	-0.56022	-0.69703	0.04834	-0.7459	-0.88502	-0.92602	-0.17163	0.727045	-1.23026	1.311594	-0.95612	0.497042	-0.6978	-0.92389	-1.52818	0.555084	0.753219	1.276274	0.654229	1.07441	2.030352	-1.0265	-0.75869	-0.98035	0.389283	2.557834	-1.75853	0.29769	0.245026	-0.29926
LOC389435	380491	0.643066	0.042974	-0.97109	-1.39844	2.01434	-0.26556	2.797687	-0.04521	0.538885	0.433305	1.185553	-1.15001	0.726049	0.58378	0.894752	-0.82169	1.649934	-0.76447	-0.49375	-0.92967	0.366233	0.268216	3.088586	-1.12071	-1.05669	0.231032	-0.09257	1.281814	-1.42291	0.213126	-0.83232	-0.65694	-0.83198	-0.17239	-1.14782	-0.9088	-0.65549	0.025002	-0.43481	0.244738	0.031801	0.666406	0.580636	-1.10181	-0.41671	0.29996	-0.39972	-1.00182
PGM5	380494	-0.07441	1.320165	-1.31226	-0.17867	-0.35874	-0.54254	0.142478	-1.03067	-0.39379	1.331888	-0.17512	-1.39456	2.957992	-0.32452	-0.12457	-0.86308	0.102742	-0.7662	0.637463	-0.43981	0.880468	0.909416	0.271467	-0.5508	-0.80404	-0.19463	0.522227	0.019044	0.852412	1.242262	-0.97164	-0.70311	0.092704	-1.20008	-1.28631	0.011894	-0.2454	0.270549	1.591764	0.155775	2.202566	-0.94918	1.106157	0.780024	-1.17503	-1.11365	-0.17021	-0.49924
PDLIM5	380523	0.272441	1.151121	-0.55153	-1.76471	0.997529	-0.6918	1.793461	-1.66806	1.102191	0.761933	-2.21772	-0.24707	0.405508	0.016957	-0.28821	0.028521	1.171395	-0.58987	-0.21526	-0.68386	-1.16279	-1.0799	0.008272	0.045279	-0.37395	0.88496	-1.10233	2.133507	-0.91971	0.951714	0.673001	-0.63602	-1.06785	1.199255	-0.44891	-1.22553	0.026773	1.137521	0.361463	-0.91372	-0.7028	-0.12145	0.973179	0.007202	-0.61779	2.277549	-0.05598	0.952921
CHORDC1	380528	-0.15919	-0.0284	-0.72234	-2.64866	-0.47167	0.62091	-0.18124	-0.52925	1.858832	1.541545	-0.12787	1.360337	0.543214	1.226955	0.426399	0.448207	-0.01865	0.913183	-0.35496	0.155149	2.446358	-0.08758	-0.10369	0.716927	-1.77801	-0.10382	-0.77212	0.814832	-1.40813	0.115156	-0.677	-1.15631	-0.20105	-1.01802	-0.89204	0.35573	0.813184	-0.67888	0.071435	0.104249	-1.48995	0.147422	-1.46627	0.927548	.	-0.16986	2.148149	0.194417
FAM152B	380541	-1.6479	-1.17009	1.147764	0.442794	0.251024	0.196859	-1.45881	1.438319	0.006479	-1.15308	1.546217	-0.85592	-0.33434	-0.70527	0.162016	0.125071	-0.41639	0.075278	0.392568	-1.02982	-0.83415	0.03268	-1.19634	-1.07652	0.953718	0.556455	0.28757	-0.74711	1.31438	-0.90739	3.015624	1.427783	1.012503	0.501407	1.245394	-0.40178	0.521015	-0.13836	-1.26856	-1.13	-0.14791	-0.22812	0.996853	-1.4751	1.135792	-0.71688	0.248115	-0.74178
SPSB2	380551	-0.42004	-0.81615	0.752665	1.537202	0.703295	-1.2419	-0.97859	-0.34413	-0.82375	-0.82219	-0.92301	0.189703	0.348939	0.125709	0.773505	-0.22205	-0.95039	0.986877	0.558683	-0.81226	-1.00499	-0.52115	-0.95818	-0.27869	2.245603	1.947754	0.598623	-2.12887	1.376841	-1.08918	1.332509	-0.32583	-0.9804	0.036723	0.675188	-0.88111	-1.43186	0.6411	-0.2596	-0.22861	0.831012	-0.80651	1.398463	-0.73021	1.104275	0.640522	0.331569	-0.03293
TTLL3	380563	-0.87946	0.60615	-1.29346	-1.76222	0.435072	-0.87806	.	-1.35671	0.088618	1.083191	-0.13263	-0.94983	0.744046	1.30042	0.667569	-0.08803	0.58511	-0.60407	0.083023	-0.37623	-0.1763	-0.96283	-0.37204	-0.90635	-0.67234	0.340847	0.134821	2.352144	0.455361	2.015234	1.907487	0.530509	-0.90153	0.309343	0.404411	-0.25834	0.090952	-0.27699	-1.03011	-0.20395	0.954844	-0.36064	-1.27528	-0.69195	0.281666	0.260649	-1.10389	0.400839
RPL23	380575	0.081508	-0.40451	-0.46253	-0.87682	0.685904	0.948437	2.067558	-0.71528	0.726862	1.057161	0.793413	-0.01241	-0.3542	1.171627	-1.17699	0.340739	2.349336	-0.46981	-0.03017	0.33454	0.533227	-0.33478	2.378898	-0.57945	-1.03538	-1.65641	-0.35299	-1.78417	-1.69541	0.402958	-1.21188	-0.88761	-0.0938	-0.33673	-0.72702	-0.43238	-0.19786	-1.08665	-0.36482	0.011065	-0.26482	1.182386	0.347671	-0.04188	-0.5154	0.844805	1.690055	-1.40437
ZFYVE21	380594	1.084946	-1.03667	-0.22675	-0.36073	0.249976	-1.29283	1.267212	3.192795	-0.51818	-1.15931	1.363251	0.719139	1.881339	-0.08282	0.990518	0.194357	-1.10816	0.601324	0.269317	-0.84735	0.532949	0.58418	-0.81519	-0.31352	-0.07795	0.701304	2.151255	-1.08291	-1.21892	-1.35989	-0.53951	-1.13103	-1.39742	-0.19327	-0.06744	-0.41394	-1.12956	1.135427	-0.60072	0.619148	0.662193	-0.21141	0.522178	0.057419	0.716434	-1.22885	-0.93052	-0.90017
CCL15	380600	0.411934	0.73553	-1.95086	-2.05408	1.691941	0.260209	1.453137	0.019756	0.659256	2.801775	-0.33929	-0.99181	1.371049	0.44863	-0.51276	-0.28451	-0.00082	-0.82179	-1.03875	-0.34008	1.54736	0.633848	0.232338	-0.53729	-0.51669	-0.08321	0.076297	1.175433	-0.76254	0.278905	-0.4343	-0.75665	-0.92328	-0.96015	-0.52329	0.605883	-1.11885	0.109974	-0.61165	0.004841	0.684916	2.325081	0.065065	-0.93679	-0.17585	-1.33959	-0.77146	-0.08631
SLC31A1	380603	0.191383	0.339107	-1.09975	0.101464	-0.26291	1.002046	-0.58844	-0.60678	-0.41281	-1.09335	0.948721	0.474555	0.475606	0.429524	-1.30671	1.119788	1.154789	-0.34721	-1.49398	1.080869	0.659051	2.040941	-0.26727	-0.48828	0.242106	0.984062	-0.52194	1.071639	0.007942	0.487177	-0.84689	0.593478	-1.93306	-0.3228	-0.20227	0.222685	1.641905	-0.15915	2.12181	-1.19811	1.753177	-1.1908	-0.19828	0.613298	-1.98985	-0.40839	-1.42653	-0.07306
HCN4	380626	-0.58431	-0.59531	-0.12187	-1.14031	1.226215	-0.72366	2.39799	-0.60927	0.831378	-0.00808	0.75167	-0.87772	0.822582	0.845379	1.254812	0.21125	1.148566	0.45172	-0.40317	-2.02829	-0.03977	1.878225	1.197068	-1.24536	-0.35633	0.46193	-1.1498	1.364558	-1.01342	-0.12139	-0.5413	-0.34295	-0.14164	2.495184	0.483744	-0.99764	0.053981	0.279727	-1.25535	-0.1148	0.603172	-0.16854	-0.15278	-0.53779	-1.25029	-0.37579	0.716356	-1.17069
RBM28	380682	-1.49139	-1.20472	1.43745	-0.95959	0.573211	0.725468	0.511074	1.545307	-0.99311	-0.56892	-1.0281	-0.64703	1.476091	0.206569	0.030809	0.546968	0.606963	1.341397	-0.61181	-0.6404	0.944883	0.673116	2.206803	0.561256	-0.56735	-0.456	0.817502	-0.20114	-1.40966	-0.88223	-1.54221	-0.28097	-0.36502	1.376749	0.009547	0.249927	0.065206	-0.32766	1.033328	-0.08675	-0.1009	0.869459	0.700803	-1.43959	1.237425	-1.35736	-0.01788	-1.16792
TSC22D1	380689	1.130665	-0.66531	0.283167	-1.05756	-1.06807	-0.26602	2.488956	-1.32665	0.473323	2.170478	1.435634	1.85048	-0.88847	-0.11044	-0.51442	0.490702	0.697371	-0.13456	-0.00303	-0.01081	-0.09733	0.863888	-0.14495	-0.52832	-0.70431	-0.82515	-1.10147	-0.14381	-1.43141	0.165686	-1.49528	-0.67337	-0.08114	-0.37362	-0.8031	0.653091	1.426991	-0.35461	-0.56837	-0.05367	-1.67488	0.383107	0.106032	0.466159	-1.46133	1.156224	1.020653	-1.29048
YIPF5	380703	0.067904	-0.20631	-1.68174	-0.11837	0.432195	0.094552	-0.28053	-1.50108	-0.63623	1.649183	0.771507	-0.90871	0.834906	0.253118	-1.35303	0.102372	2.041114	-0.50906	0.309533	-0.16165	1.003688	-0.57296	2.159638	-0.31656	-0.43091	-0.3029	-0.39874	2.131719	-0.4326	1.377857	-2.17406	-0.50967	-0.4592	-1.3631	-0.72766	0.208252	0.238195	-0.80837	0.900707	0.160818	-1.07392	-0.09568	-0.0969	0.934749	-0.97493	0.611707	1.509861	-0.88183
MTX1	380725	-0.77225	0.0896	-0.04296	0.653788	-0.3837	-0.12531	-1.67149	-1.81454	0.290339	-0.03346	0.009669	-0.19415	1.103633	1.051187	-1.13366	0.557643	-0.38904	-0.33759	-0.40219	-0.17697	-1.63864	0.045419	-0.41463	-0.07148	0.49449	1.875393	-0.23994	1.711831	2.295651	0.254264	0.660373	1.489501	-0.64364	1.140182	0.675111	-0.01562	-1.27888	0.237458	0.086583	-1.88729	1.466767	0.651906	-0.64507	-0.52422	0.109384	-1.28393	-1.50997	0.288015
KIAA0195	380743	-0.75189	-0.46145	1.579651	1.414049	-0.23728	-0.37563	-0.27615	1.259998	-0.64306	-0.79648	-1.47473	-0.71913	0.328676	0.017481	2.885554	-1.38347	-1.27118	0.499664	0.476126	-0.52094	-0.03524	-0.05526	0.559939	-0.26136	0.805671	0.312116	1.466757	-0.78192	1.07411	-0.18478	1.681775	0.189742	0.640257	-0.68817	0.567615	-1.49628	-1.37509	1.715717	-0.62853	-0.24304	0.195715	-0.47176	0.938342	-0.27154	1.183715	-1.42833	-0.74547	-0.69733
LOC644422	380750	0.615862	1.14205	0.345316	-1.2356	0.174888	1.284228	0.44929	0.190201	0.496339	0.139522	-0.84992	1.56252	0.347592	-0.42227	0.350226	2.085883	0.383983	-1.41749	-0.99662	1.00673	0.597349	0.689184	1.00793	0.384806	-1.8586	-0.69921	-1.61828	0.713416	0.880647	0.717409	0.344285	-0.41986	-1.53916	0.838652	-1.89088	-0.51991	-0.34529	-0.11526	0.421123	1.456221	-1.2409	-1.99518	0.271944	-1.59175	-0.34082	-0.15519	-0.86078	-0.22174
SEC61G	380753	0.272518	-0.63958	-0.3706	-0.03952	1.493424	-0.21565	2.619622	1.125845	0.04855	-0.48825	2.297344	-0.41424	0.487585	0.012624	-1.56315	0.504888	0.699214	-0.50728	-0.03917	-0.88917	-2.85903	0.184049	1.932913	-0.52772	0.854719	1.268472	0.840348	-1.20847	-1.4865	-0.42922	-0.78692	-0.98098	-0.79599	-0.49036	-1.48266	-0.46159	-0.71509	0.275582	0.088218	0.024098	1.26343	1.389731	0.533767	0.06357	0.435701	-0.3192	-0.07365	-0.83032
LOC440354	380754	-0.20909	-1.21205	-1.1877	-0.73557	-0.73032	0.582659	0.384825	-0.76397	-0.09281	1.543087	2.359234	0.955568	-0.93504	1.07197	-1.92206	0.803693	2.867819	-0.40009	-0.43164	-1.25325	-0.41069	-0.24116	-0.85288	-0.21184	-0.53586	-0.39416	-1.09758	-0.87128	-1.28855	-0.13783	-1.0341	-0.36074	0.981173	-1.85701	0.384895	0.327988	1.016132	-1.31868	-0.15226	-0.04316	0.567348	0.028375	0.02737	1.040988	-0.26148	1.042063	1.162701	1.142208
CEP170	380767	-0.06801	1.50841	-1.61362	-0.63369	1.96009	1.260491	1.60018	0.282881	1.136712	0.561841	1.600942	-0.51475	0.09755	-0.00329	-0.10585	-0.28737	0.428911	-0.60606	-1.89692	0.184844	-0.63026	0.290829	1.27478	-0.86587	-1.41984	0.264743	0.43141	1.828791	-0.29823	0.586756	-0.4205	-1.19365	-1.97801	0.500033	-0.24383	-1.06721	-0.49482	0.102437	0.046477	-0.2679	-0.90563	1.085758	-0.47282	-1.90119	-0.94596	-0.06638	0.640795	-0.05409
HS.568124	380768	0.976243	-0.22493	-1.06854	-0.88383	-0.10942	-0.38374	1.090559	-0.92458	-0.07549	0.826316	0.249247	-2.42591	1.262861	2.206137	0.442106	-0.67041	0.771888	-1.04645	-0.17439	-0.43461	0.051531	0.30175	1.055463	-0.59618	-0.49435	1.242129	0.363235	1.443791	-1.1375	0.943138	-0.61158	0.208026	-1.75211	-0.25866	-0.80952	-0.39184	-1.19351	0.541024	0.643826	-0.1802	0.394244	-0.07948	0.531206	-0.67988	-0.51571	0.225806	-0.03417	-0.73046
LOC391045	430019	-0.94203	0.374713	-1.36523	-1.20694	-0.38624	0.240998	0.030052	-1.01967	0.430683	2.507163	-0.59255	-1.41784	0.758499	0.130044	-0.88302	-0.14977	-0.43468	-0.35608	-0.88855	-1.24624	0.454595	-1.57351	-0.81674	-1.10943	-0.44688	0.651394	0.618769	1.12566	-0.116	0.11012	1.031921	-0.37976	-0.12285	3.099916	0.528478	0.373088	0.978889	-0.908	0.533279	-0.24006	-0.12342	-0.53852	-0.89215	0.171779	-0.07093	0.142601	1.229436	1.160162
CSNK2A1	430025	0.192665	0.134704	-0.74006	-0.84223	1.454081	-0.74237	1.620325	0.254384	-1.52005	0.372923	2.871943	0.368604	-0.06783	-0.72579	0.686078	0.331602	-0.06083	-1.59354	-0.26967	-0.02139	-0.13506	-0.4357	0.162062	0.000213	-0.85444	-0.01343	0.551579	1.840584	0.745135	-0.60759	-2.53565	-0.02001	-0.13527	0.799557	-0.18367	-1.23571	-0.6918	2.071808	1.393546	-0.70373	-0.62185	0.804808	-0.01755	-0.31577	-0.54812	0.374353	0.412769	0.087551
SFRS1	430026	1.048665	0.0195	-1.0037	-1.2611	0.408264	0.435952	1.818864	-1.05546	0.674822	0.937468	0.782866	-0.04835	0.8632	0.95481	-0.19795	0.625674	1.702344	-0.97642	-0.89023	0.222673	0.73058	-0.03797	1.163509	-0.13868	-1.32901	-0.93004	-1.39838	1.633688	-1.22964	0.565934	-2.2044	-0.7119	-0.85327	-1.17591	-0.72485	-0.35749	0.081288	-1.27918	0.876804	0.285548	-1.12715	-0.06099	-0.47678	0.142634	-1.48836	1.185219	1.717782	-0.56206
BRD7	430040	1.925517	1.724987	-0.22997	0.004934	1.090863	-0.83327	-0.47025	1.237228	-0.92775	0.08229	-1.69104	0.995933	-1.00818	0.794551	0.183051	1.913525	0.120954	-1.21679	-0.78161	1.254256	0.377292	0.227927	0.768728	0.374735	-0.67048	0.459767	0.929749	1.025409	0.547048	-0.63591	-0.78971	-0.90819	-0.86361	-2.6468	-1.36299	-0.58349	0.434414	-1.29341	0.655559	1.31047	1.008215	0.414925	0.756587	0.724012	-0.15318	-0.33559	-0.80442	-0.70408
DCLRE1C	430044	-0.06989	-0.09765	1.351496	0.334828	-2.9653	0.881452	-0.69356	0.300317	-0.87965	-0.52804	0.009945	-0.32997	-0.06978	0.941503	1.957895	-1.24905	1.078519	0.596031	-0.5743	-0.70782	0.239827	-0.99812	-1.56213	-0.65647	1.487411	1.193179	-0.2829	0.641754	1.084913	-0.88609	1.011571	0.005852	0.47474	0.124313	0.878973	-0.22136	-0.48546	0.725528	-0.28054	-1.47387	0.750828	-1.8473	-1.66313	-0.18047	.	0.208071	-0.81555	-0.01771
BAMBI	430050	2.027911	1.086527	-0.05489	-0.48728	1.006419	1.033635	1.71775	-0.81545	-1.01593	1.08852	0.014001	2.483666	0.622456	-0.0691	-0.96233	0.776754	-0.36396	0.615106	0.365177	0.35332	-0.5112	1.258046	1.356208	-0.29698	-0.68922	0.285937	0.081325	-0.87112	-1.68217	-1.06294	-1.71828	-0.56163	-0.98066	-1.31081	-1.27932	-0.90989	-0.69466	0.509995	0.632609	0.660056	0.012513	1.7829	0.736406	-0.17454	0.037209	0.240106	-0.63424	-0.99272
HS.122456	430097	-1.01994	-0.00939	-1.9168	-0.69109	-0.51257	-1.12247	-0.82385	-1.82551	1.405833	0.899873	-0.32266	-1.64161	-0.18148	-0.75484	0.368445	0.020783	0.298552	-0.61932	-0.66114	0.766145	-2.36086	-0.11485	0.383471	-0.17197	0.554628	-0.41346	-0.68162	0.634933	0.074332	0.520599	1.116148	1.280778	0.917704	1.471164	1.09711	1.569194	0.56283	-0.95255	0.346255	-1.82559	-0.29993	-0.2828	-0.96809	0.235333	-0.3137	0.258866	0.691339	1.489447
XRCC6	430100	-0.74399	-0.10389	2.006811	0.976951	0.515522	1.756193	0.205395	0.198775	0.478686	0.080191	0.196535	1.077785	-0.49386	0.814426	-1.88355	0.578168	1.046676	-0.71542	-0.01726	0.54514	1.805237	-0.34349	-1.26655	0.129959	0.322384	-1.84416	-0.18761	-0.91324	0.00411	0.452508	0.76419	-0.93177	1.009095	-0.39726	-0.61699	-0.95535	0.18894	-1.59389	0.273445	1.293183	-0.07552	0.300621	-0.00364	0.294457	-0.44237	0.738509	0.498413	-2.04844
ACADM	430139	0.908555	0.542644	0.513266	0.242053	0.018083	0.370808	-1.06368	0.026243	0.659676	0.185013	0.976895	1.885981	0.891934	-1.24764	-0.81532	1.553173	-0.46278	-0.36145	-0.44716	-0.11814	-0.68514	-0.11656	0.267855	0.893461	-0.99526	-0.18006	-1.62614	0.939892	-0.52512	1.090926	-1.53727	0.093399	-2.116	0.207554	-0.44865	0.522891	-0.13405	0.447366	0.939568	1.703134	0.308717	0.636008	0.578095	1.230691	-1.62718	-0.97172	0.586998	-0.34569
SCMH1	430168	1.438783	0.34354	-1.37797	-1.31764	-0.10834	-1.06676	1.819815	0.622948	0.180429	-0.49017	-0.00079	2.243717	1.309867	0.286986	-0.31733	1.426752	-0.4883	0.448001	-0.76905	0.929114	1.774172	0.581205	0.066409	0.4852	-0.80424	-0.1432	-1.22519	0.038759	-1.78584	0.056811	-0.24303	-1.10432	-1.30992	-0.81615	-1.54959	-0.88189	-0.99578	-0.00877	1.860201	0.469959	1.329671	-0.17534	-1.1042	0.189553	0.368305	1.569887	1.354048	-0.20402
PDSS1	430192	1.487347	2.062962	-0.93351	-0.91827	-0.16869	0.820401	0.05975	-2.2072	0.034768	1.832333	-0.75477	0.816762	0.035138	-0.9365	-0.89564	0.932715	0.580382	-0.95507	-0.94938	0.028658	-1.10074	1.017355	-0.98353	0.694934	-1.19722	-0.61949	0.410956	.	-1.02181	0.580173	-0.5918	0.807955	0.195111	-1.04454	-0.01042	1.712865	0.871185	-1.59506	1.641617	0.777901	-0.31733	0.175059	-0.32783	0.297582	0.07431	0.454675	0.603832	0.895461
MRPL14	430196	0.995546	-0.43154	0.788176	-0.18216	1.435717	0.394411	.	2.362512	-0.39119	-1.17392	0.299978	0.418912	0.981742	0.344546	0.519528	-0.40804	0.357695	0.115715	0.147467	-0.15737	-0.02336	0.1127	1.712381	0.459212	-0.33463	0.163808	0.439062	-1.09951	-1.07511	-0.53156	-0.24047	-1.00016	-0.59522	-1.62104	-0.64136	-1.39914	-1.07241	1.882727	0.238912	1.053011	1.561935	0.39601	0.63626	-0.46878	0.180158	-0.73021	0.069082	-0.86203
CHD4	430224	0.197795	0.006281	-0.03905	-0.6931	1.12024	-1.30415	2.566693	0.692841	-0.53994	0.044253	-0.52462	-1.47564	0.949327	0.736569	1.474993	-1.4464	0.742609	0.203119	0.344379	-0.86685	0.841307	0.281368	1.874809	-0.80834	0.420191	-0.11463	0.543169	-0.29747	-0.54566	-0.404	-0.0705	0.041501	-0.12324	0.345727	-0.92152	-1.52588	-1.45227	2.868681	-1.3741	-0.27268	1.344658	-0.64318	0.412739	-0.8829	-0.23801	0.12249	-1.52547	-0.54381
NRBP1	430239	-1.19002	-0.50535	0.628121	0.363976	-0.76943	-0.10096	0.953516	0.964265	-0.32101	-0.6546	-0.59823	-1.21695	-0.77493	-0.50717	0.186577	-0.29487	-0.84588	0.535204	0.179948	-2.00252	0.908247	-0.28104	-0.85072	-1.05216	0.528086	1.254348	1.524842	-1.09438	0.410048	-0.56604	0.007134	-0.02496	0.147676	2.427884	0.700503	-0.81526	-0.90557	2.600832	-0.59207	-0.5568	-0.71697	-0.34616	1.686686	-0.53674	1.424176	-0.11495	-1.44976	-0.14861
DGUOK	430242	1.085952	-0.17371	-0.83094	-1.34207	2.082094	0.591464	2.320294	0.07418	0.65213	0.335382	0.394208	-0.20438	1.091583	1.062156	-0.55793	-0.12898	1.610103	-0.55667	-0.51765	-0.50984	1.189712	0.151044	2.666516	-1.17658	-1.17578	0.343359	0.168827	0.344624	-1.8456	0.96535	-1.47058	-1.25586	-1.01497	-0.41281	-1.51489	-1.2671	-1.01575	-0.1733	0.136113	0.728951	0.75977	0.622711	0.093559	-0.54388	-0.79216	0.485333	-0.66183	-0.75328
CTNNBIP1	430259	-0.7424	-0.31322	1.540429	0.722941	-0.40428	0.030243	-1.02135	0.609071	-1.86855	-1.17684	-2.01389	-1.17137	0.449942	-0.00424	0.856168	0.867127	-0.06119	-0.11404	1.625949	-1.39237	0.058428	0.593807	-0.08483	-1.05388	1.764727	0.98079	0.379565	-0.64286	0.973849	-0.85511	0.830737	0.978178	1.16926	0.568545	1.388676	0.034542	-2.04431	-0.78184	-0.38173	-0.54044	0.271444	0.344878	1.333885	-0.70941	1.076398	0.05097	-1.41977	1.24044
TAF7	430270	-0.02343	1.61909	-0.41919	-0.89851	0.073889	-0.03111	0.310886	-2.76697	0.849629	1.603454	1.210391	0.374186	-0.76289	0.006795	-0.67455	0.601734	0.562786	-0.35081	-0.2029	0.723953	-0.87253	-0.3045	0.382845	0.330498	-1.20651	-0.47348	-0.14781	1.357129	-0.60562	0.480922	-2.72197	-0.98258	-0.45202	-0.24666	0.116864	0.803451	0.278459	-1.74311	0.782825	0.431977	-1.30609	-0.25248	-0.16727	0.8869	-0.26104	0.781238	1.326507	-0.28268
NPTN	430307	0.516435	0.421082	-1.00756	-1.32684	-1.07291	0.283451	-0.34104	-2.04435	0.926254	1.694837	0.556757	0.430606	-0.78944	-0.42321	-1.04584	0.417022	0.628222	-0.15811	-0.41214	-0.43235	-0.59259	-0.35725	-0.07927	-0.08768	-1.16403	-0.57819	-1.98486	0.689524	-0.3945	0.612245	-0.78077	-0.26076	0.083237	-0.12727	0.847264	1.634584	1.769604	-0.7796	1.012566	-0.48771	-1.11034	-0.08813	-0.72267	0.904544	-0.79313	0.88033	2.427963	0.776281
C6ORF66	430309	-1.09537	0.02769	0.772131	-0.77846	0.873472	-0.26169	1.254785	2.528518	-0.08779	-1.29473	-0.74788	-0.44163	1.342461	-0.17515	1.242373	0.046818	1.413633	0.448489	-0.85931	-1.26352	-0.51123	-0.45894	-1.07191	1.161204	1.843798	-0.23469	0.625115	-0.42657	-0.96951	0.805826	-0.28178	0.395382	1.221883	-1.44253	-0.53174	-0.24433	0.522052	-1.54159	-0.86001	0.060505	1.801686	0.036694	.	-1.45048	1.150496	-1.04529	0.896406	0.450841
NLRX1	430333	0.842838	0.749196	-1.45535	-0.77608	0.628882	0.16122	0.194525	-1.97719	1.598444	0.355838	-0.44282	0.475526	1.026785	0.980898	-0.37151	0.316695	0.908065	-1.09687	-0.48566	-0.05481	-0.94423	0.524473	-0.68411	-0.85664	-0.27663	0.962915	-0.40526	1.398599	0.276876	0.558154	-1.18993	-0.51486	-1.09302	1.285535	0.099344	-0.99716	-1.35715	0.523698	0.676717	-0.94333	-0.13414	1.14815	-0.8018	1.58059	-1.85706	1.494049	-0.48592	-0.00391
OR2W3	430356	-0.02699	1.435301	0.605885	0.051359	0.223415	0.347228	3.133143	0.96919	-0.65759	-0.72805	2.01817	1.473195	0.350766	-0.6637	1.755914	-0.0297	0.133212	0.162695	0.011101	-0.99863	-0.09069	0.908342	-0.7423	-0.4355	-0.34372	0.414812	0.944007	-0.44349	-1.126	-0.5018	-1.07585	-0.79704	-1.22341	-0.47908	-1.08416	-0.67621	-0.67407	-0.07017	-0.79249	1.359805	0.138773	2.135799	0.664177	-0.92816	0.781069	-0.83385	-1.03868	-0.96682
ZNF211	430368	-0.02564	-0.37871	-0.01143	-1.18951	1.155813	-1.27301	1.022012	0.459513	-0.69339	-0.38396	0.314794	1.339164	0.444492	1.102151	1.685461	-0.60267	1.249908	1.137621	-0.59796	0.78675	0.579547	0.594041	-1.54205	1.257698	0.554929	-0.84976	0.899953	-2.27707	-0.37394	-0.68204	-1.05629	-0.47147	-1.05792	0.07222	-1.90937	0.367634	0.293835	-0.79881	-0.42548	1.04952	-0.07864	0.038607	-0.1187	-0.14801	-0.62402	0.038636	-1.03098	-1.13236
TEX264	430369	-2.07768	-1.42828	1.829243	0.787863	0.527929	-0.01066	0.396196	0.646583	-2.053	-0.606	-0.74289	-0.55655	-0.45074	0.534169	-1.17649	0.382756	0.834334	-0.26783	0.810536	-0.32443	-0.72561	0.018794	0.312613	1.305466	3.062717	-0.89063	0.809602	-0.52474	0.930087	-0.07017	-0.20173	-0.281	2.5161	-0.8319	0.136212	-1.06474	-0.46863	0.544481	0.562682	0.106252	-0.48707	-0.10623	-0.70205	-0.52418	0.484995	-0.45036	1.024049	0.171307
SPG3A	430372	0.307809	1.794947	-0.51494	-1.91198	-1.00954	1.490097	-1.01679	0.345798	-0.31923	1.33205	-1.37421	0.333365	0.162324	0.467076	-1.16624	0.34865	-0.74681	2.013069	-1.41363	0.349142	-0.16886	-0.46199	-0.3787	-0.55183	0.925875	-0.05453	-1.61172	1.680135	-0.60023	0.794747	1.252713	1.079041	-0.66698	-0.6225	-0.38077	1.248672	1.805233	0.280593	-0.0323	-0.55479	0.330974	0.084281	-0.9106	-1.23432	-0.8032	-1.03638	-0.2248	0.927941
ASMTL	430376	-0.6947	0.271655	1.982512	1.090073	-0.81147	-0.02991	-0.8543	0.976397	-1.21353	0.392688	-0.40737	-1.50891	0.428209	0.417269	0.147889	0.087432	-1.02447	0.621689	1.680511	-0.90377	-0.0619	-0.59866	-1.48768	-0.1008	2.117354	0.988617	1.234645	-0.627	0.891131	-1.021	0.76401	0.030608	2.710754	-1.24773	-0.49251	-1.08272	-0.51284	0.775278	-0.69503	-0.39803	0.509008	0.387235	-0.33686	-0.45885	1.19996	-0.6075	-0.96673	-1.55079
FLJ21865	430390	-1.81297	-0.96891	2.258969	1.179684	-0.23059	-0.46719	0.092974	0.857817	-0.52231	-0.70784	-0.73225	-0.8362	-1.38245	-0.21184	2.325031	-0.79253	-0.74407	-0.00154	1.292327	0.534806	0.380175	0.227932	-0.31938	-0.36423	1.168293	-0.35391	0.432629	-0.60219	1.500527	-1.57859	1.075383	-0.17474	0.562223	0.445105	0.66025	-0.15554	-1.13386	1.621959	-1.29916	-1.13513	-0.00191	0.537944	1.06267	-0.20126	.	-0.18958	-0.83635	-1.24573
LOC650020	430397	0.266132	2.119716	-0.40614	-0.09765	1.804266	-0.51818	0.682877	0.676234	1.008745	0.779004	-1.12139	-1.48021	0.496883	-0.35925	-0.22823	0.910593	1.070764	-1.80295	-0.2735	0.229062	-0.04382	1.239364	0.766435	-0.149	-2.07349	-1.02285	-0.00134	1.583197	0.479348	0.025657	1.152988	-0.28469	0.993196	1.276087	0.350339	0.008963	-1.72948	-0.25856	-0.90997	-0.98241	0.006647	-0.67903	0.231888	0.089294	0.753475	-0.73979	-1.59673	0.239007
GLT8D1	430400	-1.22577	0.156384	-0.95179	-0.63851	-0.33215	0.238584	1.396464	-2.16161	0.94414	1.18257	0.917604	-0.75246	-0.20119	-0.68004	0.156704	-0.1171	0.085287	0.491981	-0.65744	0.220006	-0.85736	-1.18105	-0.06684	1.672609	-0.15169	-0.82991	1.081025	-0.79017	-0.21489	0.666618	-0.16392	-0.80352	-0.18387	-2.45051	-0.20221	0.203731	0.439898	-0.80749	0.243387	0.305735	0.465884	-0.32482	-0.92494	0.381823	-0.05669	1.231628	2.151039	-0.04491
HOXB6	430403	-0.82372	0.141207	-1.65668	-2.79139	-0.71507	0.957769	2.628092	0.353375	0.621763	-0.00429	2.025832	-0.04791	0.69959	0.62218	0.594462	-0.20764	0.662488	-0.65792	0.040898	-1.55975	-0.60225	0.817095	-0.32506	-0.59791	-0.20258	1.510504	0.599123	1.21722	-0.66382	0.20421	-1.18712	-0.89298	-1.42069	1.138593	-1.53426	-0.4832	-0.00323	-0.27022	-0.5355	0.031398	-0.60751	0.722121	-0.1866	-0.53754	0.174562	0.347584	-0.16399	-0.67148
DPP3	430408	0.063414	0.222886	1.669038	0.781758	0.360862	0.217797	-0.33348	1.767758	0.471989	-0.9815	-1.02309	-0.59229	0.39588	-0.01705	0.905046	0.657955	0.003737	0.674733	1.656766	-0.17364	-1.03628	-0.23993	-0.39726	-0.17906	0.317277	-0.87638	1.395847	-0.32589	0.449856	-1.98339	1.339992	-0.09854	2.486779	-0.81215	-0.29661	-2.50943	-0.99244	1.04605	-1.21383	-1.05086	0.648252	-0.89481	0.175185	-0.84126	0.885524	-0.27485	-0.83172	-1.13446
TOR3A	430411	-1.57837	-0.84777	0.940272	0.174976	0.516689	-0.41439	-0.88675	0.706481	-0.19752	-0.48687	-2.16244	-0.88899	0.146851	1.307332	0.38662	0.680713	-2.56276	0.355361	-0.56453	-0.55947	0.308647	0.437947	-0.67806	1.46476	0.684955	0.200579	1.158497	0.434869	1.91291	0.237961	1.640295	0.715206	-0.27976	-0.41175	0.518001	0.282768	-0.52692	-0.55038	0.548348	0.30101	-0.65995	-1.36778	0.914282	-0.89626	-0.57106	-0.15271	-0.40618	0.665969
MIAT	430438	-0.45125	-0.61219	-0.24696	0.202172	-0.06826	0.500848	2.226849	0.545801	-0.46681	1.031456	0.226414	-1.50141	-0.38951	-0.2412	-0.35805	-0.87535	-0.77206	-0.8126	-0.36442	-0.32001	-0.31424	0.375813	-0.7509	-0.95151	-0.3156	-1.20558	-1.6152	-0.35568	1.380881	-0.35135	1.49653	-0.49952	2.168431	0.468285	0.287912	0.955024	1.510914	0.152728	-0.92623	-0.10568	-0.25489	-0.78781	-1.3935	-0.62132	-0.49414	-0.46982	0.148312	1.971152
HS.543865	430452	-1.0516	0.084987	-2.28559	-0.5089	0.465405	-0.13966	1.913092	1.020637	0.510245	0.982937	1.69964	0.248244	0.925906	-0.04259	0.728283	0.643685	1.421714	-1.84592	0.362441	-0.71115	0.23623	2.116154	-0.14544	-0.80276	-0.39124	1.143992	1.585883	-0.72425	-0.86313	0.098258	0.334979	-0.31147	-0.19769	-0.04507	-0.52868	-1.29366	-0.40347	-0.4059	-1.41634	-1.67837	0.675758	1.05038	-0.54125	-1.76191	0.623724	-0.61376	-0.69316	-0.72771
G6PD	430465	-0.71479	-0.23333	0.752978	0.409263	-0.73606	-0.31809	-1.00873	0.083512	-0.92713	-0.9821	0.10826	-1.15767	0.659112	-0.01486	1.163006	-0.64771	-0.49195	0.577917	0.939476	-1.42111	-0.97524	0.026498	-1.36264	-1.26924	1.602287	2.048567	1.252224	-0.46224	1.056539	-1.28048	1.31781	0.522228	-0.15693	0.52999	0.730665	-1.20975	-1.44588	1.779476	-0.25847	-0.86942	1.084654	-1.28885	1.299651	0.341377	1.565665	-0.01558	-1.52433	-0.32954
LOC647481	430477	-0.23789	1.216783	-0.90248	-1.15005	0.980083	-0.72613	-0.0175	-0.77612	0.296225	1.261937	-1.30904	-1.94112	0.840453	-0.541	-0.25874	0.108106	0.306146	-1.14583	-0.62176	-0.56777	0.481986	0.301334	0.64844	-1.03485	-2.08833	0.14505	0.13807	2.683088	0.023675	0.871975	-0.03025	0.631732	-1.17753	0.343117	-0.18719	0.424422	0.090865	-1.14101	0.271092	0.380328	-0.59111	0.238922	0.008931	-0.23339	0.541851	-0.54597	0.408336	1.066515
WBSCR18	430500	-0.54398	0.583656	0.901552	0.540989	-0.57826	-1.27183	0.523334	0.196621	0.410843	-0.01141	-1.41662	-0.37653	-0.75628	-0.12361	0.552214	-0.37742	0.2554	0.590795	-2.45827	0.066589	-1.00478	0.291396	-0.24898	0.556598	1.248607	-0.85245	-0.13758	-0.11358	0.983828	-0.18661	1.220709	0.204378	-0.85725	0.190672	-0.18477	0.37004	1.311891	3.31616	-0.0795	0.354611	0.978331	-0.98556	0.188139	-0.97412	-2.92401	0.476195	0.76376	-0.41682
FAM120A	430519	0.694679	-0.48643	-1.72376	-1.46729	0.201111	-0.57554	1.048285	-1.61402	1.738091	1.57511	0.579037	-0.70866	-0.26903	0.804108	0.750923	-0.72555	1.824028	-0.21148	-0.59617	0.018963	0.674103	-0.37924	1.787514	-0.36599	-0.96109	-1.46874	-1.15432	2.070666	-1.18359	0.787519	-0.48545	-0.658	-0.88668	0.004165	-0.54097	0.556382	0.309571	-0.35617	-0.03212	0.100618	-1.26189	0.52328	-1.21205	-0.22474	-1.25196	1.045496	0.905613	0.088625
MED8	430523	0.713308	0.73239	-1.32453	-0.70319	0.98832	-0.73267	-0.81274	-0.0168	0.795265	-0.19739	-1.91145	-0.52194	0.771366	1.379027	-0.51868	1.456423	-0.68301	-0.91515	-1.46871	-0.31682	-0.86199	0.913855	-0.19033	-0.09915	1.008052	1.698104	0.450575	2.608958	0.968132	-0.20536	0.536444	0.664243	-0.79852	-0.72139	-0.50463	-0.07897	-0.87735	-1.50677	1.646543	-0.85703	0.351661	-0.97042	-0.49018	0.331094	0.221803	0.27824	-1.74913	0.855166
TMEM45B	430541	0.398674	-0.26852	-1.48601	-1.02586	-0.40547	-1.32725	-0.94039	-1.1702	0.933873	1.589126	1.342754	-1.86011	0.390418	-0.02024	0.304487	-0.94923	0.100238	0.762508	-0.59548	-1.43779	0.105369	-0.44718	0.557364	-0.93024	-0.13807	1.133486	-0.10006	0.849459	-0.65135	0.157176	1.421269	0.839538	-1.38144	0.116627	1.204787	0.950243	-0.37719	2.155358	-0.43063	-1.33771	0.357563	-1.13392	0.03179	0.068646	-1.1641	0.461286	-0.69491	1.228736
HIST1H2BG	430546	1.820108	1.347465	1.094641	-0.65973	0.257689	-1.06818	0.406758	-1.08475	0.388593	0.593059	-0.6799	2.6884	-0.61001	-1.08009	-0.3288	0.901673	-0.28084	0.726805	-0.06649	0.042351	-0.5446	-0.37679	-0.80652	-0.45114	1.205492	0.340125	-1.96666	-0.88677	-1.49317	1.109489	-0.3984	1.130537	-0.65362	.	-0.68963	1.05413	1.169235	-0.27725	-0.53357	0.520216	-0.51857	1.81734	-0.86689	-0.51653	-0.76416	-0.3875	0.839491	0.032963
DDX50	430577	-0.44745	-0.49457	0.808964	-0.11942	0.615165	0.647786	1.300412	-0.61331	-0.42656	-0.1877	-1.94657	-0.03454	-0.36112	-0.07869	-1.24154	0.086759	0.151661	0.122452	0.443214	1.141419	.	0.2495	0.515883	0.364976	0.786053	-0.72668	1.712301	-1.656	-0.10081	0.91758	0.692937	-0.23488	1.033799	-0.16251	-2.46665	-0.39623	1.103241	-2.04853	-0.06488	1.662312	0.845938	-1.64419	-1.61076	-0.23237	1.167456	1.835038	-0.36342	0.202877
RPL31	430593	1.290462	-0.27189	-0.30087	-1.00699	1.470429	-0.59927	2.271529	-0.62477	0.398262	0.480086	1.910576	-1.45303	0.752332	1.094801	0.365659	-0.89807	2.034053	-0.63461	-0.37422	-0.39439	-1.61776	1.332184	2.600067	-0.95749	-0.65558	-0.40066	0.600491	-1.06645	-1.1993	-0.05039	-1.28514	-0.60342	-0.3704	0.393164	-0.96265	-1.35858	0.163774	-0.07923	-0.49606	0.506143	0.156425	0.776293	0.847465	-0.59521	-0.20625	0.075127	-0.40156	-0.74687
TMEM137	430605	0.538287	-0.35908	0.470587	-1.03753	-2.22877	-1.74267	0.605535	-0.83278	1.529772	0.37425	-0.74739	-1.03745	0.067298	0.080328	2.632692	0.612868	0.427634	1.02715	-0.80767	1.274178	0.776729	-0.60948	-0.10777	0.182992	-0.43314	-0.84432	-1.11565	0.703987	0.404147	0.754545	-0.12449	-0.48445	0.643084	0.358152	-0.83056	-0.49534	0.299968	1.61859	-1.48881	-0.35407	0.108356	-0.80116	-1.63628	-0.80582	-0.92406	1.385292	-0.33228	2.369926
HSPA9	430630	0.760913	-0.86585	0.925068	-0.55066	0.742545	0.813036	0.574236	0.735812	-1.71062	-1.61881	-0.67559	0.178071	-0.09039	-0.19148	-0.88673	2.049785	-0.50558	-0.28841	0.054365	1.356235	-0.02419	0.924416	-0.12302	0.530266	-1.24394	0.169198	-0.65642	-0.31619	-0.81345	0.969043	-0.38677	0.097669	0.448127	-1.21571	0.062256	0.243609	-0.35016	-2.96764	0.517833	1.369257	0.889761	-0.47478	-0.72613	0.336237	2.388288	0.252548	0.189903	-0.11812
PCF11	430639	-1.24747	0.415048	-0.29482	0.779272	-0.59295	-0.72412	-0.17242	-1.23872	2.441346	2.142829	-0.68014	0.2069	0.743322	-1.76235	0.740641	-0.53332	-1.26589	-0.13321	-0.86811	-0.00019	-0.29226	-1.09318	1.51989	-0.89947	0.337886	0.019601	-0.55925	2.270881	-0.7518	0.594672	-0.31285	0.72594	-0.1393	-0.50341	0.922557	2.202575	0.820436	-0.2828	-1.52867	-0.29324	-1.46445	-0.51519	-0.10907	-0.09367	-0.91773	-0.47298	-0.03736	0.616852
SPTLC1	430669	-0.3064	-0.53948	-0.89073	-0.89596	-0.45891	-1.03133	1.234411	-0.61931	1.117374	1.137307	0.270897	-1.40858	-0.90167	0.816947	2.0783	-0.88071	2.174663	-0.40276	-0.60937	-0.9636	0.313223	-0.92437	1.570798	-1.18942	-0.05273	0.230062	-1.07258	0.796041	-0.23864	-0.34669	0.765226	-0.12884	-0.27425	0.489639	-0.10162	-0.51322	0.314762	0.944464	-1.11383	-1.71585	0.175725	-0.78012	-0.59529	-0.18986	-1.93383	1.178254	0.206031	0.098072
TFAP2A	430670	-1.70419	-0.33421	-0.41845	0.188857	-1.64509	-0.90503	-0.05695	0.027785	0.691287	1.74146	-0.08622	-0.35658	-0.31461	0.06901	1.220079	-0.47077	1.110403	-1.11952	-0.49574	-0.75866	-0.19304	-0.58596	0.728121	-1.20877	0.043674	0.283864	0.11301	-0.51588	1.08484	-0.26379	1.277435	0.075624	0.043426	0.652726	0.542668	-0.03941	0.479228	1.619198	-1.86798	-1.25909	-0.08046	-1.25004	-0.82035	0.044751	-1.67767	-0.02469	0.212805	0.335531
HSPA8	430672	0.602508	-0.83652	-0.10505	-1.73612	1.729729	-0.46557	2.852064	0.457288	0.642111	0.375665	-0.56353	-1.31701	0.546944	0.379835	0.125937	-0.01092	0.937693	-0.72352	-0.51384	-0.33032	0.917134	1.207113	2.30461	-0.29563	-0.46309	-0.43038	0.325604	0.115179	-2.12369	0.002585	-0.42097	-0.18904	-0.84904	-0.8563	-1.30448	-1.07935	-0.45228	-0.5876	-0.71732	1.067775	0.010745	0.98305	1.340101	-0.73956	2.327377	-0.08149	-0.11294	-0.69979
FLJ30092	430673	1.425381	-0.54797	-0.20047	0.426741	0.927576	-1.09464	1.683836	0.915754	-0.37072	-0.17595	-0.09013	1.76565	-0.15423	0.551176	-0.8951	1.386131	-0.85088	-0.57431	2.643243	0.045836	1.868639	0.658105	-0.65562	0.675233	-0.88871	0.053974	0.345815	-0.24731	-1.16817	-1.42856	-0.2158	-1.27972	-1.09067	-1.26608	-1.57102	-0.46634	-0.64968	1.208235	-0.84135	1.489485	1.100809	0.541312	0.416754	-1.05802	-0.0069	-0.78942	-0.5267	-1.33833
NLRP12	430682	-0.68816	-0.4809	-0.97243	-1.02917	-0.15838	-1.0791	-0.48026	-2.01701	1.3942	0.889184	-1.12859	-0.68443	-0.72263	0.184543	-0.20709	0.244902	0.412287	-0.15947	-0.19682	0.887646	0.665865	-1.22331	0.100175	0.273146	-1.48463	-0.81192	-2.03304	1.842679	0.266828	0.891825	1.087272	0.690486	-0.91869	0.577486	0.084611	0.406481	0.394749	2.05771	0.573735	-1.53349	-1.05907	0.700918	-0.96599	0.033559	-1.26054	0.444677	0.471994	2.335027
NDUFS2	430717	-0.00169	0.67465	-0.3937	1.023715	-0.76938	-0.22101	0.898768	0.431582	1.165412	0.995485	-0.47824	0.074453	1.080528	1.922593	-0.39794	-0.558	1.184697	-1.61399	0.088252	-0.30983	2.224748	1.425557	-0.58199	-1.02588	-0.67892	0.162563	1.556273	1.610415	-0.51184	-1.06952	-0.61839	-1.01046	-0.41275	0.4986	-0.44512	-1.13001	-0.24944	-0.96868	-0.0075	-1.02802	0.262053	0.624775	-0.41331	-0.14577	-1.63128	-0.36815	-0.70698	-0.72866
WDR53	430731	0.357069	0.918152	-0.26045	-0.32704	-0.21569	0.024628	-2.33238	-0.83723	0.449641	2.579873	-0.05633	0.743231	-0.41776	-1.05911	-1.23581	2.130022	0.82115	-0.50312	0.144025	0.899913	-1.50621	-0.70221	0.469555	0.77034	-0.43827	-0.47697	-1.49502	1.405159	-0.04267	0.515539	-1.01938	-1.19745	0.419545	-0.80809	0.26099	0.085174	1.000712	-1.01977	1.203162	-0.96893	-0.9705	1.219755	-0.45456	0.602867	-0.65124	-0.23109	0.506862	0.684246
[truncated: 14,101 more rows]
[truncated: 8 more columns]
